# Supplementary material for: Silk-Ovarioids: establishment and characterization of a human ovarian primary cell 3D-model system
Source: Hum Reprod Open. 2025 Jul 10;2025(3):hoaf042. doi: 10.1093/hropen/hoaf042 (PMC12343022; doi:10.1093/hropen/hoaf042)
Supplement: hoaf042_Supplementary_Data [file hoaf042_supplementary_data.zip]

Archive with 14 entries (14 files):
- Di_Nisio_et_al_-_Supplementary_Files_legends.docx
- Fig._S1_EO.pdf
- Fig._S2_EO.pdf
- Fig._S3_EO.pdf
- Fig._S4_EO.pdf
- Fig._S5_EO.pdf
- Fig._S6_EO.pdf
- Suppl. Table S2 - DEGs Tissue vs Silk-Ovarioids vs 2D.xlsx
- Suppl. Table S3 - Hypoxia clusters GO over-representation analysis.xlsx
- Suppl. Table S4 - Angiogenesis clusters GO over-representation analysis.xlsx
- Suppl. Table S5 - GO enrichment analysis on significant DEGs.xlsx
- Suppl. Table S6 - Primary and secondary antibodies details.xlsx
- Suppl. Table S7 - Steroids detection and measurements in culture media of Silk-Ovarioids.xlsx
- Suppl._Table_S1_-_3D_models_success_percentages.xlsx
