# Supplementary material for: Silk-Ovarioids: establishment and characterization of a human ovarian primary cell 3D-model system
Source: Hum Reprod Open. 2025 Jul 10;2025(3):hoaf042. doi: 10.1093/hropen/hoaf042 (PMC12343022; doi:10.1093/hropen/hoaf042)
Supplement: hoaf042_Supplementary_Data [file hoaf042_supplementary_data.zip › Suppl. Table S2 - DEGs Tissue vs Silk-Ovarioids vs 2D.xlsx]

## Sheet: Cortex_2D_vs_Tissue
geneid	baseMean	log2FoldChange	lfcSE	stat	pvalue	padj	external_gene_name	entrezgene_id	description
ENSG00000108821	1.61622e+06	3.98727	0.35058	11.3734	5.67578e-30	1.37332e-28	COL1A1	1277	collagen type I alpha 1 chain [Source:HGNC Symbol;Acc:HGNC:2197]
ENSG00000115414	1.12324e+06	4.1696	0.219215	19.0206	1.15061e-80	3.31553e-78	FN1	2335	fibronectin 1 [Source:HGNC Symbol;Acc:HGNC:3778]
ENSG00000164692	1.11755e+06	3.56336	0.306783	11.6153	3.44698e-31	8.97035e-30	COL1A2	1278	collagen type I alpha 2 chain [Source:HGNC Symbol;Acc:HGNC:2198]
ENSG00000113140	518667	3.59176	0.247778	14.4959	1.28655e-47	8.46055e-46	SPARC	6678	secreted protein acidic and cysteine rich [Source:HGNC Symbol;Acc:HGNC:11219]
ENSG00000168542	513178	3.61342	0.338349	10.6796	1.26865e-26	2.48894e-25	COL3A1	1281	collagen type III alpha 1 chain [Source:HGNC Symbol;Acc:HGNC:2201]
ENSG00000137801	408998	4.97432	0.336756	14.7713	2.24343e-49	1.59798e-47	THBS1	7057	thrombospondin 1 [Source:HGNC Symbol;Acc:HGNC:11785]
ENSG00000196924	378918	3.05031	0.191166	15.9564	2.57294e-57	2.71848e-55	FLNA	2316	filamin A [Source:HGNC Symbol;Acc:HGNC:3754]
ENSG00000075624	367200	2.43797	0.185717	13.1273	2.29624e-39	9.78279e-38	ACTB	60	actin beta [Source:HGNC Symbol;Acc:HGNC:132]
ENSG00000103888	269637	9.52513	0.341704	27.8754	5.30562e-171	2.40246e-167	CEMIP	57214	cell migration inducing hyaluronidase 1 [Source:HGNC Symbol;Acc:HGNC:29213]
ENSG00000122786	253220	3.40442	0.241446	14.1002	3.78941e-45	2.17596e-43	CALD1	800	caldesmon 1 [Source:HGNC Symbol;Acc:HGNC:1441]
ENSG00000166033	235846	2.82453	0.374542	7.54128	4.65365e-14	3.51541e-13	HTRA1	5654	HtrA serine peptidase 1 [Source:HGNC Symbol;Acc:HGNC:9476]
ENSG00000100345	227605	3.372	0.174324	19.3432	2.32363e-83	7.01447e-81	MYH9	4627	myosin heavy chain 9 [Source:HGNC Symbol;Acc:HGNC:7579]
ENSG00000150093	172142	3.60252	0.143516	25.1018	4.7509e-139	9.41183e-136	ITGB1	3688	integrin subunit beta 1 [Source:HGNC Symbol;Acc:HGNC:6153]
ENSG00000087086	171393	2.05494	0.260109	7.90032	2.78187e-15	2.34451e-14	FTL	2512	ferritin light chain [Source:HGNC Symbol;Acc:HGNC:3999]
ENSG00000091986	170480	5.01482	0.270175	18.5614	6.59637e-77	1.60835e-74	CCDC80	151887	coiled-coil domain containing 80 [Source:HGNC Symbol;Acc:HGNC:30649]
ENSG00000087245	166123	2.10997	0.321939	6.55394	5.60379e-11	3.18207e-10	MMP2	4313	matrix metallopeptidase 2 [Source:HGNC Symbol;Acc:HGNC:7166]
ENSG00000134871	157659	3.56139	0.274151	12.9906	1.38292e-38	5.58399e-37	COL4A2	1284	collagen type IV alpha 2 chain [Source:HGNC Symbol;Acc:HGNC:2203]
ENSG00000106483	148374	3.28847	0.512518	6.41631	1.39615e-10	7.62602e-10	SFRP4	6424	secreted frizzled related protein 4 [Source:HGNC Symbol;Acc:HGNC:10778]
ENSG00000157227	148063	3.24065	0.25271	12.8236	1.20939e-37	4.65783e-36	MMP14	4323	matrix metallopeptidase 14 [Source:HGNC Symbol;Acc:HGNC:7160]
ENSG00000187498	144499	4.30574	0.300348	14.3358	1.30644e-46	8.16772e-45	COL4A1	1282	collagen type IV alpha 1 chain [Source:HGNC Symbol;Acc:HGNC:2202]
ENSG00000167460	124758	3.07474	0.175809	17.4891	1.73528e-68	2.94135e-66	TPM4	7171	tropomyosin 4 [Source:HGNC Symbol;Acc:HGNC:12013]
ENSG00000167996	120732	2.81886	0.313661	8.98696	2.54157e-19	2.97929e-18	FTH1	2495	ferritin heavy chain 1 [Source:HGNC Symbol;Acc:HGNC:3976]
ENSG00000135919	119109	2.30896	0.429366	5.37759	7.5489e-08	3.05786e-07	SERPINE2	5270	serpin family E member 2 [Source:HGNC Symbol;Acc:HGNC:8951]
ENSG00000101335	112466	3.2757	0.28489	11.4982	1.34767e-30	3.37952e-29	MYL9	10398	myosin light chain 9 [Source:HGNC Symbol;Acc:HGNC:15754]
ENSG00000011465	112175	-2.46097	0.368785	-6.67318	2.50319e-11	1.47671e-10	DCN	1634	decorin [Source:HGNC Symbol;Acc:HGNC:2705]
ENSG00000102265	111429	3.15066	0.324354	9.71364	2.63751e-22	3.84904e-21	TIMP1	7076	TIMP metallopeptidase inhibitor 1 [Source:HGNC Symbol;Acc:HGNC:11820]
ENSG00000149591	109307	4.37421	0.326093	13.414	5.0067e-41	2.34759e-39	TAGLN	6876	transgelin [Source:HGNC Symbol;Acc:HGNC:11553]
ENSG00000119681	107258	2.62451	0.207319	12.6593	9.94113e-37	3.62605e-35	LTBP2	4053	latent transforming growth factor beta binding protein 2 [Source:HGNC Symbol;Acc:HGNC:6715]
ENSG00000163453	106493	2.88403	0.234071	12.3212	6.96774e-35	2.23765e-33	IGFBP7	3490	insulin like growth factor binding protein 7 [Source:HGNC Symbol;Acc:HGNC:5476]
ENSG00000130635	104009	2.47382	0.336173	7.35878	1.85603e-13	1.33011e-12	COL5A1	1289	collagen type V alpha 1 chain [Source:HGNC Symbol;Acc:HGNC:2209]
ENSG00000205542	100663	2.00409	0.202348	9.90416	3.99331e-23	6.19559e-22	TMSB4X	7114	thymosin beta 4 X-linked [Source:HGNC Symbol;Acc:HGNC:11881]
ENSG00000182492	99623.4	3.08752	0.50184	6.1524	7.63214e-10	3.85585e-09	BGN	633	biglycan [Source:HGNC Symbol;Acc:HGNC:1044]
ENSG00000111640	95606.6	3.08605	0.204622	15.0817	2.1376e-51	1.65257e-49	GAPDH	2597	glyceraldehyde-3-phosphate dehydrogenase [Source:HGNC Symbol;Acc:HGNC:4141]
ENSG00000186340	93573.7	4.54573	0.37469	12.132	7.15099e-34	2.18367e-32	THBS2	7058	thrombospondin 2 [Source:HGNC Symbol;Acc:HGNC:11786]
ENSG00000106366	92364.8	3.64212	0.462507	7.87474	3.41447e-15	2.8579e-14	SERPINE1	5054	serpin family E member 1 [Source:HGNC Symbol;Acc:HGNC:8583]
ENSG00000038427	91633.5	6.3403	0.394385	16.0764	3.73367e-58	4.13797e-56	VCAN	1462	versican [Source:HGNC Symbol;Acc:HGNC:2464]
ENSG00000107796	90035.8	4.47891	0.2604	17.2001	2.65062e-66	4.17994e-64	ACTA2	59	actin alpha 2, smooth muscle [Source:HGNC Symbol;Acc:HGNC:130]
ENSG00000137809	89931.7	7.70921	0.287739	26.7923	3.97053e-158	1.39838e-154	ITGA11	22801	integrin subunit alpha 11 [Source:HGNC Symbol;Acc:HGNC:6136]
ENSG00000067225	86108.2	3.20445	0.178141	17.9883	2.40695e-72	4.76832e-70	PKM	5315	pyruvate kinase M1/2 [Source:HGNC Symbol;Acc:HGNC:9021]
ENSG00000177469	81551.2	2.17718	0.246981	8.81516	1.19512e-18	1.32686e-17	CAVIN1	284119	caveolae associated protein 1 [Source:HGNC Symbol;Acc:HGNC:9688]
ENSG00000166923	80106	11.0546	0.501908	22.0252	1.65338e-107	1.27822e-104	GREM1	26585	gremlin 1, DAN family BMP antagonist [Source:HGNC Symbol;Acc:HGNC:2001]
ENSG00000204262	77193.8	3.53604	0.239411	14.7697	2.29709e-49	1.63253e-47	COL5A2	1290	collagen type V alpha 2 chain [Source:HGNC Symbol;Acc:HGNC:2210]
ENSG00000163430	76761.2	3.11544	0.216514	14.3891	6.05708e-47	3.84752e-45	FSTL1	11167	follistatin like 1 [Source:HGNC Symbol;Acc:HGNC:3972]
ENSG00000111341	76745.6	3.24344	0.445069	7.2875	3.15768e-13	2.22124e-12	MGP	4256	matrix Gla protein [Source:HGNC Symbol;Acc:HGNC:7060]
ENSG00000198467	76120	3.13219	0.231986	13.5017	1.52872e-41	7.3753e-40	TPM2	7169	tropomyosin 2 [Source:HGNC Symbol;Acc:HGNC:12011]
ENSG00000120708	74844.3	5.82937	0.59477	9.80105	1.11424e-22	1.67463e-21	TGFBI	7045	transforming growth factor beta induced [Source:HGNC Symbol;Acc:HGNC:11771]
ENSG00000164733	73822	2.54562	0.173545	14.6684	1.02787e-48	7.16054e-47	CTSB	1508	cathepsin B [Source:HGNC Symbol;Acc:HGNC:2527]
ENSG00000164111	73262.6	3.05051	0.141259	21.5951	1.99554e-103	1.19345e-100	ANXA5	308	annexin A5 [Source:HGNC Symbol;Acc:HGNC:543]
ENSG00000072110	72479.6	4.50256	0.186946	24.0848	3.6102e-128	4.76802e-125	ACTN1	87	actinin alpha 1 [Source:HGNC Symbol;Acc:HGNC:163]
ENSG00000133026	71181.2	3.42821	0.193328	17.7326	2.34826e-70	4.37841e-68	MYH10	4628	myosin heavy chain 10 [Source:HGNC Symbol;Acc:HGNC:7568]
ENSG00000178209	71041.6	2.10259	0.254921	8.24798	1.61091e-16	1.51381e-15	PLEC	5339	plectin [Source:HGNC Symbol;Acc:HGNC:9069]
ENSG00000149257	67464.3	2.95393	0.2323	12.716	4.81767e-37	1.8029e-35	SERPINH1	871	serpin family H member 1 [Source:HGNC Symbol;Acc:HGNC:1546]
ENSG00000135404	63969.7	2.90558	0.165123	17.5965	2.61896e-69	4.6376e-67	CD63	967	CD63 molecule [Source:HGNC Symbol;Acc:HGNC:1692]
ENSG00000137076	63653.1	2.10181	0.171651	12.2447	1.79387e-34	5.6353e-33	TLN1	7094	talin 1 [Source:HGNC Symbol;Acc:HGNC:11845]
ENSG00000173706	63438.6	5.27768	0.227697	23.1785	7.50794e-119	8.49926e-116	HEG1	57493	heart development protein with EGF like domains 1 [Source:HGNC Symbol;Acc:HGNC:29227]
ENSG00000179218	63232.7	2.30355	0.159931	14.4035	4.92216e-47	3.14552e-45	CALR	811	calreticulin [Source:HGNC Symbol;Acc:HGNC:1455]
ENSG00000099194	63198.5	4.60761	0.315184	14.6188	2.13201e-48	1.45958e-46	SCD	6319	stearoyl-CoA desaturase [Source:HGNC Symbol;Acc:HGNC:10571]
ENSG00000065534	62610.1	2.98961	0.230504	12.9699	1.8132e-38	7.25668e-37	MYLK	4638	myosin light chain kinase [Source:HGNC Symbol;Acc:HGNC:7590]
ENSG00000185624	62370.3	3.33704	0.197465	16.8994	4.54698e-64	6.46303e-62	P4HB	5034	prolyl 4-hydroxylase subunit beta [Source:HGNC Symbol;Acc:HGNC:8548]
ENSG00000130508	60625.8	3.14537	0.192004	16.3817	2.58223e-60	3.18478e-58	PXDN	7837	peroxidasin [Source:HGNC Symbol;Acc:HGNC:14966]
ENSG00000130402	59505.3	2.76061	0.288624	9.56471	1.12517e-21	1.56904e-20	ACTN4	81	actinin alpha 4 [Source:HGNC Symbol;Acc:HGNC:166]
ENSG00000074800	59378.6	2.99905	0.230344	13.0199	9.43187e-39	3.86256e-37	ENO1	2023	enolase 1 [Source:HGNC Symbol;Acc:HGNC:3350]
ENSG00000115457	56901.5	2.78871	0.473506	5.88948	3.87408e-09	1.81009e-08	IGFBP2	3485	insulin like growth factor binding protein 2 [Source:HGNC Symbol;Acc:HGNC:5471]
ENSG00000082781	56732.7	3.4808	0.230021	15.1325	9.8803e-52	7.80987e-50	ITGB5	3693	integrin subunit beta 5 [Source:HGNC Symbol;Acc:HGNC:6160]
ENSG00000140416	56610.5	2.46927	0.244432	10.1021	5.40942e-24	8.85196e-23	TPM1	7168	tropomyosin 1 [Source:HGNC Symbol;Acc:HGNC:12010]
ENSG00000145730	56450.5	2.32732	0.229775	10.1287	4.12072e-24	6.7887e-23	PAM	5066	peptidylglycine alpha-amidating monooxygenase [Source:HGNC Symbol;Acc:HGNC:8596]
ENSG00000142798	56271.3	3.64565	0.242424	15.0383	4.11921e-51	3.14619e-49	HSPG2	3339	heparan sulfate proteoglycan 2 [Source:HGNC Symbol;Acc:HGNC:5273]
ENSG00000128595	55474.9	3.60941	0.143453	25.1609	1.07466e-139	2.2709e-136	CALU	813	calumenin [Source:HGNC Symbol;Acc:HGNC:1458]
ENSG00000140545	55340.7	2.21724	0.223769	9.90864	3.81825e-23	5.93562e-22	MFGE8	4240	milk fat globule EGF and factor V/VIII domain containing [Source:HGNC Symbol;Acc:HGNC:7036]
ENSG00000135862	53254	2.25706	0.136349	16.5536	1.50771e-61	1.96666e-59	LAMC1	3915	laminin subunit gamma 1 [Source:HGNC Symbol;Acc:HGNC:6492]
ENSG00000084636	52788.7	-2.47069	0.496609	-4.97513	6.52033e-07	2.34858e-06	COL16A1	1307	collagen type XVI alpha 1 chain [Source:HGNC Symbol;Acc:HGNC:2193]
ENSG00000050165	51759.4	2.31967	0.290017	7.99839	1.26054e-15	1.09557e-14	DKK3	27122	dickkopf WNT signaling pathway inhibitor 3 [Source:HGNC Symbol;Acc:HGNC:2893]
ENSG00000142871	51084.1	2.37916	0.290519	8.18935	2.62636e-16	2.41929e-15	CCN1	3491	cellular communication network factor 1 [Source:HGNC Symbol;Acc:HGNC:2654]
ENSG00000118523	50119.6	3.03599	0.306466	9.90643	3.90349e-23	6.06514e-22	CCN2	1490	cellular communication network factor 2 [Source:HGNC Symbol;Acc:HGNC:2500]
ENSG00000182718	50038.8	2.6746	0.234291	11.4157	3.49022e-30	8.52965e-29	ANXA2	302	annexin A2 [Source:HGNC Symbol;Acc:HGNC:537]
ENSG00000177606	49161	-2.58242	0.355403	-7.26616	3.69851e-13	2.58276e-12	JUN	3725	Jun proto-oncogene, AP-1 transcription factor subunit [Source:HGNC Symbol;Acc:HGNC:6204]
ENSG00000134333	48180.5	4.53111	0.249171	18.1847	6.81714e-74	1.48002e-71	LDHA	3939	lactate dehydrogenase A [Source:HGNC Symbol;Acc:HGNC:6535]
ENSG00000092841	47463.1	2.0414	0.218771	9.3312	1.04681e-20	1.36378e-19	MYL6	4637	myosin light chain 6 [Source:HGNC Symbol;Acc:HGNC:7587]
ENSG00000035403	46840.9	2.91819	0.135821	21.4856	2.12388e-102	1.22401e-99	VCL	7414	vinculin [Source:HGNC Symbol;Acc:HGNC:12665]
ENSG00000147065	46421.8	2.10152	0.176653	11.8963	1.2371e-32	3.53583e-31	MSN	4478	moesin [Source:HGNC Symbol;Acc:HGNC:7373]
ENSG00000198431	46402.7	4.82103	0.214844	22.4397	1.61316e-111	1.27831e-108	TXNRD1	7296	thioredoxin reductase 1 [Source:HGNC Symbol;Acc:HGNC:12437]
ENSG00000169504	45469.4	3.3561	0.27193	12.3418	5.39694e-35	1.75497e-33	CLIC4	25932	chloride intracellular channel 4 [Source:HGNC Symbol;Acc:HGNC:13518]
ENSG00000129116	45055.5	2.07188	0.200333	10.3422	4.54095e-25	8.03206e-24	PALLD	23022	palladin, cytoskeletal associated protein [Source:HGNC Symbol;Acc:HGNC:17068]
ENSG00000197324	42788.1	2.29442	0.194526	11.795	4.14444e-32	1.14831e-30	LRP10	26020	LDL receptor related protein 10 [Source:HGNC Symbol;Acc:HGNC:14553]
ENSG00000150687	42599.6	3.68884	0.321787	11.4636	2.01034e-30	4.98995e-29	PRSS23	11098	serine protease 23 [Source:HGNC Symbol;Acc:HGNC:14370]
ENSG00000152661	42576.3	3.89307	0.222575	17.491	1.67668e-68	2.85729e-66	GJA1	2697	gap junction protein alpha 1 [Source:HGNC Symbol;Acc:HGNC:4274]
ENSG00000185896	42491.8	2.59773	0.167878	15.4739	5.20621e-54	4.67482e-52	LAMP1	3916	lysosomal associated membrane protein 1 [Source:HGNC Symbol;Acc:HGNC:6499]
ENSG00000090006	42206.1	-4.04056	0.290365	-13.9154	5.10633e-44	2.8247e-42	LTBP4	8425	latent transforming growth factor beta binding protein 4 [Source:HGNC Symbol;Acc:HGNC:6717]
ENSG00000115380	41891	2.88263	0.434808	6.62967	3.36444e-11	1.95567e-10	EFEMP1	2202	EGF containing fibulin extracellular matrix protein 1 [Source:HGNC Symbol;Acc:HGNC:3218]
ENSG00000083444	41755.9	3.43412	0.212821	16.1362	1.41991e-58	1.6248e-56	PLOD1	5351	procollagen-lysine,2-oxoglutarate 5-dioxygenase 1 [Source:HGNC Symbol;Acc:HGNC:9081]
ENSG00000102024	40786.8	2.3526	0.162799	14.451	2.47055e-47	1.59815e-45	PLS3	5358	plastin 3 [Source:HGNC Symbol;Acc:HGNC:9091]
ENSG00000071127	40628.6	2.49138	0.195886	12.7185	4.6692e-37	1.7494e-35	WDR1	9948	WD repeat domain 1 [Source:HGNC Symbol;Acc:HGNC:12754]
ENSG00000122176	40449.2	2.68649	0.432665	6.20917	5.32661e-10	2.74729e-09	FMOD	2331	fibromodulin [Source:HGNC Symbol;Acc:HGNC:3774]
ENSG00000183087	40239.3	2.68374	0.332534	8.07057	6.99695e-16	6.20892e-15	GAS6	2621	growth arrest specific 6 [Source:HGNC Symbol;Acc:HGNC:4168]
ENSG00000144810	40138	5.36756	0.312165	17.1946	2.915e-66	4.5741e-64	COL8A1	1295	collagen type VIII alpha 1 chain [Source:HGNC Symbol;Acc:HGNC:2215]
ENSG00000024422	40041.8	3.05092	0.210265	14.5099	1.04914e-47	6.94249e-46	EHD2	30846	EH domain containing 2 [Source:HGNC Symbol;Acc:HGNC:3243]
ENSG00000143248	39958.8	3.62739	0.522868	6.9375	3.99111e-12	2.54745e-11	RGS5	8490	regulator of G protein signaling 5 [Source:HGNC Symbol;Acc:HGNC:10001]
ENSG00000132475	39655.3	-2.06798	0.173293	-11.9334	7.92398e-33	2.29585e-31	H3-3B	3021	H3.3 histone B [Source:HGNC Symbol;Acc:HGNC:4765]
ENSG00000135677	39480.5	2.24312	0.118788	18.8834	1.56303e-79	4.23447e-77	GNS	2799	glucosamine (N-acetyl)-6-sulfatase [Source:HGNC Symbol;Acc:HGNC:4422]
ENSG00000085063	39414	2.66582	0.188908	14.1117	3.21755e-45	1.85431e-43	CD59	966	CD59 molecule (CD59 blood group) [Source:HGNC Symbol;Acc:HGNC:1689]
ENSG00000162909	39259.2	2.19806	0.145489	15.1081	1.43167e-51	1.12605e-49	CAPN2	824	calpain 2 [Source:HGNC Symbol;Acc:HGNC:1479]
ENSG00000100644	39137.9	4.2689	0.265501	16.0786	3.60199e-58	4.00604e-56	HIF1A	3091	hypoxia inducible factor 1 subunit alpha [Source:HGNC Symbol;Acc:HGNC:4910]
ENSG00000172270	39097.2	2.02746	0.204684	9.90534	3.94622e-23	6.12553e-22	BSG	682	basigin (Ok blood group) [Source:HGNC Symbol;Acc:HGNC:1116]
ENSG00000091136	38740.1	2.60538	0.27166	9.5906	8.75726e-22	1.23368e-20	LAMB1	3912	laminin subunit beta 1 [Source:HGNC Symbol;Acc:HGNC:6486]
ENSG00000181104	38613.3	5.8807	0.233659	25.1679	9.00618e-140	2.03906e-136	F2R	2149	coagulation factor II thrombin receptor [Source:HGNC Symbol;Acc:HGNC:3537]
ENSG00000172403	38505.6	2.14684	0.337179	6.36706	1.92691e-10	1.0382e-09	SYNPO2	171024	synaptopodin 2 [Source:HGNC Symbol;Acc:HGNC:17732]
ENSG00000124212	38051.9	3.08858	0.481392	6.41592	1.39973e-10	7.64291e-10	PTGIS	5740	prostaglandin I2 synthase [Source:HGNC Symbol;Acc:HGNC:9603]
ENSG00000141367	37944.7	2.06137	0.115946	17.7788	1.03176e-70	1.94665e-68	CLTC	1213	clathrin heavy chain [Source:HGNC Symbol;Acc:HGNC:2092]
ENSG00000114867	37924.4	2.24105	0.138284	16.2062	4.56027e-59	5.3735e-57	EIF4G1	1981	eukaryotic translation initiation factor 4 gamma 1 [Source:HGNC Symbol;Acc:HGNC:3296]
ENSG00000133110	37804.9	6.12761	0.60899	10.0619	8.14019e-24	1.32182e-22	POSTN	10631	periostin [Source:HGNC Symbol;Acc:HGNC:16953]
ENSG00000134352	37000.1	2.01935	0.2454	8.22882	1.89061e-16	1.76203e-15	IL6ST	3572	interleukin 6 cytokine family signal transducer [Source:HGNC Symbol;Acc:HGNC:6021]
ENSG00000152377	36887.7	8.02775	0.402787	19.9305	2.21185e-88	8.34631e-86	SPOCK1	6695	SPARC (osteonectin), cwcv and kazal like domains proteoglycan 1 [Source:HGNC Symbol;Acc:HGNC:11251]
ENSG00000005884	36440.3	4.5093	0.37105	12.1528	5.54211e-34	1.694e-32	ITGA3	3675	integrin subunit alpha 3 [Source:HGNC Symbol;Acc:HGNC:6139]
ENSG00000143341	35685.4	3.64734	0.399318	9.13393	6.60594e-20	8.08762e-19	HMCN1	83872	hemicentin 1 [Source:HGNC Symbol;Acc:HGNC:19194]
ENSG00000150938	35682	3.4731	0.284945	12.1887	3.57235e-34	1.10579e-32	CRIM1	51232	cysteine rich transmembrane BMP regulator 1 [Source:HGNC Symbol;Acc:HGNC:2359]
ENSG00000113083	35180.5	5.7659	0.348306	16.5541	1.49567e-61	1.95902e-59	LOX	4015	lysyl oxidase [Source:HGNC Symbol;Acc:HGNC:6664]
ENSG00000197081	35117.5	2.89265	0.184796	15.6532	3.1591e-55	3.0716e-53	IGF2R	3482	insulin like growth factor 2 receptor [Source:HGNC Symbol;Acc:HGNC:5467]
ENSG00000159167	35023.4	8.79081	0.462934	18.9893	2.08908e-80	5.85996e-78	STC1	6781	stanniocalcin 1 [Source:HGNC Symbol;Acc:HGNC:11373]
ENSG00000123989	34740.9	2.09568	0.269308	7.78174	7.15331e-15	5.80255e-14	CHPF	79586	chondroitin polymerizing factor [Source:HGNC Symbol;Acc:HGNC:24291]
ENSG00000136859	34479.9	3.01681	0.263705	11.4401	2.63577e-30	6.48649e-29	ANGPTL2	23452	angiopoietin like 2 [Source:HGNC Symbol;Acc:HGNC:490]
ENSG00000117519	34363	2.13084	0.121268	17.5713	4.08376e-69	7.11225e-67	CNN3	1266	calponin 3 [Source:HGNC Symbol;Acc:HGNC:2157]
ENSG00000141756	34133.2	2.14831	0.246427	8.71784	2.83553e-18	3.04774e-17	FKBP10	60681	FKBP prolyl isomerase 10 [Source:HGNC Symbol;Acc:HGNC:18169]
ENSG00000041982	33955.7	7.79778	0.637709	12.2278	2.20835e-34	6.90318e-33	TNC	3371	tenascin C [Source:HGNC Symbol;Acc:HGNC:5318]
ENSG00000049540	33855	2.37689	0.707713	3.35855	0.000783516	0.00176637	ELN	2006	elastin [Source:HGNC Symbol;Acc:HGNC:3327]
ENSG00000172757	33821	2.73174	0.170343	16.0367	7.08229e-58	7.74095e-56	CFL1	1072	cofilin 1 [Source:HGNC Symbol;Acc:HGNC:1874]
ENSG00000131236	33576.6	2.912	0.144204	20.1935	1.11597e-90	4.59389e-88	CAP1	10487	cyclase associated actin cytoskeleton regulatory protein 1 [Source:HGNC Symbol;Acc:HGNC:20040]
ENSG00000137573	33524.5	3.40494	0.330835	10.2919	7.66143e-25	1.33211e-23	SULF1	23213	sulfatase 1 [Source:HGNC Symbol;Acc:HGNC:20391]
ENSG00000030582	32890.6	3.0216	0.211123	14.312	1.84029e-46	1.14376e-44	GRN	2896	granulin precursor [Source:HGNC Symbol;Acc:HGNC:4601]
ENSG00000138119	32780.2	3.78417	0.194804	19.4255	4.69707e-84	1.48883e-81	MYOF	26509	myoferlin [Source:HGNC Symbol;Acc:HGNC:3656]
ENSG00000116133	32220.3	5.45047	0.457917	11.9027	1.14529e-32	3.29122e-31	DHCR24	1718	24-dehydrocholesterol reductase [Source:HGNC Symbol;Acc:HGNC:2859]
ENSG00000161638	32166.3	4.59884	0.221366	20.7748	7.31224e-96	3.35907e-93	ITGA5	3678	integrin subunit alpha 5 [Source:HGNC Symbol;Acc:HGNC:6141]
ENSG00000124762	32044.8	3.96184	0.337729	11.7308	8.85806e-32	2.39364e-30	CDKN1A	1026	cyclin dependent kinase inhibitor 1A [Source:HGNC Symbol;Acc:HGNC:1784]
ENSG00000112936	31824.9	-5.43218	0.506531	-10.7243	7.82982e-27	1.55502e-25	C7	730	complement C7 [Source:HGNC Symbol;Acc:HGNC:1346]
ENSG00000163110	31766.4	3.83326	0.206383	18.5735	5.26604e-77	1.29393e-74	PDLIM5	10611	PDZ and LIM domain 5 [Source:HGNC Symbol;Acc:HGNC:17468]
ENSG00000058262	31744.7	2.21308	0.139743	15.8367	1.73705e-56	1.78764e-54	SEC61A1	29927	SEC61 translocon subunit alpha 1 [Source:HGNC Symbol;Acc:HGNC:18276]
ENSG00000143387	31287.7	3.34982	0.463102	7.23345	4.70878e-13	3.26239e-12	CTSK	1513	cathepsin K [Source:HGNC Symbol;Acc:HGNC:2536]
ENSG00000136026	30844.5	3.07182	0.215758	14.2373	5.37621e-46	3.23358e-44	CKAP4	10970	cytoskeleton associated protein 4 [Source:HGNC Symbol;Acc:HGNC:16991]
ENSG00000002834	30703.4	2.52845	0.229529	11.0158	3.20737e-28	6.95852e-27	LASP1	3927	LIM and SH3 protein 1 [Source:HGNC Symbol;Acc:HGNC:6513]
ENSG00000161011	30590.5	2.29132	0.237497	9.64782	5.02117e-22	7.1692e-21	SQSTM1	8878	sequestosome 1 [Source:HGNC Symbol;Acc:HGNC:11280]
ENSG00000162734	30577.9	2.89078	0.177879	16.2514	2.18447e-59	2.5933e-57	PEA15	8682	proliferation and apoptosis adaptor protein 15 [Source:HGNC Symbol;Acc:HGNC:8822]
ENSG00000213626	30542.4	3.21432	0.393675	8.1649	3.21714e-16	2.94212e-15	LBH	81606	LBH regulator of WNT signaling pathway [Source:HGNC Symbol;Acc:HGNC:29532]
ENSG00000123358	29936	-3.38905	0.537125	-6.3096	2.79759e-10	1.4851e-09	NR4A1	3164	nuclear receptor subfamily 4 group A member 1 [Source:HGNC Symbol;Acc:HGNC:7980]
ENSG00000100243	29783.4	2.5989	0.220411	11.7912	4.33516e-32	1.19905e-30	CYB5R3	1727	cytochrome b5 reductase 3 [Source:HGNC Symbol;Acc:HGNC:2873]
ENSG00000134824	29484.7	5.26823	0.268566	19.6161	1.12603e-85	3.83783e-83	FADS2	9415	fatty acid desaturase 2 [Source:HGNC Symbol;Acc:HGNC:3575]
ENSG00000182534	28741.7	2.16043	0.239457	9.02222	1.84315e-19	2.18401e-18	MXRA7	439921	matrix remodeling associated 7 [Source:HGNC Symbol;Acc:HGNC:7541]
ENSG00000063660	28319.8	3.53102	0.243449	14.5041	1.14121e-47	7.53602e-46	GPC1	2817	glypican 1 [Source:HGNC Symbol;Acc:HGNC:4449]
ENSG00000176658	28258.1	2.14943	0.252981	8.49644	1.95495e-17	1.97848e-16	MYO1D	4642	myosin ID [Source:HGNC Symbol;Acc:HGNC:7598]
ENSG00000134013	28056.6	4.77297	0.26362	18.1055	2.88288e-73	6.1328e-71	LOXL2	4017	lysyl oxidase like 2 [Source:HGNC Symbol;Acc:HGNC:6666]
ENSG00000136235	27865.7	3.02009	0.5588	5.4046	6.49514e-08	2.65202e-07	GPNMB	10457	glycoprotein nmb [Source:HGNC Symbol;Acc:HGNC:4462]
ENSG00000197879	27850.4	2.62684	0.224232	11.7148	1.07004e-31	2.88167e-30	MYO1C	4641	myosin IC [Source:HGNC Symbol;Acc:HGNC:7597]
ENSG00000064666	27724.3	2.06066	0.208388	9.88858	4.66579e-23	7.20368e-22	CNN2	1265	calponin 2 [Source:HGNC Symbol;Acc:HGNC:2156]
ENSG00000164176	27666.4	3.94308	0.501067	7.86936	3.56447e-15	2.97872e-14	EDIL3	10085	EGF like repeats and discoidin domains 3 [Source:HGNC Symbol;Acc:HGNC:3173]
ENSG00000111669	27411.3	2.73191	0.226697	12.0509	1.91792e-33	5.72433e-32	TPI1	7167	triosephosphate isomerase 1 [Source:HGNC Symbol;Acc:HGNC:12009]
ENSG00000175274	27381.3	5.36239	0.302943	17.701	4.12151e-70	7.59531e-68	TP53I11	9537	tumor protein p53 inducible protein 11 [Source:HGNC Symbol;Acc:HGNC:16842]
ENSG00000119280	27148.2	3.6174	0.271708	13.3136	1.93082e-40	8.78068e-39	C1orf198	84886	chromosome 1 open reading frame 198 [Source:HGNC Symbol;Acc:HGNC:25900]
ENSG00000129250	26890.1	3.20172	0.196202	16.3185	7.29467e-60	8.7583e-58	KIF1C	10749	kinesin family member 1C [Source:HGNC Symbol;Acc:HGNC:6317]
ENSG00000179222	26843.9	2.04115	0.154275	13.2306	5.83964e-40	2.58158e-38	MAGED1	9500	MAGE family member D1 [Source:HGNC Symbol;Acc:HGNC:6813]
ENSG00000159840	26326.6	2.53793	0.233959	10.8478	2.04367e-27	4.21459e-26	ZYX	7791	zyxin [Source:HGNC Symbol;Acc:HGNC:13200]
ENSG00000169710	26287.9	3.96356	0.229907	17.2398	1.33442e-66	2.13621e-64	FASN	2194	fatty acid synthase [Source:HGNC Symbol;Acc:HGNC:3594]
ENSG00000163017	26078.3	6.06685	0.592755	10.235	1.38204e-24	2.35772e-23	ACTG2	72	actin gamma 2, smooth muscle [Source:HGNC Symbol;Acc:HGNC:145]
ENSG00000122642	25578.4	2.15806	0.147173	14.6634	1.10616e-48	7.68905e-47	FKBP9	11328	FKBP prolyl isomerase 9 [Source:HGNC Symbol;Acc:HGNC:3725]
ENSG00000133816	25430.4	4.52693	0.365851	12.3737	3.62721e-35	1.19142e-33	MICAL2	9645	microtubule associated monooxygenase, calponin and LIM domain containing 2 [Source:HGNC Symbol;Acc:HGNC:24693]
ENSG00000136830	24974.3	2.69562	0.223758	12.047	2.01085e-33	5.99042e-32	NIBAN2	64855	niban apoptosis regulator 2 [Source:HGNC Symbol;Acc:HGNC:25282]
ENSG00000102144	24853.6	3.14422	0.234055	13.4337	3.83846e-41	1.81323e-39	PGK1	5230	phosphoglycerate kinase 1 [Source:HGNC Symbol;Acc:HGNC:8896]
ENSG00000157654	24582.4	3.57416	0.195607	18.2721	1.38036e-74	3.08121e-72	PALM2AKAP2	445815	PALM2 and AKAP2 fusion [Source:HGNC Symbol;Acc:HGNC:33529]
ENSG00000116016	24536.1	2.81337	0.408329	6.88996	5.5807e-12	3.51045e-11	EPAS1	2034	endothelial PAS domain protein 1 [Source:HGNC Symbol;Acc:HGNC:3374]
ENSG00000175220	24217.5	2.54296	0.335095	7.58878	3.22925e-14	2.47181e-13	ARHGAP1	392	Rho GTPase activating protein 1 [Source:HGNC Symbol;Acc:HGNC:673]
ENSG00000104332	24144.8	4.32067	0.669666	6.45197	1.10404e-10	6.09771e-10	SFRP1	6422	secreted frizzled related protein 1 [Source:HGNC Symbol;Acc:HGNC:10776]
ENSG00000108518	23982.5	2.65897	0.209938	12.6655	9.1818e-37	3.35681e-35	PFN1	5216	profilin 1 [Source:HGNC Symbol;Acc:HGNC:8881]
ENSG00000197956	23798.3	2.44035	0.25659	9.51072	1.89338e-21	2.60367e-20	S100A6	6277	S100 calcium binding protein A6 [Source:HGNC Symbol;Acc:HGNC:10496]
ENSG00000117984	23698.7	3.01417	0.27623	10.9118	1.01191e-27	2.13403e-26	CTSD	1509	cathepsin D [Source:HGNC Symbol;Acc:HGNC:2529]
ENSG00000168374	23540.3	2.30481	0.190384	12.1061	9.80313e-34	2.97065e-32	ARF4	378	ADP ribosylation factor 4 [Source:HGNC Symbol;Acc:HGNC:655]
ENSG00000117152	23517.5	8.50727	0.399426	21.2987	1.16601e-100	6.37224e-98	RGS4	5999	regulator of G protein signaling 4 [Source:HGNC Symbol;Acc:HGNC:10000]
ENSG00000154277	23512.5	3.30303	0.233692	14.1341	2.34163e-45	1.36438e-43	UCHL1	7345	ubiquitin C-terminal hydrolase L1 [Source:HGNC Symbol;Acc:HGNC:12513]
ENSG00000291237	23400.8	2.69966	0.297223	9.08297	1.05656e-19	1.2758e-18	SOD2	6648	superoxide dismutase 2 [Source:HGNC Symbol;Acc:HGNC:11180]
ENSG00000177697	23195.2	2.72864	0.255909	10.6626	1.52345e-26	2.97345e-25	CD151	977	CD151 molecule (Raph blood group) [Source:HGNC Symbol;Acc:HGNC:1630]
ENSG00000118705	23065.8	2.02065	0.16335	12.3701	3.79373e-35	1.24354e-33	RPN2	6185	ribophorin II [Source:HGNC Symbol;Acc:HGNC:10382]
ENSG00000074181	22826	2.6385	0.403284	6.54254	6.04845e-11	3.42292e-10	NOTCH3	4854	notch receptor 3 [Source:HGNC Symbol;Acc:HGNC:7883]
ENSG00000064601	22544.2	2.98875	0.185925	16.075	3.81753e-58	4.20153e-56	CTSA	5476	cathepsin A [Source:HGNC Symbol;Acc:HGNC:9251]
ENSG00000187955	22476.2	-2.08529	0.503414	-4.1423	3.43847e-05	9.76519e-05	COL14A1	7373	collagen type XIV alpha 1 chain [Source:HGNC Symbol;Acc:HGNC:2191]
ENSG00000152952	22229.3	3.5222	0.29683	11.8661	1.77659e-32	5.01896e-31	PLOD2	5352	procollagen-lysine,2-oxoglutarate 5-dioxygenase 2 [Source:HGNC Symbol;Acc:HGNC:9082]
ENSG00000159674	22220.7	3.37579	0.37668	8.96196	3.18946e-19	3.70567e-18	SPON2	10417	spondin 2 [Source:HGNC Symbol;Acc:HGNC:11253]
ENSG00000111057	22159.5	7.64544	0.433957	17.618	1.79335e-69	3.21151e-67	KRT18	3875	keratin 18 [Source:HGNC Symbol;Acc:HGNC:6430]
ENSG00000153071	22119.2	2.94686	0.117993	24.975	1.14288e-137	2.00686e-134	DAB2	1601	DAB adaptor protein 2 [Source:HGNC Symbol;Acc:HGNC:2662]
ENSG00000148248	21915.3	2.12878	0.151465	14.0546	7.22292e-45	4.11771e-43	SURF4	6836	surfeit 4 [Source:HGNC Symbol;Acc:HGNC:11476]
ENSG00000115091	21638.7	2.75598	0.139326	19.7808	4.36068e-87	1.60721e-84	ACTR3	10096	actin related protein 3 [Source:HGNC Symbol;Acc:HGNC:170]
ENSG00000135931	21558.9	3.13162	0.218597	14.326	1.50634e-46	9.39888e-45	ARMC9	80210	armadillo repeat containing 9 [Source:HGNC Symbol;Acc:HGNC:20730]
ENSG00000170759	21496.3	2.53845	0.194066	13.0803	4.26715e-39	1.78673e-37	KIF5B	3799	kinesin family member 5B [Source:HGNC Symbol;Acc:HGNC:6324]
ENSG00000113719	21355.2	2.30275	0.128971	17.8548	2.65169e-71	5.12504e-69	ERGIC1	57222	endoplasmic reticulum-golgi intermediate compartment 1 [Source:HGNC Symbol;Acc:HGNC:29205]
ENSG00000072274	21352.6	3.4009	0.249264	13.6438	2.19863e-42	1.11326e-40	TFRC	7037	transferrin receptor [Source:HGNC Symbol;Acc:HGNC:11763]
ENSG00000173402	21314.7	2.63193	0.182025	14.4591	2.195e-47	1.4228e-45	DAG1	1605	dystroglycan 1 [Source:HGNC Symbol;Acc:HGNC:2666]
ENSG00000128591	20660	3.91566	0.169232	23.1378	1.93077e-118	2.11033e-115	FLNC	2318	filamin C [Source:HGNC Symbol;Acc:HGNC:3756]
ENSG00000065308	20583	3.04731	0.197779	15.4077	1.45348e-53	1.26917e-51	TRAM2	9697	translocation associated membrane protein 2 [Source:HGNC Symbol;Acc:HGNC:16855]
ENSG00000138758	20336.5	3.00589	0.244693	12.2843	1.10006e-34	3.49734e-33	SEPTIN11	55752	septin 11 [Source:HGNC Symbol;Acc:HGNC:25589]
ENSG00000175115	20193.4	2.10645	0.20493	10.2789	8.77164e-25	1.52015e-23	PACS1	55690	phosphofurin acidic cluster sorting protein 1 [Source:HGNC Symbol;Acc:HGNC:30032]
ENSG00000138071	20141.7	2.28483	0.185815	12.2963	9.48257e-35	3.02688e-33	ACTR2	10097	actin related protein 2 [Source:HGNC Symbol;Acc:HGNC:169]
ENSG00000133657	19785.4	3.32357	0.222285	14.9519	1.51456e-50	1.13224e-48	ATP13A3	79572	ATPase 13A3 [Source:HGNC Symbol;Acc:HGNC:24113]
ENSG00000067167	19507	2.03752	0.290877	7.00476	2.47418e-12	1.61068e-11	TRAM1	23471	translocation associated membrane protein 1 [Source:HGNC Symbol;Acc:HGNC:20568]
ENSG00000135318	19482.4	2.02631	0.189142	10.7131	8.83075e-27	1.74506e-25	NT5E	4907	5'-nucleotidase ecto [Source:HGNC Symbol;Acc:HGNC:8021]
ENSG00000119655	19161.7	2.69255	0.240956	11.1745	5.43815e-29	1.24278e-27	NPC2	10577	NPC intracellular cholesterol transporter 2 [Source:HGNC Symbol;Acc:HGNC:14537]
ENSG00000113739	18846.1	9.34222	0.387612	24.102	2.38259e-128	3.28351e-125	STC2	8614	stanniocalcin 2 [Source:HGNC Symbol;Acc:HGNC:11374]
ENSG00000197965	18779.2	2.37395	0.164074	14.4688	1.90888e-47	1.24242e-45	MPZL1	9019	myelin protein zero like 1 [Source:HGNC Symbol;Acc:HGNC:7226]
ENSG00000076706	18680.1	3.32806	0.486089	6.84662	7.5617e-12	4.69875e-11	MCAM	4162	melanoma cell adhesion molecule [Source:HGNC Symbol;Acc:HGNC:6934]
ENSG00000170027	18584.8	2.22742	0.130829	17.0254	5.32053e-65	7.8806e-63	YWHAG	7532	tyrosine 3-monooxygenase/tryptophan 5-monooxygenase activation protein gamma [Source:HGNC Symbol;Acc:HGNC:12852]
ENSG00000188042	18363.9	7.18029	0.33241	21.6007	1.76944e-103	1.07858e-100	ARL4C	10123	ADP ribosylation factor like GTPase 4C [Source:HGNC Symbol;Acc:HGNC:698]
ENSG00000162458	18360.3	2.74691	0.267484	10.2694	9.67861e-25	1.67367e-23	FBLIM1	54751	filamin binding LIM protein 1 [Source:HGNC Symbol;Acc:HGNC:24686]
ENSG00000130176	18308	4.93799	0.39717	12.4329	1.73134e-35	5.80722e-34	CNN1	1264	calponin 1 [Source:HGNC Symbol;Acc:HGNC:2155]
ENSG00000154096	18239.4	4.8902	0.339345	14.4107	4.43185e-47	2.84365e-45	THY1	7070	Thy-1 cell surface antigen [Source:HGNC Symbol;Acc:HGNC:11801]
ENSG00000152583	18230.2	-4.91055	0.579705	-8.47078	2.4375e-17	2.44731e-16	SPARCL1	8404	SPARC like 1 [Source:HGNC Symbol;Acc:HGNC:11220]
ENSG00000136153	18132.9	3.78738	0.27872	13.5885	4.68758e-42	2.31798e-40	LMO7	4008	LIM domain 7 [Source:HGNC Symbol;Acc:HGNC:6646]
ENSG00000050405	17976.5	3.06853	0.169793	18.0722	5.27927e-73	1.10819e-70	LIMA1	51474	LIM domain and actin binding 1 [Source:HGNC Symbol;Acc:HGNC:24636]
ENSG00000130164	17866.1	4.23621	0.336381	12.5935	2.29275e-36	8.15639e-35	LDLR	3949	low density lipoprotein receptor [Source:HGNC Symbol;Acc:HGNC:6547]
ENSG00000170558	17728.1	3.56925	0.317138	11.2546	2.19921e-29	5.14453e-28	CDH2	1000	cadherin 2 [Source:HGNC Symbol;Acc:HGNC:1759]
ENSG00000198911	17564.8	2.32258	0.223982	10.3695	3.41473e-25	6.11161e-24	SREBF2	6721	sterol regulatory element binding transcription factor 2 [Source:HGNC Symbol;Acc:HGNC:11290]
ENSG00000265972	17530.4	-5.89902	0.325283	-18.135	1.68583e-73	3.61052e-71	TXNIP	10628	thioredoxin interacting protein [Source:HGNC Symbol;Acc:HGNC:16952]
ENSG00000173641	17495	4.87689	0.389928	12.5072	6.82163e-36	2.34263e-34	HSPB7	27129	heat shock protein family B (small) member 7 [Source:HGNC Symbol;Acc:HGNC:5249]
ENSG00000166741	17449.8	7.05102	0.336225	20.9711	1.2033e-97	5.86784e-95	NNMT	4837	nicotinamide N-methyltransferase [Source:HGNC Symbol;Acc:HGNC:7861]
ENSG00000111371	17445.8	4.3813	0.271662	16.1278	1.62804e-58	1.8496e-56	SLC38A1	81539	solute carrier family 38 member 1 [Source:HGNC Symbol;Acc:HGNC:13447]
ENSG00000196923	17400.4	2.08428	0.21581	9.65791	4.55038e-22	6.53823e-21	PDLIM7	9260	PDZ and LIM domain 7 [Source:HGNC Symbol;Acc:HGNC:22958]
ENSG00000101608	17334	2.59004	0.226616	11.4292	2.98833e-30	7.32003e-29	MYL12A	10627	myosin light chain 12A [Source:HGNC Symbol;Acc:HGNC:16701]
ENSG00000026508	17307.7	3.57366	0.223137	16.0156	9.9518e-58	1.07659e-55	CD44	960	CD44 molecule (Indian blood group) [Source:HGNC Symbol;Acc:HGNC:1681]
ENSG00000110880	17267.4	2.8962	0.221368	13.0832	4.10732e-39	1.72437e-37	CORO1C	23603	coronin 1C [Source:HGNC Symbol;Acc:HGNC:2254]
ENSG00000110092	17183.5	3.75361	0.333976	11.2392	2.61838e-29	6.09808e-28	CCND1	595	cyclin D1 [Source:HGNC Symbol;Acc:HGNC:1582]
ENSG00000083857	17172	2.17757	0.235992	9.22733	2.77471e-20	3.50119e-19	FAT1	2195	FAT atypical cadherin 1 [Source:HGNC Symbol;Acc:HGNC:3595]
ENSG00000111670	17163.9	4.65414	0.166461	27.9593	5.08291e-172	2.68522e-168	GNPTAB	79158	N-acetylglucosamine-1-phosphate transferase subunits alpha and beta [Source:HGNC Symbol;Acc:HGNC:29670]
ENSG00000103855	17138.4	2.55747	0.230117	11.1138	1.07537e-28	2.40721e-27	CD276	80381	CD276 molecule [Source:HGNC Symbol;Acc:HGNC:19137]
ENSG00000168615	16962.8	3.28927	0.173074	19.005	1.55128e-80	4.42983e-78	ADAM9	8754	ADAM metallopeptidase domain 9 [Source:HGNC Symbol;Acc:HGNC:216]
ENSG00000115594	16946	3.03808	0.281477	10.7934	3.6996e-27	7.49304e-26	IL1R1	3554	interleukin 1 receptor type 1 [Source:HGNC Symbol;Acc:HGNC:5993]
ENSG00000196305	16751.1	2.10814	0.140663	14.9871	8.90953e-51	6.67625e-49	IARS1	3376	isoleucyl-tRNA synthetase 1 [Source:HGNC Symbol;Acc:HGNC:5330]
ENSG00000166340	16743.3	2.58879	0.204901	12.6343	1.36548e-36	4.92955e-35	TPP1	1200	tripeptidyl peptidase 1 [Source:HGNC Symbol;Acc:HGNC:2073]
ENSG00000188157	16709.6	3.70731	0.244292	15.1757	5.11998e-52	4.09819e-50	AGRN	375790	agrin [Source:HGNC Symbol;Acc:HGNC:329]
ENSG00000112769	16646.3	2.68771	0.268569	10.0076	1.41199e-23	2.25243e-22	LAMA4	3910	laminin subunit alpha 4 [Source:HGNC Symbol;Acc:HGNC:6484]
ENSG00000182197	16557.7	2.36366	0.229196	10.3128	6.16543e-25	1.0797e-23	EXT1	2131	exostosin glycosyltransferase 1 [Source:HGNC Symbol;Acc:HGNC:3512]
ENSG00000086062	16293.9	2.50961	0.231856	10.824	2.64995e-27	5.42257e-26	B4GALT1	2683	beta-1,4-galactosyltransferase 1 [Source:HGNC Symbol;Acc:HGNC:924]
ENSG00000130340	16255.6	2.25165	0.130591	17.242	1.28604e-66	2.06922e-64	SNX9	51429	sorting nexin 9 [Source:HGNC Symbol;Acc:HGNC:14973]
ENSG00000168461	16038.3	2.00739	0.22519	8.91417	4.91483e-19	5.61997e-18	RAB31	11031	RAB31, member RAS oncogene family [Source:HGNC Symbol;Acc:HGNC:9771]
ENSG00000131473	16020.6	3.00527	0.183161	16.4078	1.68119e-60	2.12305e-58	ACLY	47	ATP citrate lyase [Source:HGNC Symbol;Acc:HGNC:115]
ENSG00000104763	15916.1	2.32818	0.207262	11.233	2.80717e-29	6.51382e-28	ASAH1	427	N-acylsphingosine amidohydrolase 1 [Source:HGNC Symbol;Acc:HGNC:735]
ENSG00000168140	15776.9	2.0277	0.208924	9.70543	2.85857e-22	4.16589e-21	VASN	114990	vasorin [Source:HGNC Symbol;Acc:HGNC:18517]
ENSG00000196208	15609.4	-5.91886	0.530742	-11.1521	6.9964e-29	1.59085e-27	GREB1	9687	growth regulating estrogen receptor binding 1 [Source:HGNC Symbol;Acc:HGNC:24885]
ENSG00000143870	15593.5	2.15599	0.138241	15.5958	7.76918e-55	7.39519e-53	PDIA6	10130	protein disulfide isomerase family A member 6 [Source:HGNC Symbol;Acc:HGNC:30168]
ENSG00000106105	15585.4	2.81712	0.113867	24.7405	3.92194e-135	6.21569e-132	GARS1	2617	glycyl-tRNA synthetase 1 [Source:HGNC Symbol;Acc:HGNC:4162]
ENSG00000163531	15510.7	2.78072	0.352335	7.89227	2.96737e-15	2.49355e-14	NFASC	23114	neurofascin [Source:HGNC Symbol;Acc:HGNC:29866]
ENSG00000134243	15355.2	5.10846	0.39053	13.0808	4.2377e-39	1.77675e-37	SORT1	6272	sortilin 1 [Source:HGNC Symbol;Acc:HGNC:11186]
ENSG00000184575	15337.4	2.64294	0.151361	17.4611	2.83327e-68	4.77693e-66	XPOT	11260	exportin for tRNA [Source:HGNC Symbol;Acc:HGNC:12826]
ENSG00000179295	15316.7	2.22258	0.146298	15.1921	3.99005e-52	3.21814e-50	PTPN11	5781	protein tyrosine phosphatase non-receptor type 11 [Source:HGNC Symbol;Acc:HGNC:9644]
ENSG00000167601	15279.3	2.33633	0.214754	10.8791	1.44977e-27	3.02125e-26	AXL	558	AXL receptor tyrosine kinase [Source:HGNC Symbol;Acc:HGNC:905]
ENSG00000167123	15233.4	2.41479	0.30214	7.99228	1.32463e-15	1.14781e-14	CERCAM	51148	cerebral endothelial cell adhesion molecule [Source:HGNC Symbol;Acc:HGNC:23723]
ENSG00000112078	15202.3	2.35422	0.233984	10.0614	8.17964e-24	1.32687e-22	KCTD20	222658	potassium channel tetramerization domain containing 20 [Source:HGNC Symbol;Acc:HGNC:21052]
ENSG00000010278	15200.9	3.81749	0.329605	11.582	5.08358e-31	1.3111e-29	CD9	928	CD9 molecule [Source:HGNC Symbol;Acc:HGNC:1709]
ENSG00000087116	15133.9	3.30025	0.329014	10.0307	1.11678e-23	1.79324e-22	ADAMTS2	9509	ADAM metallopeptidase with thrombospondin type 1 motif 2 [Source:HGNC Symbol;Acc:HGNC:218]
ENSG00000135842	15102.3	4.81804	0.44232	10.8927	1.24939e-27	2.61571e-26	NIBAN1	116496	niban apoptosis regulator 1 [Source:HGNC Symbol;Acc:HGNC:16784]
ENSG00000136295	15039.6	2.64043	0.20567	12.8382	1.00216e-37	3.87856e-36	TTYH3	80727	tweety family member 3 [Source:HGNC Symbol;Acc:HGNC:22222]
ENSG00000156642	15022.4	2.26788	0.13771	16.4685	6.17832e-61	7.96074e-59	NPTN	27020	neuroplastin [Source:HGNC Symbol;Acc:HGNC:17867]
ENSG00000166963	15008.3	3.28427	0.266124	12.3411	5.4383e-35	1.76516e-33	MAP1A	4130	microtubule associated protein 1A [Source:HGNC Symbol;Acc:HGNC:6835]
ENSG00000145555	14840	2.07943	0.216036	9.62537	6.24825e-22	8.88518e-21	MYO10	4651	myosin X [Source:HGNC Symbol;Acc:HGNC:7593]
ENSG00000160691	14710.1	2.14889	0.151832	14.1531	1.78705e-45	1.05482e-43	SHC1	6464	SHC adaptor protein 1 [Source:HGNC Symbol;Acc:HGNC:10840]
ENSG00000115415	14689.2	2.21343	0.267937	8.26101	1.44446e-16	1.36347e-15	STAT1	6772	signal transducer and activator of transcription 1 [Source:HGNC Symbol;Acc:HGNC:11362]
ENSG00000039560	14679.6	3.56593	0.21031	16.9555	1.75162e-64	2.55858e-62	RAI14	26064	retinoic acid induced 14 [Source:HGNC Symbol;Acc:HGNC:14873]
ENSG00000142552	14650	2.28854	0.273692	8.3617	6.18186e-17	5.99408e-16	RCN3	57333	reticulocalbin 3 [Source:HGNC Symbol;Acc:HGNC:21145]
ENSG00000184840	14644.7	2.52991	0.155311	16.2893	1.17638e-59	1.40709e-57	TMED9	54732	transmembrane p24 trafficking protein 9 [Source:HGNC Symbol;Acc:HGNC:24878]
ENSG00000141522	14539.8	2.0973	0.189731	11.0541	2.09493e-28	4.59218e-27	ARHGDIA	396	Rho GDP dissociation inhibitor alpha [Source:HGNC Symbol;Acc:HGNC:678]
ENSG00000060982	14500.6	3.75869	0.296851	12.6619	9.61567e-37	3.51138e-35	BCAT1	586	branched chain amino acid transaminase 1 [Source:HGNC Symbol;Acc:HGNC:976]
ENSG00000105220	14482.7	2.51666	0.162228	15.5132	2.82632e-54	2.58918e-52	GPI	2821	glucose-6-phosphate isomerase [Source:HGNC Symbol;Acc:HGNC:4458]
ENSG00000133048	14441.5	11.193	0.656918	17.0386	4.24433e-65	6.34588e-63	CHI3L1	1116	chitinase 3 like 1 [Source:HGNC Symbol;Acc:HGNC:1932]
ENSG00000174705	14399.6	2.17264	0.163657	13.2756	3.20828e-40	1.44245e-38	SH3PXD2B	285590	SH3 and PX domains 2B [Source:HGNC Symbol;Acc:HGNC:29242]
ENSG00000136848	14367.1	2.10092	0.269695	7.78997	6.70263e-15	5.45172e-14	DAB2IP	153090	DAB2 interacting protein [Source:HGNC Symbol;Acc:HGNC:17294]
ENSG00000132507	14342.5	2.08917	0.160646	13.0049	1.14794e-38	4.65895e-37	EIF5A	1984	eukaryotic translation initiation factor 5A [Source:HGNC Symbol;Acc:HGNC:3300]
ENSG00000162873	14314.4	-4.67889	0.379292	-12.3359	5.80628e-35	1.87798e-33	KLHDC8A	55220	kelch domain containing 8A [Source:HGNC Symbol;Acc:HGNC:25573]
ENSG00000112473	14304.6	2.25849	0.155254	14.5471	6.09128e-48	4.08193e-46	SLC39A7	7922	solute carrier family 39 member 7 [Source:HGNC Symbol;Acc:HGNC:4927]
ENSG00000108848	14302.8	-2.12388	0.170396	-12.4643	1.16857e-35	3.95306e-34	LUC7L3	51747	LUC7 like 3 pre-mRNA splicing factor [Source:HGNC Symbol;Acc:HGNC:24309]
ENSG00000049860	14296.8	2.35386	0.190641	12.3471	5.05229e-35	1.64925e-33	HEXB	3074	hexosaminidase subunit beta [Source:HGNC Symbol;Acc:HGNC:4879]
ENSG00000145623	14285.6	4.37468	0.266703	16.4028	1.82575e-60	2.29645e-58	OSMR	9180	oncostatin M receptor [Source:HGNC Symbol;Acc:HGNC:8507]
ENSG00000184216	14231.3	3.21685	0.228585	14.0729	5.57313e-45	3.18866e-43	IRAK1	3654	interleukin 1 receptor associated kinase 1 [Source:HGNC Symbol;Acc:HGNC:6112]
ENSG00000092820	14126.6	2.52041	0.205723	12.2515	1.64962e-34	5.20279e-33	EZR	7430	ezrin [Source:HGNC Symbol;Acc:HGNC:12691]
ENSG00000108582	14076.8	2.87378	0.153995	18.6615	1.01863e-77	2.60383e-75	CPD	1362	carboxypeptidase D [Source:HGNC Symbol;Acc:HGNC:2301]
ENSG00000072952	14070.6	3.23207	0.286205	11.2929	1.42321e-29	3.36402e-28	IRAG1	10335	inositol 1,4,5-triphosphate receptor associated 1 [Source:HGNC Symbol;Acc:HGNC:7237]
ENSG00000131711	14062.1	2.20959	0.196381	11.2515	2.27584e-29	5.31594e-28	MAP1B	4131	microtubule associated protein 1B [Source:HGNC Symbol;Acc:HGNC:6836]
ENSG00000115419	14023.8	2.53153	0.245948	10.293	7.58144e-25	1.31965e-23	GLS	2744	glutaminase [Source:HGNC Symbol;Acc:HGNC:4331]
ENSG00000124155	13986.3	2.06069	0.169433	12.1622	4.94053e-34	1.51451e-32	PIGT	51604	phosphatidylinositol glycan anchor biosynthesis class T [Source:HGNC Symbol;Acc:HGNC:14938]
ENSG00000130147	13953.7	2.00408	0.327934	6.11124	9.88581e-10	4.93932e-09	SH3BP4	23677	SH3 domain binding protein 4 [Source:HGNC Symbol;Acc:HGNC:10826]
ENSG00000184205	13952.9	-3.6942	0.269274	-13.7191	7.79884e-43	4.03262e-41	TSPYL2	64061	TSPY like 2 [Source:HGNC Symbol;Acc:HGNC:24358]
ENSG00000114554	13915.3	2.29297	0.151406	15.1445	8.2436e-52	6.53243e-50	PLXNA1	5361	plexin A1 [Source:HGNC Symbol;Acc:HGNC:9099]
ENSG00000115084	13842.1	2.02328	0.253022	7.99646	1.28052e-15	1.1111e-14	SLC35F5	80255	solute carrier family 35 member F5 [Source:HGNC Symbol;Acc:HGNC:23617]
ENSG00000116871	13830.5	2.18041	0.191337	11.3957	4.39439e-30	1.06981e-28	MAP7D1	55700	MAP7 domain containing 1 [Source:HGNC Symbol;Acc:HGNC:25514]
ENSG00000139211	13620.3	3.76677	0.193988	19.4175	5.4887e-84	1.70564e-81	AMIGO2	347902	adhesion molecule with Ig like domain 2 [Source:HGNC Symbol;Acc:HGNC:24073]
ENSG00000100934	13582.2	2.24714	0.175422	12.8099	1.44337e-37	5.54553e-36	SEC23A	10484	SEC23 homolog A, COPII coat complex component [Source:HGNC Symbol;Acc:HGNC:10701]
ENSG00000150961	13528	2.79965	0.144787	19.3364	2.65444e-83	7.93753e-81	SEC24D	9871	SEC24 homolog D, COPII coat complex component [Source:HGNC Symbol;Acc:HGNC:10706]
ENSG00000158470	13504.7	2.81526	0.242004	11.6331	2.79701e-31	7.33914e-30	B4GALT5	9334	beta-1,4-galactosyltransferase 5 [Source:HGNC Symbol;Acc:HGNC:928]
ENSG00000137507	13500.8	4.41171	0.430692	10.2433	1.26815e-24	2.17514e-23	LRRC32	2615	leucine rich repeat containing 32 [Source:HGNC Symbol;Acc:HGNC:4161]
ENSG00000157766	13497.2	6.57844	0.531638	12.3739	3.61845e-35	1.18977e-33	ACAN	176	aggrecan [Source:HGNC Symbol;Acc:HGNC:319]
ENSG00000176014	13494.1	2.81529	0.184569	15.2533	1.56607e-52	1.29608e-50	TUBB6	84617	tubulin beta 6 class V [Source:HGNC Symbol;Acc:HGNC:20776]
ENSG00000157613	13467.9	4.23527	0.210464	20.1235	4.59525e-90	1.86738e-87	CREB3L1	90993	cAMP responsive element binding protein 3 like 1 [Source:HGNC Symbol;Acc:HGNC:18856]
ENSG00000077943	13411.2	4.41353	0.521423	8.4644	2.5747e-17	2.58261e-16	ITGA8	8516	integrin subunit alpha 8 [Source:HGNC Symbol;Acc:HGNC:6144]
ENSG00000169756	13281.1	2.4944	0.197411	12.6356	1.34441e-36	4.85905e-35	LIMS1	3987	LIM zinc finger domain containing 1 [Source:HGNC Symbol;Acc:HGNC:6616]
ENSG00000148848	13251.6	3.05974	0.438026	6.98529	2.84261e-12	1.84107e-11	ADAM12	8038	ADAM metallopeptidase domain 12 [Source:HGNC Symbol;Acc:HGNC:190]
ENSG00000204388	13251.3	-3.74861	0.349228	-10.734	7.04794e-27	1.40326e-25	HSPA1B	3304	heat shock protein family A (Hsp70) member 1B [Source:HGNC Symbol;Acc:HGNC:5233]
ENSG00000110492	13206	-2.81689	0.333052	-8.4578	2.72466e-17	2.72784e-16	MDK	4192	midkine [Source:HGNC Symbol;Acc:HGNC:6972]
ENSG00000106772	13173.7	6.47264	0.514244	12.5867	2.49811e-36	8.85712e-35	PRUNE2	158471	prune homolog 2 with BCH domain [Source:HGNC Symbol;Acc:HGNC:25209]
ENSG00000122884	13147.1	2.22436	0.293544	7.5776	3.52007e-14	2.68598e-13	P4HA1	5033	prolyl 4-hydroxylase subunit alpha 1 [Source:HGNC Symbol;Acc:HGNC:8546]
ENSG00000162704	13129.7	2.49353	0.158962	15.6863	1.87604e-55	1.83534e-53	ARPC5	10092	actin related protein 2/3 complex subunit 5 [Source:HGNC Symbol;Acc:HGNC:708]
ENSG00000156515	13114	2.83875	0.191164	14.8498	6.97762e-50	5.06109e-48	HK1	3098	hexokinase 1 [Source:HGNC Symbol;Acc:HGNC:4922]
ENSG00000004799	13087.2	-6.49856	0.32296	-20.1219	4.74614e-90	1.90428e-87	PDK4	5166	pyruvate dehydrogenase kinase 4 [Source:HGNC Symbol;Acc:HGNC:8812]
ENSG00000198053	13045	3.40682	0.202869	16.7932	2.73568e-63	3.81995e-61	SIRPA	140885	signal regulatory protein alpha [Source:HGNC Symbol;Acc:HGNC:9662]
ENSG00000137124	12958.2	4.70081	0.301177	15.6081	6.40789e-55	6.13628e-53	ALDH1B1	219	aldehyde dehydrogenase 1 family member B1 [Source:HGNC Symbol;Acc:HGNC:407]
ENSG00000103335	12948.4	2.81966	0.152775	18.4563	4.63877e-76	1.09728e-73	PIEZO1	9780	piezo type mechanosensitive ion channel component 1 [Source:HGNC Symbol;Acc:HGNC:28993]
ENSG00000174099	12858.7	2.71298	0.205823	13.1812	1.12629e-39	4.89714e-38	MSRB3	253827	methionine sulfoxide reductase B3 [Source:HGNC Symbol;Acc:HGNC:27375]
ENSG00000162889	12847.1	2.14758	0.201096	10.6794	1.2714e-26	2.49223e-25	MAPKAPK2	9261	MAPK activated protein kinase 2 [Source:HGNC Symbol;Acc:HGNC:6887]
ENSG00000124831	12773.1	2.75059	0.106614	25.7996	8.96057e-147	2.84023e-143	LRRFIP1	9208	LRR binding FLII interacting protein 1 [Source:HGNC Symbol;Acc:HGNC:6702]
ENSG00000084112	12767.7	2.17826	0.167791	12.982	1.54829e-38	6.24378e-37	SSH1	54434	slingshot protein phosphatase 1 [Source:HGNC Symbol;Acc:HGNC:30579]
ENSG00000149090	12630.3	7.94373	0.404924	19.6178	1.08951e-85	3.7537e-83	PAMR1	25891	peptidase domain containing associated with muscle regeneration 1 [Source:HGNC Symbol;Acc:HGNC:24554]
ENSG00000078098	12612.2	6.85296	0.374372	18.3052	7.51961e-75	1.71474e-72	FAP	2191	fibroblast activation protein alpha [Source:HGNC Symbol;Acc:HGNC:3590]
ENSG00000136378	12467	3.69166	0.378717	9.74782	1.88477e-22	2.77738e-21	ADAMTS7	11173	ADAM metallopeptidase with thrombospondin type 1 motif 7 [Source:HGNC Symbol;Acc:HGNC:223]
ENSG00000159388	12451.3	-2.51614	0.456498	-5.51183	3.55115e-08	1.49682e-07	BTG2	7832	BTG anti-proliferation factor 2 [Source:HGNC Symbol;Acc:HGNC:1131]
ENSG00000114115	12446.3	-2.35064	0.517203	-4.54491	5.49588e-06	1.75025e-05	RBP1	5947	retinol binding protein 1 [Source:HGNC Symbol;Acc:HGNC:9919]
ENSG00000154229	12432.4	2.08871	0.212085	9.84848	6.95914e-23	1.05999e-21	PRKCA	5578	protein kinase C alpha [Source:HGNC Symbol;Acc:HGNC:9393]
ENSG00000165795	12350.1	-3.21449	0.288693	-11.1347	8.50776e-29	1.92484e-27	NDRG2	57447	NDRG family member 2 [Source:HGNC Symbol;Acc:HGNC:14460]
ENSG00000135424	12350	3.8511	0.435604	8.84081	9.50244e-19	1.06168e-17	ITGA7	3679	integrin subunit alpha 7 [Source:HGNC Symbol;Acc:HGNC:6143]
ENSG00000147872	12340.8	4.24139	0.306366	13.8442	1.3798e-43	7.47614e-42	PLIN2	123	perilipin 2 [Source:HGNC Symbol;Acc:HGNC:248]
ENSG00000179630	12307.8	6.02135	0.361294	16.6661	2.3131e-62	3.14671e-60	LACC1	144811	laccase domain containing 1 [Source:HGNC Symbol;Acc:HGNC:26789]
ENSG00000130309	12267.9	2.11219	0.159635	13.2313	5.78567e-40	2.56129e-38	COLGALT1	79709	collagen beta(1-O)galactosyltransferase 1 [Source:HGNC Symbol;Acc:HGNC:26182]
ENSG00000159399	12230.4	3.36137	0.356229	9.43598	3.87351e-21	5.21353e-20	HK2	3099	hexokinase 2 [Source:HGNC Symbol;Acc:HGNC:4923]
ENSG00000012660	12031.3	3.16095	0.146167	21.6256	1.03121e-103	6.40908e-101	ELOVL5	60481	ELOVL fatty acid elongase 5 [Source:HGNC Symbol;Acc:HGNC:21308]
ENSG00000198682	11988	2.96264	0.167259	17.7129	3.33492e-70	6.1817e-68	PAPSS2	9060	3'-phosphoadenosine 5'-phosphosulfate synthase 2 [Source:HGNC Symbol;Acc:HGNC:8604]
ENSG00000141469	11971.1	6.3174	0.515147	12.2633	1.42601e-34	4.51549e-33	SLC14A1	6563	solute carrier family 14 member 1 (Kidd blood group) [Source:HGNC Symbol;Acc:HGNC:10918]
ENSG00000149485	11951.7	2.79783	0.209715	13.3411	1.33499e-40	6.13265e-39	FADS1	3992	fatty acid desaturase 1 [Source:HGNC Symbol;Acc:HGNC:3574]
ENSG00000122641	11928.9	4.19288	0.2051	20.4431	6.92263e-93	2.92569e-90	INHBA	3624	inhibin subunit beta A [Source:HGNC Symbol;Acc:HGNC:6066]
ENSG00000164889	11916.8	2.64698	0.185992	14.2317	5.82544e-46	3.49714e-44	SLC4A2	6522	solute carrier family 4 member 2 [Source:HGNC Symbol;Acc:HGNC:11028]
ENSG00000163191	11808.8	3.35349	0.335607	9.99231	1.64691e-23	2.61653e-22	S100A11	6282	S100 calcium binding protein A11 [Source:HGNC Symbol;Acc:HGNC:10488]
ENSG00000171314	11798.3	2.75808	0.214524	12.8567	7.88636e-38	3.06341e-36	PGAM1	5223	phosphoglycerate mutase 1 [Source:HGNC Symbol;Acc:HGNC:8888]
ENSG00000129038	11783.5	3.54519	0.31243	11.3471	7.66364e-30	1.83887e-28	LOXL1	4016	lysyl oxidase like 1 [Source:HGNC Symbol;Acc:HGNC:6665]
ENSG00000054654	11749.1	-2.17185	0.233335	-9.30788	1.30409e-20	1.68717e-19	SYNE2	23224	spectrin repeat containing nuclear envelope protein 2 [Source:HGNC Symbol;Acc:HGNC:17084]
ENSG00000157502	11722.3	-2.77705	0.32934	-8.43216	3.39352e-17	3.36982e-16	PWWP3B	139221	PWWP domain containing 3B [Source:HGNC Symbol;Acc:HGNC:26583]
ENSG00000140285	11652.9	3.68821	0.331	11.1426	7.7794e-29	1.76636e-27	FGF7	2252	fibroblast growth factor 7 [Source:HGNC Symbol;Acc:HGNC:3685]
ENSG00000149428	11642.9	2.18724	0.177701	12.3085	8.15237e-35	2.61016e-33	HYOU1	10525	hypoxia up-regulated 1 [Source:HGNC Symbol;Acc:HGNC:16931]
ENSG00000159842	11630.5	2.28501	0.211523	10.8027	3.344e-27	6.79019e-26	ABR	29	ABR activator of RhoGEF and GTPase [Source:HGNC Symbol;Acc:HGNC:81]
ENSG00000105329	11566	3.16633	0.245139	12.9165	3.63381e-38	1.43082e-36	TGFB1	7040	transforming growth factor beta 1 [Source:HGNC Symbol;Acc:HGNC:11766]
ENSG00000067057	11562.2	3.53348	0.237434	14.8819	4.31763e-50	3.16796e-48	PFKP	5214	phosphofructokinase, platelet [Source:HGNC Symbol;Acc:HGNC:8878]
ENSG00000125730	11561.7	2.39128	0.638175	3.74706	0.00017892	0.00045301	C3	718	complement C3 [Source:HGNC Symbol;Acc:HGNC:1318]
ENSG00000161013	11554.5	2.58585	0.165044	15.6676	2.51892e-55	2.45668e-53	MGAT4B	11282	alpha-1,3-mannosyl-glycoprotein 4-beta-N-acetylglucosaminyltransferase B [Source:HGNC Symbol;Acc:HGNC:7048]
ENSG00000140941	11513.6	2.08335	0.147588	14.116	3.02642e-45	1.75052e-43	MAP1LC3B	81631	microtubule associated protein 1 light chain 3 beta [Source:HGNC Symbol;Acc:HGNC:13352]
ENSG00000101680	11501.7	3.7371	0.319964	11.6797	1.61776e-31	4.29466e-30	LAMA1	284217	laminin subunit alpha 1 [Source:HGNC Symbol;Acc:HGNC:6481]
ENSG00000166311	11485.8	3.49965	0.216239	16.1842	6.52446e-59	7.5753e-57	SMPD1	6609	sphingomyelin phosphodiesterase 1 [Source:HGNC Symbol;Acc:HGNC:11120]
ENSG00000184432	11454.6	2.07297	0.133411	15.5383	1.91093e-54	1.77107e-52	COPB2	9276	COPI coat complex subunit beta 2 [Source:HGNC Symbol;Acc:HGNC:2232]
ENSG00000164484	11340.2	2.30683	0.312824	7.37421	1.65323e-13	1.19042e-12	TMEM200A	114801	transmembrane protein 200A [Source:HGNC Symbol;Acc:HGNC:21075]
ENSG00000104635	11334.8	2.73028	0.140476	19.4359	3.83834e-84	1.22893e-81	SLC39A14	23516	solute carrier family 39 member 14 [Source:HGNC Symbol;Acc:HGNC:20858]
ENSG00000150347	11332.6	2.23286	0.188025	11.8753	1.59003e-32	4.50395e-31	ARID5B	84159	AT-rich interaction domain 5B [Source:HGNC Symbol;Acc:HGNC:17362]
ENSG00000125148	11323.9	3.54325	0.381124	9.29684	1.44676e-20	1.8649e-19	MT2A	4502	metallothionein 2A [Source:HGNC Symbol;Acc:HGNC:7406]
ENSG00000170606	11308.8	2.02578	0.164987	12.2785	1.18217e-34	3.75464e-33	HSPA4	3308	heat shock protein family A (Hsp70) member 4 [Source:HGNC Symbol;Acc:HGNC:5237]
ENSG00000101825	11289.6	3.04833	0.420816	7.24386	4.36104e-13	3.02874e-12	MXRA5	25878	matrix remodeling associated 5 [Source:HGNC Symbol;Acc:HGNC:7539]
ENSG00000180370	11264.8	2.11552	0.235461	8.98458	2.59724e-19	3.04343e-18	PAK2	5062	p21 (RAC1) activated kinase 2 [Source:HGNC Symbol;Acc:HGNC:8591]
ENSG00000146112	11244.8	2.10884	0.197903	10.6559	1.636e-26	3.19116e-25	PPP1R18	170954	protein phosphatase 1 regulatory subunit 18 [Source:HGNC Symbol;Acc:HGNC:29413]
ENSG00000146112	11244.8	2.10884	0.197903	10.6559	1.636e-26	3.19116e-25	PPP1R18	107987457	protein phosphatase 1 regulatory subunit 18 [Source:HGNC Symbol;Acc:HGNC:29413]
ENSG00000163520	11222.3	4.9425	0.512552	9.64292	5.26687e-22	7.50647e-21	FBLN2	2199	fibulin 2 [Source:HGNC Symbol;Acc:HGNC:3601]
ENSG00000132669	11128	2.41644	0.156499	15.4406	8.73403e-54	7.75469e-52	RIN2	54453	Ras and Rab interactor 2 [Source:HGNC Symbol;Acc:HGNC:18750]
ENSG00000137845	11121.6	2.17012	0.159724	13.5867	4.80392e-42	2.37181e-40	ADAM10	102	ADAM metallopeptidase domain 10 [Source:HGNC Symbol;Acc:HGNC:188]
ENSG00000167930	11032.3	2.56204	0.159305	16.0826	3.37802e-58	3.77018e-56	FAM234A	83986	family with sequence similarity 234 member A [Source:HGNC Symbol;Acc:HGNC:14163]
ENSG00000198959	11025.8	2.21909	0.526118	4.21786	2.46629e-05	7.15159e-05	TGM2	7052	transglutaminase 2 [Source:HGNC Symbol;Acc:HGNC:11778]
ENSG00000184347	10999	2.20616	0.495582	4.45165	8.52128e-06	2.63949e-05	SLIT3	6586	slit guidance ligand 3 [Source:HGNC Symbol;Acc:HGNC:11087]
ENSG00000111321	10996.8	2.2324	0.161027	13.8635	1.05435e-43	5.73239e-42	LTBR	4055	lymphotoxin beta receptor [Source:HGNC Symbol;Acc:HGNC:6718]
ENSG00000117385	10982.8	2.17883	0.244217	8.92171	4.59155e-19	5.25599e-18	P3H1	64175	prolyl 3-hydroxylase 1 [Source:HGNC Symbol;Acc:HGNC:19316]
ENSG00000122870	10959.6	2.08635	0.15489	13.4699	2.35152e-41	1.11916e-39	BICC1	80114	BicC family RNA binding protein 1 [Source:HGNC Symbol;Acc:HGNC:19351]
ENSG00000198380	10879.4	2.37568	0.215843	11.0065	3.55546e-28	7.67693e-27	GFPT1	2673	glutamine--fructose-6-phosphate transaminase 1 [Source:HGNC Symbol;Acc:HGNC:4241]
ENSG00000158258	10862.2	-2.67663	0.371209	-7.21057	5.57178e-13	3.83515e-12	CLSTN2	64084	calsyntenin 2 [Source:HGNC Symbol;Acc:HGNC:17448]
ENSG00000129128	10800.5	2.83626	0.297667	9.52829	1.599e-21	2.20747e-20	SPCS3	60559	signal peptidase complex subunit 3 [Source:HGNC Symbol;Acc:HGNC:26212]
ENSG00000157483	10770.1	3.81699	0.255483	14.9403	1.8027e-50	1.33818e-48	MYO1E	4643	myosin IE [Source:HGNC Symbol;Acc:HGNC:7599]
ENSG00000242265	10661.5	-2.49485	0.255643	-9.75911	1.68624e-22	2.49761e-21	PEG10	23089	paternally expressed 10 [Source:HGNC Symbol;Acc:HGNC:14005]
ENSG00000100439	10655.9	3.08289	0.233152	13.2227	6.48985e-40	2.86104e-38	ABHD4	63874	abhydrolase domain containing 4, N-acyl phospholipase B [Source:HGNC Symbol;Acc:HGNC:20154]
ENSG00000117525	10634	3.27472	0.398492	8.21777	2.07321e-16	1.92317e-15	F3	2152	coagulation factor III, tissue factor [Source:HGNC Symbol;Acc:HGNC:3541]
ENSG00000186480	10625.1	2.87252	0.28974	9.91412	3.6141e-23	5.62377e-22	INSIG1	3638	insulin induced gene 1 [Source:HGNC Symbol;Acc:HGNC:6083]
ENSG00000197635	10552.5	3.56753	0.311796	11.4419	2.58243e-30	6.36015e-29	DPP4	1803	dipeptidyl peptidase 4 [Source:HGNC Symbol;Acc:HGNC:3009]
ENSG00000113732	10520.5	2.07968	0.169963	12.2361	1.99451e-34	6.25942e-33	ATP6V0E1	8992	ATPase H+ transporting V0 subunit e1 [Source:HGNC Symbol;Acc:HGNC:863]
ENSG00000174718	10476.6	-3.44479	0.173943	-19.8041	2.74444e-87	1.02342e-84	RESF1	55196	retroelement silencing factor 1 [Source:HGNC Symbol;Acc:HGNC:25559]
ENSG00000165169	10465.7	2.80245	0.343747	8.15267	3.55982e-16	3.24333e-15	DYNLT3	6990	dynein light chain Tctex-type 3 [Source:HGNC Symbol;Acc:HGNC:11694]
ENSG00000111817	10460.2	2.16555	0.11844	18.284	1.1104e-74	2.4962e-72	DSE	29940	dermatan sulfate epimerase [Source:HGNC Symbol;Acc:HGNC:21144]
ENSG00000154553	10459.1	3.04376	0.281265	10.8217	2.71785e-27	5.55791e-26	PDLIM3	27295	PDZ and LIM domain 3 [Source:HGNC Symbol;Acc:HGNC:20767]
ENSG00000141429	10457.8	2.26494	0.271917	8.32954	8.11585e-17	7.80486e-16	GALNT1	2589	polypeptide N-acetylgalactosaminyltransferase 1 [Source:HGNC Symbol;Acc:HGNC:4123]
ENSG00000069535	10448.1	-2.31414	0.378409	-6.11544	9.62932e-10	4.8142e-09	MAOB	4129	monoamine oxidase B [Source:HGNC Symbol;Acc:HGNC:6834]
ENSG00000198300	10443.5	-4.5893	0.367564	-12.4857	8.93399e-36	3.03516e-34	PEG3	5178	paternally expressed 3 [Source:HGNC Symbol;Acc:HGNC:8826]
ENSG00000130702	10415.3	2.38303	0.348374	6.84042	7.89619e-12	4.89892e-11	LAMA5	3911	laminin subunit alpha 5 [Source:HGNC Symbol;Acc:HGNC:6485]
ENSG00000114480	10405.6	3.64014	0.160591	22.6671	9.45643e-114	8.32612e-111	GBE1	2632	1,4-alpha-glucan branching enzyme 1 [Source:HGNC Symbol;Acc:HGNC:4180]
ENSG00000114019	10399.1	2.47622	0.204883	12.086	1.25203e-33	3.77598e-32	AMOTL2	51421	angiomotin like 2 [Source:HGNC Symbol;Acc:HGNC:17812]
ENSG00000153904	10376.4	4.5612	0.265043	17.2093	2.26274e-66	3.5861e-64	DDAH1	23576	dimethylarginine dimethylaminohydrolase 1 [Source:HGNC Symbol;Acc:HGNC:2715]
ENSG00000175084	10366	3.77186	0.482364	7.81953	5.30198e-15	4.35945e-14	DES	1674	desmin [Source:HGNC Symbol;Acc:HGNC:2770]
ENSG00000152104	10339.8	2.45826	0.17366	14.1556	1.72433e-45	1.02352e-43	PTPN14	5784	protein tyrosine phosphatase non-receptor type 14 [Source:HGNC Symbol;Acc:HGNC:9647]
ENSG00000068366	10325	2.88577	0.286595	10.0692	7.56285e-24	1.23123e-22	ACSL4	2182	acyl-CoA synthetase long chain family member 4 [Source:HGNC Symbol;Acc:HGNC:3571]
ENSG00000033100	10194.8	3.07947	0.16521	18.6398	1.5289e-77	3.87692e-75	CHPF2	54480	chondroitin polymerizing factor 2 [Source:HGNC Symbol;Acc:HGNC:29270]
ENSG00000101294	10173.4	2.04884	0.149441	13.7101	8.83504e-43	4.55357e-41	HM13	81502	histocompatibility minor 13 [Source:HGNC Symbol;Acc:HGNC:16435]
ENSG00000104331	10138.2	2.04145	0.195374	10.449	1.48154e-25	2.71133e-24	BPNT2	54928	3'(2'), 5'-bisphosphate nucleotidase 2 [Source:HGNC Symbol;Acc:HGNC:26019]
ENSG00000134369	10090.5	3.0837	0.180041	17.1277	9.21873e-66	1.41848e-63	NAV1	89796	neuron navigator 1 [Source:HGNC Symbol;Acc:HGNC:15989]
ENSG00000074590	10082.3	3.39436	0.251128	13.5165	1.2506e-41	6.0427e-40	NUAK1	9891	NUAK family kinase 1 [Source:HGNC Symbol;Acc:HGNC:14311]
ENSG00000138061	10046.9	3.8817	0.569819	6.81216	9.61469e-12	5.89471e-11	CYP1B1	1545	cytochrome P450 family 1 subfamily B member 1 [Source:HGNC Symbol;Acc:HGNC:2597]
ENSG00000078269	10026.9	3.46901	0.188678	18.3859	1.70396e-75	3.94236e-73	SYNJ2	8871	synaptojanin 2 [Source:HGNC Symbol;Acc:HGNC:11504]
ENSG00000213585	10005.7	2.64058	0.139654	18.908	9.80499e-80	2.70251e-77	VDAC1	7416	voltage dependent anion channel 1 [Source:HGNC Symbol;Acc:HGNC:12669]
ENSG00000130203	9962.52	-2.10771	0.563503	-3.74037	0.000183749	0.000464199	APOE	348	apolipoprotein E [Source:HGNC Symbol;Acc:HGNC:613]
ENSG00000168487	9961.56	2.3807	0.198683	11.9824	4.39266e-33	1.28445e-31	BMP1	649	bone morphogenetic protein 1 [Source:HGNC Symbol;Acc:HGNC:1067]
ENSG00000137309	9893.5	4.60056	0.353423	13.0171	9.77847e-39	3.99933e-37	HMGA1	3159	high mobility group AT-hook 1 [Source:HGNC Symbol;Acc:HGNC:5010]
ENSG00000171298	9886.59	2.13073	0.277942	7.66609	1.77326e-14	1.38988e-13	GAA	2548	alpha glucosidase [Source:HGNC Symbol;Acc:HGNC:4065]
ENSG00000109610	9855.1	2.1768	0.445314	4.88824	1.01741e-06	3.57684e-06	SOD3	6649	superoxide dismutase 3 [Source:HGNC Symbol;Acc:HGNC:11181]
ENSG00000203485	9817.21	2.34849	0.186551	12.589	2.42851e-36	8.61999e-35	INF2	64423	inverted formin 2 [Source:HGNC Symbol;Acc:HGNC:23791]
ENSG00000148053	9810.9	2.95229	0.553183	5.33691	9.45446e-08	3.79243e-07	NTRK2	4915	neurotrophic receptor tyrosine kinase 2 [Source:HGNC Symbol;Acc:HGNC:8032]
ENSG00000157514	9761.81	-2.67625	0.238219	-11.2344	2.7642e-29	6.41882e-28	TSC22D3	1831	TSC22 domain family member 3 [Source:HGNC Symbol;Acc:HGNC:3051]
ENSG00000225614	9756.57	2.10072	0.37863	5.54823	2.88582e-08	1.23062e-07	ZNF469	84627	zinc finger protein 469 [Source:HGNC Symbol;Acc:HGNC:23216]
ENSG00000109790	9700.29	2.75008	0.266855	10.3055	6.65114e-25	1.16155e-23	KLHL5	51088	kelch like family member 5 [Source:HGNC Symbol;Acc:HGNC:6356]
ENSG00000136802	9659.91	2.19732	0.155235	14.1548	1.74387e-45	1.03126e-43	LRRC8A	56262	leucine rich repeat containing 8 VRAC subunit A [Source:HGNC Symbol;Acc:HGNC:19027]
ENSG00000131100	9648.69	2.29291	0.195348	11.7376	8.17687e-32	2.21713e-30	ATP6V1E1	529	ATPase H+ transporting V1 subunit E1 [Source:HGNC Symbol;Acc:HGNC:857]
ENSG00000152127	9622.4	2.15357	0.216989	9.92482	3.24675e-23	5.05959e-22	MGAT5	4249	alpha-1,6-mannosylglycoprotein 6-beta-N-acetylglucosaminyltransferase [Source:HGNC Symbol;Acc:HGNC:7049]
ENSG00000050820	9590.47	2.30561	0.180075	12.8036	1.5648e-37	5.99027e-36	BCAR1	9564	BCAR1 scaffold protein, Cas family member [Source:HGNC Symbol;Acc:HGNC:971]
ENSG00000130779	9567.17	2.31105	0.130658	17.6878	5.20498e-70	9.48173e-68	CLIP1	6249	CAP-Gly domain containing linker protein 1 [Source:HGNC Symbol;Acc:HGNC:10461]
ENSG00000134684	9448.5	2.7589	0.0993985	27.7559	1.4774e-169	5.85364e-166	YARS1	8565	tyrosyl-tRNA synthetase 1 [Source:HGNC Symbol;Acc:HGNC:12840]
ENSG00000106397	9414.02	2.91824	0.200616	14.5464	6.16029e-48	4.11947e-46	PLOD3	8985	procollagen-lysine,2-oxoglutarate 5-dioxygenase 3 [Source:HGNC Symbol;Acc:HGNC:9083]
ENSG00000115963	9395.73	3.4545	0.260449	13.2636	3.76159e-40	1.68168e-38	RND3	390	Rho family GTPase 3 [Source:HGNC Symbol;Acc:HGNC:671]
ENSG00000116237	9389.06	2.79603	0.128973	21.6791	3.22919e-104	2.08889e-101	ICMT	23463	isoprenylcysteine carboxyl methyltransferase [Source:HGNC Symbol;Acc:HGNC:5350]
ENSG00000171444	9365.63	-2.06068	0.316037	-6.52035	7.01415e-11	3.94338e-10	MCC	4163	MCC regulator of WNT signaling pathway [Source:HGNC Symbol;Acc:HGNC:6935]
ENSG00000140105	9342.24	2.75533	0.153592	17.9392	5.82755e-72	1.13323e-69	WARS1	7453	tryptophanyl-tRNA synthetase 1 [Source:HGNC Symbol;Acc:HGNC:12729]
ENSG00000138107	9287.33	2.17393	0.165672	13.1219	2.46674e-39	1.0481e-37	ACTR1A	10121	actin related protein 1A [Source:HGNC Symbol;Acc:HGNC:167]
ENSG00000204389	9252.09	-2.21164	0.260633	-8.48563	2.14552e-17	2.16237e-16	HSPA1A	3303	heat shock protein family A (Hsp70) member 1A [Source:HGNC Symbol;Acc:HGNC:5232]
ENSG00000120451	9251.87	2.01612	0.161197	12.5072	6.81754e-36	2.34263e-34	SNX19	399979	sorting nexin 19 [Source:HGNC Symbol;Acc:HGNC:21532]
ENSG00000073910	9245.6	3.019	0.272644	11.0731	1.69518e-28	3.7418e-27	FRY	10129	FRY microtubule binding protein [Source:HGNC Symbol;Acc:HGNC:20367]
ENSG00000121310	9212.33	-2.81378	0.181241	-15.525	2.34827e-54	2.16375e-52	ECHDC2	55268	enoyl-CoA hydratase domain containing 2 [Source:HGNC Symbol;Acc:HGNC:23408]
ENSG00000110047	9192.01	3.44212	0.212533	16.1957	5.40923e-59	6.35024e-57	EHD1	10938	EH domain containing 1 [Source:HGNC Symbol;Acc:HGNC:3242]
ENSG00000072682	9139.01	5.31236	0.302622	17.5544	5.50112e-69	9.52137e-67	P4HA2	8974	prolyl 4-hydroxylase subunit alpha 2 [Source:HGNC Symbol;Acc:HGNC:8547]
ENSG00000144136	9122.65	3.87133	0.239691	16.1514	1.11101e-58	1.28057e-56	SLC20A1	6574	solute carrier family 20 member 1 [Source:HGNC Symbol;Acc:HGNC:10946]
ENSG00000140945	9113.17	5.48265	0.384594	14.2557	4.1332e-46	2.50497e-44	CDH13	1012	cadherin 13 [Source:HGNC Symbol;Acc:HGNC:1753]
ENSG00000115183	9109.87	2.27303	0.27474	8.27338	1.30213e-16	1.235e-15	TANC1	85461	tetratricopeptide repeat, ankyrin repeat and coiled-coil containing 1 [Source:HGNC Symbol;Acc:HGNC:29364]
ENSG00000164251	9095.29	7.87947	0.368335	21.3921	1.58132e-101	8.95057e-99	F2RL1	2150	F2R like trypsin receptor 1 [Source:HGNC Symbol;Acc:HGNC:3538]
ENSG00000091490	9070.32	4.70513	0.305668	15.3929	1.82576e-53	1.58118e-51	SEL1L3	23231	SEL1L family member 3 [Source:HGNC Symbol;Acc:HGNC:29108]
ENSG00000266714	9037.21	-5.47242	0.323583	-16.9119	3.67463e-64	5.27035e-62	MYO15B	80022	myosin XVB [Source:HGNC Symbol;Acc:HGNC:14083]
ENSG00000166025	9024.85	2.1706	0.166961	13.0007	1.21221e-38	4.91348e-37	AMOTL1	154810	angiomotin like 1 [Source:HGNC Symbol;Acc:HGNC:17811]
ENSG00000147416	9022.91	2.09077	0.179557	11.644	2.46121e-31	6.48488e-30	ATP6V1B2	526	ATPase H+ transporting V1 subunit B2 [Source:HGNC Symbol;Acc:HGNC:854]
ENSG00000006327	8914.39	6.874	0.21476	32.0079	8.47917e-225	6.71911e-221	TNFRSF12A	51330	TNF receptor superfamily member 12A [Source:HGNC Symbol;Acc:HGNC:18152]
ENSG00000165092	8913.86	-2.33931	0.475527	-4.91942	8.68025e-07	3.07864e-06	ALDH1A1	216	aldehyde dehydrogenase 1 family member A1 [Source:HGNC Symbol;Acc:HGNC:402]
ENSG00000123131	8893.81	2.31515	0.19644	11.7855	4.63623e-32	1.27675e-30	PRDX4	10549	peroxiredoxin 4 [Source:HGNC Symbol;Acc:HGNC:17169]
ENSG00000107562	8878.23	-2.34541	0.413052	-5.67824	1.36086e-08	6.01105e-08	CXCL12	6387	C-X-C motif chemokine ligand 12 [Source:HGNC Symbol;Acc:HGNC:10672]
ENSG00000142669	8874.68	3.16736	0.219855	14.4066	4.70523e-47	3.01296e-45	SH3BGRL3	83442	SH3 domain binding glutamate rich protein like 3 [Source:HGNC Symbol;Acc:HGNC:15568]
ENSG00000103187	8850.02	3.9686	0.235983	16.8173	1.82175e-63	2.55504e-61	COTL1	23406	coactosin like F-actin binding protein 1 [Source:HGNC Symbol;Acc:HGNC:18304]
ENSG00000110906	8820.47	2.23822	0.131133	17.0683	2.55742e-65	3.87858e-63	KCTD10	83892	potassium channel tetramerization domain containing 10 [Source:HGNC Symbol;Acc:HGNC:23236]
ENSG00000013016	8675.98	3.75709	0.373445	10.0606	8.24617e-24	1.33698e-22	EHD3	30845	EH domain containing 3 [Source:HGNC Symbol;Acc:HGNC:3244]
ENSG00000120705	8670.63	2.12687	0.149783	14.1997	9.20604e-46	5.49536e-44	ETF1	2107	eukaryotic translation termination factor 1 [Source:HGNC Symbol;Acc:HGNC:3477]
ENSG00000134531	8658.83	2.69035	0.326257	8.2461	1.63647e-16	1.53647e-15	EMP1	2012	epithelial membrane protein 1 [Source:HGNC Symbol;Acc:HGNC:3333]
ENSG00000145349	8561.13	2.30247	0.187576	12.2749	1.23571e-34	3.92075e-33	CAMK2D	817	calcium/calmodulin dependent protein kinase II delta [Source:HGNC Symbol;Acc:HGNC:1462]
ENSG00000138623	8552.99	3.42299	0.248353	13.7827	3.23735e-43	1.70739e-41	SEMA7A	8482	semaphorin 7A (John Milton Hagen blood group) [Source:HGNC Symbol;Acc:HGNC:10741]
ENSG00000169213	8513.46	3.77797	0.297772	12.6874	6.94285e-37	2.56489e-35	RAB3B	5865	RAB3B, member RAS oncogene family [Source:HGNC Symbol;Acc:HGNC:9778]
ENSG00000086289	8487.88	2.44135	0.264428	9.23255	2.64256e-20	3.33977e-19	EPDR1	54749	ependymin related 1 [Source:HGNC Symbol;Acc:HGNC:17572]
ENSG00000177706	8480.84	2.08362	0.213302	9.76841	1.53842e-22	2.28828e-21	FAM20C	56975	FAM20C golgi associated secretory pathway kinase [Source:HGNC Symbol;Acc:HGNC:22140]
ENSG00000198792	8469.91	2.5788	0.145737	17.6949	4.59039e-70	8.4105e-68	TMEM184B	25829	transmembrane protein 184B [Source:HGNC Symbol;Acc:HGNC:1310]
ENSG00000206538	8465.33	2.84484	0.343821	8.2742	1.29325e-16	1.22767e-15	VGLL3	389136	vestigial like family member 3 [Source:HGNC Symbol;Acc:HGNC:24327]
ENSG00000101955	8434.4	3.83289	0.308998	12.4043	2.47803e-35	8.22471e-34	SRPX	8406	sushi repeat containing protein X-linked [Source:HGNC Symbol;Acc:HGNC:11309]
ENSG00000150403	8397.67	2.13288	0.138649	15.3833	2.1179e-53	1.82918e-51	TMCO3	55002	transmembrane and coiled-coil domains 3 [Source:HGNC Symbol;Acc:HGNC:20329]
ENSG00000162493	8344.25	2.52813	0.184483	13.7038	9.62826e-43	4.95434e-41	PDPN	10630	podoplanin [Source:HGNC Symbol;Acc:HGNC:29602]
ENSG00000111328	8334.94	2.39555	0.158654	15.0992	1.63999e-51	1.28353e-49	CDK2AP1	8099	cyclin dependent kinase 2 associated protein 1 [Source:HGNC Symbol;Acc:HGNC:14002]
ENSG00000166557	8291.98	2.60931	0.209394	12.4612	1.21477e-35	4.09622e-34	TMED3	23423	transmembrane p24 trafficking protein 3 [Source:HGNC Symbol;Acc:HGNC:28889]
ENSG00000008256	8268.63	2.05227	0.128455	15.9766	1.86001e-57	1.9718e-55	CYTH3	9265	cytohesin 3 [Source:HGNC Symbol;Acc:HGNC:9504]
ENSG00000136731	8259.31	2.13466	0.162842	13.1088	2.93365e-39	1.23984e-37	UGGT1	56886	UDP-glucose glycoprotein glucosyltransferase 1 [Source:HGNC Symbol;Acc:HGNC:15663]
ENSG00000143753	8222.32	2.51232	0.12823	19.5923	1.79731e-85	6.06055e-83	DEGS1	8560	delta 4-desaturase, sphingolipid 1 [Source:HGNC Symbol;Acc:HGNC:13709]
ENSG00000182199	8219.38	2.03809	0.172997	11.781	4.88877e-32	1.34513e-30	SHMT2	6472	serine hydroxymethyltransferase 2 [Source:HGNC Symbol;Acc:HGNC:10852]
ENSG00000113407	8198.9	2.01966	0.139089	14.5207	8.96512e-48	5.9699e-46	TARS1	6897	threonyl-tRNA synthetase 1 [Source:HGNC Symbol;Acc:HGNC:11572]
ENSG00000108829	8155.69	2.80854	0.178951	15.6945	1.64986e-55	1.61906e-53	LRRC59	55379	leucine rich repeat containing 59 [Source:HGNC Symbol;Acc:HGNC:28817]
ENSG00000244486	8082.84	2.18001	0.25388	8.58677	8.94518e-18	9.28711e-17	SCARF2	91179	scavenger receptor class F member 2 [Source:HGNC Symbol;Acc:HGNC:19869]
ENSG00000166073	8049.56	5.72304	0.22917	24.973	1.20296e-137	2.00686e-134	GPR176	11245	G protein-coupled receptor 176 [Source:HGNC Symbol;Acc:HGNC:32370]
ENSG00000130821	8015.66	4.21381	0.16652	25.3051	2.80821e-141	6.84706e-138	SLC6A8	6535	solute carrier family 6 member 8 [Source:HGNC Symbol;Acc:HGNC:11055]
ENSG00000169908	8012.26	2.3217	0.26252	8.84389	9.24454e-19	1.03323e-17	TM4SF1	4071	transmembrane 4 L six family member 1 [Source:HGNC Symbol;Acc:HGNC:11853]
ENSG00000166986	8011.01	2.56031	0.127263	20.1182	5.11593e-90	2.027e-87	MARS1	4141	methionyl-tRNA synthetase 1 [Source:HGNC Symbol;Acc:HGNC:6898]
ENSG00000114573	7970.93	2.92879	0.14595	20.0671	1.43077e-89	5.59891e-87	ATP6V1A	523	ATPase H+ transporting V1 subunit A [Source:HGNC Symbol;Acc:HGNC:851]
ENSG00000112715	7916.24	2.96035	0.393523	7.52269	5.36607e-14	4.03436e-13	VEGFA	7422	vascular endothelial growth factor A [Source:HGNC Symbol;Acc:HGNC:12680]
ENSG00000125505	7897.85	2.21726	0.183388	12.0905	1.18522e-33	3.57791e-32	MBOAT7	79143	membrane bound O-acyltransferase domain containing 7 [Source:HGNC Symbol;Acc:HGNC:15505]
ENSG00000125753	7866.49	2.81384	0.19662	14.311	1.86776e-46	1.15856e-44	VASP	7408	vasodilator stimulated phosphoprotein [Source:HGNC Symbol;Acc:HGNC:12652]
ENSG00000013441	7864.56	-3.0097	0.203304	-14.8039	1.38225e-49	9.93494e-48	CLK1	1195	CDC like kinase 1 [Source:HGNC Symbol;Acc:HGNC:2068]
ENSG00000074842	7823.42	2.61763	0.203702	12.8503	8.5663e-38	3.31939e-36	MYDGF	56005	myeloid derived growth factor [Source:HGNC Symbol;Acc:HGNC:16948]
ENSG00000171345	7776.04	2.06296	0.421189	4.89793	9.68511e-07	3.41648e-06	KRT19	3880	keratin 19 [Source:HGNC Symbol;Acc:HGNC:6436]
ENSG00000173692	7773.06	2.00739	0.137605	14.5881	3.34581e-48	2.27093e-46	PSMD1	5707	proteasome 26S subunit, non-ATPase 1 [Source:HGNC Symbol;Acc:HGNC:9554]
ENSG00000052802	7749.94	2.72394	0.261435	10.4192	2.02618e-25	3.67833e-24	MSMO1	6307	methylsterol monooxygenase 1 [Source:HGNC Symbol;Acc:HGNC:10545]
ENSG00000121039	7734.07	4.00412	0.410014	9.76581	1.57848e-22	2.34567e-21	RDH10	157506	retinol dehydrogenase 10 [Source:HGNC Symbol;Acc:HGNC:19975]
ENSG00000161714	7731.77	2.07475	0.256459	8.08999	5.96677e-16	5.33058e-15	PLCD3	113026	phospholipase C delta 3 [Source:HGNC Symbol;Acc:HGNC:9061]
ENSG00000112972	7724.5	2.26296	0.252172	8.97385	2.86329e-19	3.34529e-18	HMGCS1	3157	3-hydroxy-3-methylglutaryl-CoA synthase 1 [Source:HGNC Symbol;Acc:HGNC:5007]
ENSG00000103222	7708.83	2.20566	0.207636	10.6227	2.33612e-26	4.50963e-25	ABCC1	4363	ATP binding cassette subfamily C member 1 [Source:HGNC Symbol;Acc:HGNC:51]
ENSG00000122729	7651.9	2.11311	0.151146	13.9806	2.04677e-44	1.15029e-42	ACO1	48	aconitase 1 [Source:HGNC Symbol;Acc:HGNC:117]
ENSG00000106799	7611.19	2.25938	0.250925	9.00421	2.17215e-19	2.5557e-18	TGFBR1	7046	transforming growth factor beta receptor 1 [Source:HGNC Symbol;Acc:HGNC:11772]
ENSG00000142207	7599.72	2.16583	0.166328	13.0215	9.23706e-39	3.79258e-37	URB1	9875	URB1 ribosome biogenesis homolog [Source:HGNC Symbol;Acc:HGNC:17344]
ENSG00000142910	7563.42	2.71515	0.397179	6.8361	8.1379e-12	5.04197e-11	TINAGL1	64129	tubulointerstitial nephritis antigen like 1 [Source:HGNC Symbol;Acc:HGNC:19168]
ENSG00000119408	7557.47	3.26553	0.165921	19.6813	3.12064e-86	1.09906e-83	NEK6	10783	NIMA related kinase 6 [Source:HGNC Symbol;Acc:HGNC:7749]
ENSG00000069849	7547.07	3.02641	0.128108	23.6238	2.1931e-123	2.57462e-120	ATP1B3	483	ATPase Na+/K+ transporting subunit beta 3 [Source:HGNC Symbol;Acc:HGNC:806]
ENSG00000108861	7546.43	2.87477	0.180877	15.8935	7.02783e-57	7.32767e-55	DUSP3	1845	dual specificity phosphatase 3 [Source:HGNC Symbol;Acc:HGNC:3069]
ENSG00000173546	7529.12	2.28217	0.44573	5.12007	3.05415e-07	1.14918e-06	CSPG4	1464	chondroitin sulfate proteoglycan 4 [Source:HGNC Symbol;Acc:HGNC:2466]
ENSG00000143369	7521.75	3.49004	0.379484	9.19679	3.68796e-20	4.61315e-19	ECM1	1893	extracellular matrix protein 1 [Source:HGNC Symbol;Acc:HGNC:3153]
ENSG00000170266	7452.33	2.34843	0.200249	11.7275	9.20946e-32	2.48648e-30	GLB1	2720	galactosidase beta 1 [Source:HGNC Symbol;Acc:HGNC:4298]
ENSG00000136010	7444.7	4.95845	0.219014	22.6399	1.75362e-113	1.50229e-110	ALDH1L2	160428	aldehyde dehydrogenase 1 family member L2 [Source:HGNC Symbol;Acc:HGNC:26777]
ENSG00000160211	7443.82	2.16772	0.288013	7.52644	5.21424e-14	3.923e-13	G6PD	2539	glucose-6-phosphate dehydrogenase [Source:HGNC Symbol;Acc:HGNC:4057]
ENSG00000179094	7424.13	-3.12408	0.290072	-10.77	4.77003e-27	9.57541e-26	PER1	5187	period circadian regulator 1 [Source:HGNC Symbol;Acc:HGNC:8845]
ENSG00000172667	7411.87	3.95761	0.291462	13.5785	5.37427e-42	2.64516e-40	ZMAT3	64393	zinc finger matrin-type 3 [Source:HGNC Symbol;Acc:HGNC:29983]
ENSG00000188643	7410.99	2.19883	0.246343	8.9259	4.42101e-19	5.06626e-18	S100A16	140576	S100 calcium binding protein A16 [Source:HGNC Symbol;Acc:HGNC:20441]
ENSG00000168575	7391.1	2.96948	0.309694	9.58842	8.94477e-22	1.25898e-20	SLC20A2	6575	solute carrier family 20 member 2 [Source:HGNC Symbol;Acc:HGNC:10947]
ENSG00000115762	7383.72	2.71192	0.15886	17.0711	2.43653e-65	3.71301e-63	PLEKHB2	55041	pleckstrin homology domain containing B2 [Source:HGNC Symbol;Acc:HGNC:19236]
ENSG00000107331	7367.46	3.0538	0.191624	15.9364	3.54175e-57	3.72966e-55	ABCA2	20	ATP binding cassette subfamily A member 2 [Source:HGNC Symbol;Acc:HGNC:32]
ENSG00000165732	7322.76	2.03291	0.171241	11.8716	1.6623e-32	4.70445e-31	DDX21	9188	DExD-box helicase 21 [Source:HGNC Symbol;Acc:HGNC:2744]
ENSG00000108950	7299.87	3.4114	0.365779	9.32639	1.09533e-20	1.42524e-19	FAM20A	54757	FAM20A golgi associated secretory pathway pseudokinase [Source:HGNC Symbol;Acc:HGNC:23015]
ENSG00000104549	7281.83	2.98781	0.237413	12.5848	2.55835e-36	9.05045e-35	SQLE	6713	squalene epoxidase [Source:HGNC Symbol;Acc:HGNC:11279]
ENSG00000180879	7247.53	2.06675	0.190547	10.8464	2.0745e-27	4.27539e-26	SSR4	6748	signal sequence receptor subunit 4 [Source:HGNC Symbol;Acc:HGNC:11326]
ENSG00000176871	7212.86	3.01139	0.177929	16.9247	2.95782e-64	4.28101e-62	WSB2	55884	WD repeat and SOCS box containing 2 [Source:HGNC Symbol;Acc:HGNC:19222]
ENSG00000141526	7189.11	5.80437	0.33359	17.3997	8.29058e-68	1.37585e-65	SLC16A3	9123	solute carrier family 16 member 3 [Source:HGNC Symbol;Acc:HGNC:10924]
ENSG00000012124	7181.95	-7.65795	0.695077	-11.0174	3.15018e-28	6.84852e-27	CD22	933	CD22 molecule [Source:HGNC Symbol;Acc:HGNC:1643]
ENSG00000141458	7141.31	2.43263	0.280162	8.68294	3.85657e-18	4.10207e-17	NPC1	4864	NPC intracellular cholesterol transporter 1 [Source:HGNC Symbol;Acc:HGNC:7897]
ENSG00000134851	7123.97	2.10522	0.204878	10.2755	9.09179e-25	1.57391e-23	TMEM165	55858	transmembrane protein 165 [Source:HGNC Symbol;Acc:HGNC:30760]
ENSG00000185088	7068.41	2.09119	0.195066	10.7204	8.16423e-27	1.6184e-25	RPS27L	51065	ribosomal protein S27 like [Source:HGNC Symbol;Acc:HGNC:18476]
ENSG00000122591	6987.5	2.65972	0.264575	10.0528	8.93136e-24	1.4429e-22	HYCC1	84668	hyccin PI4KA lipid kinase complex subunit 1 [Source:HGNC Symbol;Acc:HGNC:24587]
ENSG00000160216	6982.03	2.0171	0.115812	17.417	6.12586e-68	1.02736e-65	AGPAT3	56894	1-acylglycerol-3-phosphate O-acyltransferase 3 [Source:HGNC Symbol;Acc:HGNC:326]
ENSG00000136810	6980.52	2.44616	0.215318	11.3607	6.56139e-30	1.58037e-28	TXN	7295	thioredoxin [Source:HGNC Symbol;Acc:HGNC:12435]
ENSG00000107130	6947.8	3.04591	0.183995	16.5544	1.48879e-61	1.9581e-59	NCS1	23413	neuronal calcium sensor 1 [Source:HGNC Symbol;Acc:HGNC:3953]
ENSG00000112902	6922.72	3.08881	0.57881	5.33649	9.47635e-08	3.80025e-07	SEMA5A	9037	semaphorin 5A [Source:HGNC Symbol;Acc:HGNC:10736]
ENSG00000177628	6897.42	3.41825	0.226947	15.0619	2.88306e-51	2.2127e-49	GBA1	2629	glucosylceramidase beta 1 [Source:HGNC Symbol;Acc:HGNC:4177]
ENSG00000006576	6891.75	2.61797	0.236895	11.0512	2.16291e-28	4.73465e-27	PHTF2	57157	putative homeodomain transcription factor 2 [Source:HGNC Symbol;Acc:HGNC:13411]
ENSG00000171303	6880.32	7.16374	0.504563	14.1979	9.43937e-46	5.62405e-44	KCNK3	3777	potassium two pore domain channel subfamily K member 3 [Source:HGNC Symbol;Acc:HGNC:6278]
ENSG00000162512	6878.86	2.47576	0.22107	11.199	4.12395e-29	9.47223e-28	SDC3	9672	syndecan 3 [Source:HGNC Symbol;Acc:HGNC:10660]
ENSG00000151718	6850.29	2.52416	0.215688	11.7028	1.23253e-31	3.30241e-30	WWC2	80014	WW and C2 domain containing 2 [Source:HGNC Symbol;Acc:HGNC:24148]
ENSG00000103257	6814.87	3.04058	0.241363	12.5975	2.17821e-36	7.76635e-35	SLC7A5	8140	solute carrier family 7 member 5 [Source:HGNC Symbol;Acc:HGNC:11063]
ENSG00000106636	6807.45	2.29171	0.151922	15.0847	2.04071e-51	1.58152e-49	YKT6	10652	YKT6 v-SNARE homolog [Source:HGNC Symbol;Acc:HGNC:16959]
ENSG00000113273	6784.71	4.82553	0.229232	21.0509	2.24485e-98	1.14766e-95	ARSB	411	arylsulfatase B [Source:HGNC Symbol;Acc:HGNC:714]
ENSG00000100906	6772.79	-2.92137	0.230868	-12.6539	1.06466e-36	3.87446e-35	NFKBIA	4792	NFKB inhibitor alpha [Source:HGNC Symbol;Acc:HGNC:7797]
ENSG00000172893	6732.23	2.6001	0.222845	11.6677	1.86316e-31	4.9337e-30	DHCR7	1717	7-dehydrocholesterol reductase [Source:HGNC Symbol;Acc:HGNC:2860]
ENSG00000130202	6720.51	2.48954	0.164068	15.1738	5.27004e-52	4.18658e-50	NECTIN2	5819	nectin cell adhesion molecule 2 [Source:HGNC Symbol;Acc:HGNC:9707]
ENSG00000049656	6710.23	2.12151	0.103003	20.5967	2.94066e-94	1.29458e-91	CLPTM1L	81037	CLPTM1 like [Source:HGNC Symbol;Acc:HGNC:24308]
ENSG00000211455	6686.94	2.61809	0.209576	12.4923	8.2272e-36	2.80406e-34	STK38L	23012	serine/threonine kinase 38 like [Source:HGNC Symbol;Acc:HGNC:17848]
ENSG00000151388	6680.85	3.2156	0.356908	9.00961	2.06791e-19	2.44031e-18	ADAMTS12	81792	ADAM metallopeptidase with thrombospondin type 1 motif 12 [Source:HGNC Symbol;Acc:HGNC:14605]
ENSG00000123146	6673.56	3.02315	0.291425	10.3737	3.26655e-25	5.85633e-24	ADGRE5	976	adhesion G protein-coupled receptor E5 [Source:HGNC Symbol;Acc:HGNC:1711]
ENSG00000181019	6648.39	4.24677	0.361836	11.7367	8.26439e-32	2.23894e-30	NQO1	1728	NAD(P)H quinone dehydrogenase 1 [Source:HGNC Symbol;Acc:HGNC:2874]
ENSG00000115993	6639.94	2.17708	0.163586	13.3085	2.06571e-40	9.36722e-39	TRAK2	66008	trafficking kinesin protein 2 [Source:HGNC Symbol;Acc:HGNC:13206]
ENSG00000109846	6624.98	2.88843	0.447664	6.45222	1.10223e-10	6.08981e-10	CRYAB	1410	crystallin alpha B [Source:HGNC Symbol;Acc:HGNC:2389]
ENSG00000060718	6549.87	5.17613	0.942662	5.49097	3.99727e-08	1.67506e-07	COL11A1	1301	collagen type XI alpha 1 chain [Source:HGNC Symbol;Acc:HGNC:2186]
ENSG00000166750	6515.5	2.74381	0.167667	16.3646	3.42065e-60	4.18627e-58	SLFN5	162394	schlafen family member 5 [Source:HGNC Symbol;Acc:HGNC:28286]
ENSG00000173457	6484.92	2.67607	0.226892	11.7945	4.16914e-32	1.15414e-30	PPP1R14B	26472	protein phosphatase 1 regulatory inhibitor subunit 14B [Source:HGNC Symbol;Acc:HGNC:9057]
ENSG00000171067	6481.59	2.76626	0.169221	16.347	4.56963e-60	5.54956e-58	C11orf24	53838	chromosome 11 open reading frame 24 [Source:HGNC Symbol;Acc:HGNC:1174]
ENSG00000148411	6464.96	2.58086	0.228209	11.3092	1.18168e-29	2.80567e-28	NACC2	138151	NACC family member 2 [Source:HGNC Symbol;Acc:HGNC:23846]
ENSG00000164949	6462.01	3.91782	0.358166	10.9385	7.53971e-28	1.60071e-26	GEM	2669	GTP binding protein overexpressed in skeletal muscle [Source:HGNC Symbol;Acc:HGNC:4234]
ENSG00000096696	6457.45	2.35239	0.481102	4.8896	1.01042e-06	3.55424e-06	DSP	1832	desmoplakin [Source:HGNC Symbol;Acc:HGNC:3052]
ENSG00000141696	6445.05	2.92147	0.192329	15.19	4.1178e-52	3.31274e-50	P3H4	10609	prolyl 3-hydroxylase family member 4 (inactive) [Source:HGNC Symbol;Acc:HGNC:16946]
ENSG00000180914	6439.47	5.78177	0.304725	18.9738	2.81046e-80	7.81431e-78	OXTR	5021	oxytocin receptor [Source:HGNC Symbol;Acc:HGNC:8529]
ENSG00000135069	6409.92	5.11615	0.395083	12.9496	2.36335e-38	9.39912e-37	PSAT1	29968	phosphoserine aminotransferase 1 [Source:HGNC Symbol;Acc:HGNC:19129]
ENSG00000162849	6406.46	4.11599	0.536596	7.67056	1.71252e-14	1.34527e-13	KIF26B	55083	kinesin family member 26B [Source:HGNC Symbol;Acc:HGNC:25484]
ENSG00000070404	6341.69	2.4387	0.342915	7.11166	1.14655e-12	7.66387e-12	FSTL3	10272	follistatin like 3 [Source:HGNC Symbol;Acc:HGNC:3973]
ENSG00000162614	6338.17	3.58467	0.281603	12.7295	4.05343e-37	1.5241e-35	NEXN	91624	nexilin F-actin binding protein [Source:HGNC Symbol;Acc:HGNC:29557]
ENSG00000151929	6292.84	2.49377	0.199104	12.525	5.45153e-36	1.89056e-34	BAG3	9531	BAG cochaperone 3 [Source:HGNC Symbol;Acc:HGNC:939]
ENSG00000159720	6272.48	2.39019	0.17296	13.8193	1.94873e-43	1.04339e-41	ATP6V0D1	9114	ATPase H+ transporting V0 subunit d1 [Source:HGNC Symbol;Acc:HGNC:13724]
ENSG00000131467	6253.59	2.05106	0.131746	15.5684	1.19437e-54	1.12673e-52	PSME3	10197	proteasome activator subunit 3 [Source:HGNC Symbol;Acc:HGNC:9570]
ENSG00000119812	6240.97	2.10182	0.165381	12.709	5.26956e-37	1.96968e-35	FAM98A	25940	family with sequence similarity 98 member A [Source:HGNC Symbol;Acc:HGNC:24520]
ENSG00000100401	6229.95	2.00018	0.190306	10.5103	7.74441e-26	1.44652e-24	RANGAP1	5905	Ran GTPase activating protein 1 [Source:HGNC Symbol;Acc:HGNC:9854]
ENSG00000103512	6228.16	2.57615	0.133112	19.3532	1.91387e-83	5.83306e-81	NOMO1	23420	NODAL modulator 1 [Source:HGNC Symbol;Acc:HGNC:30060]
ENSG00000196937	6226.37	2.11215	0.237623	8.88864	6.18614e-19	7.01546e-18	FAM3C	10447	FAM3 metabolism regulating signaling molecule C [Source:HGNC Symbol;Acc:HGNC:18664]
ENSG00000091622	6224.7	-2.10213	0.215531	-9.75329	1.7858e-22	2.63767e-21	PITPNM3	83394	PITPNM family member 3 [Source:HGNC Symbol;Acc:HGNC:21043]
ENSG00000153395	6135.2	2.24684	0.123009	18.2656	1.55564e-74	3.4482e-72	LPCAT1	79888	lysophosphatidylcholine acyltransferase 1 [Source:HGNC Symbol;Acc:HGNC:25718]
ENSG00000103249	6133.94	2.00201	0.204681	9.78115	1.35666e-22	2.03032e-21	CLCN7	1186	chloride voltage-gated channel 7 [Source:HGNC Symbol;Acc:HGNC:2025]
ENSG00000127951	6087.11	2.16882	0.50369	4.30586	1.66341e-05	4.9368e-05	FGL2	10875	fibrinogen like 2 [Source:HGNC Symbol;Acc:HGNC:3696]
ENSG00000112079	6085.87	2.60956	0.122807	21.2494	3.34108e-100	1.79495e-97	STK38	11329	serine/threonine kinase 38 [Source:HGNC Symbol;Acc:HGNC:17847]
ENSG00000141338	6067.43	-2.01402	0.375277	-5.36676	8.0165e-08	3.23693e-07	ABCA8	10351	ATP binding cassette subfamily A member 8 [Source:HGNC Symbol;Acc:HGNC:38]
ENSG00000101152	6064.65	2.17774	0.140843	15.4621	6.25041e-54	5.58083e-52	DNAJC5	80331	DnaJ heat shock protein family (Hsp40) member C5 [Source:HGNC Symbol;Acc:HGNC:16235]
ENSG00000069702	6062.61	-3.53443	0.391911	-9.01846	1.90754e-19	2.25609e-18	TGFBR3	7049	transforming growth factor beta receptor 3 [Source:HGNC Symbol;Acc:HGNC:11774]
ENSG00000146433	6051.37	2.29076	0.189363	12.0972	1.09269e-33	3.30487e-32	TMEM181	57583	transmembrane protein 181 [Source:HGNC Symbol;Acc:HGNC:20958]
ENSG00000204386	6049.07	2.54007	0.216995	11.7057	1.19238e-31	3.20295e-30	NEU1	4758	neuraminidase 1 [Source:HGNC Symbol;Acc:HGNC:7758]
ENSG00000113161	6041.58	2.16071	0.236254	9.14571	5.92405e-20	7.29222e-19	HMGCR	3156	3-hydroxy-3-methylglutaryl-CoA reductase [Source:HGNC Symbol;Acc:HGNC:5006]
ENSG00000134363	6028.68	6.38566	0.506606	12.6048	1.98714e-36	7.10908e-35	FST	10468	follistatin [Source:HGNC Symbol;Acc:HGNC:3971]
ENSG00000213366	6011.63	-2.76693	0.20554	-13.4618	2.62436e-41	1.24527e-39	GSTM2	2946	glutathione S-transferase mu 2 [Source:HGNC Symbol;Acc:HGNC:4634]
ENSG00000129925	5997.07	3.89728	0.255115	15.2766	1.09554e-52	9.18656e-51	PGAP6	58986	post-GPI attachment to proteins 6 [Source:HGNC Symbol;Acc:HGNC:17205]
ENSG00000182606	5995.46	2.68798	0.237272	11.3287	9.46084e-30	2.25814e-28	TRAK1	22906	trafficking kinesin protein 1 [Source:HGNC Symbol;Acc:HGNC:29947]
ENSG00000151617	5992.11	-2.61717	0.232357	-11.2636	1.98485e-29	4.64996e-28	EDNRA	1909	endothelin receptor type A [Source:HGNC Symbol;Acc:HGNC:3179]
ENSG00000135074	5981.74	3.19788	0.330205	9.68453	3.50822e-22	5.08227e-21	ADAM19	8728	ADAM metallopeptidase domain 19 [Source:HGNC Symbol;Acc:HGNC:197]
ENSG00000157593	5981.21	2.1152	0.154942	13.6516	1.97582e-42	1.00364e-40	SLC35B2	347734	solute carrier family 35 member B2 [Source:HGNC Symbol;Acc:HGNC:16872]
ENSG00000133687	5933.47	2.48326	0.249801	9.94096	2.76145e-23	4.32459e-22	TMTC1	83857	transmembrane O-mannosyltransferase targeting cadherins 1 [Source:HGNC Symbol;Acc:HGNC:24099]
ENSG00000156113	5921.29	2.08645	0.371618	5.61451	1.97124e-08	8.56978e-08	KCNMA1	3778	potassium calcium-activated channel subfamily M alpha 1 [Source:HGNC Symbol;Acc:HGNC:6284]
ENSG00000163814	5897.09	10.681	0.330039	32.3627	9.19717e-230	9.71742e-226	CDCP1	64866	CUB domain containing protein 1 [Source:HGNC Symbol;Acc:HGNC:24357]
ENSG00000106809	5896.98	-7.94817	0.942063	-8.43699	3.25605e-17	3.24143e-16	OGN	4969	osteoglycin [Source:HGNC Symbol;Acc:HGNC:8126]
ENSG00000117411	5894.57	2.10049	0.207491	10.1233	4.35645e-24	7.1696e-23	B4GALT2	8704	beta-1,4-galactosyltransferase 2 [Source:HGNC Symbol;Acc:HGNC:925]
ENSG00000003989	5873.5	-2.1967	0.40625	-5.40727	6.39941e-08	2.61563e-07	SLC7A2	6542	solute carrier family 7 member 2 [Source:HGNC Symbol;Acc:HGNC:11060]
ENSG00000106034	5858.06	-2.19211	0.24595	-8.91283	4.97456e-19	5.68621e-18	CPED1	79974	cadherin like and PC-esterase domain containing 1 [Source:HGNC Symbol;Acc:HGNC:26159]
ENSG00000092445	5825.74	-2.62249	0.209115	-12.5409	4.46122e-36	1.55735e-34	TYRO3	7301	TYRO3 protein tyrosine kinase [Source:HGNC Symbol;Acc:HGNC:12446]
ENSG00000084073	5792.35	2.10484	0.164372	12.8053	1.53045e-37	5.87297e-36	ZMPSTE24	10269	zinc metallopeptidase STE24 [Source:HGNC Symbol;Acc:HGNC:12877]
ENSG00000138835	5771.52	3.47636	0.204015	17.0397	4.16768e-65	6.2608e-63	RGS3	5998	regulator of G protein signaling 3 [Source:HGNC Symbol;Acc:HGNC:9999]
ENSG00000155380	5715.59	2.65466	0.268552	9.88506	4.83282e-23	7.44706e-22	SLC16A1	6566	solute carrier family 16 member 1 [Source:HGNC Symbol;Acc:HGNC:10922]
ENSG00000154978	5710.65	2.22411	0.184713	12.0409	2.16613e-33	6.44693e-32	VOPP1	81552	VOPP1 WW domain binding protein [Source:HGNC Symbol;Acc:HGNC:34518]
ENSG00000137331	5697.29	5.52421	0.284887	19.3909	9.21029e-84	2.83436e-81	IER3	8870	immediate early response 3 [Source:HGNC Symbol;Acc:HGNC:5392]
ENSG00000100300	5693.9	2.27585	0.275823	8.25111	1.56932e-16	1.47692e-15	TSPO	706	translocator protein [Source:HGNC Symbol;Acc:HGNC:1158]
ENSG00000100196	5681.33	4.78515	0.224304	21.3334	5.5657e-101	3.09502e-98	KDELR3	11015	KDEL endoplasmic reticulum protein retention receptor 3 [Source:HGNC Symbol;Acc:HGNC:6306]
ENSG00000120889	5680.54	2.30454	0.183529	12.5568	3.64882e-36	1.2808e-34	TNFRSF10B	8795	TNF receptor superfamily member 10b [Source:HGNC Symbol;Acc:HGNC:11905]
ENSG00000164694	5677.77	2.8268	0.472301	5.98518	2.16157e-09	1.04e-08	FNDC1	84624	fibronectin type III domain containing 1 [Source:HGNC Symbol;Acc:HGNC:21184]
ENSG00000117394	5671.87	3.64482	0.332875	10.9495	6.68043e-28	1.42019e-26	SLC2A1	6513	solute carrier family 2 member 1 [Source:HGNC Symbol;Acc:HGNC:11005]
ENSG00000150867	5658.33	3.1033	0.224201	13.8416	1.42967e-43	7.71996e-42	PIP4K2A	5305	phosphatidylinositol-5-phosphate 4-kinase type 2 alpha [Source:HGNC Symbol;Acc:HGNC:8997]
ENSG00000164684	5648.84	-2.10803	0.15448	-13.646	2.13365e-42	1.08208e-40	ZNF704	619279	zinc finger protein 704 [Source:HGNC Symbol;Acc:HGNC:32291]
ENSG00000115977	5636.01	2.53572	0.149162	16.9998	8.24149e-65	1.2094e-62	AAK1	22848	AP2 associated kinase 1 [Source:HGNC Symbol;Acc:HGNC:19679]
ENSG00000171766	5607.35	-5.45628	0.329226	-16.573	1.09172e-61	1.44788e-59	GATM	2628	glycine amidinotransferase [Source:HGNC Symbol;Acc:HGNC:4175]
ENSG00000121440	5557.03	-2.08534	0.288031	-7.24001	4.4866e-13	3.11253e-12	PDZRN3	23024	PDZ domain containing ring finger 3 [Source:HGNC Symbol;Acc:HGNC:17704]
ENSG00000105928	5556.91	3.11226	0.130862	23.7828	5.03685e-125	6.1405e-122	GSDME	1687	gasdermin E [Source:HGNC Symbol;Acc:HGNC:2810]
ENSG00000164761	5548.92	9.71949	0.566627	17.1532	5.94342e-66	9.23473e-64	TNFRSF11B	4982	TNF receptor superfamily member 11b [Source:HGNC Symbol;Acc:HGNC:11909]
ENSG00000165476	5543.1	2.67303	0.276791	9.65721	4.58193e-22	6.5776e-21	REEP3	221035	receptor accessory protein 3 [Source:HGNC Symbol;Acc:HGNC:23711]
ENSG00000108846	5541.94	4.92883	0.514066	9.58793	8.98716e-22	1.26439e-20	ABCC3	8714	ATP binding cassette subfamily C member 3 [Source:HGNC Symbol;Acc:HGNC:54]
ENSG00000131653	5537.1	2.13143	0.16949	12.5756	2.87567e-36	1.01391e-34	TRAF7	84231	TNF receptor associated factor 7 [Source:HGNC Symbol;Acc:HGNC:20456]
ENSG00000146242	5529.58	2.91218	0.340196	8.56031	1.12569e-17	1.1596e-16	TPBG	7162	trophoblast glycoprotein [Source:HGNC Symbol;Acc:HGNC:12004]
ENSG00000145390	5522.31	2.61985	0.208845	12.5445	4.26043e-36	1.48889e-34	USP53	54532	ubiquitin specific peptidase 53 [Source:HGNC Symbol;Acc:HGNC:29255]
ENSG00000205978	5518.68	-3.11875	0.277856	-11.2243	3.09683e-29	7.16497e-28	NYNRIN	57523	NYN domain and retroviral integrase containing [Source:HGNC Symbol;Acc:HGNC:20165]
ENSG00000073008	5515.64	2.70409	0.189586	14.2632	3.71186e-46	2.26259e-44	PVR	5817	PVR cell adhesion molecule [Source:HGNC Symbol;Acc:HGNC:9705]
ENSG00000071859	5512.76	2.3707	0.189666	12.4993	7.53153e-36	2.57249e-34	FAM50A	9130	family with sequence similarity 50 member A [Source:HGNC Symbol;Acc:HGNC:18786]
ENSG00000099814	5495.78	2.37266	0.206678	11.48	1.66255e-30	4.14618e-29	CEP170B	283638	centrosomal protein 170B [Source:HGNC Symbol;Acc:HGNC:20362]
ENSG00000106484	5442.09	3.14092	0.452796	6.93673	4.01275e-12	2.56075e-11	MEST	4232	mesoderm specific transcript [Source:HGNC Symbol;Acc:HGNC:7028]
ENSG00000139278	5427.84	2.52541	0.235447	10.726	7.68347e-27	1.52692e-25	GLIPR1	11010	GLI pathogenesis related 1 [Source:HGNC Symbol;Acc:HGNC:17001]
ENSG00000006007	5411.7	2.55029	0.143432	17.7805	1.00075e-70	1.89945e-68	GDE1	51573	glycerophosphodiester phosphodiesterase 1 [Source:HGNC Symbol;Acc:HGNC:29644]
ENSG00000139514	5386.7	3.68832	0.20496	17.9953	2.11996e-72	4.22618e-70	SLC7A1	6541	solute carrier family 7 member 1 [Source:HGNC Symbol;Acc:HGNC:11057]
ENSG00000181852	5385.37	2.23167	0.162155	13.7626	4.27969e-43	2.22748e-41	RNF41	10193	ring finger protein 41 [Source:HGNC Symbol;Acc:HGNC:18401]
ENSG00000167766	5312.2	-2.0516	0.177277	-11.5728	5.65727e-31	1.45669e-29	ZNF83	55769	zinc finger protein 83 [Source:HGNC Symbol;Acc:HGNC:13158]
ENSG00000198715	5305.27	2.80827	0.215619	13.0242	8.90952e-39	3.66284e-37	GLMP	112770	glycosylated lysosomal membrane protein [Source:HGNC Symbol;Acc:HGNC:29436]
ENSG00000155760	5303.29	-2.33775	0.480214	-4.86814	1.12651e-06	3.93982e-06	FZD7	8324	frizzled class receptor 7 [Source:HGNC Symbol;Acc:HGNC:4045]
ENSG00000135048	5296.12	4.2709	0.275704	15.4909	3.99659e-54	3.6298e-52	CEMIP2	23670	cell migration inducing hyaluronidase 2 [Source:HGNC Symbol;Acc:HGNC:11869]
ENSG00000059804	5279.48	2.69795	0.270033	9.9912	1.66553e-23	2.64359e-22	SLC2A3	6515	solute carrier family 2 member 3 [Source:HGNC Symbol;Acc:HGNC:11007]
ENSG00000042753	5271.85	2.64849	0.219995	12.0389	2.21992e-33	6.59463e-32	AP2S1	1175	adaptor related protein complex 2 subunit sigma 1 [Source:HGNC Symbol;Acc:HGNC:565]
ENSG00000197535	5265.16	2.24571	0.219037	10.2527	1.15135e-24	1.98124e-23	MYO5A	4644	myosin VA [Source:HGNC Symbol;Acc:HGNC:7602]
ENSG00000109079	5250.05	2.35739	0.147107	16.025	8.54377e-58	9.27438e-56	TNFAIP1	7126	TNF alpha induced protein 1 [Source:HGNC Symbol;Acc:HGNC:11894]
ENSG00000019582	5226.33	-3.74248	0.506212	-7.3931	1.43441e-13	1.03876e-12	CD74	972	CD74 molecule [Source:HGNC Symbol;Acc:HGNC:1697]
ENSG00000214517	5213.01	2.27583	0.165257	13.7715	3.78324e-43	1.9821e-41	PPME1	51400	protein phosphatase methylesterase 1 [Source:HGNC Symbol;Acc:HGNC:30178]
ENSG00000143079	5205.19	2.08219	0.199529	10.4355	1.70711e-25	3.11695e-24	CTTNBP2NL	55917	CTTNBP2 N-terminal like [Source:HGNC Symbol;Acc:HGNC:25330]
ENSG00000105989	5199.57	10.0354	0.51556	19.4651	2.17186e-84	7.171e-82	WNT2	7472	Wnt family member 2 [Source:HGNC Symbol;Acc:HGNC:12780]
ENSG00000069956	5171.66	2.11326	0.213851	9.88194	4.98591e-23	7.66805e-22	MAPK6	5597	mitogen-activated protein kinase 6 [Source:HGNC Symbol;Acc:HGNC:6879]
ENSG00000144455	5169.31	2.07054	0.154944	13.3631	9.93259e-41	4.58941e-39	SUMF1	285362	sulfatase modifying factor 1 [Source:HGNC Symbol;Acc:HGNC:20376]
ENSG00000144455	5169.31	2.07054	0.154944	13.3631	9.93259e-41	4.58941e-39	SUMF1	100130207	sulfatase modifying factor 1 [Source:HGNC Symbol;Acc:HGNC:20376]
ENSG00000065911	5162.61	3.25041	0.249807	13.0117	1.05003e-38	4.27249e-37	MTHFD2	10797	methylenetetrahydrofolate dehydrogenase (NADP+ dependent) 2, methenyltetrahydrofolate cyclohydrolase [Source:HGNC Symbol;Acc:HGNC:7434]
ENSG00000174307	5160.47	2.67027	0.210117	12.7085	5.30418e-37	1.98029e-35	PHLDA3	23612	pleckstrin homology like domain family A member 3 [Source:HGNC Symbol;Acc:HGNC:8934]
ENSG00000074416	5140.59	3.35553	0.371327	9.03658	1.61651e-19	1.92048e-18	MGLL	11343	monoglyceride lipase [Source:HGNC Symbol;Acc:HGNC:17038]
ENSG00000129757	5015.51	-2.94084	0.321085	-9.15905	5.23581e-20	6.4752e-19	CDKN1C	1028	cyclin dependent kinase inhibitor 1C [Source:HGNC Symbol;Acc:HGNC:1786]
ENSG00000104812	5004.58	2.04502	0.143151	14.2858	2.68479e-46	1.64603e-44	GYS1	2997	glycogen synthase 1 [Source:HGNC Symbol;Acc:HGNC:4706]
ENSG00000087111	4985.17	2.0118	0.12584	15.987	1.57441e-57	1.68595e-55	PIGS	94005	phosphatidylinositol glycan anchor biosynthesis class S [Source:HGNC Symbol;Acc:HGNC:14937]
ENSG00000149380	4983.52	5.74202	0.36546	15.7118	1.25601e-55	1.24024e-53	P4HA3	283208	prolyl 4-hydroxylase subunit alpha 3 [Source:HGNC Symbol;Acc:HGNC:30135]
ENSG00000140859	4980.26	2.32629	0.189585	12.2704	1.30545e-34	4.13787e-33	KIFC3	3801	kinesin family member C3 [Source:HGNC Symbol;Acc:HGNC:6326]
ENSG00000102802	4975.53	4.45151	0.36569	12.1729	4.33401e-34	1.33245e-32	MEDAG	84935	mesenteric estrogen dependent adipogenesis [Source:HGNC Symbol;Acc:HGNC:25926]
ENSG00000174938	4930.58	2.50974	0.427681	5.86825	4.40406e-09	2.04595e-08	SEZ6L2	26470	seizure related 6 homolog like 2 [Source:HGNC Symbol;Acc:HGNC:30844]
ENSG00000182836	4929.72	-2.82712	0.418958	-6.74799	1.49907e-11	9.02832e-11	PLCXD3	345557	phosphatidylinositol specific phospholipase C X domain containing 3 [Source:HGNC Symbol;Acc:HGNC:31822]
ENSG00000124920	4924.46	2.69392	0.353409	7.62268	2.48461e-14	1.92366e-13	MYRF	745	myelin regulatory factor [Source:HGNC Symbol;Acc:HGNC:1181]
ENSG00000170832	4923.79	2.0278	0.12804	15.8372	1.72284e-56	1.77879e-54	USP32	84669	ubiquitin specific peptidase 32 [Source:HGNC Symbol;Acc:HGNC:19143]
ENSG00000078804	4909.83	2.59111	0.21814	11.8782	1.53608e-32	4.36674e-31	TP53INP2	58476	tumor protein p53 inducible nuclear protein 2 [Source:HGNC Symbol;Acc:HGNC:16104]
ENSG00000147041	4909.36	8.47696	0.459985	18.4288	7.72133e-76	1.81291e-73	SYTL5	94122	synaptotagmin like 5 [Source:HGNC Symbol;Acc:HGNC:15589]
ENSG00000109919	4907.04	2.92564	0.139183	21.0201	4.29516e-98	2.16101e-95	MTCH2	23788	mitochondrial carrier 2 [Source:HGNC Symbol;Acc:HGNC:17587]
ENSG00000114999	4899.47	2.57776	0.11789	21.8658	5.50428e-106	3.79281e-103	TTL	150465	tubulin tyrosine ligase [Source:HGNC Symbol;Acc:HGNC:21586]
ENSG00000153214	4897.88	2.41206	0.237797	10.1434	3.54576e-24	5.8843e-23	TMEM87B	84910	transmembrane protein 87B [Source:HGNC Symbol;Acc:HGNC:25913]
ENSG00000151474	4881.42	2.08549	0.187807	11.1044	1.19387e-28	2.66494e-27	FRMD4A	55691	FERM domain containing 4A [Source:HGNC Symbol;Acc:HGNC:25491]
ENSG00000183688	4847.99	2.23855	0.305836	7.31947	2.48959e-13	1.76775e-12	RFLNB	359845	refilin B [Source:HGNC Symbol;Acc:HGNC:28705]
ENSG00000167553	4828.88	2.71332	0.205352	13.2131	7.3763e-40	3.23832e-38	TUBA1C	84790	tubulin alpha 1c [Source:HGNC Symbol;Acc:HGNC:20768]
ENSG00000159200	4823.99	3.36683	0.188968	17.817	5.21934e-71	1.00265e-68	RCAN1	1827	regulator of calcineurin 1 [Source:HGNC Symbol;Acc:HGNC:3040]
ENSG00000118503	4811.21	-2.70212	0.2245	-12.0362	2.29331e-33	6.80627e-32	TNFAIP3	7128	TNF alpha induced protein 3 [Source:HGNC Symbol;Acc:HGNC:11896]
ENSG00000116717	4809.99	2.33286	0.243881	9.56556	1.11592e-21	1.55821e-20	GADD45A	1647	growth arrest and DNA damage inducible alpha [Source:HGNC Symbol;Acc:HGNC:4095]
ENSG00000111674	4803.72	3.47823	0.310029	11.2191	3.28693e-29	7.58266e-28	ENO2	2026	enolase 2 [Source:HGNC Symbol;Acc:HGNC:3353]
ENSG00000135914	4803.17	8.32417	0.384507	21.6489	6.22162e-104	3.94413e-101	HTR2B	3357	5-hydroxytryptamine receptor 2B [Source:HGNC Symbol;Acc:HGNC:5294]
ENSG00000165124	4797.9	4.67577	0.513428	9.10696	8.47264e-20	1.02738e-18	SVEP1	79987	sushi, von Willebrand factor type A, EGF and pentraxin domain containing 1 [Source:HGNC Symbol;Acc:HGNC:15985]
ENSG00000262655	4795.05	-3.01591	0.995742	-3.02881	0.00245518	0.0050305	SPON1	10418	spondin 1 [Source:HGNC Symbol;Acc:HGNC:11252]
ENSG00000196739	4787.94	-2.14894	0.18077	-11.8877	1.3716e-32	3.91319e-31	COL27A1	85301	collagen type XXVII alpha 1 chain [Source:HGNC Symbol;Acc:HGNC:22986]
ENSG00000164171	4768.12	2.29586	0.269422	8.52142	1.57611e-17	1.60791e-16	ITGA2	3673	integrin subunit alpha 2 [Source:HGNC Symbol;Acc:HGNC:6137]
ENSG00000119682	4749.9	2.09709	0.142394	14.7274	4.30085e-49	3.03617e-47	AREL1	9870	apoptosis resistant E3 ubiquitin protein ligase 1 [Source:HGNC Symbol;Acc:HGNC:20363]
ENSG00000112249	4738.3	2.18942	0.163028	13.4297	4.05095e-41	1.91076e-39	ASCC3	10973	activating signal cointegrator 1 complex subunit 3 [Source:HGNC Symbol;Acc:HGNC:18697]
ENSG00000160991	4722.74	2.55066	0.185287	13.766	4.08114e-43	2.12763e-41	ORAI2	80228	ORAI calcium release-activated calcium modulator 2 [Source:HGNC Symbol;Acc:HGNC:21667]
ENSG00000081320	4718.9	4.13591	0.311556	13.275	3.232e-40	1.45106e-38	STK17B	9262	serine/threonine kinase 17b [Source:HGNC Symbol;Acc:HGNC:11396]
ENSG00000197461	4713.86	3.24069	0.489315	6.6229	3.52215e-11	2.04472e-10	PDGFA	5154	platelet derived growth factor subunit A [Source:HGNC Symbol;Acc:HGNC:8799]
ENSG00000185633	4667.29	4.74045	0.613033	7.73279	1.05219e-14	8.42628e-14	NDUFA4L2	56901	NDUFA4 mitochondrial complex associated like 2 [Source:HGNC Symbol;Acc:HGNC:29836]
ENSG00000168994	4654.05	2.77676	0.179361	15.4814	4.63446e-54	4.18514e-52	PXDC1	221749	PX domain containing 1 [Source:HGNC Symbol;Acc:HGNC:21361]
ENSG00000136546	4651.88	-8.4599	0.728053	-11.6199	3.26529e-31	8.51852e-30	SCN7A	6332	sodium voltage-gated channel alpha subunit 7 [Source:HGNC Symbol;Acc:HGNC:10594]
ENSG00000154864	4626.38	4.60687	0.372304	12.374	3.61589e-35	1.18977e-33	PIEZO2	63895	piezo type mechanosensitive ion channel component 2 [Source:HGNC Symbol;Acc:HGNC:26270]
ENSG00000102753	4622.88	2.30845	0.178922	12.902	4.38341e-38	1.71957e-36	KPNA3	3839	karyopherin subunit alpha 3 [Source:HGNC Symbol;Acc:HGNC:6396]
ENSG00000213694	4616.45	4.41785	0.493462	8.95275	3.4673e-19	4.01545e-18	S1PR3	1903	sphingosine-1-phosphate receptor 3 [Source:HGNC Symbol;Acc:HGNC:3167]
ENSG00000275342	4608.06	2.47136	0.325092	7.60204	2.91501e-14	2.24102e-13	PRAG1	157285	PEAK1 related, kinase-activating pseudokinase 1 [Source:HGNC Symbol;Acc:HGNC:25438]
ENSG00000150630	4603.46	4.22911	0.252505	16.7486	5.79424e-63	8.05527e-61	VEGFC	7424	vascular endothelial growth factor C [Source:HGNC Symbol;Acc:HGNC:12682]
ENSG00000170801	4587.04	-6.87866	0.637757	-10.7857	4.02165e-27	8.12455e-26	HTRA3	94031	HtrA serine peptidase 3 [Source:HGNC Symbol;Acc:HGNC:30406]
ENSG00000100554	4581.38	2.19423	0.13634	16.0939	2.81742e-58	3.1668e-56	ATP6V1D	51382	ATPase H+ transporting V1 subunit D [Source:HGNC Symbol;Acc:HGNC:13527]
ENSG00000152137	4550.85	3.95435	0.375573	10.5288	6.3612e-26	1.1966e-24	HSPB8	26353	heat shock protein family B (small) member 8 [Source:HGNC Symbol;Acc:HGNC:30171]
ENSG00000005187	4549.46	-4.967	0.294951	-16.8401	1.24108e-63	1.74838e-61	ACSM3	6296	acyl-CoA synthetase medium chain family member 3 [Source:HGNC Symbol;Acc:HGNC:10522]
ENSG00000162144	4535.81	2.00119	0.22959	8.71637	2.87258e-18	3.08338e-17	CYB561A3	220002	cytochrome b561 family member A3 [Source:HGNC Symbol;Acc:HGNC:23014]
ENSG00000117410	4497.46	2.20375	0.163228	13.501	1.5423e-41	7.42955e-40	ATP6V0B	533	ATPase H+ transporting V0 subunit b [Source:HGNC Symbol;Acc:HGNC:861]
ENSG00000164932	4494.61	3.34987	0.440724	7.60083	2.94243e-14	2.26045e-13	CTHRC1	115908	collagen triple helix repeat containing 1 [Source:HGNC Symbol;Acc:HGNC:18831]
ENSG00000112210	4490.35	2.74019	0.0965926	28.3685	4.94608e-177	3.13552e-173	RAB23	51715	RAB23, member RAS oncogene family [Source:HGNC Symbol;Acc:HGNC:14263]
ENSG00000068650	4480.75	2.33668	0.229397	10.1862	2.28492e-24	3.84014e-23	ATP11A	23250	ATPase phospholipid transporting 11A [Source:HGNC Symbol;Acc:HGNC:13552]
ENSG00000004848	4479.56	-2.68555	0.428475	-6.26768	3.66463e-10	1.92155e-09	ARX	170302	aristaless related homeobox [Source:HGNC Symbol;Acc:HGNC:18060]
ENSG00000148677	4478.15	11.257	0.651563	17.277	7.01579e-67	1.13459e-64	ANKRD1	27063	ankyrin repeat domain 1 [Source:HGNC Symbol;Acc:HGNC:15819]
ENSG00000143324	4470.54	2.08802	0.159993	13.0507	6.29697e-39	2.59889e-37	XPR1	9213	xenotropic and polytropic retrovirus receptor 1 [Source:HGNC Symbol;Acc:HGNC:12827]
ENSG00000185567	4462.69	5.39525	0.497059	10.8543	1.90167e-27	3.93455e-26	AHNAK2	113146	AHNAK nucleoprotein 2 [Source:HGNC Symbol;Acc:HGNC:20125]
ENSG00000130707	4462.39	2.10459	0.233628	9.00829	2.09286e-19	2.46699e-18	ASS1	445	argininosuccinate synthase 1 [Source:HGNC Symbol;Acc:HGNC:758]
ENSG00000081923	4454.95	4.78666	0.336204	14.2374	5.37195e-46	3.23358e-44	ATP8B1	5205	ATPase phospholipid transporting 8B1 [Source:HGNC Symbol;Acc:HGNC:3706]
ENSG00000081087	4434.7	3.11313	0.232748	13.3756	8.40245e-41	3.9109e-39	OSTM1	28962	osteoclastogenesis associated transmembrane protein 1 [Source:HGNC Symbol;Acc:HGNC:21652]
ENSG00000107438	4431.43	2.40489	0.32606	7.37559	1.63619e-13	1.17842e-12	PDLIM1	9124	PDZ and LIM domain 1 [Source:HGNC Symbol;Acc:HGNC:2067]
ENSG00000198932	4426.9	-2.70979	0.215126	-12.5963	2.21299e-36	7.88148e-35	GPRASP1	9737	G protein-coupled receptor associated sorting protein 1 [Source:HGNC Symbol;Acc:HGNC:24834]
ENSG00000160877	4422.34	2.63116	0.1865	14.1081	3.38459e-45	1.94703e-43	NACC1	112939	nucleus accumbens associated 1 [Source:HGNC Symbol;Acc:HGNC:20967]
ENSG00000182240	4417.84	2.87681	0.147901	19.4509	2.86158e-84	9.25544e-82	BACE2	25825	beta-secretase 2 [Source:HGNC Symbol;Acc:HGNC:934]
ENSG00000128294	4410.65	2.84701	0.333976	8.52459	1.53355e-17	1.566e-16	TPST2	8459	tyrosylprotein sulfotransferase 2 [Source:HGNC Symbol;Acc:HGNC:12021]
ENSG00000126458	4407.46	2.01336	0.254922	7.89793	2.83565e-15	2.38856e-14	RRAS	6237	RAS related [Source:HGNC Symbol;Acc:HGNC:10447]
ENSG00000136048	4363.79	3.27269	0.137246	23.8454	1.1296e-125	1.4322e-122	DRAM1	55332	DNA damage regulated autophagy modulator 1 [Source:HGNC Symbol;Acc:HGNC:25645]
ENSG00000034152	4298.14	2.74887	0.280036	9.81615	9.59415e-23	1.45019e-21	MAP2K3	5606	mitogen-activated protein kinase kinase 3 [Source:HGNC Symbol;Acc:HGNC:6843]
ENSG00000151276	4292.54	3.05706	0.261164	11.7055	1.19426e-31	3.20529e-30	MAGI1	9223	membrane associated guanylate kinase, WW and PDZ domain containing 1 [Source:HGNC Symbol;Acc:HGNC:946]
ENSG00000178104	4291.91	2.39714	0.209728	11.4298	2.96892e-30	7.2781e-29	PDE4DIP	124904395	phosphodiesterase 4D interacting protein [Source:HGNC Symbol;Acc:HGNC:15580]
ENSG00000178104	4291.91	2.39714	0.209728	11.4298	2.96892e-30	7.2781e-29	PDE4DIP	9659	phosphodiesterase 4D interacting protein [Source:HGNC Symbol;Acc:HGNC:15580]
ENSG00000077238	4290.19	2.6058	0.246461	10.5729	3.98117e-26	7.55184e-25	IL4R	3566	interleukin 4 receptor [Source:HGNC Symbol;Acc:HGNC:6015]
ENSG00000183049	4284.45	3.33009	0.225055	14.7968	1.53665e-49	1.09949e-47	CAMK1D	57118	calcium/calmodulin dependent protein kinase ID [Source:HGNC Symbol;Acc:HGNC:19341]
ENSG00000164764	4283.24	4.69488	0.586076	8.0107	1.14053e-15	9.95634e-15	SBSPON	157869	somatomedin B and thrombospondin type 1 domain containing [Source:HGNC Symbol;Acc:HGNC:30362]
ENSG00000170271	4280.24	-2.08048	0.210596	-9.87903	5.1327e-23	7.87852e-22	FAXDC2	10826	fatty acid hydroxylase domain containing 2 [Source:HGNC Symbol;Acc:HGNC:1334]
ENSG00000072163	4270.58	2.43592	0.238027	10.2338	1.39904e-24	2.38289e-23	LIMS2	55679	LIM zinc finger domain containing 2 [Source:HGNC Symbol;Acc:HGNC:16084]
ENSG00000142327	4268.15	2.6048	0.17667	14.7439	3.36936e-49	2.38389e-47	RNPEPL1	57140	arginyl aminopeptidase like 1 [Source:HGNC Symbol;Acc:HGNC:10079]
ENSG00000151012	4264.55	2.0689	0.573007	3.6106	0.000305491	0.000742744	SLC7A11	23657	solute carrier family 7 member 11 [Source:HGNC Symbol;Acc:HGNC:11059]
ENSG00000197930	4255.99	2.61536	0.232741	11.2372	2.67794e-29	6.22764e-28	ERO1A	30001	endoplasmic reticulum oxidoreductase 1 alpha [Source:HGNC Symbol;Acc:HGNC:13280]
ENSG00000183496	4249.42	2.10543	0.359495	5.85664	4.72333e-09	2.18722e-08	MEX3B	84206	mex-3 RNA binding family member B [Source:HGNC Symbol;Acc:HGNC:25297]
ENSG00000135636	4246.24	2.73788	0.492732	5.55654	2.75181e-08	1.17648e-07	DYSF	8291	dysferlin [Source:HGNC Symbol;Acc:HGNC:3097]
ENSG00000008394	4219.84	7.84053	0.430995	18.1917	6.00723e-74	1.31318e-71	MGST1	4257	microsomal glutathione S-transferase 1 [Source:HGNC Symbol;Acc:HGNC:7061]
ENSG00000162702	4215.65	2.80484	0.142344	19.7047	1.96382e-86	6.99407e-84	ZNF281	23528	zinc finger protein 281 [Source:HGNC Symbol;Acc:HGNC:13075]
ENSG00000108797	4196.71	2.34516	0.211274	11.1	1.25377e-28	2.79274e-27	CNTNAP1	8506	contactin associated protein 1 [Source:HGNC Symbol;Acc:HGNC:8011]
ENSG00000140743	4180.31	2.03461	0.159528	12.754	2.96273e-37	1.12064e-35	CDR2	1039	cerebellar degeneration related protein 2 [Source:HGNC Symbol;Acc:HGNC:1799]
ENSG00000198113	4175.85	2.63102	0.222798	11.809	3.50742e-32	9.74363e-31	TOR4A	54863	torsin family 4 member A [Source:HGNC Symbol;Acc:HGNC:25981]
ENSG00000100504	4174.96	2.35563	0.21688	10.8614	1.75939e-27	3.6497e-26	PYGL	5836	glycogen phosphorylase L [Source:HGNC Symbol;Acc:HGNC:9725]
ENSG00000008853	4168.42	2.16025	0.271652	7.95228	1.83109e-15	1.56584e-14	RHOBTB2	23221	Rho related BTB domain containing 2 [Source:HGNC Symbol;Acc:HGNC:18756]
ENSG00000111961	4160.49	2.03143	0.218722	9.28774	1.57597e-20	2.02569e-19	SASH1	23328	SAM and SH3 domain containing 1 [Source:HGNC Symbol;Acc:HGNC:19182]
ENSG00000047249	4138.35	2.01274	0.198649	10.1322	3.97762e-24	6.57345e-23	ATP6V1H	51606	ATPase H+ transporting V1 subunit H [Source:HGNC Symbol;Acc:HGNC:18303]
ENSG00000101236	4126.83	3.11225	0.193635	16.0727	3.96265e-58	4.34617e-56	RNF24	11237	ring finger protein 24 [Source:HGNC Symbol;Acc:HGNC:13779]
ENSG00000259207	4125.63	3.57427	0.425948	8.39134	4.80638e-17	4.7021e-16	ITGB3	3690	integrin subunit beta 3 [Source:HGNC Symbol;Acc:HGNC:6156]
ENSG00000186854	4109.11	-4.12292	0.3921	-10.515	7.37141e-26	1.38092e-24	TRABD2A	129293	TraB domain containing 2A [Source:HGNC Symbol;Acc:HGNC:27013]
ENSG00000186854	4109.11	-4.12292	0.3921	-10.515	7.37141e-26	1.38092e-24	TRABD2A	105374836	TraB domain containing 2A [Source:HGNC Symbol;Acc:HGNC:27013]
ENSG00000155368	4097.86	2.12313	0.204401	10.3871	2.83901e-25	5.11006e-24	DBI	1622	diazepam binding inhibitor, acyl-CoA binding protein [Source:HGNC Symbol;Acc:HGNC:2690]
ENSG00000090339	4086.25	4.50495	0.316051	14.2539	4.24038e-46	2.56502e-44	ICAM1	3383	intercellular adhesion molecule 1 [Source:HGNC Symbol;Acc:HGNC:5344]
ENSG00000168291	4082.7	2.05211	0.168543	12.1756	4.19346e-34	1.29174e-32	PDHB	5162	pyruvate dehydrogenase E1 subunit beta [Source:HGNC Symbol;Acc:HGNC:8808]
ENSG00000110619	4070.7	2.48759	0.110643	22.4829	6.09659e-112	4.95497e-109	CARS1	833	cysteinyl-tRNA synthetase 1 [Source:HGNC Symbol;Acc:HGNC:1493]
ENSG00000113742	4062.37	2.70718	0.266921	10.1423	3.5864e-24	5.94863e-23	CPEB4	80315	cytoplasmic polyadenylation element binding protein 4 [Source:HGNC Symbol;Acc:HGNC:21747]
ENSG00000138650	4061.11	2.56388	0.69083	3.71131	0.00020619	0.000516037	PCDH10	57575	protocadherin 10 [Source:HGNC Symbol;Acc:HGNC:13404]
ENSG00000157404	4034.44	-2.85208	0.333507	-8.55181	1.21178e-17	1.24545e-16	KIT	3815	KIT proto-oncogene, receptor tyrosine kinase [Source:HGNC Symbol;Acc:HGNC:6342]
ENSG00000169851	4033.39	3.93035	0.345166	11.3868	4.86309e-30	1.18029e-28	PCDH7	5099	protocadherin 7 [Source:HGNC Symbol;Acc:HGNC:8659]
ENSG00000088882	4020.92	-4.79551	0.412909	-11.614	3.49922e-31	9.09137e-30	CPXM1	56265	carboxypeptidase X, M14 family member 1 [Source:HGNC Symbol;Acc:HGNC:15771]
ENSG00000109063	3972.85	4.16359	0.660413	6.30453	2.89077e-10	1.53276e-09	MYH3	4621	myosin heavy chain 3 [Source:HGNC Symbol;Acc:HGNC:7573]
ENSG00000182054	3963.66	2.03376	0.214009	9.50318	2.03579e-21	2.7874e-20	IDH2	3418	isocitrate dehydrogenase (NADP(+)) 2 [Source:HGNC Symbol;Acc:HGNC:5383]
ENSG00000177700	3962.48	2.67129	0.280852	9.51136	1.88192e-21	2.58903e-20	POLR2L	5441	RNA polymerase II, I and III subunit L [Source:HGNC Symbol;Acc:HGNC:9199]
ENSG00000160746	3958.76	2.1329	0.120691	17.6724	6.83723e-70	1.23136e-67	ANO10	55129	anoctamin 10 [Source:HGNC Symbol;Acc:HGNC:25519]
ENSG00000174574	3956.14	2.059	0.156625	13.1461	1.79204e-39	7.66562e-38	AKIRIN1	79647	akirin 1 [Source:HGNC Symbol;Acc:HGNC:25744]
ENSG00000118985	3946.82	2.38335	0.241496	9.86911	5.66644e-23	8.67678e-22	ELL2	22936	elongation factor for RNA polymerase II 2 [Source:HGNC Symbol;Acc:HGNC:17064]
ENSG00000197555	3944.96	2.36884	0.230209	10.29	7.81968e-25	1.35814e-23	SIPA1L1	26037	signal induced proliferation associated 1 like 1 [Source:HGNC Symbol;Acc:HGNC:20284]
ENSG00000148926	3943.8	3.11382	0.327654	9.50338	2.03178e-21	2.78312e-20	ADM	133	adrenomedullin [Source:HGNC Symbol;Acc:HGNC:259]
ENSG00000112378	3940.92	2.92578	0.367917	7.95227	1.83127e-15	1.56584e-14	PERP	64065	p53 apoptosis effector related to PMP22 [Source:HGNC Symbol;Acc:HGNC:17637]
ENSG00000104142	3933.11	2.37063	0.202397	11.7128	1.09622e-31	2.94966e-30	VPS18	57617	VPS18 core subunit of CORVET and HOPS complexes [Source:HGNC Symbol;Acc:HGNC:15972]
ENSG00000162433	3925.71	5.03345	0.373137	13.4896	1.80181e-41	8.64025e-40	AK4	205	adenylate kinase 4 [Source:HGNC Symbol;Acc:HGNC:363]
ENSG00000151693	3919.39	2.20641	0.213781	10.3209	5.67156e-25	9.95964e-24	ASAP2	8853	ArfGAP with SH3 domain, ankyrin repeat and PH domain 2 [Source:HGNC Symbol;Acc:HGNC:2721]
ENSG00000151468	3911.52	-3.15656	0.436963	-7.22386	5.0534e-13	3.49428e-12	CCDC3	83643	coiled-coil domain containing 3 [Source:HGNC Symbol;Acc:HGNC:23813]
ENSG00000091972	3891.05	2.63989	0.294174	8.9739	2.86194e-19	3.34494e-18	CD200	4345	CD200 molecule [Source:HGNC Symbol;Acc:HGNC:7203]
ENSG00000164465	3883.35	3.89121	0.171548	22.6829	6.6035e-114	5.98032e-111	DCBLD1	285761	discoidin, CUB and LCCL domain containing 1 [Source:HGNC Symbol;Acc:HGNC:21479]
ENSG00000062038	3875.45	-2.39098	0.555744	-4.30231	1.6903e-05	5.00912e-05	CDH3	1001	cadherin 3 [Source:HGNC Symbol;Acc:HGNC:1762]
ENSG00000158966	3864.42	-2.87494	0.195974	-14.67	1.0036e-48	7.00684e-47	CACHD1	57685	cache domain containing 1 [Source:HGNC Symbol;Acc:HGNC:29314]
ENSG00000142627	3863.72	3.87441	0.269984	14.3505	1.0576e-46	6.63815e-45	EPHA2	1969	EPH receptor A2 [Source:HGNC Symbol;Acc:HGNC:3386]
ENSG00000168938	3859.06	3.23069	0.266762	12.1108	9.26151e-34	2.81729e-32	PPIC	5480	peptidylprolyl isomerase C [Source:HGNC Symbol;Acc:HGNC:9256]
ENSG00000122861	3852.96	5.22044	0.402296	12.9766	1.66045e-38	6.67064e-37	PLAU	5328	plasminogen activator, urokinase [Source:HGNC Symbol;Acc:HGNC:9052]
ENSG00000130956	3845.98	2.60648	0.199703	13.0517	6.21067e-39	2.56997e-37	HABP4	22927	hyaluronan binding protein 4 [Source:HGNC Symbol;Acc:HGNC:17062]
ENSG00000156265	3839.43	2.7868	0.428465	6.50414	7.81388e-11	4.3705e-10	MAP3K7CL	56911	MAP3K7 C-terminal like [Source:HGNC Symbol;Acc:HGNC:16457]
ENSG00000136868	3839.35	2.64492	0.166141	15.9197	4.62471e-57	4.83794e-55	SLC31A1	1317	solute carrier family 31 member 1 [Source:HGNC Symbol;Acc:HGNC:11016]
ENSG00000182481	3831.19	3.54754	0.355869	9.96866	2.09026e-23	3.29955e-22	KPNA2	3838	karyopherin subunit alpha 2 [Source:HGNC Symbol;Acc:HGNC:6395]
ENSG00000143479	3824.67	2.52939	0.237798	10.6367	2.01074e-26	3.89337e-25	DYRK3	8444	dual specificity tyrosine phosphorylation regulated kinase 3 [Source:HGNC Symbol;Acc:HGNC:3094]
ENSG00000170385	3818.11	2.13543	0.246983	8.64606	5.33089e-18	5.63244e-17	SLC30A1	7779	solute carrier family 30 member 1 [Source:HGNC Symbol;Acc:HGNC:11012]
ENSG00000166341	3807.11	-2.77946	0.298467	-9.31246	1.24901e-20	1.61856e-19	DCHS1	8642	dachsous cadherin-related 1 [Source:HGNC Symbol;Acc:HGNC:13681]
ENSG00000130513	3805.43	8.37546	0.327317	25.5882	2.06188e-144	5.94141e-141	GDF15	9518	growth differentiation factor 15 [Source:HGNC Symbol;Acc:HGNC:30142]
ENSG00000105419	3797.03	2.03552	0.229146	8.88307	6.50374e-19	7.35721e-18	MEIS3	56917	Meis homeobox 3 [Source:HGNC Symbol;Acc:HGNC:29537]
ENSG00000105767	3790.4	2.26098	0.321474	7.03317	2.01886e-12	1.32351e-11	CADM4	199731	cell adhesion molecule 4 [Source:HGNC Symbol;Acc:HGNC:30825]
ENSG00000089327	3783.34	3.45444	0.275593	12.5346	4.82856e-36	1.68188e-34	FXYD5	53827	FXYD domain containing ion transport regulator 5 [Source:HGNC Symbol;Acc:HGNC:4029]
ENSG00000134201	3778.4	-6.09538	0.608255	-10.0211	1.2313e-23	1.97313e-22	GSTM5	2949	glutathione S-transferase mu 5 [Source:HGNC Symbol;Acc:HGNC:4637]
ENSG00000134775	3772.9	2.6769	0.374451	7.14886	8.74986e-13	5.92363e-12	FHOD3	80206	formin homology 2 domain containing 3 [Source:HGNC Symbol;Acc:HGNC:26178]
ENSG00000147883	3769.75	4.97268	0.360942	13.7769	3.50796e-43	1.84092e-41	CDKN2B	1030	cyclin dependent kinase inhibitor 2B [Source:HGNC Symbol;Acc:HGNC:1788]
ENSG00000002587	3765.1	-6.61038	0.599678	-11.0232	2.95338e-28	6.4339e-27	HS3ST1	9957	heparan sulfate-glucosamine 3-sulfotransferase 1 [Source:HGNC Symbol;Acc:HGNC:5194]
ENSG00000249992	3740.39	6.0815	0.332302	18.3011	8.10928e-75	1.836e-72	TMEM158	25907	transmembrane protein 158 [Source:HGNC Symbol;Acc:HGNC:30293]
ENSG00000001461	3718.23	2.32052	0.194737	11.9162	9.74635e-33	2.81101e-31	NIPAL3	57185	NIPA like domain containing 3 [Source:HGNC Symbol;Acc:HGNC:25233]
ENSG00000113615	3682.35	2.04259	0.225681	9.0508	1.41925e-19	1.69311e-18	SEC24A	10802	SEC24 homolog A, COPII coat complex component [Source:HGNC Symbol;Acc:HGNC:10703]
ENSG00000167693	3673.83	2.60286	0.358482	7.26077	3.84888e-13	2.68541e-12	NXN	64359	nucleoredoxin [Source:HGNC Symbol;Acc:HGNC:18008]
ENSG00000067208	3648.5	2.40849	0.189887	12.6838	7.27203e-37	2.68025e-35	EVI5	7813	ecotropic viral integration site 5 [Source:HGNC Symbol;Acc:HGNC:3501]
ENSG00000087088	3637.36	2.6544	0.177723	14.9356	1.93271e-50	1.42799e-48	BAX	581	BCL2 associated X, apoptosis regulator [Source:HGNC Symbol;Acc:HGNC:959]
ENSG00000180891	3618.41	2.37032	0.190442	12.4464	1.46311e-35	4.92315e-34	CUEDC1	404093	CUE domain containing 1 [Source:HGNC Symbol;Acc:HGNC:31350]
ENSG00000151729	3600.2	2.04329	0.236784	8.62933	6.17123e-18	6.47928e-17	SLC25A4	291	solute carrier family 25 member 4 [Source:HGNC Symbol;Acc:HGNC:10990]
ENSG00000152527	3597.1	-2.40818	0.229524	-10.492	9.39771e-26	1.743e-24	PLEKHH2	130271	pleckstrin homology, MyTH4 and FERM domain containing H2 [Source:HGNC Symbol;Acc:HGNC:30506]
ENSG00000103642	3596.71	3.47095	0.286691	12.1069	9.70549e-34	2.9467e-32	LACTB	114294	lactamase beta [Source:HGNC Symbol;Acc:HGNC:16468]
ENSG00000118526	3589.44	-2.12411	0.346315	-6.13346	8.59863e-10	4.31935e-09	TCF21	6943	transcription factor 21 [Source:HGNC Symbol;Acc:HGNC:11632]
ENSG00000154310	3586.53	4.0578	0.351646	11.5395	8.34379e-31	2.11578e-29	TNIK	23043	TRAF2 and NCK interacting kinase [Source:HGNC Symbol;Acc:HGNC:30765]
ENSG00000178860	3573.37	4.16512	0.324731	12.8264	1.16732e-37	4.5013e-36	MSC	9242	musculin [Source:HGNC Symbol;Acc:HGNC:7321]
ENSG00000114450	3568.32	2.35135	0.319576	7.35772	1.87079e-13	1.34008e-12	GNB4	59345	G protein subunit beta 4 [Source:HGNC Symbol;Acc:HGNC:20731]
ENSG00000101846	3564.36	2.43935	0.180176	13.5387	9.2383e-42	4.47747e-40	STS	412	steroid sulfatase [Source:HGNC Symbol;Acc:HGNC:11425]
ENSG00000159164	3555.67	2.61989	0.19605	13.3634	9.89391e-41	4.57821e-39	SV2A	9900	synaptic vesicle glycoprotein 2A [Source:HGNC Symbol;Acc:HGNC:20566]
ENSG00000183010	3554.46	3.70922	0.259635	14.2863	2.66427e-46	1.63662e-44	PYCR1	5831	pyrroline-5-carboxylate reductase 1 [Source:HGNC Symbol;Acc:HGNC:9721]
ENSG00000145050	3552.86	2.00594	0.162509	12.3436	5.27606e-35	1.71876e-33	MANF	7873	mesencephalic astrocyte derived neurotrophic factor [Source:HGNC Symbol;Acc:HGNC:15461]
ENSG00000181458	3550.22	3.18104	0.243243	13.0776	4.42005e-39	1.84588e-37	TMEM45A	55076	transmembrane protein 45A [Source:HGNC Symbol;Acc:HGNC:25480]
ENSG00000100139	3547.49	2.9255	0.158113	18.5026	1.9689e-76	4.7279e-74	MICALL1	85377	MICAL like 1 [Source:HGNC Symbol;Acc:HGNC:29804]
ENSG00000005379	3540.65	-2.08778	0.232844	-8.96643	3.06267e-19	3.56771e-18	TSPOAP1	9256	TSPO associated protein 1 [Source:HGNC Symbol;Acc:HGNC:16831]
ENSG00000111412	3539.15	2.58314	0.118527	21.7937	2.66394e-105	1.79657e-102	SPRING1	79794	SREBF pathway regulator in golgi 1 [Source:HGNC Symbol;Acc:HGNC:26128]
ENSG00000108924	3534.2	-6.53764	0.477085	-13.7033	9.70255e-43	4.98447e-41	HLF	3131	HLF transcription factor, PAR bZIP family member [Source:HGNC Symbol;Acc:HGNC:4977]
ENSG00000171604	3530.97	4.00705	0.294807	13.5921	4.45815e-42	2.21143e-40	CXXC5	51523	CXXC finger protein 5 [Source:HGNC Symbol;Acc:HGNC:26943]
ENSG00000082175	3528.54	-2.09902	0.403776	-5.19847	2.00931e-07	7.75184e-07	PGR	5241	progesterone receptor [Source:HGNC Symbol;Acc:HGNC:8910]
ENSG00000108551	3523.2	-4.89079	0.622784	-7.85311	4.05858e-15	3.37796e-14	RASD1	51655	ras related dexamethasone induced 1 [Source:HGNC Symbol;Acc:HGNC:15828]
ENSG00000147251	3521.72	4.08969	0.323386	12.6465	1.17011e-36	4.24844e-35	DOCK11	139818	dedicator of cytokinesis 11 [Source:HGNC Symbol;Acc:HGNC:23483]
ENSG00000040633	3518.35	2.12181	0.176057	12.0518	1.8982e-33	5.67081e-32	PHF23	79142	PHD finger protein 23 [Source:HGNC Symbol;Acc:HGNC:28428]
ENSG00000117594	3511.79	4.26848	0.475411	8.9785	2.74477e-19	3.21274e-18	HSD11B1	3290	hydroxysteroid 11-beta dehydrogenase 1 [Source:HGNC Symbol;Acc:HGNC:5208]
ENSG00000213699	3486.47	2.42271	0.173712	13.9466	3.29767e-44	1.8435e-42	SLC35F6	54978	solute carrier family 35 member F6 [Source:HGNC Symbol;Acc:HGNC:26055]
ENSG00000197852	3482.01	4.3578	0.50221	8.67725	4.05461e-18	4.30838e-17	INKA2	55924	inka box actin regulator 2 [Source:HGNC Symbol;Acc:HGNC:28045]
ENSG00000074410	3460.3	6.7457	0.427693	15.7723	4.82804e-56	4.84481e-54	CA12	771	carbonic anhydrase 12 [Source:HGNC Symbol;Acc:HGNC:1371]
ENSG00000180340	3447.9	2.74188	0.237022	11.5681	5.98214e-31	1.53535e-29	FZD2	2535	frizzled class receptor 2 [Source:HGNC Symbol;Acc:HGNC:4040]
ENSG00000135905	3441.49	-2.1216	0.282593	-7.50762	6.02106e-14	4.51395e-13	DOCK10	55619	dedicator of cytokinesis 10 [Source:HGNC Symbol;Acc:HGNC:23479]
ENSG00000103042	3438.73	2.79755	0.181156	15.4427	8.44469e-54	7.51886e-52	SLC38A7	55238	solute carrier family 38 member 7 [Source:HGNC Symbol;Acc:HGNC:25582]
ENSG00000100299	3423.16	2.52681	0.163699	15.4357	9.412e-54	8.31008e-52	ARSA	410	arylsulfatase A [Source:HGNC Symbol;Acc:HGNC:713]
ENSG00000127324	3419.57	2.13808	0.656446	3.25705	0.00112578	0.00246861	TSPAN8	7103	tetraspanin 8 [Source:HGNC Symbol;Acc:HGNC:11855]
ENSG00000171793	3417.83	3.19887	0.244739	13.0705	4.85342e-39	2.02154e-37	CTPS1	1503	CTP synthase 1 [Source:HGNC Symbol;Acc:HGNC:2519]
ENSG00000198722	3416.85	2.05299	0.151398	13.5602	6.89823e-42	3.37949e-40	UNC13B	10497	unc-13 homolog B [Source:HGNC Symbol;Acc:HGNC:12566]
ENSG00000020577	3407.09	2.80371	0.244821	11.4521	2.2954e-30	5.67529e-29	SAMD4A	23034	sterile alpha motif domain containing 4A [Source:HGNC Symbol;Acc:HGNC:23023]
ENSG00000104884	3391.06	2.46456	0.188776	13.0555	5.91089e-39	2.45232e-37	ERCC2	2068	ERCC excision repair 2, TFIIH core complex helicase subunit [Source:HGNC Symbol;Acc:HGNC:3434]
ENSG00000111424	3388.44	5.65255	0.225506	25.0661	1.16541e-138	2.17295e-135	VDR	7421	vitamin D receptor [Source:HGNC Symbol;Acc:HGNC:12679]
ENSG00000171951	3384.65	4.03899	0.434486	9.29602	1.45803e-20	1.87866e-19	SCG2	7857	secretogranin II [Source:HGNC Symbol;Acc:HGNC:10575]
ENSG00000171552	3381.24	2.27576	0.254368	8.94674	3.66151e-19	4.22955e-18	BCL2L1	598	BCL2 like 1 [Source:HGNC Symbol;Acc:HGNC:992]
ENSG00000198925	3381.2	2.09327	0.125633	16.6617	2.48859e-62	3.37098e-60	ATG9A	79065	autophagy related 9A [Source:HGNC Symbol;Acc:HGNC:22408]
ENSG00000145147	3379.93	2.18898	0.564148	3.88015	0.00010439	0.000274959	SLIT2	9353	slit guidance ligand 2 [Source:HGNC Symbol;Acc:HGNC:11086]
ENSG00000011422	3371.6	3.15526	0.210484	14.9905	8.47082e-51	6.36255e-49	PLAUR	5329	plasminogen activator, urokinase receptor [Source:HGNC Symbol;Acc:HGNC:9053]
ENSG00000161640	3352.95	-4.65579	0.41059	-11.3393	8.38304e-30	2.00845e-28	SIGLEC11	114132	sialic acid binding Ig like lectin 11 [Source:HGNC Symbol;Acc:HGNC:15622]
ENSG00000115233	3348.97	2.06935	0.129356	15.9973	1.33375e-57	1.43795e-55	PSMD14	10213	proteasome 26S subunit, non-ATPase 14 [Source:HGNC Symbol;Acc:HGNC:16889]
ENSG00000065485	3339.3	2.22978	0.230472	9.67482	3.85765e-22	5.56812e-21	PDIA5	10954	protein disulfide isomerase family A member 5 [Source:HGNC Symbol;Acc:HGNC:24811]
ENSG00000223749	3330.19	-4.52379	0.505364	-8.95154	3.50557e-19	4.05747e-18	MIR503HG		MIR503 host gene [Source:HGNC Symbol;Acc:HGNC:28258]
ENSG00000005238	3326.78	2.25535	0.15252	14.7872	1.7721e-49	1.2651e-47	ATOSB	80256	atos homolog B [Source:HGNC Symbol;Acc:HGNC:25666]
ENSG00000182117	3287.19	2.57331	0.21322	12.0688	1.54355e-33	4.63753e-32	NOP10	55505	NOP10 ribonucleoprotein [Source:HGNC Symbol;Acc:HGNC:14378]
ENSG00000120306	3272.78	2.78591	0.227698	12.2351	2.0179e-34	6.32654e-33	CYSTM1	84418	cysteine rich transmembrane module containing 1 [Source:HGNC Symbol;Acc:HGNC:30239]
ENSG00000117280	3271.23	2.77264	0.156872	17.6746	6.58214e-70	1.19219e-67	RAB29	8934	RAB29, member RAS oncogene family [Source:HGNC Symbol;Acc:HGNC:9789]
ENSG00000110799	3270.05	-6.64133	0.964441	-6.8862	5.73044e-12	3.60178e-11	VWF	7450	von Willebrand factor [Source:HGNC Symbol;Acc:HGNC:12726]
ENSG00000119899	3252.63	3.44701	0.1861	18.5224	1.36349e-76	3.29913e-74	SLC17A5	26503	solute carrier family 17 member 5 [Source:HGNC Symbol;Acc:HGNC:10933]
ENSG00000164023	3250.56	4.38156	0.340035	12.8856	5.42235e-38	2.11665e-36	SGMS2	166929	sphingomyelin synthase 2 [Source:HGNC Symbol;Acc:HGNC:28395]
ENSG00000079337	3243.72	-4.34958	0.264636	-16.4361	1.0548e-60	1.33735e-58	RAPGEF3	10411	Rap guanine nucleotide exchange factor 3 [Source:HGNC Symbol;Acc:HGNC:16629]
ENSG00000182752	3228.04	3.70973	0.384323	9.65266	4.78975e-22	6.8604e-21	PAPPA	5069	pappalysin 1 [Source:HGNC Symbol;Acc:HGNC:8602]
ENSG00000115468	3224.62	-2.16873	0.563282	-3.85016	0.000118039	0.000308318	EFHD1	80303	EF-hand domain family member D1 [Source:HGNC Symbol;Acc:HGNC:29556]
ENSG00000108691	3216.11	6.55276	0.29058	22.5507	1.32323e-112	1.10374e-109	CCL2	6347	C-C motif chemokine ligand 2 [Source:HGNC Symbol;Acc:HGNC:10618]
ENSG00000154027	3214.34	6.15252	0.541685	11.3581	6.75809e-30	1.62527e-28	AK5	26289	adenylate kinase 5 [Source:HGNC Symbol;Acc:HGNC:365]
ENSG00000104881	3206.93	2.07319	0.228967	9.05453	1.37152e-19	1.63802e-18	PPP1R13L	10848	protein phosphatase 1 regulatory subunit 13 like [Source:HGNC Symbol;Acc:HGNC:18838]
ENSG00000048140	3202.02	2.2408	0.135866	16.4927	4.14178e-61	5.3804e-59	TSPAN17	26262	tetraspanin 17 [Source:HGNC Symbol;Acc:HGNC:13594]
ENSG00000141012	3193.03	2.10233	0.200977	10.4606	1.31074e-25	2.40571e-24	GALNS	2588	galactosamine (N-acetyl)-6-sulfatase [Source:HGNC Symbol;Acc:HGNC:4122]
ENSG00000163040	3181.46	2.15283	0.435183	4.94695	7.53842e-07	2.68931e-06	CCDC74A	90557	coiled-coil domain containing 74A [Source:HGNC Symbol;Acc:HGNC:25197]
ENSG00000166130	3180.76	2.59168	0.23286	11.1298	8.98355e-29	2.0267e-27	IKBIP	121457	IKBKB interacting protein [Source:HGNC Symbol;Acc:HGNC:26430]
ENSG00000198829	3178.14	8.21238	0.552028	14.8767	4.66628e-50	3.41587e-48	SUCNR1	56670	succinate receptor 1 [Source:HGNC Symbol;Acc:HGNC:4542]
ENSG00000054938	3164.96	8.13258	0.740717	10.9793	4.80436e-28	1.02825e-26	CHRDL2	25884	chordin like 2 [Source:HGNC Symbol;Acc:HGNC:24168]
ENSG00000186479	3158.73	4.1253	0.57374	7.1902	6.4696e-13	4.43388e-12	RGS7BP	401190	regulator of G protein signaling 7 binding protein [Source:HGNC Symbol;Acc:HGNC:23271]
ENSG00000159307	3156.82	-6.49706	0.730282	-8.89665	5.75575e-19	6.54611e-18	SCUBE1	80274	signal peptide, CUB domain and EGF like domain containing 1 [Source:HGNC Symbol;Acc:HGNC:13441]
ENSG00000176463	3153.28	2.02937	0.274748	7.38629	1.50979e-13	1.09135e-12	SLCO3A1	28232	solute carrier organic anion transporter family member 3A1 [Source:HGNC Symbol;Acc:HGNC:10952]
ENSG00000112186	3149.38	3.26667	0.276152	11.8292	2.75648e-32	7.71158e-31	CAP2	10486	cyclase associated actin cytoskeleton regulatory protein 2 [Source:HGNC Symbol;Acc:HGNC:20039]
ENSG00000215386	3138.51	-3.83728	0.312049	-12.297	9.39704e-35	3.0026e-33	MIR99AHG	388815	mir-99a-let-7c cluster host gene [Source:HGNC Symbol;Acc:HGNC:1274]
ENSG00000173530	3129.24	3.21175	0.250532	12.8197	1.2719e-37	4.89264e-36	TNFRSF10D	8793	TNF receptor superfamily member 10d [Source:HGNC Symbol;Acc:HGNC:11907]
ENSG00000164920	3127.38	-3.19704	0.441316	-7.24433	4.34586e-13	3.01953e-12	OSR2	116039	odd-skipped related transciption factor 2 [Source:HGNC Symbol;Acc:HGNC:15830]
ENSG00000128510	3124.7	13.7077	0.75854	18.0711	5.38006e-73	1.12192e-70	CPA4	51200	carboxypeptidase A4 [Source:HGNC Symbol;Acc:HGNC:15740]
ENSG00000178031	3105.28	2.12178	0.534482	3.96979	7.19349e-05	0.000194168	ADAMTSL1	92949	ADAMTS like 1 [Source:HGNC Symbol;Acc:HGNC:14632]
ENSG00000185432	3103.02	-3.21331	0.219965	-14.6083	2.48636e-48	1.69484e-46	METTL7A	25840	methyltransferase like 7A [Source:HGNC Symbol;Acc:HGNC:24550]
ENSG00000135269	3102.12	2.96167	0.143068	20.7011	3.38637e-95	1.5334e-92	TES	26136	testin LIM domain protein [Source:HGNC Symbol;Acc:HGNC:14620]
ENSG00000149596	3098.01	3.27443	0.42333	7.73494	1.0345e-14	8.29304e-14	JPH2	57158	junctophilin 2 [Source:HGNC Symbol;Acc:HGNC:14202]
ENSG00000135480	3097.32	9.31572	0.647429	14.3888	6.0843e-47	3.85708e-45	KRT7	3855	keratin 7 [Source:HGNC Symbol;Acc:HGNC:6445]
ENSG00000109066	3090.3	3.40464	0.221166	15.3941	1.79387e-53	1.55782e-51	TMEM104	54868	transmembrane protein 104 [Source:HGNC Symbol;Acc:HGNC:25984]
ENSG00000181830	3080.92	2.36812	0.160899	14.718	4.93742e-49	3.47781e-47	SLC35C1	55343	solute carrier family 35 member C1 [Source:HGNC Symbol;Acc:HGNC:20197]
ENSG00000146072	3079.2	2.64732	0.294008	9.00424	2.1716e-19	2.5557e-18	TNFRSF21	27242	TNF receptor superfamily member 21 [Source:HGNC Symbol;Acc:HGNC:13469]
ENSG00000235162	3077.62	3.8267	0.465059	8.22841	1.89714e-16	1.76708e-15	C12orf75	387882	chromosome 12 open reading frame 75 [Source:HGNC Symbol;Acc:HGNC:35164]
ENSG00000070540	3070.59	2.99541	0.159248	18.8098	6.28173e-79	1.65927e-76	WIPI1	55062	WD repeat domain, phosphoinositide interacting 1 [Source:HGNC Symbol;Acc:HGNC:25471]
ENSG00000151067	3059.05	2.1344	0.333746	6.3953	1.60235e-10	8.70132e-10	CACNA1C	100874369	calcium voltage-gated channel subunit alpha1 C [Source:HGNC Symbol;Acc:HGNC:1390]
ENSG00000151067	3059.05	2.1344	0.333746	6.3953	1.60235e-10	8.70132e-10	CACNA1C	775	calcium voltage-gated channel subunit alpha1 C [Source:HGNC Symbol;Acc:HGNC:1390]
ENSG00000166825	3053.77	2.97307	0.717196	4.14541	3.3921e-05	9.643e-05	ANPEP	290	alanyl aminopeptidase, membrane [Source:HGNC Symbol;Acc:HGNC:500]
ENSG00000197355	3028.15	2.39256	0.229557	10.4225	1.95714e-25	3.55911e-24	UAP1L1	91373	UDP-N-acetylglucosamine pyrophosphorylase 1 like 1 [Source:HGNC Symbol;Acc:HGNC:28082]
ENSG00000187720	3022.84	3.25588	0.358295	9.08715	1.01666e-19	1.22856e-18	THSD4	79875	thrombospondin type 1 domain containing 4 [Source:HGNC Symbol;Acc:HGNC:25835]
ENSG00000156535	3021.35	2.81095	0.229305	12.2586	1.51131e-34	4.77787e-33	CD109	135228	CD109 molecule [Source:HGNC Symbol;Acc:HGNC:21685]
ENSG00000153234	3007.32	-3.86982	0.678039	-5.70738	1.1473e-08	5.11043e-08	NR4A2	4929	nuclear receptor subfamily 4 group A member 2 [Source:HGNC Symbol;Acc:HGNC:7981]
ENSG00000166448	3006.82	4.16543	0.393124	10.5957	3.11965e-26	5.97123e-25	TMEM130	222865	transmembrane protein 130 [Source:HGNC Symbol;Acc:HGNC:25429]
ENSG00000156026	3003.02	2.24285	0.167088	13.4231	4.42736e-41	2.08211e-39	MCU	90550	mitochondrial calcium uniporter [Source:HGNC Symbol;Acc:HGNC:23526]
ENSG00000141759	2989.08	2.05883	0.135031	15.2471	1.72189e-52	1.4145e-50	TXNL4A	10907	thioredoxin like 4A [Source:HGNC Symbol;Acc:HGNC:30551]
ENSG00000164309	2972.3	-2.32755	0.452242	-5.1467	2.6511e-07	1.00481e-06	CMYA5	202333	cardiomyopathy associated 5 [Source:HGNC Symbol;Acc:HGNC:14305]
ENSG00000170421	2958.15	4.09237	0.34716	11.7881	4.49385e-32	1.23862e-30	KRT8	3856	keratin 8 [Source:HGNC Symbol;Acc:HGNC:6446]
ENSG00000244405	2951.65	3.43482	0.193165	17.7818	9.77873e-71	1.86721e-68	ETV5	2119	ETS variant transcription factor 5 [Source:HGNC Symbol;Acc:HGNC:3494]
ENSG00000173221	2951.38	3.50836	0.292799	11.9821	4.40766e-33	1.28764e-31	GLRX	2745	glutaredoxin [Source:HGNC Symbol;Acc:HGNC:4330]
ENSG00000110697	2943.99	3.06484	0.246742	12.4212	2.0042e-35	6.68005e-34	PITPNM1	9600	phosphatidylinositol transfer protein membrane associated 1 [Source:HGNC Symbol;Acc:HGNC:9003]
ENSG00000154263	2936.68	-4.61872	0.415462	-11.1171	1.03632e-28	2.32637e-27	ABCA10	10349	ATP binding cassette subfamily A member 10 [Source:HGNC Symbol;Acc:HGNC:30]
ENSG00000137033	2929.16	2.81146	0.478476	5.87586	4.20643e-09	1.95874e-08	IL33	90865	interleukin 33 [Source:HGNC Symbol;Acc:HGNC:16028]
ENSG00000106367	2912.74	2.12361	0.180735	11.7498	7.07586e-32	1.92683e-30	AP1S1	1174	adaptor related protein complex 1 subunit sigma 1 [Source:HGNC Symbol;Acc:HGNC:559]
ENSG00000185532	2909.37	2.34927	0.346671	6.77666	1.22989e-11	7.46529e-11	PRKG1	5592	protein kinase cGMP-dependent 1 [Source:HGNC Symbol;Acc:HGNC:9414]
ENSG00000178033	2907.87	3.96657	0.201198	19.7148	1.61085e-86	5.80217e-84	CALHM5	254228	calcium homeostasis modulator family member 5 [Source:HGNC Symbol;Acc:HGNC:21568]
ENSG00000102471	2899.52	2.62788	0.29412	8.93473	4.08171e-19	4.69782e-18	NDFIP2	54602	Nedd4 family interacting protein 2 [Source:HGNC Symbol;Acc:HGNC:18537]
ENSG00000184408	2889.17	3.18677	0.399063	7.98563	1.39806e-15	1.20879e-14	KCND2	3751	potassium voltage-gated channel subfamily D member 2 [Source:HGNC Symbol;Acc:HGNC:6238]
ENSG00000154134	2883.36	-2.4292	0.334168	-7.2694	3.6109e-13	2.52325e-12	ROBO3	64221	roundabout guidance receptor 3 [Source:HGNC Symbol;Acc:HGNC:13433]
ENSG00000198768	2882.69	6.77339	0.623933	10.856	1.86828e-27	3.87051e-26	APCDD1L	164284	APC down-regulated 1 like [Source:HGNC Symbol;Acc:HGNC:26892]
ENSG00000169857	2876.1	2.88864	0.186712	15.4711	5.43943e-54	4.87044e-52	AVEN	57099	apoptosis and caspase activation inhibitor [Source:HGNC Symbol;Acc:HGNC:13509]
ENSG00000119938	2874.88	2.79503	0.228626	12.2253	2.27611e-34	7.10795e-33	PPP1R3C	5507	protein phosphatase 1 regulatory subunit 3C [Source:HGNC Symbol;Acc:HGNC:9293]
ENSG00000206190	2858.25	4.31375	0.441811	9.76379	1.6103e-22	2.38847e-21	ATP10A	57194	ATPase phospholipid transporting 10A (putative) [Source:HGNC Symbol;Acc:HGNC:13542]
ENSG00000184557	2856.44	2.67998	0.45922	5.83595	5.34833e-09	2.46476e-08	SOCS3	9021	suppressor of cytokine signaling 3 [Source:HGNC Symbol;Acc:HGNC:19391]
ENSG00000080546	2854.88	-2.08563	0.272275	-7.66003	1.85897e-14	1.45455e-13	SESN1	27244	sestrin 1 [Source:HGNC Symbol;Acc:HGNC:21595]
ENSG00000090520	2839.36	2.34271	0.10859	21.5739	3.15612e-103	1.85258e-100	DNAJB11	51726	DnaJ heat shock protein family (Hsp40) member B11 [Source:HGNC Symbol;Acc:HGNC:14889]
ENSG00000265354	2830.39	2.08854	0.132287	15.7879	3.767e-56	3.81478e-54	TIMM23	100287932	translocase of inner mitochondrial membrane 23 [Source:HGNC Symbol;Acc:HGNC:17312]
ENSG00000163661	2823.41	5.92616	0.532504	11.1289	9.07793e-29	2.04508e-27	PTX3	5806	pentraxin 3 [Source:HGNC Symbol;Acc:HGNC:9692]
ENSG00000255717	2821.74	-2.69313	0.164827	-16.3391	5.20237e-60	6.29387e-58	SNHG1	23642	small nucleolar RNA host gene 1 [Source:HGNC Symbol;Acc:HGNC:32688]
ENSG00000134575	2812.11	2.00576	0.12717	15.7722	4.82999e-56	4.84481e-54	ACP2	53	acid phosphatase 2, lysosomal [Source:HGNC Symbol;Acc:HGNC:123]
ENSG00000122862	2809.77	2.00771	0.434513	4.62059	3.82646e-06	1.24858e-05	SRGN	5552	serglycin [Source:HGNC Symbol;Acc:HGNC:9361]
ENSG00000167775	2795.77	2.07391	0.182121	11.3875	4.82374e-30	1.17163e-28	CD320	51293	CD320 molecule [Source:HGNC Symbol;Acc:HGNC:16692]
ENSG00000107736	2794.07	-6.08432	0.618032	-9.84467	7.22759e-23	1.09929e-21	CDH23	64072	cadherin related 23 [Source:HGNC Symbol;Acc:HGNC:13733]
ENSG00000187840	2792.42	2.24497	0.19801	11.3376	8.54215e-30	2.04502e-28	EIF4EBP1	1978	eukaryotic translation initiation factor 4E binding protein 1 [Source:HGNC Symbol;Acc:HGNC:3288]
ENSG00000133401	2777.67	-2.8837	0.437053	-6.59806	4.16564e-11	2.40026e-10	PDZD2	23037	PDZ domain containing 2 [Source:HGNC Symbol;Acc:HGNC:18486]
ENSG00000196123	2772.24	-2.11709	0.242883	-8.71651	2.86898e-18	3.08056e-17	MATCAP1	653319	microtubule associated tyrosine carboxypeptidase 1 [Source:HGNC Symbol;Acc:HGNC:34408]
ENSG00000163378	2772.15	2.13285	0.223788	9.53071	1.56208e-21	2.15838e-20	EOGT	285203	EGF domain specific O-linked N-acetylglucosamine transferase [Source:HGNC Symbol;Acc:HGNC:28526]
ENSG00000110218	2763.44	2.35706	0.160788	14.6594	1.17252e-48	8.11471e-47	PANX1	24145	pannexin 1 [Source:HGNC Symbol;Acc:HGNC:8599]
ENSG00000118508	2762.96	3.8771	0.176145	22.0108	2.26887e-107	1.7123e-104	RAB32	10981	RAB32, member RAS oncogene family [Source:HGNC Symbol;Acc:HGNC:9772]
ENSG00000066697	2756.06	2.68339	0.117949	22.7505	1.42024e-114	1.32404e-111	MSANTD3	91283	Myb/SANT DNA binding domain containing 3 [Source:HGNC Symbol;Acc:HGNC:23370]
ENSG00000101928	2754.28	2.68223	0.221813	12.0923	1.15961e-33	3.50391e-32	MOSPD1	56180	motile sperm domain containing 1 [Source:HGNC Symbol;Acc:HGNC:25235]
ENSG00000171812	2749.33	3.16639	0.350253	9.04029	1.56257e-19	1.85709e-18	COL8A2	1296	collagen type VIII alpha 2 chain [Source:HGNC Symbol;Acc:HGNC:2216]
ENSG00000134668	2739.89	7.9002	0.409052	19.3134	4.14141e-83	1.22683e-80	SPOCD1	90853	SPOC domain containing 1 [Source:HGNC Symbol;Acc:HGNC:26338]
ENSG00000137872	2715.67	-3.36796	0.205928	-16.3551	4.00306e-60	4.88019e-58	SEMA6D	80031	semaphorin 6D [Source:HGNC Symbol;Acc:HGNC:16770]
ENSG00000102362	2710.22	-2.52629	0.21037	-12.0088	3.19553e-33	9.40472e-32	SYTL4	94121	synaptotagmin like 4 [Source:HGNC Symbol;Acc:HGNC:15588]
ENSG00000076555	2689.91	-3.13926	0.203342	-15.4383	9.04029e-54	8.00419e-52	ACACB	32	acetyl-CoA carboxylase beta [Source:HGNC Symbol;Acc:HGNC:85]
ENSG00000162520	2686.89	5.86305	0.168823	34.729	2.87242e-264	9.10471e-260	SYNC	81493	syncoilin, intermediate filament protein [Source:HGNC Symbol;Acc:HGNC:28897]
ENSG00000276023	2671.88	3.70577	0.176761	20.9649	1.37274e-97	6.59271e-95	DUSP14	11072	dual specificity phosphatase 14 [Source:HGNC Symbol;Acc:HGNC:17007]
ENSG00000138028	2666.09	2.52204	0.310773	8.1154	4.84187e-16	4.37119e-15	CGREF1	10669	cell growth regulator with EF-hand domain 1 [Source:HGNC Symbol;Acc:HGNC:16962]
ENSG00000123643	2658.5	2.49265	0.153473	16.2416	2.56004e-59	3.02782e-57	SLC36A1	206358	solute carrier family 36 member 1 [Source:HGNC Symbol;Acc:HGNC:18761]
ENSG00000023909	2654.52	3.42187	0.292871	11.6839	1.54129e-31	4.10196e-30	GCLM	2730	glutamate-cysteine ligase modifier subunit [Source:HGNC Symbol;Acc:HGNC:4312]
ENSG00000103066	2654.4	2.74515	0.225249	12.1872	3.63826e-34	1.124e-32	PLA2G15	23659	phospholipase A2 group XV [Source:HGNC Symbol;Acc:HGNC:17163]
ENSG00000125968	2652.95	-2.56534	0.488979	-5.24631	1.55176e-07	6.06937e-07	ID1	3397	inhibitor of DNA binding 1 [Source:HGNC Symbol;Acc:HGNC:5360]
ENSG00000166592	2651.66	2.68374	0.463536	5.78972	7.05051e-09	3.20677e-08	RRAD	6236	RRAD, Ras related glycolysis inhibitor and calcium channel regulator [Source:HGNC Symbol;Acc:HGNC:10446]
ENSG00000197457	2647.81	-2.41753	0.339489	-7.12108	1.07081e-12	7.18187e-12	STMN3	50861	stathmin 3 [Source:HGNC Symbol;Acc:HGNC:15926]
ENSG00000188549	2647.23	3.84854	0.331943	11.594	4.42118e-31	1.14305e-29	CCDC9B	388115	coiled-coil domain containing 9B [Source:HGNC Symbol;Acc:HGNC:33488]
ENSG00000163884	2646	-2.50091	0.273683	-9.13797	6.36336e-20	7.81175e-19	KLF15	28999	KLF transcription factor 15 [Source:HGNC Symbol;Acc:HGNC:14536]
ENSG00000162599	2645.7	-2.52704	0.231359	-10.9226	8.9885e-28	1.89939e-26	NFIA	4774	nuclear factor I A [Source:HGNC Symbol;Acc:HGNC:7784]
ENSG00000214021	2630.62	-2.33889	0.259252	-9.02172	1.85161e-19	2.1924e-18	TTLL3	26140	tubulin tyrosine ligase like 3 [Source:HGNC Symbol;Acc:HGNC:24483]
ENSG00000244879	2629.27	-3.0329	0.32115	-9.44389	3.59202e-21	4.84907e-20	GABPB1-AS1		GABPB1 antisense RNA 1 [Source:HGNC Symbol;Acc:HGNC:44157]
ENSG00000122694	2628.2	2.37444	0.163995	14.4787	1.65093e-47	1.07896e-45	GLIPR2	152007	GLI pathogenesis related 2 [Source:HGNC Symbol;Acc:HGNC:18007]
ENSG00000176845	2623.73	2.57191	0.258243	9.95924	2.29804e-23	3.61673e-22	METRNL	284207	meteorin like, glial cell differentiation regulator [Source:HGNC Symbol;Acc:HGNC:27584]
ENSG00000074370	2616.69	2.7801	0.274177	10.1398	3.67895e-24	6.08939e-23	ATP2A3	489	ATPase sarcoplasmic/endoplasmic reticulum Ca2+ transporting 3 [Source:HGNC Symbol;Acc:HGNC:813]
ENSG00000137501	2611.2	2.63706	0.244552	10.7832	4.13197e-27	8.3315e-26	SYTL2	54843	synaptotagmin like 2 [Source:HGNC Symbol;Acc:HGNC:15585]
ENSG00000175183	2601.66	2.91823	0.331421	8.80521	1.3061e-18	1.4445e-17	CSRP2	1466	cysteine and glycine rich protein 2 [Source:HGNC Symbol;Acc:HGNC:2470]
ENSG00000196705	2596.49	-2.82547	0.213853	-13.2122	7.45831e-40	3.26979e-38	ZNF431	170959	zinc finger protein 431 [Source:HGNC Symbol;Acc:HGNC:20809]
ENSG00000103005	2593.38	2.04613	0.137146	14.9193	2.46806e-50	1.81508e-48	USB1	79650	U6 snRNA biogenesis phosphodiesterase 1 [Source:HGNC Symbol;Acc:HGNC:25792]
ENSG00000115520	2586.29	2.3227	0.206107	11.2694	1.85872e-29	4.36413e-28	COQ10B	80219	coenzyme Q10B [Source:HGNC Symbol;Acc:HGNC:25819]
ENSG00000204767	2573.3	2.97266	0.314555	9.45035	3.37684e-21	4.56443e-20	INSYN2B	100131897	inhibitory synaptic factor family member 2B [Source:HGNC Symbol;Acc:HGNC:37271]
ENSG00000100842	2557.45	-3.9273	0.383681	-10.2359	1.36985e-24	2.33819e-23	EFS	10278	embryonal Fyn-associated substrate [Source:HGNC Symbol;Acc:HGNC:16898]
ENSG00000128342	2557.44	8.32725	0.457573	18.1987	5.28178e-74	1.16261e-71	LIF	3976	LIF interleukin 6 family cytokine [Source:HGNC Symbol;Acc:HGNC:6596]
ENSG00000173950	2554.67	2.59918	0.161165	16.1275	1.63509e-58	1.85097e-56	XXYLT1	152002	xyloside xylosyltransferase 1 [Source:HGNC Symbol;Acc:HGNC:26639]
ENSG00000054356	2553.77	8.18827	0.744845	10.9933	4.11821e-28	8.84982e-27	PTPRN	5798	protein tyrosine phosphatase receptor type N [Source:HGNC Symbol;Acc:HGNC:9676]
ENSG00000101255	2553.56	3.4288	0.310953	11.0267	2.83954e-28	6.19442e-27	TRIB3	57761	tribbles pseudokinase 3 [Source:HGNC Symbol;Acc:HGNC:16228]
ENSG00000136244	2526.33	8.2967	0.54521	15.2174	2.70906e-52	2.20743e-50	IL6	3569	interleukin 6 [Source:HGNC Symbol;Acc:HGNC:6018]
ENSG00000168502	2523.2	4.2469	0.258925	16.4021	1.84852e-60	2.3159e-58	MTCL1	23255	microtubule crosslinking factor 1 [Source:HGNC Symbol;Acc:HGNC:29121]
ENSG00000109089	2520.9	2.97858	0.203162	14.6611	1.14346e-48	7.9309e-47	CDR2L	30850	cerebellar degeneration related protein 2 like [Source:HGNC Symbol;Acc:HGNC:29999]
ENSG00000167972	2514.58	3.04057	0.294651	10.3193	5.76708e-25	1.01218e-23	ABCA3	21	ATP binding cassette subfamily A member 3 [Source:HGNC Symbol;Acc:HGNC:33]
ENSG00000073969	2513.79	2.27187	0.142586	15.9333	3.71968e-57	3.90406e-55	NSF	4905	N-ethylmaleimide sensitive factor, vesicle fusing ATPase [Source:HGNC Symbol;Acc:HGNC:8016]
ENSG00000151640	2499.22	2.09188	0.635498	3.29172	0.000995768	0.00220517	DPYSL4	10570	dihydropyrimidinase like 4 [Source:HGNC Symbol;Acc:HGNC:3016]
ENSG00000164418	2499.2	4.47268	0.311943	14.3381	1.26402e-46	7.91813e-45	GRIK2	2898	glutamate ionotropic receptor kainate type subunit 2 [Source:HGNC Symbol;Acc:HGNC:4580]
ENSG00000014914	2497.29	-2.17739	0.222593	-9.78193	1.34624e-22	2.01567e-21	MTMR11	10903	myotubularin related protein 11 [Source:HGNC Symbol;Acc:HGNC:24307]
ENSG00000103591	2493.5	2.24854	0.103289	21.7694	4.52369e-105	2.98724e-102	AAGAB	79719	alpha and gamma adaptin binding protein [Source:HGNC Symbol;Acc:HGNC:25662]
ENSG00000187678	2487.62	2.25711	0.24119	9.35822	8.10896e-21	1.06722e-19	SPRY4	81848	sprouty RTK signaling antagonist 4 [Source:HGNC Symbol;Acc:HGNC:15533]
ENSG00000095303	2483.46	2.43254	0.440036	5.52805	3.23808e-08	1.37289e-07	PTGS1	5742	prostaglandin-endoperoxide synthase 1 [Source:HGNC Symbol;Acc:HGNC:9604]
ENSG00000165434	2482.19	2.99253	0.2208	13.5531	7.59486e-42	3.69791e-40	PGM2L1	283209	phosphoglucomutase 2 like 1 [Source:HGNC Symbol;Acc:HGNC:20898]
ENSG00000138468	2468.99	-2.45281	0.232968	-10.5285	6.3826e-26	1.19923e-24	SENP7	57337	SUMO specific peptidase 7 [Source:HGNC Symbol;Acc:HGNC:30402]
ENSG00000187688	2444.04	2.39582	0.27194	8.81011	1.2502e-18	1.38558e-17	TRPV2	51393	transient receptor potential cation channel subfamily V member 2 [Source:HGNC Symbol;Acc:HGNC:18082]
ENSG00000145423	2438.89	3.45358	0.999161	3.45648	0.000547279	0.0012701	SFRP2	6423	secreted frizzled related protein 2 [Source:HGNC Symbol;Acc:HGNC:10777]
ENSG00000120913	2433.34	2.35612	0.216239	10.8959	1.20601e-27	2.52823e-26	PDLIM2	64236	PDZ and LIM domain 2 [Source:HGNC Symbol;Acc:HGNC:13992]
ENSG00000115107	2429.61	2.463	0.356525	6.90834	4.90346e-12	3.10167e-11	STEAP3	55240	STEAP3 metalloreductase [Source:HGNC Symbol;Acc:HGNC:24592]
ENSG00000140511	2415.36	3.40519	0.384882	8.84736	8.96156e-19	1.00302e-17	HAPLN3	145864	hyaluronan and proteoglycan link protein 3 [Source:HGNC Symbol;Acc:HGNC:21446]
ENSG00000189159	2405.56	2.84115	0.123868	22.9369	1.98948e-116	2.03421e-113	JPT1	51155	Jupiter microtubule associated homolog 1 [Source:HGNC Symbol;Acc:HGNC:14569]
ENSG00000170085	2402.32	-2.00608	0.178706	-11.2256	3.0536e-29	7.0753e-28	SIMC1	375484	SUMO interacting motifs containing 1 [Source:HGNC Symbol;Acc:HGNC:24779]
ENSG00000137726	2402.2	-3.11563	0.535876	-5.81409	6.09642e-09	2.79286e-08	FXYD6	53826	FXYD domain containing ion transport regulator 6 [Source:HGNC Symbol;Acc:HGNC:4030]
ENSG00000240849	2401.81	2.74488	0.147576	18.5997	3.22975e-77	8.06091e-75	PEDS1	387521	plasmanylethanolamine desaturase 1 [Source:HGNC Symbol;Acc:HGNC:16735]
ENSG00000005249	2401.11	-2.9984	0.287512	-10.4288	1.83191e-25	3.34097e-24	PRKAR2B	5577	protein kinase cAMP-dependent type II regulatory subunit beta [Source:HGNC Symbol;Acc:HGNC:9392]
ENSG00000198018	2399.98	2.63784	0.22146	11.9111	1.03561e-32	2.98144e-31	ENTPD7	57089	ectonucleoside triphosphate diphosphohydrolase 7 [Source:HGNC Symbol;Acc:HGNC:19745]
ENSG00000126803	2394.05	4.07272	0.303755	13.4079	5.4334e-41	2.54015e-39	HSPA2	3306	heat shock protein family A (Hsp70) member 2 [Source:HGNC Symbol;Acc:HGNC:5235]
ENSG00000161643	2389.44	-4.36116	0.482372	-9.04107	1.55142e-19	1.84454e-18	SIGLEC16	400709	sialic acid binding Ig like lectin 16 [Source:HGNC Symbol;Acc:HGNC:24851]
ENSG00000196526	2385.02	2.65751	0.189981	13.9883	1.83742e-44	1.03447e-42	AFAP1	60312	actin filament associated protein 1 [Source:HGNC Symbol;Acc:HGNC:24017]
ENSG00000179431	2379.11	3.89926	0.352932	11.0482	2.23699e-28	4.89343e-27	FJX1	24147	four-jointed box kinase 1 [Source:HGNC Symbol;Acc:HGNC:17166]
ENSG00000075651	2377.64	-2.17409	0.265859	-8.17763	2.89479e-16	2.65575e-15	PLD1	5337	phospholipase D1 [Source:HGNC Symbol;Acc:HGNC:9067]
ENSG00000187134	2377.55	2.04482	0.434989	4.70086	2.5907e-06	8.62849e-06	AKR1C1	1645	aldo-keto reductase family 1 member C1 [Source:HGNC Symbol;Acc:HGNC:384]
ENSG00000172985	2371.73	2.53358	0.170899	14.825	1.00935e-49	7.3044e-48	SH3RF3	344558	SH3 domain containing ring finger 3 [Source:HGNC Symbol;Acc:HGNC:24699]
ENSG00000198542	2366.34	3.9784	0.746668	5.32821	9.91868e-08	3.9671e-07	ITGBL1	9358	integrin subunit beta like 1 [Source:HGNC Symbol;Acc:HGNC:6164]
ENSG00000138639	2362.4	2.03226	0.24923	8.15418	3.51569e-16	3.20607e-15	ARHGAP24	83478	Rho GTPase activating protein 24 [Source:HGNC Symbol;Acc:HGNC:25361]
ENSG00000154511	2359.8	2.58693	0.208148	12.4283	1.83477e-35	6.12819e-34	DIPK1A	388650	divergent protein kinase domain 1A [Source:HGNC Symbol;Acc:HGNC:32213]
ENSG00000167114	2352.02	2.78237	0.220099	12.6415	1.24707e-36	4.5227e-35	SLC27A4	10999	solute carrier family 27 member 4 [Source:HGNC Symbol;Acc:HGNC:10998]
ENSG00000005243	2348.98	2.38126	0.250172	9.51847	1.75744e-21	2.41987e-20	COPZ2	51226	COPI coat complex subunit zeta 2 [Source:HGNC Symbol;Acc:HGNC:19356]
ENSG00000115129	2332.12	2.26183	0.323421	6.99347	2.68173e-12	1.73901e-11	TP53I3	9540	tumor protein p53 inducible protein 3 [Source:HGNC Symbol;Acc:HGNC:19373]
ENSG00000110042	2331.39	-2.49617	0.386178	-6.46379	1.02114e-10	5.65658e-10	DTX4	23220	deltex E3 ubiquitin ligase 4 [Source:HGNC Symbol;Acc:HGNC:29151]
ENSG00000183578	2321.23	2.2464	0.323499	6.94407	3.80975e-12	2.43709e-11	TNFAIP8L3	388121	TNF alpha induced protein 8 like 3 [Source:HGNC Symbol;Acc:HGNC:20620]
ENSG00000114948	2315.91	2.66079	0.353572	7.52546	5.25336e-14	3.95149e-13	ADAM23	8745	ADAM metallopeptidase domain 23 [Source:HGNC Symbol;Acc:HGNC:202]
ENSG00000138944	2315.24	4.75162	0.421274	11.2792	1.66271e-29	3.90971e-28	SHISAL1	85352	shisa like 1 [Source:HGNC Symbol;Acc:HGNC:29335]
ENSG00000120162	2312.38	-5.04157	0.290005	-17.3844	1.08245e-67	1.77775e-65	MOB3B	79817	MOB kinase activator 3B [Source:HGNC Symbol;Acc:HGNC:23825]
ENSG00000197780	2310.41	3.09724	0.238074	13.0096	1.0792e-38	4.38557e-37	TAF13	6884	TATA-box binding protein associated factor 13 [Source:HGNC Symbol;Acc:HGNC:11546]
ENSG00000185164	2307.66	2.60626	0.201189	12.9543	2.22207e-38	8.87064e-37	NOMO2	102723728	NODAL modulator 2 [Source:HGNC Symbol;Acc:HGNC:22652]
ENSG00000185164	2307.66	2.60626	0.201189	12.9543	2.22207e-38	8.87064e-37	NOMO2	283820	NODAL modulator 2 [Source:HGNC Symbol;Acc:HGNC:22652]
ENSG00000159267	2307.08	2.00599	0.172549	11.6256	3.05266e-31	7.97694e-30	HLCS	3141	holocarboxylase synthetase [Source:HGNC Symbol;Acc:HGNC:4976]
ENSG00000101871	2295.46	2.54168	0.249524	10.1861	2.28698e-24	3.84156e-23	MID1	4281	midline 1 [Source:HGNC Symbol;Acc:HGNC:7095]
ENSG00000153707	2289.5	-2.47909	0.542266	-4.57172	4.83746e-06	1.55557e-05	PTPRD	5789	protein tyrosine phosphatase receptor type D [Source:HGNC Symbol;Acc:HGNC:9668]
ENSG00000124406	2288.16	-5.6147	0.228841	-24.5354	6.1968e-133	9.35334e-130	ATP8A1	10396	ATPase phospholipid transporting 8A1 [Source:HGNC Symbol;Acc:HGNC:13531]
ENSG00000136542	2271.3	5.55098	0.490551	11.3158	1.09602e-29	2.6062e-28	GALNT5	11227	polypeptide N-acetylgalactosaminyltransferase 5 [Source:HGNC Symbol;Acc:HGNC:4127]
ENSG00000182463	2268.62	-5.00323	0.530556	-9.43015	4.09502e-21	5.50233e-20	TSHZ2	128553	teashirt zinc finger homeobox 2 [Source:HGNC Symbol;Acc:HGNC:13010]
ENSG00000109743	2265.1	3.42255	0.189694	18.0425	9.03923e-73	1.82495e-70	BST1	683	bone marrow stromal cell antigen 1 [Source:HGNC Symbol;Acc:HGNC:1118]
ENSG00000185112	2261.2	2.64324	0.220547	11.9849	4.26256e-33	1.24756e-31	FAM43A	131583	family with sequence similarity 43 member A [Source:HGNC Symbol;Acc:HGNC:26888]
ENSG00000006016	2254.48	4.45423	0.454697	9.79604	1.17087e-22	1.75724e-21	CRLF1	9244	cytokine receptor like factor 1 [Source:HGNC Symbol;Acc:HGNC:2364]
ENSG00000163792	2249.71	-3.00926	0.785617	-3.83045	0.000127911	0.000332492	TCF23	150921	transcription factor 23 [Source:HGNC Symbol;Acc:HGNC:18602]
ENSG00000011198	2249.45	2.94069	0.182332	16.1282	1.61596e-58	1.84249e-56	ABHD5	51099	abhydrolase domain containing 5, lysophosphatidic acid acyltransferase [Source:HGNC Symbol;Acc:HGNC:21396]
ENSG00000198795	2244.76	-2.49323	0.28165	-8.85225	8.57726e-19	9.61024e-18	ZNF521	25925	zinc finger protein 521 [Source:HGNC Symbol;Acc:HGNC:24605]
ENSG00000173376	2239.58	-3.70138	0.444234	-8.33205	7.94575e-17	7.64592e-16	NDNF	79625	neuron derived neurotrophic factor [Source:HGNC Symbol;Acc:HGNC:26256]
ENSG00000176170	2232.16	3.58931	0.444099	8.08224	6.35894e-16	5.66496e-15	SPHK1	8877	sphingosine kinase 1 [Source:HGNC Symbol;Acc:HGNC:11240]
ENSG00000130477	2229.42	3.89514	0.391669	9.94498	2.65215e-23	4.15958e-22	UNC13A	23025	unc-13 homolog A [Source:HGNC Symbol;Acc:HGNC:23150]
ENSG00000106546	2229.26	2.13635	0.337285	6.33397	2.3894e-10	1.27632e-09	AHR	196	aryl hydrocarbon receptor [Source:HGNC Symbol;Acc:HGNC:348]
ENSG00000177853	2207.34	-2.13551	0.203381	-10.5001	8.63118e-26	1.60742e-24	ZNF518A	9849	zinc finger protein 518A [Source:HGNC Symbol;Acc:HGNC:29009]
ENSG00000254986	2204.43	3.2797	0.142739	22.9769	7.93128e-117	8.37993e-114	DPP3	10072	dipeptidyl peptidase 3 [Source:HGNC Symbol;Acc:HGNC:3008]
ENSG00000168010	2202.11	-2.11595	0.19874	-10.6468	1.80423e-26	3.49991e-25	ATG16L2	89849	autophagy related 16 like 2 [Source:HGNC Symbol;Acc:HGNC:25464]
ENSG00000099139	2171.17	-2.03895	0.323804	-6.29687	3.03724e-10	1.60666e-09	PCSK5	5125	proprotein convertase subtilisin/kexin type 5 [Source:HGNC Symbol;Acc:HGNC:8747]
ENSG00000072786	2170.72	2.65805	0.205109	12.9592	2.08396e-38	8.3298e-37	STK10	6793	serine/threonine kinase 10 [Source:HGNC Symbol;Acc:HGNC:11388]
ENSG00000029559	2162.54	5.33562	1.57166	3.3949	0.000686531	0.00156501	IBSP	3381	integrin binding sialoprotein [Source:HGNC Symbol;Acc:HGNC:5341]
ENSG00000007944	2162.17	-2.08173	0.235673	-8.83316	1.0176e-18	1.13414e-17	MYLIP	29116	myosin regulatory light chain interacting protein [Source:HGNC Symbol;Acc:HGNC:21155]
ENSG00000165449	2152.16	-6.221	0.404619	-15.3749	2.4103e-53	2.07044e-51	SLC16A9	220963	solute carrier family 16 member 9 [Source:HGNC Symbol;Acc:HGNC:23520]
ENSG00000047648	2151.24	-2.36149	0.402186	-5.87163	4.3153e-09	2.00707e-08	ARHGAP6	395	Rho GTPase activating protein 6 [Source:HGNC Symbol;Acc:HGNC:676]
ENSG00000173083	2148.87	4.49176	0.63272	7.09913	1.25549e-12	8.37265e-12	HPSE	10855	heparanase [Source:HGNC Symbol;Acc:HGNC:5164]
ENSG00000116793	2145.41	2.46757	0.140355	17.5809	3.45081e-69	6.07668e-67	PHTF1	10745	putative homeodomain transcription factor 1 [Source:HGNC Symbol;Acc:HGNC:8939]
ENSG00000151692	2141.8	-2.38197	0.404872	-5.88326	4.02259e-09	1.87782e-08	RNF144A	9781	ring finger protein 144A [Source:HGNC Symbol;Acc:HGNC:20457]
ENSG00000165886	2136.28	3.06193	0.266982	11.4687	1.89543e-30	4.7158e-29	UBTD1	80019	ubiquitin domain containing 1 [Source:HGNC Symbol;Acc:HGNC:25683]
ENSG00000100889	2131.76	3.15065	0.209879	15.0117	6.15095e-51	4.65314e-49	PCK2	5106	phosphoenolpyruvate carboxykinase 2, mitochondrial [Source:HGNC Symbol;Acc:HGNC:8725]
ENSG00000173846	2131.23	2.72007	0.245361	11.086	1.46678e-28	3.25123e-27	PLK3	1263	polo like kinase 3 [Source:HGNC Symbol;Acc:HGNC:2154]
ENSG00000185585	2128.65	-2.76836	0.477207	-5.80118	6.5851e-09	3.00371e-08	OLFML2A	169611	olfactomedin like 2A [Source:HGNC Symbol;Acc:HGNC:27270]
ENSG00000172164	2125.06	3.70437	0.431851	8.57789	9.66276e-18	1.00067e-16	SNTB1	6641	syntrophin beta 1 [Source:HGNC Symbol;Acc:HGNC:11168]
ENSG00000088881	2124.84	-2.21416	0.289265	-7.65445	1.94137e-14	1.51752e-13	EBF4	57593	EBF family member 4 [Source:HGNC Symbol;Acc:HGNC:29278]
ENSG00000130653	2117.75	-3.1923	0.268678	-11.8815	1.47714e-32	4.21051e-31	PNPLA7	375775	patatin like phospholipase domain containing 7 [Source:HGNC Symbol;Acc:HGNC:24768]
ENSG00000240694	2116.37	5.09074	0.270782	18.8001	7.53652e-79	1.95808e-76	PNMA2	10687	PNMA family member 2 [Source:HGNC Symbol;Acc:HGNC:9159]
ENSG00000138771	2115.41	4.06132	0.184699	21.9888	3.68524e-107	2.71653e-104	SHROOM3	57619	shroom family member 3 [Source:HGNC Symbol;Acc:HGNC:30422]
ENSG00000135063	2109.01	-4.16229	0.461297	-9.02303	1.82952e-19	2.16949e-18	ENTREP1	9413	endosomal transmembrane epsin interactor 1 [Source:HGNC Symbol;Acc:HGNC:24820]
ENSG00000132329	2104.38	2.98436	0.39258	7.6019	2.91803e-14	2.24279e-13	RAMP1	10267	receptor activity modifying protein 1 [Source:HGNC Symbol;Acc:HGNC:9843]
ENSG00000171492	2101.63	2.2019	0.158819	13.8642	1.04322e-43	5.68158e-42	LRRC8D	55144	leucine rich repeat containing 8 VRAC subunit D [Source:HGNC Symbol;Acc:HGNC:16992]
ENSG00000157680	2100.6	5.75972	0.303198	18.9965	1.82135e-80	5.15459e-78	DGKI	9162	diacylglycerol kinase iota [Source:HGNC Symbol;Acc:HGNC:2855]
ENSG00000164099	2088.27	5.30622	0.463991	11.436	2.76251e-30	6.78785e-29	PRSS12	8492	serine protease 12 [Source:HGNC Symbol;Acc:HGNC:9477]
ENSG00000118004	2076.46	-2.90135	0.329148	-8.81472	1.19984e-18	1.33163e-17	COLEC11	78989	collectin subfamily member 11 [Source:HGNC Symbol;Acc:HGNC:17213]
ENSG00000176697	2064.14	5.59203	0.357454	15.6441	3.64605e-55	3.52344e-53	BDNF	627	brain derived neurotrophic factor [Source:HGNC Symbol;Acc:HGNC:1033]
ENSG00000188133	2062.97	3.15266	0.617587	5.10481	3.31126e-07	1.24033e-06	TMEM215	401498	transmembrane protein 215 [Source:HGNC Symbol;Acc:HGNC:33816]
ENSG00000224032	2062.66	-2.11682	0.165402	-12.798	1.68176e-37	6.4225e-36	EPB41L4A-AS1		EPB41L4A antisense RNA 1 [Source:HGNC Symbol;Acc:HGNC:30749]
ENSG00000164211	2061.55	2.51758	0.367666	6.84746	7.51729e-12	4.67298e-11	STARD4	134429	StAR related lipid transfer domain containing 4 [Source:HGNC Symbol;Acc:HGNC:18058]
ENSG00000172965	2056.81	4.74817	0.216384	21.9433	1.00434e-106	7.2351e-104	MIR4435-2HG	541471	MIR4435-2 host gene [Source:HGNC Symbol;Acc:HGNC:35163]
ENSG00000185803	2050.87	2.41951	0.161918	14.9428	1.73569e-50	1.29146e-48	SLC52A2	79581	solute carrier family 52 member 2 [Source:HGNC Symbol;Acc:HGNC:30224]
ENSG00000116194	2048.84	-3.20436	0.463067	-6.91987	4.52057e-12	2.87267e-11	ANGPTL1	9068	angiopoietin like 1 [Source:HGNC Symbol;Acc:HGNC:489]
ENSG00000142197	2043.51	2.88699	0.207605	13.9062	5.81186e-44	3.19269e-42	DOP1B	9980	DOP1 leucine zipper like protein B [Source:HGNC Symbol;Acc:HGNC:1291]
ENSG00000158555	2039.77	3.46406	0.308792	11.2181	3.32269e-29	7.65959e-28	GDPD5	81544	glycerophosphodiester phosphodiesterase domain containing 5 [Source:HGNC Symbol;Acc:HGNC:28804]
ENSG00000171791	2023.13	-4.28735	0.532665	-8.04886	8.35671e-16	7.38657e-15	BCL2	596	BCL2 apoptosis regulator [Source:HGNC Symbol;Acc:HGNC:990]
ENSG00000128567	2018.09	-2.7576	0.400341	-6.88811	5.65389e-12	3.55437e-11	PODXL	5420	podocalyxin like [Source:HGNC Symbol;Acc:HGNC:9171]
ENSG00000115232	2015.87	2.08698	0.568891	3.66851	0.000243966	0.000602821	ITGA4	3676	integrin subunit alpha 4 [Source:HGNC Symbol;Acc:HGNC:6140]
ENSG00000149177	2006.51	2.27162	0.196463	11.5626	6.37674e-31	1.63266e-29	PTPRJ	5795	protein tyrosine phosphatase receptor type J [Source:HGNC Symbol;Acc:HGNC:9673]
ENSG00000196155	2006.03	-2.50847	0.175893	-14.2614	3.80911e-46	2.31742e-44	PLEKHG4	25894	pleckstrin homology and RhoGEF domain containing G4 [Source:HGNC Symbol;Acc:HGNC:24501]
ENSG00000079931	2003.74	4.91515	0.522772	9.40209	5.34915e-21	7.13904e-20	MOXD1	26002	monooxygenase DBH like 1 [Source:HGNC Symbol;Acc:HGNC:21063]
ENSG00000290920	2002.28	-6.67141	0.562899	-11.8519	2.10412e-32	5.92313e-31			novel transcript
ENSG00000131831	1996.89	-3.0826	0.503443	-6.12304	9.1805e-10	4.6007e-09	RAI2	10742	retinoic acid induced 2 [Source:HGNC Symbol;Acc:HGNC:9835]
ENSG00000173714	1995.52	-5.60276	0.173041	-32.3783	5.54414e-230	8.78664e-226	WFIKKN2	124857	WAP, follistatin/kazal, immunoglobulin, kunitz and netrin domain containing 2 [Source:HGNC Symbol;Acc:HGNC:30916]
ENSG00000139874	1992.58	5.93147	0.625461	9.48336	2.46234e-21	3.35405e-20	SSTR1	6751	somatostatin receptor 1 [Source:HGNC Symbol;Acc:HGNC:11330]
ENSG00000154678	1991.59	2.29775	0.481864	4.76847	1.85629e-06	6.31792e-06	PDE1C	5137	phosphodiesterase 1C [Source:HGNC Symbol;Acc:HGNC:8776]
ENSG00000237125	1988.41	-2.16458	0.378535	-5.7183	1.07594e-08	4.80744e-08	HAND2-AS1	79804	HAND2 antisense RNA 1 [Source:HGNC Symbol;Acc:HGNC:48872]
ENSG00000125869	1982.66	-6.19891	0.494893	-12.5258	5.39759e-36	1.8739e-34	LAMP5	24141	lysosomal associated membrane protein family member 5 [Source:HGNC Symbol;Acc:HGNC:16097]
ENSG00000154856	1978.67	-7.08336	0.309592	-22.8796	7.40996e-116	7.33979e-113	APCDD1	147495	APC down-regulated 1 [Source:HGNC Symbol;Acc:HGNC:15718]
ENSG00000154813	1976.04	2.07809	0.173882	11.9511	6.40667e-33	1.86305e-31	DPH3	285381	diphthamide biosynthesis 3 [Source:HGNC Symbol;Acc:HGNC:27717]
ENSG00000143416	1970.95	-2.60586	0.238324	-10.9341	7.91512e-28	1.67929e-26	SELENBP1	8991	selenium binding protein 1 [Source:HGNC Symbol;Acc:HGNC:10719]
ENSG00000197982	1945.46	2.07555	0.187308	11.0809	1.55271e-28	3.43689e-27	C1orf122	127687	chromosome 1 open reading frame 122 [Source:HGNC Symbol;Acc:HGNC:24789]
ENSG00000175592	1945.08	7.88574	0.322331	24.4647	3.50952e-132	5.05642e-129	FOSL1	8061	FOS like 1, AP-1 transcription factor subunit [Source:HGNC Symbol;Acc:HGNC:13718]
ENSG00000198796	1942.5	7.63242	0.299173	25.5117	1.46166e-143	3.86086e-140	ALPK2	115701	alpha kinase 2 [Source:HGNC Symbol;Acc:HGNC:20565]
ENSG00000171551	1938.58	-4.0418	1.17381	-3.44333	0.000574599	0.00132757	ECEL1	9427	endothelin converting enzyme like 1 [Source:HGNC Symbol;Acc:HGNC:3147]
ENSG00000148942	1935.52	9.15631	0.920556	9.9465	2.61215e-23	4.09888e-22	SLC5A12	159963	solute carrier family 5 member 12 [Source:HGNC Symbol;Acc:HGNC:28750]
ENSG00000173559	1931.18	2.52395	0.260825	9.67678	3.78444e-22	5.46743e-21	NABP1	64859	nucleic acid binding protein 1 [Source:HGNC Symbol;Acc:HGNC:26232]
ENSG00000105639	1930.77	-2.44115	0.22794	-10.7096	9.17208e-27	1.80913e-25	JAK3	3718	Janus kinase 3 [Source:HGNC Symbol;Acc:HGNC:6193]
ENSG00000117069	1928.71	3.85482	0.213793	18.0306	1.12021e-72	2.2473e-70	ST6GALNAC5	81849	ST6 N-acetylgalactosaminide alpha-2,6-sialyltransferase 5 [Source:HGNC Symbol;Acc:HGNC:19342]
ENSG00000170153	1928.41	-2.56066	0.203997	-12.5524	3.85515e-36	1.35024e-34	RNF150	57484	ring finger protein 150 [Source:HGNC Symbol;Acc:HGNC:23138]
ENSG00000101670	1926.69	2.98678	0.546482	5.46547	4.61672e-08	1.92067e-07	LIPG	9388	lipase G, endothelial type [Source:HGNC Symbol;Acc:HGNC:6623]
ENSG00000182544	1920.54	2.22401	0.178912	12.4308	1.77945e-35	5.956e-34	MFSD5	84975	major facilitator superfamily domain containing 5 [Source:HGNC Symbol;Acc:HGNC:28156]
ENSG00000175164	1920.48	-2.83225	0.718422	-3.94232	8.06955e-05	0.000216159	ABO	28	ABO, alpha 1-3-N-acetylgalactosaminyltransferase and alpha 1-3-galactosyltransferase [Source:HGNC Symbol;Acc:HGNC:79]
ENSG00000258498	1918.04	-6.81794	0.747027	-9.12678	7.05698e-20	8.61653e-19	DIO3OS	64150	DIO3 opposite strand upstream RNA [Source:HGNC Symbol;Acc:HGNC:20348]
ENSG00000088298	1915.17	2.06931	0.132939	15.5658	1.24213e-54	1.1683e-52	EDEM2	111089941	ER degradation enhancing alpha-mannosidase like protein 2 [Source:HGNC Symbol;Acc:HGNC:15877]
ENSG00000088298	1915.17	2.06931	0.132939	15.5658	1.24213e-54	1.1683e-52	EDEM2	55741	ER degradation enhancing alpha-mannosidase like protein 2 [Source:HGNC Symbol;Acc:HGNC:15877]
ENSG00000051128	1914.74	2.12695	0.201788	10.5405	5.61862e-26	1.05945e-24	HOMER3	9454	homer scaffold protein 3 [Source:HGNC Symbol;Acc:HGNC:17514]
ENSG00000146678	1902.18	6.98081	0.758379	9.20491	3.41965e-20	4.28599e-19	IGFBP1	3484	insulin like growth factor binding protein 1 [Source:HGNC Symbol;Acc:HGNC:5469]
ENSG00000178531	1900.16	3.33315	0.358233	9.30442	1.34722e-20	1.74084e-19	CTXN1	404217	cortexin 1 [Source:HGNC Symbol;Acc:HGNC:31108]
ENSG00000167695	1898.38	2.27726	0.173652	13.1139	2.73963e-39	1.16094e-37	TLCD3A	79850	TLC domain containing 3A [Source:HGNC Symbol;Acc:HGNC:29646]
ENSG00000076641	1898	2.0742	0.329565	6.29376	3.09859e-10	1.63802e-09	PAG1	55824	phosphoprotein membrane anchor with glycosphingolipid microdomains 1 [Source:HGNC Symbol;Acc:HGNC:30043]
ENSG00000153291	1895.76	-2.7566	0.20262	-13.6048	3.74961e-42	1.87386e-40	SLC25A27	9481	solute carrier family 25 member 27 [Source:HGNC Symbol;Acc:HGNC:21065]
ENSG00000143028	1894.1	3.96492	0.408544	9.70499	2.87099e-22	4.18207e-21	SYPL2	284612	synaptophysin like 2 [Source:HGNC Symbol;Acc:HGNC:27638]
ENSG00000173705	1884.61	2.23194	0.493947	4.51858	6.22556e-06	1.96643e-05	SUSD5	26032	sushi domain containing 5 [Source:HGNC Symbol;Acc:HGNC:29061]
ENSG00000142149	1873.27	3.35925	0.343305	9.78502	1.3057e-22	1.95589e-21	HUNK	30811	hormonally up-regulated Neu-associated kinase [Source:HGNC Symbol;Acc:HGNC:13326]
ENSG00000138829	1863.05	3.15397	0.574484	5.4901	4.01706e-08	1.68269e-07	FBN2	2201	fibrillin 2 [Source:HGNC Symbol;Acc:HGNC:3604]
ENSG00000047634	1862.44	-2.16887	0.265087	-8.18173	2.79786e-16	2.57204e-15	SCML1	6322	Scm polycomb group protein like 1 [Source:HGNC Symbol;Acc:HGNC:10580]
ENSG00000069399	1861.71	2.6543	0.244089	10.8743	1.52767e-27	3.17942e-26	BCL3	602	BCL3 transcription coactivator [Source:HGNC Symbol;Acc:HGNC:998]
ENSG00000181026	1845.98	2.19285	0.173083	12.6693	8.74434e-37	3.20427e-35	AEN	64782	apoptosis enhancing nuclease [Source:HGNC Symbol;Acc:HGNC:25722]
ENSG00000113240	1831.01	-2.19746	0.200584	-10.9553	6.26802e-28	1.3352e-26	CLK4	57396	CDC like kinase 4 [Source:HGNC Symbol;Acc:HGNC:13659]
ENSG00000131462	1825.61	2.32026	0.174847	13.2702	3.44491e-40	1.54446e-38	TUBG1	7283	tubulin gamma 1 [Source:HGNC Symbol;Acc:HGNC:12417]
ENSG00000196843	1824.28	2.10106	0.228228	9.20597	3.38591e-20	4.24538e-19	ARID5A	10865	AT-rich interaction domain 5A [Source:HGNC Symbol;Acc:HGNC:17361]
ENSG00000170340	1820.91	2.48457	0.231698	10.7233	7.91208e-27	1.56939e-25	B3GNT2	10678	UDP-GlcNAc:betaGal beta-1,3-N-acetylglucosaminyltransferase 2 [Source:HGNC Symbol;Acc:HGNC:15629]
ENSG00000196139	1820.5	2.7268	0.430884	6.32839	2.47727e-10	1.32147e-09	AKR1C3	8644	aldo-keto reductase family 1 member C3 [Source:HGNC Symbol;Acc:HGNC:386]
ENSG00000078596	1801.2	-8.22565	0.646018	-12.7329	3.88397e-37	1.46386e-35	ITM2A	9452	integral membrane protein 2A [Source:HGNC Symbol;Acc:HGNC:6173]
ENSG00000104290	1798.54	-2.2198	0.312255	-7.10894	1.16936e-12	7.80979e-12	FZD3	7976	frizzled class receptor 3 [Source:HGNC Symbol;Acc:HGNC:4041]
ENSG00000198618	1796.58	2.02426	0.17684	11.4468	2.4387e-30	6.01086e-29	PPIAP22		peptidylprolyl isomerase A pseudogene 22 [Source:HGNC Symbol;Acc:HGNC:17236]
ENSG00000197614	1785.62	8.49423	0.963138	8.81932	1.15154e-18	1.27937e-17	MFAP5	8076	microfibril associated protein 5 [Source:HGNC Symbol;Acc:HGNC:29673]
ENSG00000189058	1779.25	-4.32919	0.610669	-7.08926	1.34834e-12	8.95791e-12	APOD	347	apolipoprotein D [Source:HGNC Symbol;Acc:HGNC:612]
ENSG00000235531	1778.83	2.31323	0.273548	8.45639	2.7579e-17	2.75938e-16	MSC-AS1	100132891	MSC antisense RNA 1 [Source:HGNC Symbol;Acc:HGNC:48724]
ENSG00000161381	1773.09	-3.43492	0.486542	-7.05986	1.66667e-12	1.10059e-11	PLXDC1	57125	plexin domain containing 1 [Source:HGNC Symbol;Acc:HGNC:20945]
ENSG00000185010	1748.81	-2.68233	0.314184	-8.53743	1.3724e-17	1.40552e-16	F8	2157	coagulation factor VIII [Source:HGNC Symbol;Acc:HGNC:3546]
ENSG00000232931	1744.29	-2.29446	0.263675	-8.70185	3.2652e-18	3.4918e-17	LINC00342		long intergenic non-protein coding RNA 342 [Source:HGNC Symbol;Acc:HGNC:42470]
ENSG00000109906	1741.94	-4.85623	0.618999	-7.84529	4.31943e-15	3.58504e-14	ZBTB16	7704	zinc finger and BTB domain containing 16 [Source:HGNC Symbol;Acc:HGNC:12930]
ENSG00000253159	1740.6	3.20366	0.277443	11.5471	7.63762e-31	1.94449e-29	PCDHGA12	26025	protocadherin gamma subfamily A, 12 [Source:HGNC Symbol;Acc:HGNC:8699]
ENSG00000156453	1739.7	2.57829	0.539907	4.77543	1.79321e-06	6.11438e-06	PCDH1	5097	protocadherin 1 [Source:HGNC Symbol;Acc:HGNC:8655]
ENSG00000163249	1739.28	2.96027	0.224347	13.1951	9.36727e-40	4.09537e-38	CCNYL1	151195	cyclin Y like 1 [Source:HGNC Symbol;Acc:HGNC:26868]
ENSG00000176490	1721.53	2.28408	0.240291	9.50549	1.99107e-21	2.72972e-20	DIRAS1	148252	DIRAS family GTPase 1 [Source:HGNC Symbol;Acc:HGNC:19127]
ENSG00000166432	1716.98	-4.09023	0.340686	-12.0059	3.30967e-33	9.7316e-32	ZMAT1	84460	zinc finger matrin-type 1 [Source:HGNC Symbol;Acc:HGNC:29377]
ENSG00000148773	1715.45	2.74776	0.630077	4.361	1.29472e-05	3.9077e-05	MKI67	4288	marker of proliferation Ki-67 [Source:HGNC Symbol;Acc:HGNC:7107]
ENSG00000130962	1713.17	2.24433	0.279747	8.02271	1.03438e-15	9.06964e-15	PRRG1	5638	proline rich and Gla domain 1 [Source:HGNC Symbol;Acc:HGNC:9469]
ENSG00000166317	1712.51	7.06398	0.430746	16.3994	1.93178e-60	2.4107e-58	SYNPO2L	79933	synaptopodin 2 like [Source:HGNC Symbol;Acc:HGNC:23532]
ENSG00000164220	1711.92	7.52216	0.582764	12.9077	4.07134e-38	1.60111e-36	F2RL2	2151	coagulation factor II thrombin receptor like 2 [Source:HGNC Symbol;Acc:HGNC:3539]
ENSG00000171246	1702.99	3.63381	0.96481	3.76635	0.000165652	0.000422102	NPTX1	4884	neuronal pentraxin 1 [Source:HGNC Symbol;Acc:HGNC:7952]
ENSG00000221955	1702.29	6.04272	0.439477	13.7498	5.10766e-43	2.65406e-41	SLC12A8	84561	solute carrier family 12 member 8 [Source:HGNC Symbol;Acc:HGNC:15595]
ENSG00000146197	1698.32	2.12556	0.431547	4.92544	8.41723e-07	2.99004e-06	SCUBE3	222663	signal peptide, CUB domain and EGF like domain containing 3 [Source:HGNC Symbol;Acc:HGNC:13655]
ENSG00000196517	1690.91	2.79019	0.249888	11.1658	5.99785e-29	1.3697e-27	SLC6A9	6536	solute carrier family 6 member 9 [Source:HGNC Symbol;Acc:HGNC:11056]
ENSG00000249242	1683.94	-2.00049	0.287942	-6.94755	3.71676e-12	2.38193e-11	TMEM150C	441027	transmembrane protein 150C [Source:HGNC Symbol;Acc:HGNC:37263]
ENSG00000162552	1680.76	-3.01781	0.912879	-3.30582	0.000947003	0.00210307	WNT4	54361	Wnt family member 4 [Source:HGNC Symbol;Acc:HGNC:12783]
ENSG00000021645	1680.09	4.43118	0.459187	9.65005	4.91302e-22	7.02427e-21	NRXN3	9369	neurexin 3 [Source:HGNC Symbol;Acc:HGNC:8010]
ENSG00000188522	1679.88	3.51042	0.291997	12.0221	2.71934e-33	8.04806e-32	FAM83G	644815	family with sequence similarity 83 member G [Source:HGNC Symbol;Acc:HGNC:32554]
ENSG00000139597	1679.8	-2.92947	0.261092	-11.2201	3.24935e-29	7.50144e-28	N4BP2L1	90634	NEDD4 binding protein 2 like 1 [Source:HGNC Symbol;Acc:HGNC:25037]
ENSG00000214456	1677.08	-9.25811	0.455109	-20.3426	5.398e-92	2.25132e-89	PLIN5	440503	perilipin 5 [Source:HGNC Symbol;Acc:HGNC:33196]
ENSG00000115252	1675.59	2.20281	0.356995	6.17042	6.81067e-10	3.46069e-09	PDE1A	5136	phosphodiesterase 1A [Source:HGNC Symbol;Acc:HGNC:8774]
ENSG00000133805	1672.21	2.34193	0.261034	8.97174	2.9186e-19	3.40614e-18	AMPD3	272	adenosine monophosphate deaminase 3 [Source:HGNC Symbol;Acc:HGNC:470]
ENSG00000169129	1669.58	-4.78532	0.421456	-11.3543	7.0628e-30	1.69727e-28	AFAP1L2	84632	actin filament associated protein 1 like 2 [Source:HGNC Symbol;Acc:HGNC:25901]
ENSG00000137672	1664.81	3.56726	0.402753	8.85721	8.20437e-19	9.21197e-18	TRPC6	7225	transient receptor potential cation channel subfamily C member 6 [Source:HGNC Symbol;Acc:HGNC:12338]
ENSG00000152256	1662.05	2.15288	0.239087	9.00458	2.16486e-19	2.54902e-18	PDK1	5163	pyruvate dehydrogenase kinase 1 [Source:HGNC Symbol;Acc:HGNC:8809]
ENSG00000135709	1661.74	2.03937	0.170075	11.991	3.96209e-33	1.16069e-31	KIAA0513	9764	KIAA0513 [Source:HGNC Symbol;Acc:HGNC:29058]
ENSG00000101210	1658.06	5.75545	0.571991	10.0621	8.12097e-24	1.31938e-22	EEF1A2	1917	eukaryotic translation elongation factor 1 alpha 2 [Source:HGNC Symbol;Acc:HGNC:3192]
ENSG00000254087	1657.9	2.3377	0.233776	9.99975	1.52782e-23	2.42988e-22	LYN	4067	LYN proto-oncogene, Src family tyrosine kinase [Source:HGNC Symbol;Acc:HGNC:6735]
ENSG00000143867	1655.68	2.62357	0.433214	6.05607	1.39489e-09	6.85062e-09	OSR1	130497	odd-skipped related transcription factor 1 [Source:HGNC Symbol;Acc:HGNC:8111]
ENSG00000115884	1653.02	4.56033	0.344398	13.2415	5.05543e-40	2.24428e-38	SDC1	6382	syndecan 1 [Source:HGNC Symbol;Acc:HGNC:10658]
ENSG00000106688	1646.46	5.54628	0.39394	14.079	5.1134e-45	2.93091e-43	SLC1A1	6505	solute carrier family 1 member 1 [Source:HGNC Symbol;Acc:HGNC:10939]
ENSG00000121769	1643.49	2.76205	0.35146	7.85877	3.87913e-15	3.23145e-14	FABP3	2170	fatty acid binding protein 3 [Source:HGNC Symbol;Acc:HGNC:3557]
ENSG00000099785	1638.69	2.56064	0.207789	12.3233	6.78693e-35	2.1818e-33	MARCHF2	51257	membrane associated ring-CH-type finger 2 [Source:HGNC Symbol;Acc:HGNC:28038]
ENSG00000100368	1637.74	6.06083	0.63153	9.59706	8.22587e-22	1.16192e-20	CSF2RB	1439	colony stimulating factor 2 receptor subunit beta [Source:HGNC Symbol;Acc:HGNC:2436]
ENSG00000237440	1637.33	-2.17692	0.243735	-8.93151	4.20225e-19	4.83129e-18	ZNF737	100129842	zinc finger protein 737 [Source:HGNC Symbol;Acc:HGNC:32468]
ENSG00000103742	1635.03	-2.37442	0.515037	-4.6102	4.02286e-06	1.30836e-05	IGDCC4	57722	immunoglobulin superfamily DCC subclass member 4 [Source:HGNC Symbol;Acc:HGNC:13770]
ENSG00000095383	1629.93	3.1354	0.268298	11.6863	1.4985e-31	3.99478e-30	TBC1D2	55357	TBC1 domain family member 2 [Source:HGNC Symbol;Acc:HGNC:18026]
ENSG00000137642	1628.62	-4.11971	0.240193	-17.1516	6.11309e-66	9.45203e-64	SORL1	6653	sortilin related receptor 1 [Source:HGNC Symbol;Acc:HGNC:11185]
ENSG00000127083	1621.47	-7.74229	1.20495	-6.42542	1.31503e-10	7.19904e-10	OMD	4958	osteomodulin [Source:HGNC Symbol;Acc:HGNC:8134]
ENSG00000182796	1620.68	-2.03439	0.193906	-10.4916	9.44048e-26	1.74991e-24	TMEM198B	440104	transmembrane protein 198B (pseudogene) [Source:HGNC Symbol;Acc:HGNC:43629]
ENSG00000011426	1619.83	2.79814	0.338555	8.26497	1.39735e-16	1.32096e-15	ANLN	54443	anillin, actin binding protein [Source:HGNC Symbol;Acc:HGNC:14082]
ENSG00000183671	1619.22	2.30306	0.274996	8.37489	5.52746e-17	5.39255e-16	CMKLR2	2825	chemerin chemokine-like receptor 2 [Source:HGNC Symbol;Acc:HGNC:4463]
ENSG00000120693	1615.86	-2.0859	0.278815	-7.4813	7.35912e-14	5.47435e-13	SMAD9	4093	SMAD family member 9 [Source:HGNC Symbol;Acc:HGNC:6774]
ENSG00000112242	1608.61	3.27561	0.256576	12.7666	2.5183e-37	9.54814e-36	E2F3	1871	E2F transcription factor 3 [Source:HGNC Symbol;Acc:HGNC:3115]
ENSG00000184985	1607.42	-2.0042	0.731746	-2.73893	0.00616399	0.0116083	SORCS2	57537	sortilin related VPS10 domain containing receptor 2 [Source:HGNC Symbol;Acc:HGNC:16698]
ENSG00000171004	1606.75	-2.14766	0.52623	-4.08122	4.47994e-05	0.000124913	HS6ST2	90161	heparan sulfate 6-O-sulfotransferase 2 [Source:HGNC Symbol;Acc:HGNC:19133]
ENSG00000105695	1606.29	-7.57971	0.773301	-9.80176	1.1064e-22	1.66523e-21	MAG	4099	myelin associated glycoprotein [Source:HGNC Symbol;Acc:HGNC:6783]
ENSG00000131747	1604.8	2.72406	0.601096	4.53182	5.84785e-06	1.85526e-05	TOP2A	7153	DNA topoisomerase II alpha [Source:HGNC Symbol;Acc:HGNC:11989]
ENSG00000109265	1603.97	2.39868	0.279142	8.59307	8.4674e-18	8.80837e-17	CRACD	57482	capping protein inhibiting regulator of actin dynamics [Source:HGNC Symbol;Acc:HGNC:29219]
ENSG00000162745	1596.62	2.33304	0.51206	4.55618	5.20924e-06	1.66617e-05	OLFML2B	25903	olfactomedin like 2B [Source:HGNC Symbol;Acc:HGNC:24558]
ENSG00000145536	1596.57	-4.34492	0.614383	-7.07201	1.52709e-12	1.01158e-11	ADAMTS16	170690	ADAM metallopeptidase with thrombospondin type 1 motif 16 [Source:HGNC Symbol;Acc:HGNC:17108]
ENSG00000008118	1592.39	-2.11697	0.295506	-7.16386	7.84364e-13	5.32947e-12	CAMK1G	57172	calcium/calmodulin dependent protein kinase IG [Source:HGNC Symbol;Acc:HGNC:14585]
ENSG00000092051	1587.36	-7.13503	0.772724	-9.23362	2.61646e-20	3.3081e-19	JPH4	84502	junctophilin 4 [Source:HGNC Symbol;Acc:HGNC:20156]
ENSG00000197857	1583.16	-2.1828	0.137745	-15.8467	1.4824e-56	1.54058e-54	ZNF44	51710	zinc finger protein 44 [Source:HGNC Symbol;Acc:HGNC:13110]
ENSG00000174059	1580.6	-6.60168	0.94153	-7.01165	2.35518e-12	1.53668e-11	CD34	947	CD34 molecule [Source:HGNC Symbol;Acc:HGNC:1662]
ENSG00000109854	1575.77	2.21578	0.300589	7.37145	1.68787e-13	1.21481e-12	HTATIP2	10553	HIV-1 Tat interactive protein 2 [Source:HGNC Symbol;Acc:HGNC:16637]
ENSG00000185920	1573.89	-2.65889	0.354754	-7.495	6.62962e-14	4.95261e-13	PTCH1	5727	patched 1 [Source:HGNC Symbol;Acc:HGNC:9585]
ENSG00000182175	1572.68	-3.20317	0.291686	-10.9816	4.68758e-28	1.00393e-26	RGMA	56963	repulsive guidance molecule BMP co-receptor a [Source:HGNC Symbol;Acc:HGNC:30308]
ENSG00000132357	1569.21	2.19214	0.265132	8.26813	1.36076e-16	1.28752e-15	CARD6	84674	caspase recruitment domain family member 6 [Source:HGNC Symbol;Acc:HGNC:16394]
ENSG00000204314	1567.92	-2.48177	0.32527	-7.62989	2.34959e-14	1.82626e-13	PRRT1	100507547	proline rich transmembrane protein 1 [Source:HGNC Symbol;Acc:HGNC:13943]
ENSG00000204314	1567.92	-2.48177	0.32527	-7.62989	2.34959e-14	1.82626e-13	PRRT1	80863	proline rich transmembrane protein 1 [Source:HGNC Symbol;Acc:HGNC:13943]
ENSG00000167244	1567.86	-2.10051	0.667136	-3.14856	0.00164079	0.00348486	IGF2	3481	insulin like growth factor 2 [Source:HGNC Symbol;Acc:HGNC:5466]
ENSG00000146281	1567.13	-2.36502	0.247725	-9.54698	1.33532e-21	1.85232e-20	PM20D2	135293	peptidase M20 domain containing 2 [Source:HGNC Symbol;Acc:HGNC:21408]
ENSG00000167371	1564.77	-4.93543	0.372497	-13.2496	4.53697e-40	2.01978e-38	PRRT2	112476	proline rich transmembrane protein 2 [Source:HGNC Symbol;Acc:HGNC:30500]
ENSG00000076604	1563.16	2.13257	0.21718	9.81937	9.29193e-23	1.40585e-21	TRAF4	9618	TNF receptor associated factor 4 [Source:HGNC Symbol;Acc:HGNC:12034]
ENSG00000289731	1562.52	-4.01346	0.525835	-7.63254	2.3018e-14	1.79131e-13			Novel transcript
ENSG00000176928	1554.81	4.11834	0.407181	10.1143	4.77485e-24	7.82972e-23	GCNT4	51301	glucosaminyl (N-acetyl) transferase 4 [Source:HGNC Symbol;Acc:HGNC:17973]
ENSG00000132563	1542.12	2.72869	0.240679	11.3374	8.56142e-30	2.04809e-28	REEP2	51308	receptor accessory protein 2 [Source:HGNC Symbol;Acc:HGNC:17975]
ENSG00000129911	1541.67	2.4912	0.20039	12.4317	1.75825e-35	5.89124e-34	KLF16	83855	KLF transcription factor 16 [Source:HGNC Symbol;Acc:HGNC:16857]
ENSG00000170919	1535.03	-2.02391	0.188375	-10.7441	6.31799e-27	1.26109e-25	TPT1-AS1		TPT1 antisense RNA 1 [Source:HGNC Symbol;Acc:HGNC:43686]
ENSG00000180801	1524.01	3.06058	0.259609	11.7892	4.43747e-32	1.22521e-30	ARSJ	79642	arylsulfatase family member J [Source:HGNC Symbol;Acc:HGNC:26286]
ENSG00000165996	1523.98	4.30292	0.296539	14.5105	1.04002e-47	6.89656e-46	HACD1	9200	3-hydroxyacyl-CoA dehydratase 1 [Source:HGNC Symbol;Acc:HGNC:9639]
ENSG00000179818	1523.68	-2.49698	0.136351	-18.3129	6.53402e-75	1.50079e-72	PCBP1-AS1	400960	PCBP1 antisense RNA 1 [Source:HGNC Symbol;Acc:HGNC:42948]
ENSG00000154127	1521.4	5.45643	0.388298	14.0522	7.46938e-45	4.25057e-43	UBASH3B	84959	ubiquitin associated and SH3 domain containing B [Source:HGNC Symbol;Acc:HGNC:29884]
ENSG00000242086	1519.21	-2.38323	0.391594	-6.08596	1.15797e-09	5.7377e-09	MUC20-OT1		MUC20 overlapping transcript [Source:HGNC Symbol;Acc:HGNC:53807]
ENSG00000156675	1514.7	2.49156	0.255494	9.75193	1.80993e-22	2.67083e-21	RAB11FIP1	80223	RAB11 family interacting protein 1 [Source:HGNC Symbol;Acc:HGNC:30265]
ENSG00000122335	1504.15	2.90184	0.153561	18.8969	1.20869e-79	3.30275e-77	SERAC1	84947	serine active site containing 1 [Source:HGNC Symbol;Acc:HGNC:21061]
ENSG00000189292	1503.87	-2.18775	0.439206	-4.98116	6.32044e-07	2.28255e-06	ALKAL2	285016	ALK and LTK ligand 2 [Source:HGNC Symbol;Acc:HGNC:27683]
ENSG00000064989	1503.72	-2.86583	0.385792	-7.42844	1.09888e-13	8.05162e-13	CALCRL	10203	calcitonin receptor like receptor [Source:HGNC Symbol;Acc:HGNC:16709]
ENSG00000139631	1498.77	-2.35918	0.274494	-8.59464	8.35286e-18	8.69207e-17	CSAD	51380	cysteine sulfinic acid decarboxylase [Source:HGNC Symbol;Acc:HGNC:18966]
ENSG00000168528	1497.9	4.84443	0.372292	13.0125	1.03942e-38	4.24021e-37	SERINC2	347735	serine incorporator 2 [Source:HGNC Symbol;Acc:HGNC:23231]
ENSG00000169715	1494.99	2.25768	0.393011	5.74457	9.21552e-09	4.14921e-08	MT1E	4493	metallothionein 1E [Source:HGNC Symbol;Acc:HGNC:7397]
ENSG00000140479	1494	3.38782	0.465027	7.28521	3.21179e-13	2.2578e-12	PCSK6	5046	proprotein convertase subtilisin/kexin type 6 [Source:HGNC Symbol;Acc:HGNC:8569]
ENSG00000130222	1492.3	-3.66498	0.469195	-7.81122	5.66384e-15	4.63773e-14	GADD45G	10912	growth arrest and DNA damage inducible gamma [Source:HGNC Symbol;Acc:HGNC:4097]
ENSG00000165891	1490.2	4.15694	0.529137	7.85608	3.96341e-15	3.29993e-14	E2F7	144455	E2F transcription factor 7 [Source:HGNC Symbol;Acc:HGNC:23820]
ENSG00000196268	1487.05	-2.94254	0.299864	-9.81289	9.90927e-23	1.49426e-21	ZNF493	284443	zinc finger protein 493 [Source:HGNC Symbol;Acc:HGNC:23708]
ENSG00000248441	1484.51	-2.16658	0.424992	-5.09793	3.43387e-07	1.28383e-06	LETR1	400456	lymphatic endothelial transcriptional regulator lncRNA 1 [Source:HGNC Symbol;Acc:HGNC:49597]
ENSG00000130529	1478.44	2.55316	0.200691	12.7219	4.47107e-37	1.67914e-35	TRPM4	54795	transient receptor potential cation channel subfamily M member 4 [Source:HGNC Symbol;Acc:HGNC:17993]
ENSG00000131127	1472.32	-2.71891	0.233659	-11.6363	2.69594e-31	7.07981e-30	ZNF141	7700	zinc finger protein 141 [Source:HGNC Symbol;Acc:HGNC:12926]
ENSG00000143126	1467.06	3.18893	0.225729	14.1272	2.5816e-45	1.49596e-43	CELSR2	1952	cadherin EGF LAG seven-pass G-type receptor 2 [Source:HGNC Symbol;Acc:HGNC:3231]
ENSG00000173156	1466.23	2.36191	0.340064	6.9455	3.77118e-12	2.41421e-11	RHOD	29984	ras homolog family member D [Source:HGNC Symbol;Acc:HGNC:670]
ENSG00000127824	1463.09	2.59934	0.262484	9.90284	4.046e-23	6.2712e-22	TUBA4A	7277	tubulin alpha 4a [Source:HGNC Symbol;Acc:HGNC:12407]
ENSG00000137959	1462.12	-3.96898	0.497659	-7.97531	1.52003e-15	1.31067e-14	IFI44L	10964	interferon induced protein 44 like [Source:HGNC Symbol;Acc:HGNC:17817]
ENSG00000138759	1458.57	3.35816	0.585567	5.73489	9.75779e-09	4.38255e-08	FRAS1	80144	Fraser extracellular matrix complex subunit 1 [Source:HGNC Symbol;Acc:HGNC:19185]
ENSG00000170522	1458.27	2.14907	0.165907	12.9535	2.24492e-38	8.95058e-37	ELOVL6	79071	ELOVL fatty acid elongase 6 [Source:HGNC Symbol;Acc:HGNC:15829]
ENSG00000172137	1455.53	5.73537	0.614418	9.33463	1.01342e-20	1.32136e-19	CALB2	794	calbindin 2 [Source:HGNC Symbol;Acc:HGNC:1435]
ENSG00000116586	1447.27	2.02064	0.188693	10.7086	9.2779e-27	1.82887e-25	LAMTOR2	28956	late endosomal/lysosomal adaptor, MAPK and MTOR activator 2 [Source:HGNC Symbol;Acc:HGNC:29796]
ENSG00000232573	1439.95	-2.24482	0.523669	-4.28672	1.81334e-05	5.35171e-05	RPL3P4		ribosomal protein L3 pseudogene 4 [Source:HGNC Symbol;Acc:HGNC:19805]
ENSG00000205221	1439.37	-7.0615	0.322681	-21.8838	3.70374e-106	2.60883e-103	VIT	5212	vitrin [Source:HGNC Symbol;Acc:HGNC:12697]
ENSG00000137094	1439.09	2.86082	0.181945	15.7236	1.04232e-55	1.03245e-53	DNAJB5	25822	DnaJ heat shock protein family (Hsp40) member B5 [Source:HGNC Symbol;Acc:HGNC:14887]
ENSG00000182372	1437.13	2.04411	0.175472	11.6492	2.31634e-31	6.10825e-30	CLN8	2055	CLN8 transmembrane ER and ERGIC protein [Source:HGNC Symbol;Acc:HGNC:2079]
ENSG00000205336	1437.07	2.75758	0.538395	5.12185	3.02547e-07	1.1388e-06	ADGRG1	9289	adhesion G protein-coupled receptor G1 [Source:HGNC Symbol;Acc:HGNC:4512]
ENSG00000102109	1434.1	6.15866	0.60074	10.2518	1.16164e-24	1.99787e-23	PCSK1N	27344	proprotein convertase subtilisin/kexin type 1 inhibitor [Source:HGNC Symbol;Acc:HGNC:17301]
ENSG00000120915	1430.47	-2.39402	0.243218	-9.84309	7.34186e-23	1.11614e-21	EPHX2	2053	epoxide hydrolase 2 [Source:HGNC Symbol;Acc:HGNC:3402]
ENSG00000090539	1430.41	-3.14878	0.383629	-8.20787	2.25146e-16	2.08363e-15	CHRD	8646	chordin [Source:HGNC Symbol;Acc:HGNC:1949]
ENSG00000116106	1426.76	-2.09061	0.319681	-6.53967	6.16555e-11	3.48483e-10	EPHA4	2043	EPH receptor A4 [Source:HGNC Symbol;Acc:HGNC:3388]
ENSG00000170485	1420.31	2.54683	0.216778	11.7486	7.17957e-32	1.9534e-30	NPAS2	4862	neuronal PAS domain protein 2 [Source:HGNC Symbol;Acc:HGNC:7895]
ENSG00000134508	1419.59	2.05797	0.284062	7.24478	4.3313e-13	3.01007e-12	CABLES1	91768	Cdk5 and Abl enzyme substrate 1 [Source:HGNC Symbol;Acc:HGNC:25097]
ENSG00000101773	1419.28	2.06178	0.220621	9.34531	9.1622e-21	1.19758e-19	RBBP8	5932	RB binding protein 8, endonuclease [Source:HGNC Symbol;Acc:HGNC:9891]
ENSG00000110427	1417.68	3.60437	0.57492	6.26934	3.62593e-10	1.9022e-09	KIAA1549L	25758	KIAA1549 like [Source:HGNC Symbol;Acc:HGNC:24836]
ENSG00000106868	1417.09	4.37013	0.218608	19.9907	6.64143e-89	2.56724e-86	SUSD1	64420	sushi domain containing 1 [Source:HGNC Symbol;Acc:HGNC:25413]
ENSG00000175283	1415.26	2.26201	0.145667	15.5287	2.21938e-54	2.05095e-52	DOLK	22845	dolichol kinase [Source:HGNC Symbol;Acc:HGNC:23406]
ENSG00000146966	1414.48	-2.2919	0.376476	-6.08776	1.14504e-09	5.67633e-09	DENND2A	27147	DENN domain containing 2A [Source:HGNC Symbol;Acc:HGNC:22212]
ENSG00000165072	1409.47	-3.02347	0.495509	-6.10175	1.04913e-09	5.22703e-09	MAMDC2	256691	MAM domain containing 2 [Source:HGNC Symbol;Acc:HGNC:23673]
ENSG00000138166	1408.42	3.2761	0.397084	8.25039	1.57877e-16	1.48538e-15	DUSP5	1847	dual specificity phosphatase 5 [Source:HGNC Symbol;Acc:HGNC:3071]
ENSG00000228594	1408.3	4.09924	0.295804	13.8579	1.13911e-43	6.18259e-42	FNDC10	643988	fibronectin type III domain containing 10 [Source:HGNC Symbol;Acc:HGNC:42951]
ENSG00000137267	1400.96	2.58075	0.251346	10.2677	9.85161e-25	1.7008e-23	TUBB2A	7280	tubulin beta 2A class IIa [Source:HGNC Symbol;Acc:HGNC:12412]
ENSG00000034053	1399.19	2.77583	0.274106	10.1269	4.1994e-24	6.91471e-23	APBA2	321	amyloid beta precursor protein binding family A member 2 [Source:HGNC Symbol;Acc:HGNC:579]
ENSG00000119397	1398.45	-2.45559	0.140026	-17.5366	7.52575e-69	1.28943e-66	CNTRL	11064	centriolin [Source:HGNC Symbol;Acc:HGNC:1858]
ENSG00000102996	1395.89	3.1617	0.43992	7.18699	6.6234e-13	4.53243e-12	MMP15	4324	matrix metallopeptidase 15 [Source:HGNC Symbol;Acc:HGNC:7161]
ENSG00000147894	1394.8	-2.37569	0.223169	-10.6452	1.83514e-26	3.55769e-25	C9orf72	203228	C9orf72-SMCR8 complex subunit [Source:HGNC Symbol;Acc:HGNC:28337]
ENSG00000267100	1394.18	-3.09982	0.19948	-15.5395	1.87528e-54	1.74313e-52	ILF3-DT	147727	ILF3 divergent transcript [Source:HGNC Symbol;Acc:HGNC:27115]
ENSG00000025039	1392.8	3.36308	0.315066	10.6742	1.34424e-26	2.63015e-25	RRAGD	58528	Ras related GTP binding D [Source:HGNC Symbol;Acc:HGNC:19903]
ENSG00000008517	1387.99	2.61833	0.448938	5.83229	5.4673e-09	2.51666e-08	IL32	9235	interleukin 32 [Source:HGNC Symbol;Acc:HGNC:16830]
ENSG00000011201	1384.62	3.90008	0.394628	9.88291	4.93775e-23	7.60136e-22	ANOS1	3730	anosmin 1 [Source:HGNC Symbol;Acc:HGNC:6211]
ENSG00000182667	1383.91	3.61381	0.602272	6.0003	1.96956e-09	9.51663e-09	NTM	50863	neurotrimin [Source:HGNC Symbol;Acc:HGNC:17941]
ENSG00000115514	1381.24	2.17645	0.205126	10.6103	2.66831e-26	5.13213e-25	TXNDC9	10190	thioredoxin domain containing 9 [Source:HGNC Symbol;Acc:HGNC:24110]
ENSG00000162409	1380.03	2.55386	0.327437	7.79955	6.21276e-15	5.06627e-14	PRKAA2	5563	protein kinase AMP-activated catalytic subunit alpha 2 [Source:HGNC Symbol;Acc:HGNC:9377]
ENSG00000210140	1377.52	2.8003	0.300221	9.32746	1.08443e-20	1.41163e-19	MT-TC		mitochondrially encoded tRNA-Cys (UGU/C) [Source:HGNC Symbol;Acc:HGNC:7477]
ENSG00000078401	1372.37	3.20195	0.549163	5.8306	5.52285e-09	2.54186e-08	EDN1	1906	endothelin 1 [Source:HGNC Symbol;Acc:HGNC:3176]
ENSG00000173153	1369.25	2.43054	0.163672	14.8501	6.94951e-50	5.05226e-48	ESRRA	2101	estrogen related receptor alpha [Source:HGNC Symbol;Acc:HGNC:3471]
ENSG00000144026	1368.4	-2.04927	0.19968	-10.2627	1.03711e-24	1.78854e-23	ZNF514	84874	zinc finger protein 514 [Source:HGNC Symbol;Acc:HGNC:25894]
ENSG00000145358	1367.4	2.54644	0.482793	5.27439	1.33195e-07	5.25307e-07	DDIT4L	115265	DNA damage inducible transcript 4 like [Source:HGNC Symbol;Acc:HGNC:30555]
ENSG00000204287	1366.65	-6.07137	0.754732	-8.0444	8.66688e-16	7.65051e-15	HLA-DRA	3122	major histocompatibility complex, class II, DR alpha [Source:HGNC Symbol;Acc:HGNC:4947]
ENSG00000065989	1365.15	3.10962	0.271172	11.4673	1.92541e-30	4.78664e-29	PDE4A	5141	phosphodiesterase 4A [Source:HGNC Symbol;Acc:HGNC:8780]
ENSG00000109062	1363.75	2.30624	0.245327	9.40069	5.42082e-21	7.23164e-20	NHERF1	9368	NHERF family PDZ scaffold protein 1 [Source:HGNC Symbol;Acc:HGNC:11075]
ENSG00000166510	1359.05	-3.4186	0.603535	-5.66429	1.47637e-08	6.4941e-08	CCDC68	80323	coiled-coil domain containing 68 [Source:HGNC Symbol;Acc:HGNC:24350]
ENSG00000231160	1355.51	-3.3838	0.257032	-13.1649	1.3972e-39	6.01727e-38	KLF3-AS1		KLF3 antisense RNA 1 [Source:HGNC Symbol;Acc:HGNC:25796]
ENSG00000166106	1351.03	3.28745	0.374761	8.77213	1.75324e-18	1.92293e-17	ADAMTS15	170689	ADAM metallopeptidase with thrombospondin type 1 motif 15 [Source:HGNC Symbol;Acc:HGNC:16305]
ENSG00000162817	1349.99	-2.36532	0.431826	-5.47749	4.31398e-08	1.79969e-07	C1orf115	79762	chromosome 1 open reading frame 115 [Source:HGNC Symbol;Acc:HGNC:25873]
ENSG00000082397	1349.34	-3.64478	0.377179	-9.66327	4.3186e-22	6.21364e-21	EPB41L3	23136	erythrocyte membrane protein band 4.1 like 3 [Source:HGNC Symbol;Acc:HGNC:3380]
ENSG00000170113	1346.62	2.77568	0.204729	13.5578	7.11982e-42	3.4773e-40	NIPA1	123606	NIPA magnesium transporter 1 [Source:HGNC Symbol;Acc:HGNC:17043]
ENSG00000144908	1343.31	-3.67814	0.565544	-6.50371	7.83621e-11	4.38145e-10	ALDH1L1	10840	aldehyde dehydrogenase 1 family member L1 [Source:HGNC Symbol;Acc:HGNC:3978]
ENSG00000164647	1337.4	2.88205	0.243581	11.832	2.66733e-32	7.47537e-31	STEAP1	26872	STEAP family member 1 [Source:HGNC Symbol;Acc:HGNC:11378]
ENSG00000196154	1336.07	2.27501	0.669124	3.39999	0.000673892	0.00153879	S100A4	6275	S100 calcium binding protein A4 [Source:HGNC Symbol;Acc:HGNC:10494]
ENSG00000152413	1334.95	3.29385	0.302647	10.8835	1.38195e-27	2.88372e-26	HOMER1	9456	homer scaffold protein 1 [Source:HGNC Symbol;Acc:HGNC:17512]
ENSG00000006468	1330.34	2.18067	0.400894	5.43952	5.34236e-08	2.20634e-07	ETV1	2115	ETS variant transcription factor 1 [Source:HGNC Symbol;Acc:HGNC:3490]
ENSG00000091656	1329.11	2.08273	0.352895	5.90184	3.59459e-09	1.68547e-08	ZFHX4	79776	zinc finger homeobox 4 [Source:HGNC Symbol;Acc:HGNC:30939]
ENSG00000173258	1322.58	-3.17518	0.293834	-10.806	3.22365e-27	6.55841e-26	ZNF483	158399	zinc finger protein 483 [Source:HGNC Symbol;Acc:HGNC:23384]
ENSG00000130720	1322.54	5.2015	0.528166	9.84824	6.9757e-23	1.062e-21	FIBCD1	84929	fibrinogen C domain containing 1 [Source:HGNC Symbol;Acc:HGNC:25922]
ENSG00000188321	1321.92	-2.08944	0.136925	-15.2597	1.41941e-52	1.18398e-50	ZNF559	84527	zinc finger protein 559 [Source:HGNC Symbol;Acc:HGNC:28197]
ENSG00000161551	1321.76	-2.17779	0.178333	-12.2119	2.68458e-34	8.34245e-33	ZNF577	84765	zinc finger protein 577 [Source:HGNC Symbol;Acc:HGNC:28673]
ENSG00000170458	1316.06	2.12422	0.483072	4.3973	1.09605e-05	3.34277e-05	CD14	929	CD14 molecule [Source:HGNC Symbol;Acc:HGNC:1628]
ENSG00000004777	1312.82	-3.73187	0.20663	-18.0606	6.50952e-73	1.33982e-70	ARHGAP33	115703	Rho GTPase activating protein 33 [Source:HGNC Symbol;Acc:HGNC:23085]
ENSG00000231721	1304.16	-2.09109	0.149289	-14.0069	1.41364e-44	7.98719e-43	LINC-PINT	378805	long intergenic non-protein coding RNA, p53 induced transcript [Source:HGNC Symbol;Acc:HGNC:26885]
ENSG00000145247	1300.99	2.38492	0.258159	9.23819	2.50693e-20	3.17341e-19	OCIAD2	132299	OCIA domain containing 2 [Source:HGNC Symbol;Acc:HGNC:28685]
ENSG00000106537	1298.68	2.03758	0.438768	4.64388	3.41927e-06	1.12277e-05	TSPAN13	27075	tetraspanin 13 [Source:HGNC Symbol;Acc:HGNC:21643]
ENSG00000110328	1297.4	2.53787	0.216753	11.7086	1.152e-31	3.09711e-30	GALNT18	374378	polypeptide N-acetylgalactosaminyltransferase 18 [Source:HGNC Symbol;Acc:HGNC:30488]
ENSG00000132326	1295.98	-2.24788	0.250811	-8.96243	3.17589e-19	3.69146e-18	PER2	8864	period circadian regulator 2 [Source:HGNC Symbol;Acc:HGNC:8846]
ENSG00000139998	1291.21	2.98401	0.192001	15.5416	1.81286e-54	1.69006e-52	RAB15	376267	RAB15, member RAS oncogene family [Source:HGNC Symbol;Acc:HGNC:20150]
ENSG00000237807	1286.64	-2.46167	0.225671	-10.9082	1.05304e-27	2.21634e-26	LINC02984	100507516	long intergenic non-protein coding RNA 2984 [Source:HGNC Symbol;Acc:HGNC:56063]
ENSG00000184838	1286.21	4.41728	0.651877	6.77625	1.23338e-11	7.48201e-11	PRR16	51334	proline rich 16 [Source:HGNC Symbol;Acc:HGNC:29654]
ENSG00000272734	1281.34	-3.02159	0.244498	-12.3583	4.39176e-35	1.43807e-33	ADIRF-AS1		ADIRF antisense RNA 1 [Source:HGNC Symbol;Acc:HGNC:45127]
ENSG00000123843	1279.58	-2.53942	0.687388	-3.6943	0.000220493	0.0005488	C4BPB	725	complement component 4 binding protein beta [Source:HGNC Symbol;Acc:HGNC:1328]
ENSG00000006534	1278.41	2.89745	0.408557	7.09192	1.32265e-12	8.79098e-12	ALDH3B1	221	aldehyde dehydrogenase 3 family member B1 [Source:HGNC Symbol;Acc:HGNC:410]
ENSG00000198521	1264.11	-2.09479	0.188338	-11.1225	9.75136e-29	2.19212e-27	ZNF43	7594	zinc finger protein 43 [Source:HGNC Symbol;Acc:HGNC:13109]
ENSG00000155034	1262.41	2.69529	0.17074	15.7859	3.88956e-56	3.92635e-54	FBXL18	80028	F-box and leucine rich repeat protein 18 [Source:HGNC Symbol;Acc:HGNC:21874]
ENSG00000130584	1261.04	-2.82365	0.361415	-7.81276	5.59485e-15	4.5848e-14	ZBTB46	140685	zinc finger and BTB domain containing 46 [Source:HGNC Symbol;Acc:HGNC:16094]
ENSG00000185008	1257.06	-6.90929	0.447651	-15.4346	9.58371e-54	8.43819e-52	ROBO2	6092	roundabout guidance receptor 2 [Source:HGNC Symbol;Acc:HGNC:10250]
ENSG00000184905	1255.3	-2.64361	0.502587	-5.26	1.44052e-07	5.6552e-07	TCEAL2	140597	transcription elongation factor A like 2 [Source:HGNC Symbol;Acc:HGNC:29818]
ENSG00000196616	1254.89	-2.59956	1.05824	-2.4565	0.0140297	0.0243618	ADH1B	125	alcohol dehydrogenase 1B (class I), beta polypeptide [Source:HGNC Symbol;Acc:HGNC:250]
ENSG00000101134	1247.79	2.69247	0.303335	8.87625	6.91553e-19	7.8091e-18	DOK5	55816	docking protein 5 [Source:HGNC Symbol;Acc:HGNC:16173]
ENSG00000114541	1245.73	-4.20387	0.457161	-9.1956	3.72906e-20	4.66089e-19	FRMD4B	23150	FERM domain containing 4B [Source:HGNC Symbol;Acc:HGNC:24886]
ENSG00000269821	1245.27	-3.27725	0.343215	-9.54868	1.31363e-21	1.82383e-20	KCNQ1OT1	10984	KCNQ1 opposite strand/antisense transcript 1 [Source:HGNC Symbol;Acc:HGNC:6295]
ENSG00000145936	1237.52	2.12299	0.606559	3.50006	0.000465162	0.00109289	KCNMB1	3779	potassium calcium-activated channel subfamily M regulatory beta subunit 1 [Source:HGNC Symbol;Acc:HGNC:6285]
ENSG00000128274	1235.99	2.47127	0.352458	7.01152	2.35736e-12	1.53779e-11	A4GALT	53947	alpha 1,4-galactosyltransferase (P blood group) [Source:HGNC Symbol;Acc:HGNC:18149]
ENSG00000114346	1235.53	2.89839	0.270606	10.7108	9.06123e-27	1.78949e-25	ECT2	1894	epithelial cell transforming 2 [Source:HGNC Symbol;Acc:HGNC:3155]
ENSG00000149948	1235.23	2.14804	0.369964	5.80608	6.39531e-09	2.92261e-08	HMGA2	8091	high mobility group AT-hook 2 [Source:HGNC Symbol;Acc:HGNC:5009]
ENSG00000241158	1234.58	-8.79962	0.501284	-17.5542	5.52712e-69	9.52137e-67	ADAMTS9-AS1	101929335	ADAMTS9 antisense RNA 1 [Source:HGNC Symbol;Acc:HGNC:40625]
ENSG00000141741	1232.43	2.53992	0.166563	15.249	1.67239e-52	1.38047e-50	MIEN1	84299	migration and invasion enhancer 1 [Source:HGNC Symbol;Acc:HGNC:28230]
ENSG00000107968	1230.73	2.91639	0.236227	12.3457	5.1366e-35	1.67505e-33	MAP3K8	1326	mitogen-activated protein kinase kinase kinase 8 [Source:HGNC Symbol;Acc:HGNC:6860]
ENSG00000010932	1228.96	2.77835	0.469451	5.9183	3.25293e-09	1.53366e-08	FMO1	2326	flavin containing dimethylaniline monoxygenase 1 [Source:HGNC Symbol;Acc:HGNC:3769]
ENSG00000113578	1228.25	4.96995	0.417169	11.9135	1.00641e-32	2.90003e-31	FGF1	2246	fibroblast growth factor 1 [Source:HGNC Symbol;Acc:HGNC:3665]
ENSG00000198075	1222.75	-5.33462	0.411165	-12.9744	1.70895e-38	6.8481e-37	SULT1C4	27233	sulfotransferase family 1C member 4 [Source:HGNC Symbol;Acc:HGNC:11457]
ENSG00000137965	1221.55	-2.42336	0.353008	-6.86489	6.65432e-12	4.15691e-11	IFI44	10561	interferon induced protein 44 [Source:HGNC Symbol;Acc:HGNC:16938]
ENSG00000055163	1220.04	2.06453	0.295568	6.98496	2.84932e-12	1.84429e-11	CYFIP2	26999	cytoplasmic FMR1 interacting protein 2 [Source:HGNC Symbol;Acc:HGNC:13760]
ENSG00000088325	1216.3	3.07034	0.465019	6.60261	4.03993e-11	2.32994e-10	TPX2	22974	TPX2 microtubule nucleation factor [Source:HGNC Symbol;Acc:HGNC:1249]
ENSG00000125848	1214.32	-2.18841	0.448495	-4.87946	1.06377e-06	3.73113e-06	FLRT3	23767	fibronectin leucine rich transmembrane protein 3 [Source:HGNC Symbol;Acc:HGNC:3762]
ENSG00000213190	1209.92	2.32134	0.215441	10.7748	4.52583e-27	9.10249e-26	MLLT11	10962	MLLT11 transcription factor 7 cofactor [Source:HGNC Symbol;Acc:HGNC:16997]
ENSG00000129048	1208.24	3.34239	0.367497	9.09501	9.458e-20	1.14424e-18	ACKR4	51554	atypical chemokine receptor 4 [Source:HGNC Symbol;Acc:HGNC:1611]
ENSG00000239672	1207.02	2.3797	0.247628	9.60997	7.25668e-22	1.02685e-20	NME1	4830	NME/NM23 nucleoside diphosphate kinase 1 [Source:HGNC Symbol;Acc:HGNC:7849]
ENSG00000169860	1202.25	-4.28227	0.449073	-9.53581	1.48723e-21	2.05675e-20	P2RY1	5028	purinergic receptor P2Y1 [Source:HGNC Symbol;Acc:HGNC:8539]
ENSG00000273015	1196.69	-2.18861	0.179956	-12.1619	4.95877e-34	1.51863e-32	LINC00938		long intergenic non-protein coding RNA 938 [Source:HGNC Symbol;Acc:HGNC:48630]
ENSG00000123360	1194	-3.18902	0.584299	-5.45786	4.81912e-08	2.00277e-07	PDE1B	5153	phosphodiesterase 1B [Source:HGNC Symbol;Acc:HGNC:8775]
ENSG00000029153	1193.26	5.89984	0.353872	16.6722	2.08636e-62	2.85049e-60	BMAL2	56938	basic helix-loop-helix ARNT like 2 [Source:HGNC Symbol;Acc:HGNC:18984]
ENSG00000166401	1193.08	2.23071	0.165675	13.4643	2.53635e-41	1.20532e-39	SERPINB8	5271	serpin family B member 8 [Source:HGNC Symbol;Acc:HGNC:8952]
ENSG00000168556	1191.48	-2.03214	0.241864	-8.402	4.38944e-17	4.31685e-16	ING2	3622	inhibitor of growth family member 2 [Source:HGNC Symbol;Acc:HGNC:6063]
ENSG00000267002	1189.97	-2.92216	0.184658	-15.8247	2.10108e-56	2.15527e-54			novel transcript
ENSG00000144668	1189.78	-2.03307	0.922456	-2.20397	0.0275265	0.0444183	ITGA9	3680	integrin subunit alpha 9 [Source:HGNC Symbol;Acc:HGNC:6145]
ENSG00000154822	1185.16	-2.40376	0.346149	-6.94429	3.80367e-12	2.43369e-11	PLCL2	23228	phospholipase C like 2 [Source:HGNC Symbol;Acc:HGNC:9064]
ENSG00000222041	1182.96	5.16168	0.301627	17.1128	1.19182e-65	1.82498e-63	CYTOR	112597	cytoskeleton regulator RNA [Source:HGNC Symbol;Acc:HGNC:28717]
ENSG00000247828	1181.86	-2.95721	0.258315	-11.4481	2.40445e-30	5.93567e-29	TMEM161B-DT	100505894	TMEM161B divergent transcript [Source:HGNC Symbol;Acc:HGNC:43839]
ENSG00000129244	1175.87	-5.95376	0.428233	-13.9031	6.06509e-44	3.32604e-42	ATP1B2	482	ATPase Na+/K+ transporting subunit beta 2 [Source:HGNC Symbol;Acc:HGNC:805]
ENSG00000188730	1171.93	-10.7124	0.657903	-16.2827	1.30996e-59	1.56097e-57	VWC2	375567	von Willebrand factor C domain containing 2 [Source:HGNC Symbol;Acc:HGNC:30200]
ENSG00000241684	1171.53	-5.17292	0.275108	-18.8032	7.10484e-79	1.86117e-76	ADAMTS9-AS2		ADAMTS9 antisense RNA 2 [Source:HGNC Symbol;Acc:HGNC:42435]
ENSG00000127586	1170.01	-2.00898	0.201777	-9.95645	2.36358e-23	3.7162e-22	CHTF18	63922	chromosome transmission fidelity factor 18 [Source:HGNC Symbol;Acc:HGNC:18435]
ENSG00000241644	1167.92	3.87868	0.581447	6.67074	2.54525e-11	1.50041e-10	INMT	11185	indolethylamine N-methyltransferase [Source:HGNC Symbol;Acc:HGNC:6069]
ENSG00000173334	1167.87	2.99317	0.195888	15.28	1.0387e-52	8.75632e-51	TRIB1	10221	tribbles pseudokinase 1 [Source:HGNC Symbol;Acc:HGNC:16891]
ENSG00000286056	1167.14	-3.62885	0.562307	-6.45351	1.09288e-10	6.04135e-10			novel transcript
ENSG00000128165	1165.11	7.12893	0.618473	11.5267	9.68381e-31	2.44385e-29	ADM2	79924	adrenomedullin 2 [Source:HGNC Symbol;Acc:HGNC:28898]
ENSG00000138463	1160.42	2.12909	0.108367	19.647	6.13053e-86	2.13538e-83	SLC49A4	84925	solute carrier family 49 member 4 [Source:HGNC Symbol;Acc:HGNC:16628]
ENSG00000135472	1159.16	2.92914	0.482065	6.07624	1.23033e-09	6.07349e-09	FAIM2	23017	Fas apoptotic inhibitory molecule 2 [Source:HGNC Symbol;Acc:HGNC:17067]
ENSG00000185499	1154.37	4.97404	0.346466	14.3565	9.70091e-47	6.10099e-45	MUC1	4582	mucin 1, cell surface associated [Source:HGNC Symbol;Acc:HGNC:7508]
ENSG00000101298	1151.01	2.65067	0.169554	15.6331	4.32925e-55	4.15831e-53	SNPH	9751	syntaphilin [Source:HGNC Symbol;Acc:HGNC:15931]
ENSG00000070193	1150.42	-5.9881	0.545709	-10.9731	5.14964e-28	1.10066e-26	FGF10	2255	fibroblast growth factor 10 [Source:HGNC Symbol;Acc:HGNC:3666]
ENSG00000173898	1148.18	2.21413	0.427266	5.18208	2.1942e-07	8.40724e-07	SPTBN2	6712	spectrin beta, non-erythrocytic 2 [Source:HGNC Symbol;Acc:HGNC:11276]
ENSG00000137727	1145.49	3.02762	0.361844	8.36719	5.9006e-17	5.73716e-16	ARHGAP20	57569	Rho GTPase activating protein 20 [Source:HGNC Symbol;Acc:HGNC:18357]
ENSG00000105227	1145.01	-2.05904	0.232248	-8.86569	7.6034e-19	8.5645e-18	PRX	57716	periaxin [Source:HGNC Symbol;Acc:HGNC:13797]
ENSG00000091831	1144.74	-3.30707	0.247485	-13.3627	9.9864e-41	4.60755e-39	ESR1	2099	estrogen receptor 1 [Source:HGNC Symbol;Acc:HGNC:3467]
ENSG00000030110	1140.17	2.04631	0.165205	12.3865	3.09221e-35	1.02311e-33	BAK1	578	BCL2 antagonist/killer 1 [Source:HGNC Symbol;Acc:HGNC:949]
ENSG00000171130	1139.58	2.13565	0.16452	12.981	1.56736e-38	6.31267e-37	ATP6V0E2	155066	ATPase H+ transporting V0 subunit e2 [Source:HGNC Symbol;Acc:HGNC:21723]
ENSG00000255690	1126.26	-2.52947	0.393153	-6.43381	1.24444e-10	6.83149e-10	TRIL	9865	TLR4 interactor with leucine rich repeats [Source:HGNC Symbol;Acc:HGNC:22200]
ENSG00000102452	1124.83	2.3743	0.486711	4.87825	1.07029e-06	3.75234e-06	NALCN	259232	sodium leak channel, non-selective [Source:HGNC Symbol;Acc:HGNC:19082]
ENSG00000272168	1122.22	-2.4931	0.221254	-11.268	1.88785e-29	4.42926e-28	CASC15		cancer susceptibility 15 [Source:HGNC Symbol;Acc:HGNC:28245]
ENSG00000291091	1120.85	-2.16841	0.127345	-17.0278	5.10805e-65	7.6014e-63	SDHAP4	220729	SDHA pseudogene 4 [Source:NCBI gene (formerly Entrezgene);Acc:220729]
ENSG00000183597	1116.5	2.47824	0.157249	15.76	5.86181e-56	5.84282e-54	TANGO2	128989	transport and golgi organization 2 homolog [Source:HGNC Symbol;Acc:HGNC:25439]
ENSG00000145908	1115.33	-2.26868	0.169913	-13.352	1.15275e-40	5.31087e-39	ZNF300	91975	zinc finger protein 300 [Source:HGNC Symbol;Acc:HGNC:13091]
ENSG00000162892	1112.1	7.84654	0.718949	10.9139	9.892e-28	2.08753e-26	IL24	11009	interleukin 24 [Source:HGNC Symbol;Acc:HGNC:11346]
ENSG00000259884	1108.96	-3.75876	0.964858	-3.89566	9.7931e-05	0.000259152	NR4A1AS	115409980	NR4A1 antisense RNA [Source:HGNC Symbol;Acc:HGNC:54409]
ENSG00000154589	1108.86	2.50031	0.249988	10.0017	1.49775e-23	2.38563e-22	LY96	23643	lymphocyte antigen 96 [Source:HGNC Symbol;Acc:HGNC:17156]
ENSG00000188257	1108.81	3.11466	1.319	2.36138	0.0182072	0.0306698	PLA2G2A	5320	phospholipase A2 group IIA [Source:HGNC Symbol;Acc:HGNC:9031]
ENSG00000226235	1107.03	-4.99639	0.303288	-16.4741	5.63443e-61	7.28957e-59	LEMD1-AS1	284576	LEMD1 antisense RNA 1 [Source:HGNC Symbol;Acc:HGNC:44132]
ENSG00000210135	1104.33	2.41064	0.228578	10.5462	5.28711e-26	9.98723e-25	MT-TN		mitochondrially encoded tRNA-Asn (AAU/C) [Source:HGNC Symbol;Acc:HGNC:7493]
ENSG00000188211	1089.47	2.90552	0.221567	13.1135	2.7566e-39	1.16657e-37	NCR3LG1	374383	natural killer cell cytotoxicity receptor 3 ligand 1 [Source:HGNC Symbol;Acc:HGNC:42400]
ENSG00000163975	1087.77	4.33831	0.464179	9.3462	9.08495e-21	1.18847e-19	MELTF	4241	melanotransferrin [Source:HGNC Symbol;Acc:HGNC:7037]
ENSG00000270504	1084	2.62603	0.215067	12.2103	2.73957e-34	8.50501e-33			novel transcript, antisense to PXDC1
ENSG00000182983	1080.62	-2.77191	0.156181	-17.748	1.78521e-70	3.34827e-68	ZNF662	389114	zinc finger protein 662 [Source:HGNC Symbol;Acc:HGNC:31930]
ENSG00000154065	1077.88	-2.04178	0.347388	-5.87752	4.16453e-09	1.94037e-08	ANKRD29	147463	ankyrin repeat domain 29 [Source:HGNC Symbol;Acc:HGNC:27110]
ENSG00000205795	1077.85	-4.09521	0.286982	-14.2699	3.36999e-46	2.06214e-44	CYS1	192668	cystin 1 [Source:HGNC Symbol;Acc:HGNC:18525]
ENSG00000176907	1077.38	-3.4245	0.461283	-7.42387	1.13751e-13	8.31732e-13	TCIM	56892	transcriptional and immune response regulator [Source:HGNC Symbol;Acc:HGNC:1357]
ENSG00000100867	1077.3	-8.82943	0.704594	-12.5312	5.03728e-36	1.75265e-34	DHRS2	10202	dehydrogenase/reductase 2 [Source:HGNC Symbol;Acc:HGNC:18349]
ENSG00000235954	1072.4	-2.04455	0.155603	-13.1395	1.95565e-39	8.34299e-38	TTC28-AS1	284900	TTC28 antisense RNA 1 [Source:HGNC Symbol;Acc:HGNC:29336]
ENSG00000107338	1067.47	2.37182	0.248865	9.53053	1.56482e-21	2.16122e-20	SHB	6461	SH2 domain containing adaptor protein B [Source:HGNC Symbol;Acc:HGNC:10838]
ENSG00000223745	1066.77	-2.18871	0.263504	-8.30617	9.88417e-17	9.45379e-16	CCDC18-AS1		CCDC18 antisense RNA 1 [Source:HGNC Symbol;Acc:HGNC:52262]
ENSG00000177990	1064.15	-3.18098	0.376987	-8.4379	3.23081e-17	3.21731e-16	DPY19L2	283417	dpy-19 like 2 [Source:HGNC Symbol;Acc:HGNC:19414]
ENSG00000162944	1063.26	-2.15239	0.164562	-13.0795	4.31374e-39	1.80386e-37	RFTN2	130132	raftlin family member 2 [Source:HGNC Symbol;Acc:HGNC:26402]
ENSG00000253368	1061.43	3.44178	0.421618	8.16327	3.26084e-16	2.9795e-15	TRNP1	388610	TMF1 regulated nuclear protein 1 [Source:HGNC Symbol;Acc:HGNC:34348]
ENSG00000247809	1060.35	-2.3274	0.168269	-13.8314	1.64793e-43	8.86834e-42	NR2F2-AS1		NR2F2 antisense RNA 1 [Source:HGNC Symbol;Acc:HGNC:44222]
ENSG00000261371	1059.42	-3.86554	0.746728	-5.17664	2.25921e-07	8.64021e-07	PECAM1	5175	platelet and endothelial cell adhesion molecule 1 [Source:HGNC Symbol;Acc:HGNC:8823]
ENSG00000160013	1058.17	3.81803	0.431187	8.85471	8.39032e-19	9.41409e-18	PTGIR	5739	prostaglandin I2 receptor [Source:HGNC Symbol;Acc:HGNC:9602]
ENSG00000159212	1057.87	-3.20737	0.677817	-4.73191	2.22415e-06	7.48396e-06	CLIC6	54102	chloride intracellular channel 6 [Source:HGNC Symbol;Acc:HGNC:2065]
ENSG00000156463	1053.8	6.39829	0.416073	15.3778	2.30632e-53	1.98651e-51	SH3RF2	153769	SH3 domain containing ring finger 2 [Source:HGNC Symbol;Acc:HGNC:26299]
ENSG00000160352	1053.17	-2.89516	0.345791	-8.37257	5.63757e-17	5.49152e-16	ZNF714	148206	zinc finger protein 714 [Source:HGNC Symbol;Acc:HGNC:27124]
ENSG00000113971	1051.94	-2.09158	0.241367	-8.66559	4.49198e-18	4.76195e-17	NPHP3	27031	nephrocystin 3 [Source:HGNC Symbol;Acc:HGNC:7907]
ENSG00000132334	1040.56	2.42345	0.302126	8.02132	1.04613e-15	9.16762e-15	PTPRE	5791	protein tyrosine phosphatase receptor type E [Source:HGNC Symbol;Acc:HGNC:9669]
ENSG00000144596	1040.21	-5.18411	0.577209	-8.98134	2.67477e-19	3.13196e-18	GRIP2	80852	glutamate receptor interacting protein 2 [Source:HGNC Symbol;Acc:HGNC:23841]
ENSG00000123610	1038.33	6.27257	0.605025	10.3675	3.48672e-25	6.2229e-24	TNFAIP6	7130	TNF alpha induced protein 6 [Source:HGNC Symbol;Acc:HGNC:11898]
ENSG00000166292	1036.87	-6.25074	0.589416	-10.605	2.82519e-26	5.42399e-25	TMEM100	55273	transmembrane protein 100 [Source:HGNC Symbol;Acc:HGNC:25607]
ENSG00000102575	1030.46	-2.27848	0.71877	-3.16997	0.00152457	0.00325854	ACP5	54	acid phosphatase 5, tartrate resistant [Source:HGNC Symbol;Acc:HGNC:124]
ENSG00000183242	1030.17	-2.93163	0.231778	-12.6484	1.14139e-36	4.14894e-35	WT1-AS		WT1 antisense RNA [Source:HGNC Symbol;Acc:HGNC:18135]
ENSG00000160867	1029.68	-6.37215	0.353124	-18.0451	8.62127e-73	1.76302e-70	FGFR4	2264	fibroblast growth factor receptor 4 [Source:HGNC Symbol;Acc:HGNC:3691]
ENSG00000001561	1028.76	3.04849	0.391655	7.7836	7.04895e-15	5.72165e-14	ENPP4	22875	ectonucleotide pyrophosphatase/phosphodiesterase 4 [Source:HGNC Symbol;Acc:HGNC:3359]
ENSG00000107984	1026.91	6.5464	0.771837	8.48158	2.22156e-17	2.23617e-16	DKK1	22943	dickkopf WNT signaling pathway inhibitor 1 [Source:HGNC Symbol;Acc:HGNC:2891]
ENSG00000125810	1026.88	-4.37953	0.739198	-5.92471	3.12853e-09	1.47809e-08	CD93	22918	CD93 molecule [Source:HGNC Symbol;Acc:HGNC:15855]
ENSG00000138646	1025.74	-3.49018	0.329667	-10.587	3.4238e-26	6.5376e-25	HERC5	51191	HECT and RLD domain containing E3 ubiquitin protein ligase 5 [Source:HGNC Symbol;Acc:HGNC:24368]
ENSG00000150510	1025.6	5.15344	0.342692	15.0381	4.13091e-51	3.14753e-49	FAM124A	220108	family with sequence similarity 124 member A [Source:HGNC Symbol;Acc:HGNC:26413]
ENSG00000137463	1025.21	2.63882	0.396606	6.65352	2.86174e-11	1.67762e-10	MGARP	84709	mitochondria localized glutamic acid rich protein [Source:HGNC Symbol;Acc:HGNC:29969]
ENSG00000160446	1023.55	3.27792	0.176037	18.6206	2.18671e-77	5.50095e-75	ZDHHC12	84885	zinc finger DHHC-type palmitoyltransferase 12 [Source:HGNC Symbol;Acc:HGNC:19159]
ENSG00000153551	1022.87	3.27154	0.275597	11.8707	1.68012e-32	4.75065e-31	CMTM7	112616	CKLF like MARVEL transmembrane domain containing 7 [Source:HGNC Symbol;Acc:HGNC:19178]
ENSG00000128340	1021.92	4.08373	0.236909	17.2375	1.38829e-66	2.21128e-64	RAC2	5880	Rac family small GTPase 2 [Source:HGNC Symbol;Acc:HGNC:9802]
ENSG00000136379	1020.48	2.70956	0.232987	11.6297	2.91183e-31	7.6215e-30	ABHD17C	58489	abhydrolase domain containing 17C, depalmitoylase [Source:HGNC Symbol;Acc:HGNC:26925]
ENSG00000132003	1020.08	2.9374	0.175893	16.6999	1.31227e-62	1.80848e-60	ZSWIM4	65249	zinc finger SWIM-type containing 4 [Source:HGNC Symbol;Acc:HGNC:25704]
ENSG00000196549	1019.94	2.70644	0.687264	3.93799	8.21663e-05	0.000219801	MME	4311	membrane metalloendopeptidase [Source:HGNC Symbol;Acc:HGNC:7154]
ENSG00000143847	1014.53	3.24249	0.265456	12.2148	2.59229e-34	8.07149e-33	PPFIA4	8497	PTPRF interacting protein alpha 4 [Source:HGNC Symbol;Acc:HGNC:9248]
ENSG00000135409	1011.92	-2.61565	0.34726	-7.53226	4.98709e-14	3.75834e-13	AMHR2	269	anti-Mullerian hormone receptor type 2 [Source:HGNC Symbol;Acc:HGNC:465]
ENSG00000169432	1011.47	4.04326	0.387233	10.4414	1.60398e-25	2.93034e-24	SCN9A	6335	sodium voltage-gated channel alpha subunit 9 [Source:HGNC Symbol;Acc:HGNC:10597]
ENSG00000112276	1010.89	3.59639	0.306692	11.7264	9.33441e-32	2.51593e-30	BVES	11149	blood vessel epicardial substance [Source:HGNC Symbol;Acc:HGNC:1152]
ENSG00000146386	1008.31	3.84871	0.205785	18.7026	4.7171e-78	1.21559e-75	ABRACL	58527	ABRA C-terminal like [Source:HGNC Symbol;Acc:HGNC:21230]
ENSG00000104856	995.166	2.52947	0.165785	15.2575	1.467e-52	1.21726e-50	RELB	5971	RELB proto-oncogene, NF-kB subunit [Source:HGNC Symbol;Acc:HGNC:9956]
ENSG00000158008	991.584	2.36805	0.377673	6.2701	3.60805e-10	1.8947e-09	EXTL1	2134	exostosin like glycosyltransferase 1 [Source:HGNC Symbol;Acc:HGNC:3515]
ENSG00000171877	987.265	4.29469	0.401776	10.6893	1.14277e-26	2.24704e-25	FRMD5	84978	FERM domain containing 5 [Source:HGNC Symbol;Acc:HGNC:28214]
ENSG00000198879	986.638	-3.00648	0.383985	-7.82967	4.89134e-15	4.03752e-14	SFMBT2	57713	Scm like with four mbt domains 2 [Source:HGNC Symbol;Acc:HGNC:20256]
ENSG00000182218	985.475	2.15001	0.298272	7.20823	5.66838e-13	3.89995e-12	HHIPL1	84439	HHIP like 1 [Source:HGNC Symbol;Acc:HGNC:19710]
ENSG00000038295	984.804	6.40156	0.945382	6.77141	1.27537e-11	7.72803e-11	TLL1	7092	tolloid like 1 [Source:HGNC Symbol;Acc:HGNC:11843]
ENSG00000196220	982.764	-3.46736	0.446022	-7.77396	7.60671e-15	6.1539e-14	SRGAP3	9901	SLIT-ROBO Rho GTPase activating protein 3 [Source:HGNC Symbol;Acc:HGNC:19744]
ENSG00000142583	982.074	4.32496	0.484133	8.93341	4.13083e-19	4.75263e-18	SLC2A5	6518	solute carrier family 2 member 5 [Source:HGNC Symbol;Acc:HGNC:11010]
ENSG00000158856	980.117	3.01464	0.458785	6.57091	5.00075e-11	2.85293e-10	DMTN	2039	dematin actin binding protein [Source:HGNC Symbol;Acc:HGNC:3382]
ENSG00000168496	979.956	2.19444	0.214983	10.2075	1.83537e-24	3.1027e-23	FEN1	2237	flap structure-specific endonuclease 1 [Source:HGNC Symbol;Acc:HGNC:3650]
ENSG00000121858	979.43	-2.72292	0.446017	-6.10498	1.02811e-09	5.12795e-09	TNFSF10	8743	TNF superfamily member 10 [Source:HGNC Symbol;Acc:HGNC:11925]
ENSG00000127472	976.853	-5.01515	0.421451	-11.8997	1.18757e-32	3.39733e-31	PLA2G5	5322	phospholipase A2 group V [Source:HGNC Symbol;Acc:HGNC:9038]
ENSG00000162998	975.595	-2.15248	0.363356	-5.9239	3.14404e-09	1.48453e-08	FRZB	2487	frizzled related protein [Source:HGNC Symbol;Acc:HGNC:3959]
ENSG00000137807	973.371	2.62358	0.286415	9.16005	5.18714e-20	6.41752e-19	KIF23	9493	kinesin family member 23 [Source:HGNC Symbol;Acc:HGNC:6392]
ENSG00000184207	968.729	2.21952	0.168167	13.1983	8.9729e-40	3.92837e-38	PGP	283871	phosphoglycolate phosphatase [Source:HGNC Symbol;Acc:HGNC:8909]
ENSG00000124479	968.027	-4.31579	0.345681	-12.4849	9.02829e-36	3.06392e-34	NDP	4693	norrin cystine knot growth factor NDP [Source:HGNC Symbol;Acc:HGNC:7678]
ENSG00000141540	958.634	-4.05441	0.483883	-8.37892	5.34161e-17	5.21605e-16	TTYH2	94015	tweety family member 2 [Source:HGNC Symbol;Acc:HGNC:13877]
ENSG00000224660	956.253	-2.04928	0.232361	-8.81937	1.15108e-18	1.2793e-17	SH3BP5-AS1	100505696	SH3BP5 antisense RNA 1 [Source:HGNC Symbol;Acc:HGNC:44501]
ENSG00000179772	955.392	2.76605	0.611488	4.52348	6.08318e-06	1.92568e-05	FOXS1	2307	forkhead box S1 [Source:HGNC Symbol;Acc:HGNC:3735]
ENSG00000203783	954.7	9.10142	1.16272	7.82769	4.96908e-15	4.09849e-14	PRR9	574414	proline rich 9 [Source:HGNC Symbol;Acc:HGNC:32057]
ENSG00000188488	951.727	-3.32655	0.316947	-10.4956	9.0489e-26	1.68225e-24	SERPINA5	5104	serpin family A member 5 [Source:HGNC Symbol;Acc:HGNC:8723]
ENSG00000101017	950.369	-2.02095	0.389545	-5.18797	2.12596e-07	8.16907e-07	CD40	958	CD40 molecule [Source:HGNC Symbol;Acc:HGNC:11919]
ENSG00000170571	949.494	2.28968	0.545366	4.19843	2.68767e-05	7.75874e-05	EMB	133418	embigin [Source:HGNC Symbol;Acc:HGNC:30465]
ENSG00000110076	945.791	-3.98905	0.561943	-7.09867	1.25966e-12	8.39779e-12	NRXN2	9379	neurexin 2 [Source:HGNC Symbol;Acc:HGNC:8009]
ENSG00000114654	945.699	-7.51184	0.607974	-12.3555	4.54723e-35	1.48745e-33	EFCC1	79825	EF-hand and coiled-coil domain containing 1 [Source:HGNC Symbol;Acc:HGNC:25692]
ENSG00000180921	944.991	4.47264	0.378481	11.8173	3.1765e-32	8.85535e-31	FAM83H	286077	family with sequence similarity 83 member H [Source:HGNC Symbol;Acc:HGNC:24797]
ENSG00000109738	943.397	2.47662	0.305694	8.10165	5.42209e-16	4.86867e-15	GLRB	2743	glycine receptor beta [Source:HGNC Symbol;Acc:HGNC:4329]
ENSG00000184194	943.141	-2.76846	0.181425	-15.2595	1.42394e-52	1.18464e-50	GPR173	54328	G protein-coupled receptor 173 [Source:HGNC Symbol;Acc:HGNC:18186]
ENSG00000108823	940.387	2.65201	0.614781	4.31374	1.60514e-05	4.77594e-05	SGCA	6442	sarcoglycan alpha [Source:HGNC Symbol;Acc:HGNC:10805]
ENSG00000231389	938.811	-5.91379	0.731505	-8.08442	6.24616e-16	5.57075e-15	HLA-DPA1	3113	major histocompatibility complex, class II, DP alpha 1 [Source:HGNC Symbol;Acc:HGNC:4938]
ENSG00000128965	936.456	6.60658	0.512091	12.9012	4.43211e-38	1.73652e-36	CHAC1	79094	ChaC glutathione specific gamma-glutamylcyclotransferase 1 [Source:HGNC Symbol;Acc:HGNC:28680]
ENSG00000232593	932.988	-3.01389	0.228045	-13.2162	7.07228e-40	3.10916e-38	KANTR	102723508	KANTR integral membrane protein [Source:HGNC Symbol;Acc:HGNC:49510]
ENSG00000239713	932.326	-2.12341	0.337354	-6.29431	3.08765e-10	1.63251e-09	APOBEC3G	60489	apolipoprotein B mRNA editing enzyme catalytic subunit 3G [Source:HGNC Symbol;Acc:HGNC:17357]
ENSG00000120875	928.925	3.5745	0.33079	10.8059	3.22606e-27	6.55911e-26	DUSP4	1846	dual specificity phosphatase 4 [Source:HGNC Symbol;Acc:HGNC:3070]
ENSG00000236404	926.968	-3.71779	0.28285	-13.144	1.84123e-39	7.86542e-38	VLDLR-AS1	401491	VLDLR antisense RNA 1 [Source:HGNC Symbol;Acc:HGNC:49621]
ENSG00000269378	926.531	3.28553	0.159408	20.6108	2.1956e-94	9.80195e-92	ITGB1P1		integrin subunit beta 1 pseudogene 1 [Source:HGNC Symbol;Acc:HGNC:3781]
ENSG00000163251	923.897	-2.49559	0.272014	-9.1745	4.5369e-20	5.62843e-19	FZD5	7855	frizzled class receptor 5 [Source:HGNC Symbol;Acc:HGNC:4043]
ENSG00000167549	922.199	2.5423	0.368765	6.89407	5.42168e-12	3.41516e-11	CORO6	84940	coronin 6 [Source:HGNC Symbol;Acc:HGNC:21356]
ENSG00000178662	921.784	-2.36588	0.286161	-8.26765	1.36631e-16	1.29238e-15	CSRNP3	80034	cysteine and serine rich nuclear protein 3 [Source:HGNC Symbol;Acc:HGNC:30729]
ENSG00000115363	920.336	5.3117	0.295363	17.9836	2.61764e-72	5.12168e-70	EVA1A	84141	eva-1 homolog A, regulator of programmed cell death [Source:HGNC Symbol;Acc:HGNC:25816]
ENSG00000134198	919.034	2.54148	0.427872	5.93982	2.85331e-09	1.35331e-08	TSPAN2	10100	tetraspanin 2 [Source:HGNC Symbol;Acc:HGNC:20659]
ENSG00000196611	918.898	4.90141	1.32329	3.70394	0.000212274	0.000530091	MMP1	4312	matrix metallopeptidase 1 [Source:HGNC Symbol;Acc:HGNC:7155]
ENSG00000176225	918.699	-2.00651	0.136736	-14.6743	9.41943e-49	6.60548e-47	RTTN	25914	rotatin [Source:HGNC Symbol;Acc:HGNC:18654]
ENSG00000162894	916.601	5.36422	0.428386	12.522	5.66243e-36	1.95941e-34	FCMR	9214	Fc mu receptor [Source:HGNC Symbol;Acc:HGNC:14315]
ENSG00000180044	915.787	2.40122	0.600113	4.00128	6.29996e-05	0.000171599	C3orf80	401097	chromosome 3 open reading frame 80 [Source:HGNC Symbol;Acc:HGNC:40048]
ENSG00000157193	915.592	2.92203	0.273281	10.6924	1.10455e-26	2.17324e-25	LRP8	7804	LDL receptor related protein 8 [Source:HGNC Symbol;Acc:HGNC:6700]
ENSG00000287151	914.997	2.54376	0.332465	7.6512	1.99106e-14	1.55598e-13	C2orf27A		chromosome 2 open reading frame 27A [Source:HGNC Symbol;Acc:HGNC:25077]
ENSG00000143469	911.842	5.55873	1.00186	5.54842	2.88266e-08	1.22944e-07	SYT14	255928	synaptotagmin 14 [Source:HGNC Symbol;Acc:HGNC:23143]
ENSG00000164626	904.603	-6.45746	0.741734	-8.7059	3.15063e-18	3.37156e-17	KCNK5	8645	potassium two pore domain channel subfamily K member 5 [Source:HGNC Symbol;Acc:HGNC:6280]
ENSG00000171385	903.58	5.76997	0.296491	19.4608	2.35958e-84	7.71048e-82	KCND3	3752	potassium voltage-gated channel subfamily D member 3 [Source:HGNC Symbol;Acc:HGNC:6239]
ENSG00000272668	901.873	-4.10313	0.300741	-13.6434	2.20977e-42	1.11711e-40		107985216	novel transcript, antisense to VSIG8
ENSG00000103260	901.638	2.06607	0.213738	9.66633	4.19125e-22	6.0359e-21	METRN	79006	meteorin, glial cell differentiation regulator [Source:HGNC Symbol;Acc:HGNC:14151]
ENSG00000172197	894.695	-2.076	0.309431	-6.70908	1.95849e-11	1.16513e-10	MBOAT1	154141	membrane bound O-acyltransferase domain containing 1 [Source:HGNC Symbol;Acc:HGNC:21579]
ENSG00000050438	893.214	-3.74085	0.387388	-9.6566	4.60918e-22	6.60774e-21	SLC4A8	9498	solute carrier family 4 member 8 [Source:HGNC Symbol;Acc:HGNC:11034]
ENSG00000166816	889.74	-2.99721	0.253638	-11.8169	3.19343e-32	8.89475e-31	LDHD	197257	lactate dehydrogenase D [Source:HGNC Symbol;Acc:HGNC:19708]
ENSG00000182578	888.246	-5.1982	0.341401	-15.2261	2.37299e-52	1.93858e-50	CSF1R	1436	colony stimulating factor 1 receptor [Source:HGNC Symbol;Acc:HGNC:2433]
ENSG00000198286	886.817	3.85413	0.432948	8.90206	5.48183e-19	6.25478e-18	CARD11	84433	caspase recruitment domain family member 11 [Source:HGNC Symbol;Acc:HGNC:16393]
ENSG00000135744	885.933	3.55669	0.611897	5.81256	6.15264e-09	2.81537e-08	AGT	183	angiotensinogen [Source:HGNC Symbol;Acc:HGNC:333]
ENSG00000130518	885.444	-3.39451	0.251445	-13.5	1.56334e-41	7.51946e-40	IQCN	80726	IQ motif containing N [Source:HGNC Symbol;Acc:HGNC:29350]
ENSG00000149968	884.444	11.7597	1.86341	6.31088	2.7746e-10	1.47339e-09	MMP3	4314	matrix metallopeptidase 3 [Source:HGNC Symbol;Acc:HGNC:7173]
ENSG00000198805	877.233	3.43207	0.234764	14.6192	2.11763e-48	1.45287e-46	PNP	4860	purine nucleoside phosphorylase [Source:HGNC Symbol;Acc:HGNC:7892]
ENSG00000144959	872.952	2.34612	0.173536	13.5195	1.19986e-41	5.80641e-40	NCEH1	57552	neutral cholesterol ester hydrolase 1 [Source:HGNC Symbol;Acc:HGNC:29260]
ENSG00000008277	872.839	-3.16998	0.325101	-9.75075	1.83119e-22	2.70095e-21	ADAM22	53616	ADAM metallopeptidase domain 22 [Source:HGNC Symbol;Acc:HGNC:201]
ENSG00000280789	869.975	-2.34999	0.121007	-19.4204	5.18967e-84	1.62868e-81	PAGR1	79447	PAXIP1 associated glutamate rich protein 1 [Source:HGNC Symbol;Acc:HGNC:28707]
ENSG00000143125	865.95	-6.28661	1.14862	-5.47321	4.41954e-08	1.8413e-07	PROK1	84432	prokineticin 1 [Source:HGNC Symbol;Acc:HGNC:18454]
ENSG00000147180	864.896	-4.4482	0.34419	-12.9237	3.31006e-38	1.30659e-36	ZNF711	7552	zinc finger protein 711 [Source:HGNC Symbol;Acc:HGNC:13128]
ENSG00000145703	864.701	-2.10496	0.32542	-6.46844	9.9018e-11	5.49182e-10	IQGAP2	10788	IQ motif containing GTPase activating protein 2 [Source:HGNC Symbol;Acc:HGNC:6111]
ENSG00000148335	858.378	2.05105	0.184497	11.117	1.03745e-28	2.32726e-27	NTMT1	28989	N-terminal Xaa-Pro-Lys N-methyltransferase 1 [Source:HGNC Symbol;Acc:HGNC:23373]
ENSG00000179542	857.672	2.38509	0.617602	3.86186	0.000112527	0.000294798	SLITRK4	139065	SLIT and NTRK like family member 4 [Source:HGNC Symbol;Acc:HGNC:23502]
ENSG00000166405	855.701	-2.6146	0.433147	-6.0363	1.57693e-09	7.68863e-09	RIC3	79608	RIC3 acetylcholine receptor chaperone [Source:HGNC Symbol;Acc:HGNC:30338]
ENSG00000170542	855.664	2.28272	0.165679	13.7779	3.46021e-43	1.81888e-41	SERPINB9	5272	serpin family B member 9 [Source:HGNC Symbol;Acc:HGNC:8955]
ENSG00000099256	855.002	-2.08722	0.321769	-6.48671	8.77322e-11	4.88639e-10	PRTFDC1	56952	phosphoribosyl transferase domain containing 1 [Source:HGNC Symbol;Acc:HGNC:23333]
ENSG00000181649	851.609	5.46175	0.509541	10.7189	8.29422e-27	1.64211e-25	PHLDA2	7262	pleckstrin homology like domain family A member 2 [Source:HGNC Symbol;Acc:HGNC:12385]
ENSG00000108387	847.039	-2.79589	0.460778	-6.06775	1.29712e-09	6.3932e-09	SEPTIN4	5414	septin 4 [Source:HGNC Symbol;Acc:HGNC:9165]
ENSG00000250579	845.173	-8.22657	0.62022	-13.2639	3.74675e-40	1.67741e-38	ADAMTS16-DT	101929176	ADAMTS16 divergent transcript [Source:HGNC Symbol;Acc:HGNC:55548]
ENSG00000178026	844.919	-2.05242	0.194119	-10.573	3.97596e-26	7.55007e-25	LRRC75B	388886	leucine rich repeat containing 75B [Source:HGNC Symbol;Acc:HGNC:33155]
ENSG00000137563	842.946	2.27642	0.222377	10.2367	1.35725e-24	2.31792e-23	GGH	8836	gamma-glutamyl hydrolase [Source:HGNC Symbol;Acc:HGNC:4248]
ENSG00000103064	841.371	2.76121	0.180551	15.2933	8.47677e-53	7.16502e-51	SLC7A6	9057	solute carrier family 7 member 6 [Source:HGNC Symbol;Acc:HGNC:11064]
ENSG00000138675	841.131	6.05831	0.544359	11.1293	9.03865e-29	2.03768e-27	FGF5	2250	fibroblast growth factor 5 [Source:HGNC Symbol;Acc:HGNC:3683]
ENSG00000239779	841.098	-2.32177	0.193134	-12.0215	2.73834e-33	8.09674e-32	WBP1	23559	WW domain binding protein 1 [Source:HGNC Symbol;Acc:HGNC:12737]
ENSG00000156966	840.921	-2.8953	0.398086	-7.27305	3.51469e-13	2.46091e-12	B3GNT7	93010	UDP-GlcNAc:betaGal beta-1,3-N-acetylglucosaminyltransferase 7 [Source:HGNC Symbol;Acc:HGNC:18811]
ENSG00000184254	840.397	3.05899	0.718036	4.26022	2.04227e-05	5.98279e-05	ALDH1A3	220	aldehyde dehydrogenase 1 family member A3 [Source:HGNC Symbol;Acc:HGNC:409]
ENSG00000183155	837.929	2.25649	0.171953	13.1227	2.44149e-39	1.03876e-37	RABIF	5877	RAB interacting factor [Source:HGNC Symbol;Acc:HGNC:9797]
ENSG00000150672	832.895	-3.5692	0.267831	-13.3263	1.6269e-40	7.43054e-39	DLG2	1740	discs large MAGUK scaffold protein 2 [Source:HGNC Symbol;Acc:HGNC:2901]
ENSG00000138756	830.964	2.20579	0.22442	9.82882	8.4607e-23	1.28315e-21	BMP2K	55589	BMP2 inducible kinase [Source:HGNC Symbol;Acc:HGNC:18041]
ENSG00000133739	828.227	-2.20909	0.262617	-8.41183	4.03661e-17	3.98221e-16	LRRCC1	85444	leucine rich repeat and coiled-coil centrosomal protein 1 [Source:HGNC Symbol;Acc:HGNC:29373]
ENSG00000165023	826.237	9.85688	0.979653	10.0616	8.16514e-24	1.32519e-22	DIRAS2	54769	DIRAS family GTPase 2 [Source:HGNC Symbol;Acc:HGNC:19323]
ENSG00000166793	821.209	-2.64407	0.358229	-7.38094	1.57177e-13	1.13512e-12	YPEL4	219539	yippee like 4 [Source:HGNC Symbol;Acc:HGNC:18328]
ENSG00000185477	820.264	-2.49517	0.352126	-7.08602	1.38026e-12	9.16425e-12	GPRIN3	285513	GPRIN family member 3 [Source:HGNC Symbol;Acc:HGNC:27733]
ENSG00000256269	819.731	2.4505	0.206821	11.8484	2.19324e-32	6.16305e-31	HMBS	3145	hydroxymethylbilane synthase [Source:HGNC Symbol;Acc:HGNC:4982]
ENSG00000133195	818.396	2.44139	0.126429	19.3103	4.39865e-83	1.29096e-80	SLC39A11	201266	solute carrier family 39 member 11 [Source:HGNC Symbol;Acc:HGNC:14463]
ENSG00000274565	814.565	-2.20108	0.351583	-6.2605	3.83755e-10	2.0089e-09			novel transcript
ENSG00000092929	814.36	-4.82861	0.247206	-19.5328	5.78101e-85	1.92885e-82	UNC13D	201294	unc-13 homolog D [Source:HGNC Symbol;Acc:HGNC:23147]
ENSG00000124191	810.613	3.29578	0.308354	10.6883	1.15452e-26	2.26733e-25	TOX2	84969	TOX high mobility group box family member 2 [Source:HGNC Symbol;Acc:HGNC:16095]
ENSG00000149633	810.304	-3.26641	0.617483	-5.28988	1.22394e-07	4.84215e-07	KIAA1755	85449	KIAA1755 [Source:HGNC Symbol;Acc:HGNC:29372]
ENSG00000179406	809.955	-2.53422	0.263676	-9.61111	7.17745e-22	1.01609e-20	LINC00174	285908	long intergenic non-protein coding RNA 174 [Source:HGNC Symbol;Acc:HGNC:27788]
ENSG00000145087	808.828	-8.18365	0.725315	-11.2829	1.59417e-29	3.75412e-28	STXBP5L	9515	syntaxin binding protein 5L [Source:HGNC Symbol;Acc:HGNC:30757]
ENSG00000197646	807.201	3.75247	0.339921	11.0392	2.47104e-28	5.4017e-27	PDCD1LG2	80380	programmed cell death 1 ligand 2 [Source:HGNC Symbol;Acc:HGNC:18731]
ENSG00000290931	806.259	-2.76787	0.743157	-3.72448	0.000195718	0.000492159			novel transcript
ENSG00000110881	805.8	3.46607	0.370219	9.3622	7.80933e-21	1.02967e-19	ASIC1	41	acid sensing ion channel subunit 1 [Source:HGNC Symbol;Acc:HGNC:100]
ENSG00000103710	805.68	-3.88443	0.71668	-5.42004	5.95851e-08	2.44551e-07	RASL12	51285	RAS like family 12 [Source:HGNC Symbol;Acc:HGNC:30289]
ENSG00000173227	805.021	6.69401	0.519246	12.8918	5.00637e-38	1.95668e-36	SYT12	91683	synaptotagmin 12 [Source:HGNC Symbol;Acc:HGNC:18381]
ENSG00000212694	804.137	-2.5173	0.227759	-11.0525	2.13232e-28	4.67092e-27	LINC01089	338799	long intergenic non-protein coding RNA 1089 [Source:HGNC Symbol;Acc:HGNC:27886]
ENSG00000141574	803.68	2.00596	0.343817	5.83439	5.39878e-09	2.48692e-08	SECTM1	6398	secreted and transmembrane 1 [Source:HGNC Symbol;Acc:HGNC:10707]
ENSG00000152785	801.208	-6.31246	0.792555	-7.9647	1.6563e-15	1.42199e-14	BMP3	651	bone morphogenetic protein 3 [Source:HGNC Symbol;Acc:HGNC:1070]
ENSG00000198855	801.074	2.37491	0.179307	13.2449	4.82841e-40	2.14651e-38	FICD	11153	FIC domain protein adenylyltransferase [Source:HGNC Symbol;Acc:HGNC:18416]
ENSG00000092421	797.749	-2.84258	0.397766	-7.14636	8.91084e-13	6.02618e-12	SEMA6A	57556	semaphorin 6A [Source:HGNC Symbol;Acc:HGNC:10738]
ENSG00000160111	797.08	-3.00926	0.218027	-13.8022	2.47151e-43	1.31222e-41	CPAMD8	27151	C3 and PZP like alpha-2-macroglobulin domain containing 8 [Source:HGNC Symbol;Acc:HGNC:23228]
ENSG00000111206	796.327	2.29322	0.468067	4.89934	9.61567e-07	3.39521e-06	FOXM1	2305	forkhead box M1 [Source:HGNC Symbol;Acc:HGNC:3818]
ENSG00000116183	795.53	5.9898	0.589103	10.1677	2.76471e-24	4.62199e-23	PAPPA2	60676	pappalysin 2 [Source:HGNC Symbol;Acc:HGNC:14615]
ENSG00000102878	793.612	-2.28424	0.401008	-5.69626	1.22468e-08	5.43829e-08	HSF4	3299	heat shock transcription factor 4 [Source:HGNC Symbol;Acc:HGNC:5227]
ENSG00000077616	791.444	-5.21778	0.421531	-12.3782	3.43067e-35	1.13155e-33	NAALAD2	10003	N-acetylated alpha-linked acidic dipeptidase 2 [Source:HGNC Symbol;Acc:HGNC:14526]
ENSG00000272602	784.139	-2.12513	0.163034	-13.0349	7.74536e-39	3.18837e-37	ZNF595	152687	zinc finger protein 595 [Source:HGNC Symbol;Acc:HGNC:27196]
ENSG00000143502	784.077	-7.60754	0.385718	-19.7231	1.36714e-86	4.98096e-84	SUSD4	55061	sushi domain containing 4 [Source:HGNC Symbol;Acc:HGNC:25470]
ENSG00000146477	780.744	-2.14269	0.34624	-6.18845	6.07571e-10	3.10967e-09	SLC22A3	6581	solute carrier family 22 member 3 [Source:HGNC Symbol;Acc:HGNC:10967]
ENSG00000118785	776.725	3.84674	0.714649	5.3827	7.33761e-08	2.97696e-07	SPP1	6696	secreted phosphoprotein 1 [Source:HGNC Symbol;Acc:HGNC:11255]
ENSG00000168280	774.353	-5.33007	0.560321	-9.51253	1.86081e-21	2.5611e-20	KIF5C	3800	kinesin family member 5C [Source:HGNC Symbol;Acc:HGNC:6325]
ENSG00000261326	773.509	-3.96304	0.440203	-9.00277	2.20099e-19	2.58868e-18	LINC01355		long intergenic non-protein coding RNA 1355 [Source:HGNC Symbol;Acc:HGNC:50584]
ENSG00000188747	771.791	-2.52739	0.194786	-12.9752	1.69206e-38	6.789e-37	NOXA1	10811	NADPH oxidase activator 1 [Source:HGNC Symbol;Acc:HGNC:10668]
ENSG00000095203	771.264	-2.71224	0.358505	-7.56543	3.86576e-14	2.93844e-13	EPB41L4B	54566	erythrocyte membrane protein band 4.1 like 4B [Source:HGNC Symbol;Acc:HGNC:19818]
ENSG00000164440	768.384	-2.66562	0.390124	-6.83276	8.3295e-12	5.15262e-11	TXLNB	167838	taxilin beta [Source:HGNC Symbol;Acc:HGNC:21617]
ENSG00000153208	768.043	-2.19224	0.400114	-5.47903	4.27661e-08	1.78551e-07	MERTK	10461	MER proto-oncogene, tyrosine kinase [Source:HGNC Symbol;Acc:HGNC:7027]
ENSG00000156398	765.769	-2.18463	0.262009	-8.33799	7.55629e-17	7.27778e-16	SFXN2	118980	sideroflexin 2 [Source:HGNC Symbol;Acc:HGNC:16086]
ENSG00000171487	763.627	-13.0549	1.68893	-7.72967	1.07827e-14	8.6221e-14	NLRP5	126206	NLR family pyrin domain containing 5 [Source:HGNC Symbol;Acc:HGNC:21269]
ENSG00000003137	760.068	-3.97847	0.432689	-9.19476	3.75828e-20	4.69522e-19	CYP26B1	56603	cytochrome P450 family 26 subfamily B member 1 [Source:HGNC Symbol;Acc:HGNC:20581]
ENSG00000125965	755.656	8.02967	0.60162	13.3467	1.23743e-40	5.69272e-39	GDF5	8200	growth differentiation factor 5 [Source:HGNC Symbol;Acc:HGNC:4220]
ENSG00000197565	755.61	-3.74615	0.446147	-8.39668	4.59288e-17	4.50296e-16	COL4A6	1288	collagen type IV alpha 6 chain [Source:HGNC Symbol;Acc:HGNC:2208]
ENSG00000166689	754.563	-3.19156	0.267997	-11.909	1.06286e-32	3.05712e-31	PLEKHA7	144100	pleckstrin homology domain containing A7 [Source:HGNC Symbol;Acc:HGNC:27049]
ENSG00000198753	754.53	3.96348	0.27124	14.6124	2.33978e-48	1.59836e-46	PLXNB3	5365	plexin B3 [Source:HGNC Symbol;Acc:HGNC:9105]
ENSG00000010327	753.699	-8.93698	1.08467	-8.23932	1.73192e-16	1.62065e-15	STAB1	23166	stabilin 1 [Source:HGNC Symbol;Acc:HGNC:18628]
ENSG00000105976	751.783	4.02977	0.46743	8.62112	6.63036e-18	6.94064e-17	MET	4233	MET proto-oncogene, receptor tyrosine kinase [Source:HGNC Symbol;Acc:HGNC:7029]
ENSG00000164885	750.203	2.9595	0.14141	20.9285	2.94502e-97	1.39326e-94	CDK5	1020	cyclin dependent kinase 5 [Source:HGNC Symbol;Acc:HGNC:1774]
ENSG00000170961	748.937	5.10369	0.639127	7.98541	1.40057e-15	1.21063e-14	HAS2	3037	hyaluronan synthase 2 [Source:HGNC Symbol;Acc:HGNC:4819]
ENSG00000166183	748.766	-8.31388	0.440618	-18.8687	2.06375e-79	5.5436e-77	ASPG	374569	asparaginase [Source:HGNC Symbol;Acc:HGNC:20123]
ENSG00000154783	747.468	-3.7103	0.715392	-5.18638	2.14417e-07	8.23505e-07	FGD5	152273	FYVE, RhoGEF and PH domain containing 5 [Source:HGNC Symbol;Acc:HGNC:19117]
ENSG00000104722	746.279	3.21579	0.705658	4.55714	5.18542e-06	1.65939e-05	NEFM	4741	neurofilament medium chain [Source:HGNC Symbol;Acc:HGNC:7734]
ENSG00000177570	743.117	2.49441	0.388868	6.41454	1.41249e-10	7.70996e-10	SAMD12	401474	sterile alpha motif domain containing 12 [Source:HGNC Symbol;Acc:HGNC:31750]
ENSG00000105664	742.08	7.4005	1.12312	6.58921	4.42176e-11	2.53907e-10	COMP	1311	cartilage oligomeric matrix protein [Source:HGNC Symbol;Acc:HGNC:2227]
ENSG00000147889	739.79	5.05998	0.430093	11.7648	5.92336e-32	1.61995e-30	CDKN2A	1029	cyclin dependent kinase inhibitor 2A [Source:HGNC Symbol;Acc:HGNC:1787]
ENSG00000116017	734.494	2.44701	0.260063	9.40932	4.99366e-21	6.67584e-20	ARID3A	1820	AT-rich interaction domain 3A [Source:HGNC Symbol;Acc:HGNC:3031]
ENSG00000167676	733.45	-2.54354	0.363902	-6.98964	2.75583e-12	1.7856e-11	PLIN4	729359	perilipin 4 [Source:HGNC Symbol;Acc:HGNC:29393]
ENSG00000067715	732.679	-4.96859	0.613124	-8.10373	5.32986e-16	4.79264e-15	SYT1	6857	synaptotagmin 1 [Source:HGNC Symbol;Acc:HGNC:11509]
ENSG00000105290	730.594	3.6809	0.359569	10.237	1.35406e-24	2.31497e-23	APLP1	333	amyloid beta precursor like protein 1 [Source:HGNC Symbol;Acc:HGNC:597]
ENSG00000204516	722.983	5.37263	0.355724	15.1034	1.53857e-51	1.20713e-49	MICB	4277	MHC class I polypeptide-related sequence B [Source:HGNC Symbol;Acc:HGNC:7091]
ENSG00000246922	721.396	-3.47242	0.301175	-11.5296	9.35908e-31	2.36378e-29	UBAP1L	390595	ubiquitin associated protein 1 like [Source:HGNC Symbol;Acc:HGNC:40028]
ENSG00000152582	721.189	-2.45229	0.211907	-11.5725	5.67973e-31	1.46129e-29	SPEF2	79925	sperm flagellar 2 [Source:HGNC Symbol;Acc:HGNC:26293]
ENSG00000169570	720.215	2.28529	0.238237	9.59248	8.59905e-22	1.21301e-20	DTWD2	285605	DTW domain containing 2 [Source:HGNC Symbol;Acc:HGNC:19334]
ENSG00000115361	719.925	-5.5597	0.499134	-11.1387	8.13169e-29	1.84365e-27	ACADL	33	acyl-CoA dehydrogenase long chain [Source:HGNC Symbol;Acc:HGNC:88]
ENSG00000181195	719.68	-5.42791	0.708272	-7.6636	1.80791e-14	1.416e-13	PENK	5179	proenkephalin [Source:HGNC Symbol;Acc:HGNC:8831]
ENSG00000263528	718.881	2.38129	0.244249	9.74942	1.85522e-22	2.73511e-21	IKBKE	9641	inhibitor of nuclear factor kappa B kinase subunit epsilon [Source:HGNC Symbol;Acc:HGNC:14552]
ENSG00000101084	718.522	2.19487	0.180085	12.1879	3.605e-34	1.11481e-32	RAB5IF	55969	RAB5 interacting factor [Source:HGNC Symbol;Acc:HGNC:15870]
ENSG00000179776	718.24	-3.84875	0.936338	-4.11042	3.94937e-05	0.000111047	CDH5	1003	cadherin 5 [Source:HGNC Symbol;Acc:HGNC:1764]
ENSG00000050555	716.626	-3.11147	0.415964	-7.48015	7.42369e-14	5.5172e-13	LAMC3	10319	laminin subunit gamma 3 [Source:HGNC Symbol;Acc:HGNC:6494]
ENSG00000136960	715.533	-4.68918	0.45963	-10.2021	1.94098e-24	3.27949e-23	ENPP2	5168	ectonucleotide pyrophosphatase/phosphodiesterase 2 [Source:HGNC Symbol;Acc:HGNC:3357]
ENSG00000183682	715.179	-3.09436	0.4799	-6.44793	1.13387e-10	6.25372e-10	BMP8A	353500	bone morphogenetic protein 8a [Source:HGNC Symbol;Acc:HGNC:21650]
ENSG00000104177	714.131	3.04235	0.380095	8.0042	1.20242e-15	1.04707e-14	MYEF2	50804	myelin expression factor 2 [Source:HGNC Symbol;Acc:HGNC:17940]
ENSG00000223865	713.444	-2.06906	0.601359	-3.44065	0.000580322	0.00133963	HLA-DPB1	3115	major histocompatibility complex, class II, DP beta 1 [Source:HGNC Symbol;Acc:HGNC:4940]
ENSG00000143578	711.554	-2.04173	0.175356	-11.6434	2.48067e-31	6.53071e-30	CREB3L4	148327	cAMP responsive element binding protein 3 like 4 [Source:HGNC Symbol;Acc:HGNC:18854]
ENSG00000144227	710.863	2.49582	0.716314	3.48426	0.0004935	0.00115443	NXPH2	11249	neurexophilin 2 [Source:HGNC Symbol;Acc:HGNC:8076]
ENSG00000162630	709.82	-2.87012	0.583278	-4.92066	8.62507e-07	3.0601e-06	B3GALT2	8707	beta-1,3-galactosyltransferase 2 [Source:HGNC Symbol;Acc:HGNC:917]
ENSG00000163071	709.07	2.93371	0.410393	7.14854	8.77045e-13	5.93503e-12	SPATA18	132671	spermatogenesis associated 18 [Source:HGNC Symbol;Acc:HGNC:29579]
ENSG00000170425	705.797	4.64956	0.914787	5.08267	3.72166e-07	1.38478e-06	ADORA2B	136	adenosine A2b receptor [Source:HGNC Symbol;Acc:HGNC:264]
ENSG00000196126	704.594	-5.01905	0.967272	-5.18887	2.11578e-07	8.13585e-07	HLA-DRB1	3123	major histocompatibility complex, class II, DR beta 1 [Source:HGNC Symbol;Acc:HGNC:4948]
ENSG00000144331	702.616	-7.09003	0.433012	-16.3737	2.94557e-60	3.61883e-58	ZNF385B	151126	zinc finger protein 385B [Source:HGNC Symbol;Acc:HGNC:26332]
ENSG00000206530	699.161	-2.22747	0.312085	-7.1374	9.51114e-13	6.41435e-12	CFAP44	55779	cilia and flagella associated protein 44 [Source:HGNC Symbol;Acc:HGNC:25631]
ENSG00000185561	698.598	2.04727	0.283895	7.21139	5.53851e-13	3.81391e-12	TLCD2	727910	TLC domain containing 2 [Source:HGNC Symbol;Acc:HGNC:33522]
ENSG00000240038	698.216	-3.86688	0.374517	-10.325	5.43274e-25	9.56145e-24	AMY2B	280	amylase alpha 2B [Source:HGNC Symbol;Acc:HGNC:478]
ENSG00000229619	696.912	3.18892	0.322522	9.88745	4.71882e-23	7.27847e-22	MBNL1-AS1	401093	MBNL1 antisense RNA 1 [Source:HGNC Symbol;Acc:HGNC:44584]
ENSG00000154639	695.477	4.84683	0.327106	14.8173	1.13222e-49	8.15635e-48	CXADR	1525	CXADR Ig-like cell adhesion molecule [Source:HGNC Symbol;Acc:HGNC:2559]
ENSG00000163864	695.28	-2.10939	0.222902	-9.46329	2.98413e-21	4.04396e-20	NMNAT3	349565	nicotinamide nucleotide adenylyltransferase 3 [Source:HGNC Symbol;Acc:HGNC:20989]
ENSG00000173269	692.66	-3.87202	0.448293	-8.63724	5.75883e-18	6.0684e-17	MMRN2	79812	multimerin 2 [Source:HGNC Symbol;Acc:HGNC:19888]
ENSG00000164303	692	-2.58235	0.516297	-5.00169	5.68311e-07	2.06296e-06	ENPP6	133121	ectonucleotide pyrophosphatase/phosphodiesterase 6 [Source:HGNC Symbol;Acc:HGNC:23409]
ENSG00000157303	691.341	-2.81051	0.304472	-9.23077	2.68692e-20	3.39177e-19	SUSD3	203328	sushi domain containing 3 [Source:HGNC Symbol;Acc:HGNC:28391]
ENSG00000139679	689.269	-2.07013	0.263609	-7.85302	4.06143e-15	3.37887e-14	LPAR6	10161	lysophosphatidic acid receptor 6 [Source:HGNC Symbol;Acc:HGNC:15520]
ENSG00000128228	683.636	2.16486	0.192628	11.2385	2.63688e-29	6.13666e-28	SDF2L1	23753	stromal cell derived factor 2 like 1 [Source:HGNC Symbol;Acc:HGNC:10676]
ENSG00000106305	683.311	2.44865	0.151923	16.1177	1.91575e-58	2.16098e-56	AIMP2	7965	aminoacyl tRNA synthetase complex interacting multifunctional protein 2 [Source:HGNC Symbol;Acc:HGNC:20609]
ENSG00000231711	682.588	-3.06939	0.310096	-9.89821	4.23809e-23	6.56252e-22	LINC00899		long intergenic non-protein coding RNA 899 [Source:HGNC Symbol;Acc:HGNC:48583]
ENSG00000235823	679.397	-2.20061	0.17752	-12.3964	2.7346e-35	9.06679e-34	OLMALINC	90271	oligodendrocyte maturation-associated long intergenic non-coding RNA [Source:HGNC Symbol;Acc:HGNC:28060]
ENSG00000107719	678.1	-2.06163	0.545132	-3.7819	0.000155639	0.000398584	PALD1	27143	phosphatase domain containing paladin 1 [Source:HGNC Symbol;Acc:HGNC:23530]
ENSG00000262061	677.257	-5.69528	0.497049	-11.4582	2.13961e-30	5.30253e-29	RPH3AL-AS1		RPH3AL antisense RNA 1 [Source:HGNC Symbol;Acc:HGNC:55345]
ENSG00000132622	675.516	-5.371	0.737304	-7.28465	3.22507e-13	2.26663e-12	HSPA12B	116835	heat shock protein family A (Hsp70) member 12B [Source:HGNC Symbol;Acc:HGNC:16193]
ENSG00000089199	673.712	-2.81721	0.515069	-5.46958	4.51107e-08	1.8782e-07	CHGB	1114	chromogranin B [Source:HGNC Symbol;Acc:HGNC:1930]
ENSG00000138678	672.368	-2.47176	0.20811	-11.8772	1.55543e-32	4.41777e-31	GPAT3	84803	glycerol-3-phosphate acyltransferase 3 [Source:HGNC Symbol;Acc:HGNC:28157]
ENSG00000066923	671.919	-2.37178	0.207474	-11.4317	2.9028e-30	7.12704e-29	STAG3	10734	stromal antigen 3 [Source:HGNC Symbol;Acc:HGNC:11356]
ENSG00000275074	671.456	3.39881	0.226415	15.0114	6.18451e-51	4.66739e-49	NUDT18	79873	nudix hydrolase 18 [Source:HGNC Symbol;Acc:HGNC:26194]
ENSG00000173166	670.26	2.99836	0.411323	7.28955	3.10991e-13	2.19006e-12	RAPH1	65059	Ras association (RalGDS/AF-6) and pleckstrin homology domains 1 [Source:HGNC Symbol;Acc:HGNC:14436]
ENSG00000125744	669.244	3.055	0.235862	12.9525	2.27419e-38	9.0559e-37	RTN2	6253	reticulon 2 [Source:HGNC Symbol;Acc:HGNC:10468]
ENSG00000245849	668.626	-2.6132	0.222008	-11.7708	5.52277e-32	1.51301e-30	RAD51-AS1	100505648	RAD51 antisense RNA 1 [Source:HGNC Symbol;Acc:HGNC:48621]
ENSG00000138316	668.625	2.81305	0.610017	4.61142	3.9992e-06	1.30113e-05	ADAMTS14	140766	ADAM metallopeptidase with thrombospondin type 1 motif 14 [Source:HGNC Symbol;Acc:HGNC:14899]
ENSG00000198626	668.416	-4.2396	0.547759	-7.7399	9.94955e-15	7.98407e-14	RYR2	6262	ryanodine receptor 2 [Source:HGNC Symbol;Acc:HGNC:10484]
ENSG00000100036	666.994	2.16016	0.221015	9.77378	1.45911e-22	2.17439e-21	SLC35E4	339665	solute carrier family 35 member E4 [Source:HGNC Symbol;Acc:HGNC:17058]
ENSG00000156500	665.493	-2.59803	0.190862	-13.6121	3.39356e-42	1.6993e-40	PABIR3	159091	PABIR family member 3 [Source:HGNC Symbol;Acc:HGNC:25202]
ENSG00000165521	665.34	-3.80233	0.433702	-8.76713	1.83276e-18	2.00666e-17	EML5	161436	EMAP like 5 [Source:HGNC Symbol;Acc:HGNC:18197]
ENSG00000170044	663.471	5.84063	0.471898	12.3769	3.48587e-35	1.14856e-33	ZPLD1	131368	zona pellucida like domain containing 1 [Source:HGNC Symbol;Acc:HGNC:27022]
ENSG00000026559	661.812	2.36395	0.469724	5.03263	4.83807e-07	1.77368e-06	KCNG1	3755	potassium voltage-gated channel modifier subfamily G member 1 [Source:HGNC Symbol;Acc:HGNC:6248]
ENSG00000117707	661.545	-3.26244	0.31113	-10.4858	1.00421e-25	1.85709e-24	PROX1	5629	prospero homeobox 1 [Source:HGNC Symbol;Acc:HGNC:9459]
ENSG00000133055	661.341	9.29012	1.16841	7.95111	1.84849e-15	1.57929e-14	MYBPH	4608	myosin binding protein H [Source:HGNC Symbol;Acc:HGNC:7552]
ENSG00000187210	659.837	3.33307	0.191629	17.3933	9.26953e-68	1.53029e-65	GCNT1	2650	glucosaminyl (N-acetyl) transferase 1 [Source:HGNC Symbol;Acc:HGNC:4203]
ENSG00000203709	659.78	-3.2141	0.338021	-9.50859	1.93266e-21	2.65422e-20	MIR29B2CHG		MIR29B2 and MIR29C host gene [Source:HGNC Symbol;Acc:HGNC:32018]
ENSG00000141431	658.889	-4.35713	0.269926	-16.1419	1.29436e-58	1.48649e-56	ASXL3	80816	ASXL transcriptional regulator 3 [Source:HGNC Symbol;Acc:HGNC:29357]
ENSG00000132554	658.182	-6.32146	0.508605	-12.429	1.81843e-35	6.08003e-34	RGS22	26166	regulator of G protein signaling 22 [Source:HGNC Symbol;Acc:HGNC:24499]
ENSG00000187961	656.454	2.38541	0.276236	8.63542	5.85115e-18	6.1575e-17	KLHL17	339451	kelch like family member 17 [Source:HGNC Symbol;Acc:HGNC:24023]
ENSG00000120262	654.524	-2.93302	0.397956	-7.3702	1.70374e-13	1.22541e-12	CCDC170	80129	coiled-coil domain containing 170 [Source:HGNC Symbol;Acc:HGNC:21177]
ENSG00000181072	653.14	2.95012	1.05442	2.79786	0.00514432	0.00985015	CHRM2	1129	cholinergic receptor muscarinic 2 [Source:HGNC Symbol;Acc:HGNC:1951]
ENSG00000233117	652.064	2.74286	0.568994	4.82054	1.43168e-06	4.94282e-06	LINC00702		long intergenic non-protein coding RNA 702 [Source:HGNC Symbol;Acc:HGNC:44676]
ENSG00000137767	649.425	2.67362	0.208883	12.7996	1.64732e-37	6.29857e-36	SQOR	58472	sulfide quinone oxidoreductase [Source:HGNC Symbol;Acc:HGNC:20390]
ENSG00000188766	648.38	5.08737	0.222931	22.8203	2.88116e-115	2.7674e-112	SPRED3	399473	sprouty related EVH1 domain containing 3 [Source:HGNC Symbol;Acc:HGNC:31041]
ENSG00000130988	645.521	-2.77009	0.240346	-11.5254	9.8207e-31	2.47643e-29	RGN	9104	regucalcin [Source:HGNC Symbol;Acc:HGNC:9989]
ENSG00000164318	645.264	-3.43956	0.428736	-8.02256	1.03567e-15	9.07842e-15	EGFLAM	133584	EGF like, fibronectin type III and laminin G domains [Source:HGNC Symbol;Acc:HGNC:26810]
ENSG00000086991	644.01	2.21855	0.374397	5.92565	3.11056e-09	1.46982e-08	NOX4	50507	NADPH oxidase 4 [Source:HGNC Symbol;Acc:HGNC:7891]
ENSG00000187554	643.488	-5.30383	0.450351	-11.7771	5.12231e-32	1.40817e-30	TLR5	7100	toll like receptor 5 [Source:HGNC Symbol;Acc:HGNC:11851]
ENSG00000129596	641.935	-2.07551	0.181981	-11.4051	3.94423e-30	9.62435e-29	CDO1	1036	cysteine dioxygenase type 1 [Source:HGNC Symbol;Acc:HGNC:1795]
ENSG00000247572	641.396	-2.38546	0.250411	-9.52618	1.6318e-21	2.25079e-20	CKMT2-AS1	100131067	CKMT2 antisense RNA 1 [Source:HGNC Symbol;Acc:HGNC:48997]
ENSG00000243955	638.941	-2.49035	0.735479	-3.38602	0.000709152	0.0016119	GSTA1	2938	glutathione S-transferase alpha 1 [Source:HGNC Symbol;Acc:HGNC:4626]
ENSG00000291129	636.014	-2.12588	0.269466	-7.88923	3.04049e-15	2.55297e-14	PPIEL	728448	peptidylprolyl isomerase E like pseudogene [Source:NCBI gene (formerly Entrezgene);Acc:728448]
ENSG00000099849	635.53	2.5764	0.284507	9.05565	1.35751e-19	1.6219e-18	RASSF7	8045	Ras association domain family member 7 [Source:HGNC Symbol;Acc:HGNC:1166]
ENSG00000102174	635.241	-4.41091	0.278984	-15.8106	2.62889e-56	2.688e-54	PHEX	5251	phosphate regulating endopeptidase X-linked [Source:HGNC Symbol;Acc:HGNC:8918]
ENSG00000276747	634.958	-12.7886	1.63857	-7.80472	5.96335e-15	4.87795e-14	PADI6	353238	peptidyl arginine deiminase 6 [Source:HGNC Symbol;Acc:HGNC:20449]
ENSG00000135976	631.21	-2.13227	0.225597	-9.45166	3.33505e-21	4.50986e-20	ANKRD36	375248	ankyrin repeat domain 36 [Source:HGNC Symbol;Acc:HGNC:24079]
ENSG00000003249	631.142	3.21083	0.342147	9.38435	6.33082e-21	8.41728e-20	DBNDD1	79007	dysbindin domain containing 1 [Source:HGNC Symbol;Acc:HGNC:28455]
ENSG00000259134	629.982	-3.66826	0.47009	-7.80332	6.02981e-15	4.92976e-14	LINC00924	145820	long intergenic non-protein coding RNA 924 [Source:HGNC Symbol;Acc:HGNC:27081]
ENSG00000138772	629.531	5.27932	0.453686	11.6365	2.68816e-31	7.06522e-30	ANXA3	306	annexin A3 [Source:HGNC Symbol;Acc:HGNC:541]
ENSG00000041353	629.513	3.43382	0.608305	5.6449	1.65279e-08	7.23596e-08	RAB27B	5874	RAB27B, member RAS oncogene family [Source:HGNC Symbol;Acc:HGNC:9767]
ENSG00000185818	627.629	2.67514	0.414774	6.44964	1.12116e-10	6.18905e-10	NAT8L	339983	N-acetyltransferase 8 like [Source:HGNC Symbol;Acc:HGNC:26742]
ENSG00000162572	627.623	-2.05027	0.299641	-6.84241	7.7872e-12	4.83224e-11	SCNN1D	6339	sodium channel epithelial 1 subunit delta [Source:HGNC Symbol;Acc:HGNC:10601]
ENSG00000214652	627.184	-3.15758	0.533589	-5.91763	3.26612e-09	1.53965e-08	ZNF727	442319	zinc finger protein 727 [Source:HGNC Symbol;Acc:HGNC:22785]
ENSG00000268416	625.55	-8.81794	0.622018	-14.1763	1.28369e-45	7.63399e-44			novel transcript
ENSG00000099994	624.293	2.59372	0.73273	3.5398	0.000400434	0.000951895	SUSD2	56241	sushi domain containing 2 [Source:HGNC Symbol;Acc:HGNC:30667]
ENSG00000105852	623.924	-6.88645	0.458711	-15.0126	6.07057e-51	4.60332e-49	PON3	5446	paraoxonase 3 [Source:HGNC Symbol;Acc:HGNC:9206]
ENSG00000280339	622.597	-3.22872	0.256084	-12.6081	1.90606e-36	6.82669e-35			novel transcript
ENSG00000018625	622.101	-8.03687	1.05467	-7.62025	2.53187e-14	1.95834e-13	ATP1A2	477	ATPase Na+/K+ transporting subunit alpha 2 [Source:HGNC Symbol;Acc:HGNC:800]
ENSG00000228065	621.796	-3.75977	0.183892	-20.4455	6.58478e-93	2.82051e-90	LINC01515		long intergenic non-protein coding RNA 1515 [Source:HGNC Symbol;Acc:HGNC:51210]
ENSG00000100003	620.099	2.16274	0.313032	6.909	4.88077e-12	3.08794e-11	SEC14L2	23541	SEC14 like lipid binding 2 [Source:HGNC Symbol;Acc:HGNC:10699]
ENSG00000182379	619.467	4.8429	0.571902	8.46807	2.49498e-17	2.50423e-16	NXPH4	11247	neurexophilin 4 [Source:HGNC Symbol;Acc:HGNC:8078]
ENSG00000197020	617.985	-2.20473	0.296916	-7.42544	1.12405e-13	8.22842e-13	ZNF100	163227	zinc finger protein 100 [Source:HGNC Symbol;Acc:HGNC:12880]
ENSG00000166451	615.356	2.79334	0.24566	11.3708	5.84699e-30	1.41259e-28	CENPN	55839	centromere protein N [Source:HGNC Symbol;Acc:HGNC:30873]
ENSG00000285796	613.417	-2.85895	0.24605	-11.6194	3.28623e-31	8.56608e-30			novel transcript
ENSG00000239264	613.403	2.62182	0.463582	5.65558	1.55321e-08	6.8179e-08	TXNDC5	81567	thioredoxin domain containing 5 [Source:HGNC Symbol;Acc:HGNC:21073]
ENSG00000133135	612.378	2.6393	0.359668	7.33816	2.16551e-13	1.54525e-12	RNF128	79589	ring finger protein 128 [Source:HGNC Symbol;Acc:HGNC:21153]
ENSG00000169174	611.53	7.66231	1.01475	7.55092	4.32183e-14	3.27334e-13	PCSK9	255738	proprotein convertase subtilisin/kexin type 9 [Source:HGNC Symbol;Acc:HGNC:20001]
ENSG00000166450	608.128	-2.30721	0.323368	-7.13492	9.68467e-13	6.5286e-12	PRTG	283659	protogenin [Source:HGNC Symbol;Acc:HGNC:26373]
ENSG00000166917	605.977	-3.48523	0.574689	-6.06455	1.3232e-09	6.51872e-09	MIR202HG	101927671	MIR202 host gene [Source:HGNC Symbol;Acc:HGNC:49402]
ENSG00000148600	604.953	-2.86355	0.797067	-3.59261	0.000327377	0.000791705	CDHR1	92211	cadherin related family member 1 [Source:HGNC Symbol;Acc:HGNC:14550]
ENSG00000181234	604.15	-5.1931	1.12398	-4.62029	3.83202e-06	1.25027e-05	TMEM132C	92293	transmembrane protein 132C [Source:HGNC Symbol;Acc:HGNC:25436]
ENSG00000144847	602.541	-8.70715	0.568552	-15.3146	6.10793e-53	5.19043e-51	IGSF11	152404	immunoglobulin superfamily member 11 [Source:HGNC Symbol;Acc:HGNC:16669]
ENSG00000125355	601.931	-6.90523	0.621377	-11.1128	1.08704e-28	2.43161e-27	TMEM255A	55026	transmembrane protein 255A [Source:HGNC Symbol;Acc:HGNC:26086]
ENSG00000184792	601.251	2.24682	0.398717	5.63511	1.74947e-08	7.63993e-08	OSBP2	23762	oxysterol binding protein 2 [Source:HGNC Symbol;Acc:HGNC:8504]
ENSG00000006432	600.903	2.324	0.305762	7.60068	2.94568e-14	2.2624e-13	MAP3K9	4293	mitogen-activated protein kinase kinase kinase 9 [Source:HGNC Symbol;Acc:HGNC:6861]
ENSG00000161082	598.501	-4.9575	0.413	-12.0036	3.40085e-33	9.98117e-32	CELF5	60680	CUGBP Elav-like family member 5 [Source:HGNC Symbol;Acc:HGNC:14058]
ENSG00000152092	598.454	-2.81133	0.602587	-4.66543	3.0797e-06	1.01494e-05	ASTN1	460	astrotactin 1 [Source:HGNC Symbol;Acc:HGNC:773]
ENSG00000130822	598.185	5.4322	0.428546	12.6759	8.04333e-37	2.95422e-35	PNCK	139728	pregnancy up-regulated nonubiquitous CaM kinase [Source:HGNC Symbol;Acc:HGNC:13415]
ENSG00000203875	597.831	-2.94635	0.248534	-11.8549	2.02957e-32	5.71835e-31	SNHG5		small nucleolar RNA host gene 5 [Source:HGNC Symbol;Acc:HGNC:21026]
ENSG00000107317	597.33	3.64515	0.383971	9.49329	2.23845e-21	3.0596e-20	PTGDS	5730	prostaglandin D2 synthase [Source:HGNC Symbol;Acc:HGNC:9592]
ENSG00000169750	596.701	2.14533	0.263096	8.15417	3.51588e-16	3.20607e-15	RAC3	5881	Rac family small GTPase 3 [Source:HGNC Symbol;Acc:HGNC:9803]
ENSG00000253846	595.845	2.03539	0.187367	10.8631	1.72692e-27	3.58468e-26	PCDHGA10	56106	protocadherin gamma subfamily A, 10 [Source:HGNC Symbol;Acc:HGNC:8697]
ENSG00000089692	592.723	-5.49613	0.403544	-13.6196	3.0605e-42	1.53495e-40	LAG3	3902	lymphocyte activating 3 [Source:HGNC Symbol;Acc:HGNC:6476]
ENSG00000158882	591.787	2.23835	0.139142	16.0868	3.15833e-58	3.53744e-56	TOMM40L	84134	translocase of outer mitochondrial membrane 40 like [Source:HGNC Symbol;Acc:HGNC:25756]
ENSG00000291068	589.7	-2.01634	0.272473	-7.40017	1.36011e-13	9.86754e-13			novel transcript
ENSG00000227954	589.252	-5.25373	0.516057	-10.1805	2.42244e-24	4.06264e-23	TARID	100507308	TCF21 antisense RNA inducing promoter demethylation [Source:HGNC Symbol;Acc:HGNC:50506]
ENSG00000168621	588.933	2.64259	0.504799	5.23494	1.65042e-07	6.42433e-07	GDNF	2668	glial cell derived neurotrophic factor [Source:HGNC Symbol;Acc:HGNC:4232]
ENSG00000176692	588.728	2.54464	0.599696	4.24322	2.2033e-05	6.4284e-05	FOXC2	2303	forkhead box C2 [Source:HGNC Symbol;Acc:HGNC:3801]
ENSG00000102445	588.236	2.34897	0.525857	4.46695	7.93441e-06	2.47026e-05	RUBCNL	80183	rubicon like autophagy enhancer [Source:HGNC Symbol;Acc:HGNC:20420]
ENSG00000253873	587.414	2.37959	0.317368	7.4979	6.48498e-14	4.85142e-13	PCDHGA11	56105	protocadherin gamma subfamily A, 11 [Source:HGNC Symbol;Acc:HGNC:8698]
ENSG00000101096	586.049	-3.43913	0.411053	-8.36664	5.92845e-17	5.7607e-16	NFATC2	4773	nuclear factor of activated T cells 2 [Source:HGNC Symbol;Acc:HGNC:7776]
ENSG00000078725	585.526	5.16848	0.627523	8.23631	1.77601e-16	1.65959e-15	BRINP1	1620	BMP/retinoic acid inducible neural specific 1 [Source:HGNC Symbol;Acc:HGNC:2687]
ENSG00000137491	585.103	-7.95725	0.827182	-9.61971	6.60176e-22	9.37527e-21	SLCO2B1	11309	solute carrier organic anion transporter family member 2B1 [Source:HGNC Symbol;Acc:HGNC:10962]
ENSG00000124126	585.016	-2.61398	0.404999	-6.45429	1.08725e-10	6.01125e-10	PREX1	57580	phosphatidylinositol-3,4,5-trisphosphate dependent Rac exchange factor 1 [Source:HGNC Symbol;Acc:HGNC:32594]
ENSG00000167767	584.953	7.80015	0.500449	15.5863	9.01971e-55	8.53426e-53	KRT80	144501	keratin 80 [Source:HGNC Symbol;Acc:HGNC:27056]
ENSG00000133800	584.139	-3.48861	0.536896	-6.49774	8.1536e-11	4.55248e-10	LYVE1	10894	lymphatic vessel endothelial hyaluronan receptor 1 [Source:HGNC Symbol;Acc:HGNC:14687]
ENSG00000175832	583.71	5.02559	0.297052	16.9182	3.30228e-64	4.75784e-62	ETV4	2118	ETS variant transcription factor 4 [Source:HGNC Symbol;Acc:HGNC:3493]
ENSG00000198108	582.367	3.22591	0.466213	6.9194	4.53575e-12	2.88116e-11	CHSY3	337876	chondroitin sulfate synthase 3 [Source:HGNC Symbol;Acc:HGNC:24293]
ENSG00000121577	582.076	2.7536	0.540397	5.09551	3.47799e-07	1.2991e-06	POPDC2	64091	popeye domain containing 2 [Source:HGNC Symbol;Acc:HGNC:17648]
ENSG00000184349	582.059	-2.40093	0.543537	-4.41723	9.99727e-06	3.06531e-05	EFNA5	1946	ephrin A5 [Source:HGNC Symbol;Acc:HGNC:3225]
ENSG00000114790	580.363	-2.86772	0.358749	-7.99369	1.30963e-15	1.13543e-14	ARHGEF26	26084	Rho guanine nucleotide exchange factor 26 [Source:HGNC Symbol;Acc:HGNC:24490]
ENSG00000155962	580.279	-3.01539	0.489503	-6.1601	7.26975e-10	3.68451e-09	CLIC2	1193	chloride intracellular channel 2 [Source:HGNC Symbol;Acc:HGNC:2063]
ENSG00000243449	580.191	2.658	0.203522	13.06	5.57247e-39	2.31495e-37	C4orf48	401115	chromosome 4 open reading frame 48 [Source:HGNC Symbol;Acc:HGNC:34437]
ENSG00000034239	579.073	-5.51387	0.521135	-10.5805	3.67019e-26	6.98703e-25	CLXN	79645	calaxin [Source:HGNC Symbol;Acc:HGNC:25678]
ENSG00000259275	574.331	-2.7783	0.215767	-12.8764	6.11173e-38	2.3799e-36			novel transcript
ENSG00000095752	573.551	3.47445	0.672522	5.1663	2.38769e-07	9.10632e-07	IL11	3589	interleukin 11 [Source:HGNC Symbol;Acc:HGNC:5966]
ENSG00000105696	573.428	5.79503	0.34321	16.8848	5.81926e-64	8.23451e-62	TMEM59L	25789	transmembrane protein 59 like [Source:HGNC Symbol;Acc:HGNC:13237]
ENSG00000175264	573.361	-2.77115	0.459721	-6.0279	1.66099e-09	8.08605e-09	CHST1	8534	carbohydrate sulfotransferase 1 [Source:HGNC Symbol;Acc:HGNC:1969]
ENSG00000260260	573.176	-2.77909	0.261899	-10.6113	2.64065e-26	5.08201e-25	SNHG19		small nucleolar RNA host gene 19 [Source:HGNC Symbol;Acc:HGNC:49574]
ENSG00000057704	572.986	-3.21746	0.379724	-8.47317	2.38802e-17	2.39991e-16	TMCC3	57458	transmembrane and coiled-coil domain family 3 [Source:HGNC Symbol;Acc:HGNC:29199]
ENSG00000001630	571.926	2.79305	0.204412	13.6638	1.66983e-42	8.52311e-41	CYP51A1	1595	cytochrome P450 family 51 subfamily A member 1 [Source:HGNC Symbol;Acc:HGNC:2649]
ENSG00000179914	571.437	3.91171	0.542443	7.21128	5.54268e-13	3.81595e-12	ITLN1	55600	intelectin 1 [Source:HGNC Symbol;Acc:HGNC:18259]
ENSG00000168453	569.447	3.19693	0.446225	7.16438	7.81405e-13	5.31165e-12	HR	55806	HR lysine demethylase and nuclear receptor corepressor [Source:HGNC Symbol;Acc:HGNC:5172]
ENSG00000125851	569.006	-8.66295	0.59766	-14.4948	1.3073e-47	8.57918e-46	PCSK2	5126	proprotein convertase subtilisin/kexin type 2 [Source:HGNC Symbol;Acc:HGNC:8744]
ENSG00000121005	568.154	-2.32431	0.445492	-5.21739	1.81458e-07	7.02368e-07	CRISPLD1	83690	cysteine rich secretory protein LCCL domain containing 1 [Source:HGNC Symbol;Acc:HGNC:18206]
ENSG00000196581	567.064	-5.38906	1.02922	-5.23604	1.64056e-07	6.3899e-07	AJAP1	55966	adherens junctions associated protein 1 [Source:HGNC Symbol;Acc:HGNC:30801]
ENSG00000185291	566.946	-2.99769	0.240941	-12.4416	1.55394e-35	5.21773e-34	IL3RA	3563	interleukin 3 receptor subunit alpha [Source:HGNC Symbol;Acc:HGNC:6012]
ENSG00000197905	565.865	3.12764	0.18	17.3757	1.25977e-67	2.05829e-65	TEAD4	7004	TEA domain transcription factor 4 [Source:HGNC Symbol;Acc:HGNC:11717]
ENSG00000170579	565.525	3.179	0.650836	4.88449	1.03697e-06	3.64317e-06	DLGAP1	9229	DLG associated protein 1 [Source:HGNC Symbol;Acc:HGNC:2905]
ENSG00000155465	564.689	2.97294	0.28275	10.5144	7.41692e-26	1.38862e-24	SLC7A7	9056	solute carrier family 7 member 7 [Source:HGNC Symbol;Acc:HGNC:11065]
ENSG00000197696	563.494	2.01804	0.25251	7.99191	1.32864e-15	1.15097e-14	NMB	4828	neuromedin B [Source:HGNC Symbol;Acc:HGNC:7842]
ENSG00000204623	563.336	-2.2147	0.283425	-7.81406	5.53738e-15	4.54123e-14	POLR1HASP	80862	POLR1H antisense, pseudogene [Source:HGNC Symbol;Acc:HGNC:13924]
ENSG00000118777	562.751	-3.81739	0.305479	-12.4964	7.80918e-36	2.66445e-34	ABCG2	9429	ATP binding cassette subfamily G member 2 (Junior blood group) [Source:HGNC Symbol;Acc:HGNC:74]
ENSG00000131019	560.869	2.21204	0.272943	8.10439	5.30114e-16	4.76817e-15	ULBP3	79465	UL16 binding protein 3 [Source:HGNC Symbol;Acc:HGNC:14895]
ENSG00000105499	560.687	2.39442	0.369007	6.48882	8.65096e-11	4.82254e-10	PLA2G4C	8605	phospholipase A2 group IVC [Source:HGNC Symbol;Acc:HGNC:9037]
ENSG00000112984	559.871	2.03509	0.522127	3.89769	9.71164e-05	0.000257189	KIF20A	10112	kinesin family member 20A [Source:HGNC Symbol;Acc:HGNC:9787]
ENSG00000143768	559.3	-7.26305	0.830766	-8.7426	2.27812e-18	2.46955e-17	LEFTY2	7044	left-right determination factor 2 [Source:HGNC Symbol;Acc:HGNC:3122]
ENSG00000236333	557.926	-3.20151	0.790268	-4.05117	5.09624e-05	0.000140796	TRHDE-AS1		TRHDE antisense RNA 1 [Source:HGNC Symbol;Acc:HGNC:27471]
ENSG00000175426	556.145	3.97588	0.671284	5.92279	3.16516e-09	1.49384e-08	PCSK1	5122	proprotein convertase subtilisin/kexin type 1 [Source:HGNC Symbol;Acc:HGNC:8743]
ENSG00000167394	550.992	2.20582	0.178565	12.353	4.69288e-35	1.53351e-33	ZNF668	79759	zinc finger protein 668 [Source:HGNC Symbol;Acc:HGNC:25821]
ENSG00000150394	550.176	3.06552	0.623123	4.9196	8.67194e-07	3.07603e-06	CDH8	1006	cadherin 8 [Source:HGNC Symbol;Acc:HGNC:1767]
ENSG00000148082	547.324	3.55777	0.565679	6.28939	3.18717e-10	1.68121e-09	SHC3	53358	SHC adaptor protein 3 [Source:HGNC Symbol;Acc:HGNC:18181]
ENSG00000276043	546.231	2.35107	0.546865	4.29919	1.71426e-05	5.07395e-05	UHRF1	29128	ubiquitin like with PHD and ring finger domains 1 [Source:HGNC Symbol;Acc:HGNC:12556]
ENSG00000138395	543.207	-4.13837	0.332371	-12.451	1.38023e-35	4.6492e-34	CDK15	65061	cyclin dependent kinase 15 [Source:HGNC Symbol;Acc:HGNC:14434]
ENSG00000113749	541.344	2.29679	0.588175	3.90494	9.42469e-05	0.000250154	HRH2	3274	histamine receptor H2 [Source:HGNC Symbol;Acc:HGNC:5183]
ENSG00000136367	540.76	2.52099	0.248624	10.1398	3.67893e-24	6.08939e-23	ZFHX2	85446	zinc finger homeobox 2 [Source:HGNC Symbol;Acc:HGNC:20152]
ENSG00000078237	540.169	3.18034	0.575743	5.5239	3.31565e-08	1.40297e-07	TIGAR	57103	TP53 induced glycolysis regulatory phosphatase [Source:HGNC Symbol;Acc:HGNC:1185]
ENSG00000134253	539.491	-2.63568	0.200961	-13.1154	2.68935e-39	1.14115e-37	TRIM45	80263	tripartite motif containing 45 [Source:HGNC Symbol;Acc:HGNC:19018]
ENSG00000172345	539.465	4.11422	0.251119	16.3836	2.50587e-60	3.10268e-58	STARD5	80765	StAR related lipid transfer domain containing 5 [Source:HGNC Symbol;Acc:HGNC:18065]
ENSG00000141198	539.374	2.10719	0.35258	5.97649	2.2799e-09	1.09378e-08	TOM1L1	10040	target of myb1 like 1 membrane trafficking protein [Source:HGNC Symbol;Acc:HGNC:11983]
ENSG00000133878	536.735	-4.77394	0.502185	-9.50634	1.97483e-21	2.71024e-20	DUSP26	78986	dual specificity phosphatase 26 [Source:HGNC Symbol;Acc:HGNC:28161]
ENSG00000078295	536.307	-4.36062	0.445629	-9.7853	1.30209e-22	1.95142e-21	ADCY2	108	adenylate cyclase 2 [Source:HGNC Symbol;Acc:HGNC:233]
ENSG00000089685	535.028	2.53617	0.49838	5.08883	3.60273e-07	1.34301e-06	BIRC5	332	baculoviral IAP repeat containing 5 [Source:HGNC Symbol;Acc:HGNC:593]
ENSG00000230838	532.855	2.75194	0.32722	8.41005	4.09832e-17	4.03806e-16	LINC01614	105373869	long intergenic non-protein coding RNA 1614 [Source:HGNC Symbol;Acc:HGNC:51847]
ENSG00000165304	532.768	4.07443	0.433844	9.39147	5.91711e-21	7.88707e-20	MELK	9833	maternal embryonic leucine zipper kinase [Source:HGNC Symbol;Acc:HGNC:16870]
ENSG00000162267	532.731	2.19307	0.49735	4.40951	1.03607e-05	3.16992e-05	ITIH3	3699	inter-alpha-trypsin inhibitor heavy chain 3 [Source:HGNC Symbol;Acc:HGNC:6168]
ENSG00000124440	532.312	-2.71382	0.659043	-4.11782	3.82472e-05	0.000107819	HIF3A	64344	hypoxia inducible factor 3 subunit alpha [Source:HGNC Symbol;Acc:HGNC:15825]
ENSG00000099625	531.261	4.30263	0.321705	13.3745	8.52446e-41	3.95607e-39	CBARP	255057	CACN subunit beta associated regulatory protein [Source:HGNC Symbol;Acc:HGNC:28617]
ENSG00000183798	530.49	-7.6679	0.508011	-15.094	1.77449e-51	1.38197e-49	EMILIN3	90187	elastin microfibril interfacer 3 [Source:HGNC Symbol;Acc:HGNC:16123]
ENSG00000176593	530.412	-2.59425	0.204768	-12.6692	8.75949e-37	3.20612e-35		100128398	novel transcript, antisense to ZNF606
ENSG00000144583	529.747	8.16063	0.463676	17.5999	2.46912e-69	4.39684e-67	MARCHF4	57574	membrane associated ring-CH-type finger 4 [Source:HGNC Symbol;Acc:HGNC:29269]
ENSG00000131409	527.995	-2.32577	0.557399	-4.17254	3.01222e-05	8.63216e-05	LRRC4B	94030	leucine rich repeat containing 4B [Source:HGNC Symbol;Acc:HGNC:25042]
ENSG00000114737	527.394	-2.18969	0.265906	-8.23481	1.79836e-16	1.67952e-15	CISH	1154	cytokine inducible SH2 containing protein [Source:HGNC Symbol;Acc:HGNC:1984]
ENSG00000178947	527.35	-3.09217	0.243651	-12.691	6.63353e-37	2.45348e-35	SMIM10L2A	399668	small integral membrane protein 10 like 2A [Source:HGNC Symbol;Acc:HGNC:34499]
ENSG00000235098	527.04	-2.85828	0.463566	-6.16584	7.011e-10	3.55849e-09	ANKRD65	441869	ankyrin repeat domain 65 [Source:HGNC Symbol;Acc:HGNC:42950]
ENSG00000178773	526.447	4.75756	0.61607	7.72244	1.14119e-14	9.11144e-14	CPNE7	27132	copine 7 [Source:HGNC Symbol;Acc:HGNC:2320]
ENSG00000103226	526.285	2.22427	0.506687	4.38983	1.13441e-05	3.45211e-05	NOMO3	408050	NODAL modulator 3 [Source:HGNC Symbol;Acc:HGNC:25242]
ENSG00000291066	525.909	-2.05459	0.282632	-7.26949	3.60854e-13	2.52216e-12			novel transcript
ENSG00000171241	525.317	2.12285	0.358948	5.91409	3.33714e-09	1.57149e-08	SHCBP1	79801	SHC binding and spindle associated 1 [Source:HGNC Symbol;Acc:HGNC:29547]
ENSG00000185559	525.182	-8.55477	1.23039	-6.95288	3.57916e-12	2.29699e-11	DLK1	8788	delta like non-canonical Notch ligand 1 [Source:HGNC Symbol;Acc:HGNC:2907]
ENSG00000247679	522.863	-2.48593	0.185218	-13.4217	4.51391e-41	2.11967e-39			novel transcript
ENSG00000197776	522.447	-2.49338	0.277766	-8.97654	2.79404e-19	3.2692e-18	KLHDC1	122773	kelch domain containing 1 [Source:HGNC Symbol;Acc:HGNC:19836]
ENSG00000111981	521.295	7.34671	0.404163	18.1776	7.76536e-74	1.67441e-71	ULBP1	80329	UL16 binding protein 1 [Source:HGNC Symbol;Acc:HGNC:14893]
ENSG00000125966	521.011	4.00174	0.315459	12.6855	7.11952e-37	2.62709e-35	MMP24	10893	matrix metallopeptidase 24 [Source:HGNC Symbol;Acc:HGNC:7172]
ENSG00000117399	520.588	2.93255	0.425235	6.89631	5.3372e-12	3.36328e-11	CDC20	991	cell division cycle 20 [Source:HGNC Symbol;Acc:HGNC:1723]
ENSG00000010610	520.225	-3.42374	0.305308	-11.214	3.47985e-29	8.00441e-28	CD4	920	CD4 molecule [Source:HGNC Symbol;Acc:HGNC:1678]
ENSG00000160326	519.459	4.38915	0.345391	12.7078	5.353e-37	1.99617e-35	SLC2A6	11182	solute carrier family 2 member 6 [Source:HGNC Symbol;Acc:HGNC:11011]
ENSG00000174939	518.499	4.11791	0.314378	13.0986	3.35349e-39	1.41163e-37	ASPHD1	253982	aspartate beta-hydroxylase domain containing 1 [Source:HGNC Symbol;Acc:HGNC:27380]
ENSG00000113645	518.273	3.45957	0.576492	6.00106	1.96028e-09	9.47323e-09	WWC1	23286	WW and C2 domain containing 1 [Source:HGNC Symbol;Acc:HGNC:29435]
ENSG00000123353	517.245	2.42007	0.155704	15.5428	1.78081e-54	1.66508e-52	ORMDL2	29095	ORMDL sphingolipid biosynthesis regulator 2 [Source:HGNC Symbol;Acc:HGNC:16037]
ENSG00000196878	515.754	2.0191	0.383563	5.26406	1.40906e-07	5.53855e-07	LAMB3	3914	laminin subunit beta 3 [Source:HGNC Symbol;Acc:HGNC:6490]
ENSG00000225032	515.742	-3.70544	0.22274	-16.6357	3.841e-62	5.15882e-60		102723566	novel transcript
ENSG00000189410	514.3	3.49615	0.433088	8.07261	6.88129e-16	6.10969e-15	SH2D5	400745	SH2 domain containing 5 [Source:HGNC Symbol;Acc:HGNC:28819]
ENSG00000113396	512.51	-3.42797	0.752341	-4.5564	5.20375e-06	1.66458e-05	SLC27A6	28965	solute carrier family 27 member 6 [Source:HGNC Symbol;Acc:HGNC:11000]
ENSG00000215218	512.476	-3.39678	0.257779	-13.1771	1.18918e-39	5.14938e-38	UBE2QL1	134111	ubiquitin conjugating enzyme E2 Q family like 1 [Source:HGNC Symbol;Acc:HGNC:37269]
ENSG00000260604	511.8	5.92671	0.36054	16.4384	1.01534e-60	1.2925e-58			novel transcript
ENSG00000155849	511.741	-2.37706	0.333896	-7.11915	1.08594e-12	7.27564e-12	ELMO1	9844	engulfment and cell motility 1 [Source:HGNC Symbol;Acc:HGNC:16286]
ENSG00000137460	510.36	2.40805	0.229151	10.5086	7.88664e-26	1.47222e-24	FHDC1	85462	FH2 domain containing 1 [Source:HGNC Symbol;Acc:HGNC:29363]
ENSG00000140022	507.498	-4.13199	0.743142	-5.56017	2.69517e-08	1.15366e-07	STON2	85439	stonin 2 [Source:HGNC Symbol;Acc:HGNC:30652]
ENSG00000171889	507.461	6.03916	0.464821	12.9925	1.35025e-38	5.45904e-37	MIR31HG	554202	MIR31 host gene [Source:HGNC Symbol;Acc:HGNC:37187]
ENSG00000272398	506.058	5.06209	0.553969	9.13785	6.37034e-20	7.81729e-19	CD24	100133941	CD24 molecule [Source:HGNC Symbol;Acc:HGNC:1645]
ENSG00000136160	505.688	-2.54031	0.956203	-2.65666	0.0078918	0.0145172	EDNRB	1910	endothelin receptor type B [Source:HGNC Symbol;Acc:HGNC:3180]
ENSG00000181031	503.98	-3.93726	0.315258	-12.489	8.57202e-36	2.91845e-34	RPH3AL	9501	rabphilin 3A like (without C2 domains) [Source:HGNC Symbol;Acc:HGNC:10296]
ENSG00000183876	503.923	3.58873	0.314992	11.3931	4.52658e-30	1.10114e-28	ARSI	340075	arylsulfatase family member I [Source:HGNC Symbol;Acc:HGNC:32521]
ENSG00000162882	503.86	-6.98709	0.560659	-12.4623	1.19896e-35	4.04724e-34	HAAO	23498	3-hydroxyanthranilate 3,4-dioxygenase [Source:HGNC Symbol;Acc:HGNC:4796]
ENSG00000012504	503.561	-5.64837	1.13887	-4.95961	7.06339e-07	2.52924e-06	NR1H4	9971	nuclear receptor subfamily 1 group H member 4 [Source:HGNC Symbol;Acc:HGNC:7967]
ENSG00000114859	503.146	-2.46192	0.180519	-13.638	2.37925e-42	1.19897e-40	CLCN2	1181	chloride voltage-gated channel 2 [Source:HGNC Symbol;Acc:HGNC:2020]
ENSG00000173267	502.281	-2.3008	0.349836	-6.57679	4.80713e-11	2.74989e-10	SNCG	6623	synuclein gamma [Source:HGNC Symbol;Acc:HGNC:11141]
ENSG00000167900	502.16	2.5531	0.425111	6.00571	1.90493e-09	9.22121e-09	TK1	7083	thymidine kinase 1 [Source:HGNC Symbol;Acc:HGNC:11830]
ENSG00000107611	501.847	-4.07402	0.274935	-14.8181	1.11908e-49	8.08006e-48	CUBN	8029	cubilin [Source:HGNC Symbol;Acc:HGNC:2548]
ENSG00000203865	497.271	-3.13984	0.204359	-15.3644	2.83727e-53	2.43062e-51	ATP1A1-AS1	84852	ATP1A1 antisense RNA 1 [Source:HGNC Symbol;Acc:HGNC:28262]
ENSG00000163462	496.519	5.14122	0.244634	21.016	4.68187e-98	2.31877e-95	TRIM46	80128	tripartite motif containing 46 [Source:HGNC Symbol;Acc:HGNC:19019]
ENSG00000132677	491.606	-5.56241	0.440682	-12.6223	1.59148e-36	5.71941e-35	RHBG	57127	Rh family B glycoprotein [Source:HGNC Symbol;Acc:HGNC:14572]
ENSG00000107864	491.226	-2.23433	0.260488	-8.57746	9.69946e-18	1.00406e-16	CPEB3	22849	cytoplasmic polyadenylation element binding protein 3 [Source:HGNC Symbol;Acc:HGNC:21746]
ENSG00000113494	491.163	-2.06805	0.784566	-2.63592	0.00839088	0.0153259	PRLR	5618	prolactin receptor [Source:HGNC Symbol;Acc:HGNC:9446]
ENSG00000100784	488.643	-2.93287	0.197195	-14.873	4.93556e-50	3.60466e-48	RPS6KA5	9252	ribosomal protein S6 kinase A5 [Source:HGNC Symbol;Acc:HGNC:10434]
ENSG00000065600	488.318	2.18041	0.211161	10.3258	5.38658e-25	9.48546e-24	PACC1	55248	proton activated chloride channel 1 [Source:HGNC Symbol;Acc:HGNC:25593]
ENSG00000272106	487.839	-2.25914	0.172611	-13.088	3.85505e-39	1.6206e-37			artifact
ENSG00000134602	482.283	2.28883	0.25985	8.80827	1.27088e-18	1.40751e-17	STK26	51765	serine/threonine kinase 26 [Source:HGNC Symbol;Acc:HGNC:18174]
ENSG00000181450	481.84	-2.06808	0.257569	-8.02922	9.80929e-16	8.61288e-15	ZNF678	339500	zinc finger protein 678 [Source:HGNC Symbol;Acc:HGNC:28652]
ENSG00000132465	481.07	5.07705	0.578898	8.7702	1.78342e-18	1.954e-17	JCHAIN	3512	joining chain of multimeric IgA and IgM [Source:HGNC Symbol;Acc:HGNC:5713]
ENSG00000146592	479.95	2.24193	0.413713	5.41903	5.99219e-08	2.45806e-07	CREB5	9586	cAMP responsive element binding protein 5 [Source:HGNC Symbol;Acc:HGNC:16844]
ENSG00000128594	478.255	-3.86266	0.346095	-11.1607	6.34794e-29	1.44756e-27	LRRC4	64101	leucine rich repeat containing 4 [Source:HGNC Symbol;Acc:HGNC:15586]
ENSG00000198937	478.028	2.08178	0.200481	10.3839	2.9349e-25	5.27367e-24	CCDC167	154467	coiled-coil domain containing 167 [Source:HGNC Symbol;Acc:HGNC:21239]
ENSG00000288075	476.963	-2.7101	0.487158	-5.56308	2.65047e-08	1.13545e-07			novel transcript
ENSG00000121904	476.608	3.31331	0.630477	5.25524	1.4783e-07	5.79707e-07	CSMD2	114784	CUB and Sushi multiple domains 2 [Source:HGNC Symbol;Acc:HGNC:19290]
ENSG00000283154	475.715	4.75619	0.262836	18.0957	3.44743e-73	7.28489e-71	IQCJ-SCHIP1	100505385	IQCJ-SCHIP1 readthrough [Source:HGNC Symbol;Acc:HGNC:38842]
ENSG00000283154	475.715	4.75619	0.262836	18.0957	3.44743e-73	7.28489e-71	IQCJ-SCHIP1	29970	IQCJ-SCHIP1 readthrough [Source:HGNC Symbol;Acc:HGNC:38842]
ENSG00000225434	472.641	-3.7572	1.04268	-3.60342	0.000314058	0.000762344	LINC01504	100507540	long intergenic non-protein coding RNA 1504 [Source:HGNC Symbol;Acc:HGNC:51185]
ENSG00000064300	471.425	-2.44971	1.12308	-2.18124	0.0291656	0.0468223	NGFR	4804	nerve growth factor receptor [Source:HGNC Symbol;Acc:HGNC:7809]
ENSG00000138180	471.209	3.87451	0.488073	7.93839	2.04829e-15	1.74388e-14	CEP55	55165	centrosomal protein 55 [Source:HGNC Symbol;Acc:HGNC:1161]
ENSG00000158458	470.841	-5.11428	0.310604	-16.4656	6.48373e-61	8.32043e-59	NRG2	9542	neuregulin 2 [Source:HGNC Symbol;Acc:HGNC:7998]
ENSG00000196689	469.776	-2.04485	0.261563	-7.81783	5.37404e-15	4.41298e-14	TRPV1	7442	transient receptor potential cation channel subfamily V member 1 [Source:HGNC Symbol;Acc:HGNC:12716]
ENSG00000113248	469.703	-2.81793	0.269615	-10.4517	1.4396e-25	2.63763e-24	PCDHB15	56121	protocadherin beta 15 [Source:HGNC Symbol;Acc:HGNC:8686]
ENSG00000271533	469.313	-2.9922	0.382454	-7.82369	5.12987e-15	4.22122e-14			novel transcript, sense intronic FTX
ENSG00000165028	469.284	-3.63598	0.29735	-12.2279	2.20472e-34	6.89862e-33	NIPSNAP3B	55335	nipsnap homolog 3B [Source:HGNC Symbol;Acc:HGNC:23641]
ENSG00000248099	468.942	-6.88765	1.01736	-6.77009	1.28701e-11	7.79547e-11	INSL3	3640	insulin like 3 [Source:HGNC Symbol;Acc:HGNC:6086]
ENSG00000248409	467.6	-7.32261	1.04451	-7.01057	2.37348e-12	1.54735e-11	CCDC188BP		coiled-coil domain containing 188B, pseudogene [Source:HGNC Symbol;Acc:HGNC:56303]
ENSG00000134780	466.83	2.03055	0.20806	9.75945	1.68063e-22	2.49046e-21	DAGLA	747	diacylglycerol lipase alpha [Source:HGNC Symbol;Acc:HGNC:1165]
ENSG00000184227	466.806	2.40773	0.538852	4.46826	7.88571e-06	2.4563e-05	ACOT1	641371	acyl-CoA thioesterase 1 [Source:HGNC Symbol;Acc:HGNC:33128]
ENSG00000112183	466.409	2.66476	0.345815	7.70574	1.30086e-14	1.0329e-13	RBM24	221662	RNA binding motif protein 24 [Source:HGNC Symbol;Acc:HGNC:21539]
ENSG00000182010	466.272	2.62445	0.619278	4.23792	2.25604e-05	6.57317e-05	RTKN2	219790	rhotekin 2 [Source:HGNC Symbol;Acc:HGNC:19364]
ENSG00000135116	466.151	8.87131	1.21727	7.28788	3.14874e-13	2.21593e-12	HRK	8739	harakiri, BCL2 interacting protein [Source:HGNC Symbol;Acc:HGNC:5185]
ENSG00000160801	465.077	-4.20288	0.385948	-10.8898	1.28953e-27	2.69618e-26	PTH1R	5745	parathyroid hormone 1 receptor [Source:HGNC Symbol;Acc:HGNC:9608]
ENSG00000198756	464.569	2.33816	0.341341	6.84991	7.3896e-12	4.59541e-11	COLGALT2	23127	collagen beta(1-O)galactosyltransferase 2 [Source:HGNC Symbol;Acc:HGNC:16790]
ENSG00000247746	464.155	-2.31306	0.172995	-13.3707	8.96822e-41	4.15593e-39	USP51	158880	ubiquitin specific peptidase 51 [Source:HGNC Symbol;Acc:HGNC:23086]
ENSG00000143036	463.71	2.81117	0.200141	14.0459	8.15728e-45	4.63371e-43	SLC44A3	126969	solute carrier family 44 member 3 [Source:HGNC Symbol;Acc:HGNC:28689]
ENSG00000259972	463.296	-2.0645	0.254003	-8.12786	4.36919e-16	3.95574e-15			novel transcript, antisense to PSMD7
ENSG00000226445	461.37	2.0741	0.371809	5.5784	2.42737e-08	1.04439e-07	THBS2-AS1		THBS2 antisense RNA 1 [Source:HGNC Symbol;Acc:HGNC:56059]
ENSG00000108984	460.419	-4.49337	0.648094	-6.93321	4.1139e-12	2.6216e-11	MAP2K6	5608	mitogen-activated protein kinase kinase 6 [Source:HGNC Symbol;Acc:HGNC:6846]
ENSG00000268560	459.116	-2.38698	0.446221	-5.34934	8.82772e-08	3.55362e-07			novel transcript
ENSG00000235703	457.972	-2.54609	0.195667	-13.0124	1.04086e-38	4.24062e-37	EOLA2-DT		EOLA2 divergent transcript [Source:HGNC Symbol;Acc:HGNC:48579]
ENSG00000196358	457.922	2.62874	0.326439	8.05278	8.09342e-16	7.15984e-15	NTNG2	84628	netrin G2 [Source:HGNC Symbol;Acc:HGNC:14288]
ENSG00000107147	457.788	-4.66255	0.414738	-11.2422	2.53132e-29	5.90284e-28	KCNT1	57582	potassium sodium-activated channel subfamily T member 1 [Source:HGNC Symbol;Acc:HGNC:18865]
ENSG00000247095	457.307	2.81509	0.537772	5.23473	1.65225e-07	6.43068e-07	MIR210HG	100506211	MIR210 host gene [Source:HGNC Symbol;Acc:HGNC:39524]
ENSG00000103253	456.748	2.87092	0.294046	9.76351	1.61465e-22	2.39381e-21	HAGHL	84264	hydroxyacylglutathione hydrolase like [Source:HGNC Symbol;Acc:HGNC:14177]
ENSG00000133124	456.716	-5.34305	0.400536	-13.3398	1.35899e-40	6.22486e-39	IRS4	8471	insulin receptor substrate 4 [Source:HGNC Symbol;Acc:HGNC:6128]
ENSG00000066056	456.248	-6.34947	1.23837	-5.1273	2.93924e-07	1.10845e-06	TIE1	7075	tyrosine kinase with immunoglobulin like and EGF like domains 1 [Source:HGNC Symbol;Acc:HGNC:11809]
ENSG00000260577	455.432	-4.16485	0.451755	-9.21926	2.99146e-20	3.7657e-19	CDH3-AS1		CDH3 antisense RNA 1 [Source:HGNC Symbol;Acc:HGNC:56084]
ENSG00000219507	455.382	2.57871	0.315708	8.16802	3.13483e-16	2.8685e-15	FTH1P8		ferritin heavy chain 1 pseudogene 8 [Source:HGNC Symbol;Acc:HGNC:3995]
ENSG00000102755	455.104	-3.85209	0.671697	-5.73487	9.75866e-09	4.38255e-08	FLT1	2321	fms related receptor tyrosine kinase 1 [Source:HGNC Symbol;Acc:HGNC:3763]
ENSG00000280077	454.632	-2.84445	0.313224	-9.08119	1.0739e-19	1.29477e-18			TEC
ENSG00000105750	454.077	-2.26861	0.177496	-12.7812	2.08775e-37	7.96334e-36	ZNF85	7639	zinc finger protein 85 [Source:HGNC Symbol;Acc:HGNC:13160]
ENSG00000257337	452.844	-2.07021	0.204701	-10.1133	4.82199e-24	7.90293e-23	TNS2-AS1	283335	TNS2 antisense RNA 1 [Source:HGNC Symbol;Acc:HGNC:27464]
ENSG00000145934	452.702	3.05225	0.465253	6.56041	5.36615e-11	3.0526e-10	TENM2	57451	teneurin transmembrane protein 2 [Source:HGNC Symbol;Acc:HGNC:29943]
ENSG00000049283	451.721	-4.71708	0.312451	-15.097	1.69382e-51	1.32239e-49	EPN3	55040	epsin 3 [Source:HGNC Symbol;Acc:HGNC:18235]
ENSG00000064687	451.339	3.5439	0.20817	17.0241	5.44122e-65	8.02188e-63	ABCA7	10347	ATP binding cassette subfamily A member 7 [Source:HGNC Symbol;Acc:HGNC:37]
ENSG00000184545	450.837	4.11562	0.294712	13.9649	2.55304e-44	1.43228e-42	DUSP8	1850	dual specificity phosphatase 8 [Source:HGNC Symbol;Acc:HGNC:3074]
ENSG00000262877	450.434	-5.82197	0.455689	-12.7762	2.22726e-37	8.48528e-36			novel transcript
ENSG00000257354	449.911	-2.11009	0.158569	-13.3071	2.10498e-40	9.53167e-39	MIRLET7IHG	120766144	MIRLET7I host gene [Source:HGNC Symbol;Acc:HGNC:55478]
ENSG00000187653	448.865	2.00236	0.194998	10.2686	9.76423e-25	1.68663e-23	TMSB4XP8		TMSB4X pseudogene 8 [Source:HGNC Symbol;Acc:HGNC:11885]
ENSG00000179240	447.865	-2.37315	0.153918	-15.4184	1.23202e-53	1.07877e-51	GVQW3	100506127	GVQW motif containing 3 [Source:HGNC Symbol;Acc:HGNC:51239]
ENSG00000254206	447.546	-2.0453	0.290013	-7.05244	1.75805e-12	1.15828e-11	NPIPB11	728888	nuclear pore complex interacting protein family member B11 [Source:HGNC Symbol;Acc:HGNC:37453]
ENSG00000197536	447.2	-2.38928	0.216856	-11.0178	3.13493e-28	6.82471e-27	IRF1-AS1		IRF1 antisense RNA 1 [Source:HGNC Symbol;Acc:HGNC:33838]
ENSG00000122223	446.118	4.80717	0.687041	6.99692	2.61656e-12	1.69884e-11	CD244	51744	CD244 molecule [Source:HGNC Symbol;Acc:HGNC:18171]
ENSG00000128573	443.528	-3.99836	0.549394	-7.27777	3.39375e-13	2.37991e-12	FOXP2	93986	forkhead box P2 [Source:HGNC Symbol;Acc:HGNC:13875]
ENSG00000087495	440.856	-6.23181	0.700725	-8.89338	5.92794e-19	6.73469e-18	PHACTR3	116154	phosphatase and actin regulator 3 [Source:HGNC Symbol;Acc:HGNC:15833]
ENSG00000272316	440.402	-3.09184	0.29162	-10.6023	2.90721e-26	5.57808e-25			novel transcript
ENSG00000119514	440.353	2.99602	0.646748	4.63245	3.6137e-06	1.18293e-05	GALNT12	79695	polypeptide N-acetylgalactosaminyltransferase 12 [Source:HGNC Symbol;Acc:HGNC:19877]
ENSG00000162618	440.138	-2.10086	0.948273	-2.21546	0.0267288	0.0432743	ADGRL4	64123	adhesion G protein-coupled receptor L4 [Source:HGNC Symbol;Acc:HGNC:20822]
ENSG00000183856	440.091	2.73132	0.546531	4.99755	5.80632e-07	2.106e-06	IQGAP3	128239	IQ motif containing GTPase activating protein 3 [Source:HGNC Symbol;Acc:HGNC:20669]
ENSG00000099840	439.491	-3.25389	0.214371	-15.1788	4.88553e-52	3.92042e-50	IZUMO4	113177	IZUMO family member 4 [Source:HGNC Symbol;Acc:HGNC:26950]
ENSG00000124249	438.639	2.80539	0.47044	5.96333	2.47143e-09	1.17995e-08	KCNK15	60598	potassium two pore domain channel subfamily K member 15 [Source:HGNC Symbol;Acc:HGNC:13814]
ENSG00000248932	438.526	-2.66794	0.185762	-14.3621	8.94374e-47	5.63598e-45	COPB2-DT	100507291	COPB2 divergent transcript [Source:HGNC Symbol;Acc:HGNC:55579]
ENSG00000178038	438.114	-2.16571	0.350684	-6.17568	6.58794e-10	3.35343e-09	ALS2CL	259173	ALS2 C-terminal like [Source:HGNC Symbol;Acc:HGNC:20605]
ENSG00000151014	437.939	3.39574	0.243472	13.9471	3.27509e-44	1.83411e-42	NOCT	25819	nocturnin [Source:HGNC Symbol;Acc:HGNC:14254]
ENSG00000180806	437.25	2.18455	0.410017	5.32795	9.93287e-08	3.97227e-07	HOXC9	3225	homeobox C9 [Source:HGNC Symbol;Acc:HGNC:5130]
ENSG00000037280	436.512	-6.14373	1.11419	-5.51409	3.50581e-08	1.47908e-07	FLT4	2324	fms related receptor tyrosine kinase 4 [Source:HGNC Symbol;Acc:HGNC:3767]
ENSG00000099954	435.315	-4.16721	0.939526	-4.43544	9.18859e-06	2.83345e-05	CECR2	27443	CECR2 histone acetyl-lysine reader [Source:HGNC Symbol;Acc:HGNC:1840]
ENSG00000188112	434.492	4.33457	0.46866	9.24886	2.26907e-20	2.88152e-19	C6orf132	647024	chromosome 6 open reading frame 132 [Source:HGNC Symbol;Acc:HGNC:21288]
ENSG00000137857	434.479	-3.03622	0.30658	-9.90354	4.01814e-23	6.23106e-22	DUOX1	53905	dual oxidase 1 [Source:HGNC Symbol;Acc:HGNC:3062]
ENSG00000180881	431.365	-2.26	0.265623	-8.50832	1.76471e-17	1.79167e-16	CAPS2	84698	calcyphosine 2 [Source:HGNC Symbol;Acc:HGNC:16471]
ENSG00000159884	429.492	2.6742	0.220566	12.1243	7.85762e-34	2.39714e-32	CCDC107	203260	coiled-coil domain containing 107 [Source:HGNC Symbol;Acc:HGNC:28465]
ENSG00000077063	428.972	-2.79359	0.377917	-7.39208	1.4455e-13	1.04584e-12	CTTNBP2	83992	cortactin binding protein 2 [Source:HGNC Symbol;Acc:HGNC:15679]
ENSG00000198826	428.342	2.13518	0.335133	6.37114	1.87622e-10	1.01158e-09	ARHGAP11A	9824	Rho GTPase activating protein 11A [Source:HGNC Symbol;Acc:HGNC:15783]
ENSG00000276107	427.701	2.50664	0.426402	5.87858	4.13792e-09	1.9291e-08	THBS1-IT1		THBS1 intronic transcript 1 [Source:HGNC Symbol;Acc:HGNC:55225]
ENSG00000175322	427.504	-3.08947	0.336314	-9.18628	4.06669e-20	5.05894e-19	ZNF519	162655	zinc finger protein 519 [Source:HGNC Symbol;Acc:HGNC:30574]
ENSG00000268119	427.211	-3.18784	0.416884	-7.64685	2.0597e-14	1.60883e-13			novel transcript
ENSG00000291067	427.063	-2.39319	0.202011	-11.8468	2.2358e-32	6.27707e-31			novel transcript
ENSG00000196104	424.982	-5.41197	0.603355	-8.96981	2.97034e-19	3.46398e-18	SPOCK3	50859	SPARC (osteonectin), cwcv and kazal like domains proteoglycan 3 [Source:HGNC Symbol;Acc:HGNC:13565]
ENSG00000173110	424.88	-5.0923	0.644218	-7.90463	2.68733e-15	2.26845e-14	HSPA6	3310	heat shock protein family A (Hsp70) member 6 [Source:HGNC Symbol;Acc:HGNC:5239]
ENSG00000273604	424.863	2.81456	0.351967	7.99665	1.27846e-15	1.10962e-14	EPOP	100170841	elongin BC and polycomb repressive complex 2 associated protein [Source:HGNC Symbol;Acc:HGNC:34493]
ENSG00000130300	423.813	-5.53195	1.04678	-5.28474	1.25883e-07	4.97646e-07	PLVAP	83483	plasmalemma vesicle associated protein [Source:HGNC Symbol;Acc:HGNC:13635]
ENSG00000129204	423.043	-4.61151	0.619691	-7.44163	9.94518e-14	7.31398e-13	USP6	9098	ubiquitin specific peptidase 6 [Source:HGNC Symbol;Acc:HGNC:12629]
ENSG00000185513	422.73	-2.37737	0.281233	-8.45338	2.82986e-17	2.82602e-16	L3MBTL1	26013	L3MBTL histone methyl-lysine binding protein 1 [Source:HGNC Symbol;Acc:HGNC:15905]
ENSG00000274828	422.576	-2.41921	0.19779	-12.2312	2.11727e-34	6.63153e-33			novel transcript
ENSG00000197410	421.803	-4.02512	0.666328	-6.04075	1.53402e-09	7.49329e-09	DCHS2	54798	dachsous cadherin-related 2 [Source:HGNC Symbol;Acc:HGNC:23111]
ENSG00000155629	421.443	-2.99217	0.424786	-7.04396	1.86854e-12	1.22801e-11	PIK3AP1	118788	phosphoinositide-3-kinase adaptor protein 1 [Source:HGNC Symbol;Acc:HGNC:30034]
ENSG00000273771	420.761	-5.77851	0.32127	-17.9865	2.48702e-72	4.89635e-70			novel transcript
ENSG00000164976	420.373	2.85377	0.226463	12.6015	2.07249e-36	7.40607e-35	MYORG	57462	myogenesis regulating glycosidase (putative) [Source:HGNC Symbol;Acc:HGNC:19918]
ENSG00000164035	418.007	-5.44059	0.712487	-7.63605	2.23987e-14	1.74578e-13	EMCN	51705	endomucin [Source:HGNC Symbol;Acc:HGNC:16041]
ENSG00000183891	417.769	-2.603	0.277952	-9.36494	7.60909e-21	1.00494e-19	TTC32	130502	tetratricopeptide repeat domain 32 [Source:HGNC Symbol;Acc:HGNC:32954]
ENSG00000137869	417.744	5.64811	0.426251	13.2507	4.47192e-40	1.99362e-38	CYP19A1	1588	cytochrome P450 family 19 subfamily A member 1 [Source:HGNC Symbol;Acc:HGNC:2594]
ENSG00000053702	417.585	-3.79695	0.260551	-14.5728	4.18381e-48	2.83364e-46	NRIP2	83714	nuclear receptor interacting protein 2 [Source:HGNC Symbol;Acc:HGNC:23078]
ENSG00000267272	416.354	-3.74299	0.453083	-8.26116	1.44263e-16	1.36255e-15	LINC01140	339524	long intergenic non-protein coding RNA 1140 [Source:HGNC Symbol;Acc:HGNC:27922]
ENSG00000155011	415.158	-3.58775	0.629009	-5.70382	1.17154e-08	5.2111e-08	DKK2	27123	dickkopf WNT signaling pathway inhibitor 2 [Source:HGNC Symbol;Acc:HGNC:2892]
ENSG00000111305	414.611	8.37958	0.680538	12.3132	7.69436e-35	2.4685e-33	GSG1	83445	germ cell associated 1 [Source:HGNC Symbol;Acc:HGNC:19716]
ENSG00000173926	414.569	2.46702	0.247729	9.95853	2.31464e-23	3.64105e-22	MARCHF3	115123	membrane associated ring-CH-type finger 3 [Source:HGNC Symbol;Acc:HGNC:28728]
ENSG00000099377	413.288	2.04163	0.297523	6.86211	6.78519e-12	4.232e-11	HSD3B7	80270	hydroxy-delta-5-steroid dehydrogenase, 3 beta- and steroid delta-isomerase 7 [Source:HGNC Symbol;Acc:HGNC:18324]
ENSG00000184828	412.986	-4.03868	0.462598	-8.73042	2.53721e-18	2.73637e-17	ZBTB7C	201501	zinc finger and BTB domain containing 7C [Source:HGNC Symbol;Acc:HGNC:31700]
ENSG00000169291	412.782	-6.51023	0.795338	-8.18549	2.71207e-16	2.49461e-15	SHE	126669	Src homology 2 domain containing E [Source:HGNC Symbol;Acc:HGNC:27004]
ENSG00000211448	412.602	3.57348	0.663108	5.38898	7.08572e-08	2.88165e-07	DIO2	1734	iodothyronine deiodinase 2 [Source:HGNC Symbol;Acc:HGNC:2884]
ENSG00000164116	412.227	-4.06284	0.95837	-4.23932	2.24201e-05	6.5353e-05	GUCY1A1	2982	guanylate cyclase 1 soluble subunit alpha 1 [Source:HGNC Symbol;Acc:HGNC:4685]
ENSG00000184113	410.436	-9.81328	1.49718	-6.55452	5.58218e-11	3.17094e-10	CLDN5	7122	claudin 5 [Source:HGNC Symbol;Acc:HGNC:2047]
ENSG00000204305	410.018	-2.75459	0.280651	-9.81501	9.70328e-23	1.46529e-21	AGER	177	advanced glycosylation end-product specific receptor [Source:HGNC Symbol;Acc:HGNC:320]
ENSG00000111087	410.013	-2.35786	0.589534	-3.99954	6.3467e-05	0.000172813	GLI1	2735	GLI family zinc finger 1 [Source:HGNC Symbol;Acc:HGNC:4317]
ENSG00000105605	409.707	6.3998	0.740509	8.64244	5.50256e-18	5.80608e-17	CACNG7	59284	calcium voltage-gated channel auxiliary subunit gamma 7 [Source:HGNC Symbol;Acc:HGNC:13626]
ENSG00000112379	408.223	3.21505	0.544526	5.90431	3.5413e-09	1.66245e-08	ARFGEF3	57221	ARFGEF family member 3 [Source:HGNC Symbol;Acc:HGNC:21213]
ENSG00000235257	408.145	-2.25352	0.191369	-11.7758	5.20025e-32	1.42836e-30	ITGA9-AS1	101928153	ITGA9 antisense RNA 1 [Source:HGNC Symbol;Acc:HGNC:49668]
ENSG00000116675	408.005	3.22405	0.521618	6.18086	6.37522e-10	3.25089e-09	DNAJC6	9829	DnaJ heat shock protein family (Hsp40) member C6 [Source:HGNC Symbol;Acc:HGNC:15469]
ENSG00000213222	407.216	3.07279	0.330452	9.29875	1.4211e-20	1.83332e-19	TOMM40P4		TOMM40 pseudogene 4 [Source:HGNC Symbol;Acc:HGNC:54633]
ENSG00000272695	407.184	2.68141	0.403956	6.63787	3.18251e-11	1.854e-10	GAS6-DT	100506394	GAS6 divergent transcript [Source:HGNC Symbol;Acc:HGNC:43694]
ENSG00000163545	406.754	2.76685	0.243917	11.3434	7.9954e-30	1.91702e-28	NUAK2	81788	NUAK family kinase 2 [Source:HGNC Symbol;Acc:HGNC:29558]
ENSG00000169429	406.643	2.28738	0.662013	3.4552	0.00054989	0.00127561	CXCL8	3576	C-X-C motif chemokine ligand 8 [Source:HGNC Symbol;Acc:HGNC:6025]
ENSG00000136866	405.624	-2.54351	0.260689	-9.7569	1.72343e-22	2.54911e-21	ZFP37	7539	ZFP37 zinc finger protein [Source:HGNC Symbol;Acc:HGNC:12863]
ENSG00000141682	404.578	4.04402	0.19148	21.1198	5.22982e-99	2.71753e-96	PMAIP1	5366	phorbol-12-myristate-13-acetate-induced protein 1 [Source:HGNC Symbol;Acc:HGNC:9108]
ENSG00000122986	404.571	-2.3089	0.164404	-14.044	8.37963e-45	4.7515e-43	HVCN1	84329	hydrogen voltage gated channel 1 [Source:HGNC Symbol;Acc:HGNC:28240]
ENSG00000054967	403.853	2.42716	0.289216	8.3922	4.77127e-17	4.67208e-16	RELT	84957	RELT TNF receptor [Source:HGNC Symbol;Acc:HGNC:13764]
ENSG00000163485	403.706	3.77419	0.429647	8.78438	1.57226e-18	1.72922e-17	ADORA1	134	adenosine A1 receptor [Source:HGNC Symbol;Acc:HGNC:262]
ENSG00000133985	402.509	4.3068	0.491004	8.77141	1.76442e-18	1.93451e-17	TTC9	23508	tetratricopeptide repeat domain 9 [Source:HGNC Symbol;Acc:HGNC:20267]
ENSG00000079215	401.808	-3.17036	0.382219	-8.29459	1.08956e-16	1.03836e-15	SLC1A3	6507	solute carrier family 1 member 3 [Source:HGNC Symbol;Acc:HGNC:10941]
ENSG00000006283	401.391	-3.39956	0.315515	-10.7746	4.53583e-27	9.11683e-26	CACNA1G	8913	calcium voltage-gated channel subunit alpha1 G [Source:HGNC Symbol;Acc:HGNC:1394]
ENSG00000290425	401.185	-2.1612	0.603106	-3.58344	0.000339093	0.000817543	PI4KAP1	728233	phosphatidylinositol 4-kinase alpha pseudogene 1 [Source:NCBI gene (formerly Entrezgene);Acc:728233]
ENSG00000246067	400.995	-2.03952	0.244137	-8.35399	6.59944e-17	6.37946e-16	RAB30-DT		RAB30 divergent transcript [Source:HGNC Symbol;Acc:HGNC:48672]
ENSG00000111052	398.961	-2.42407	0.493073	-4.91625	8.8219e-07	3.12643e-06	LIN7A	8825	lin-7 homolog A, crumbs cell polarity complex component [Source:HGNC Symbol;Acc:HGNC:17787]
ENSG00000168970	398.371	-2.93737	0.313081	-9.38212	6.46597e-21	8.58977e-20	JMJD7-PLA2G4B	8681	JMJD7-PLA2G4B readthrough [Source:HGNC Symbol;Acc:HGNC:34449]
ENSG00000185761	396.285	3.57321	0.432403	8.26361	1.4133e-16	1.33524e-15	ADAMTSL5	339366	ADAMTS like 5 [Source:HGNC Symbol;Acc:HGNC:27912]
ENSG00000206432	395.968	2.43882	0.515741	4.72876	2.25892e-06	7.59533e-06	TMEM200C	645369	transmembrane protein 200C [Source:HGNC Symbol;Acc:HGNC:37208]
ENSG00000224616	395.498	-2.05148	0.166296	-12.3363	5.7732e-35	1.86918e-33	RTCA-AS1		RTCA antisense RNA 1 [Source:HGNC Symbol;Acc:HGNC:50573]
ENSG00000131477	393.429	-3.62876	0.489095	-7.41935	1.17701e-13	8.59622e-13	RAMP2	10266	receptor activity modifying protein 2 [Source:HGNC Symbol;Acc:HGNC:9844]
ENSG00000168427	393.123	3.99763	0.641864	6.22815	4.71965e-10	2.44642e-09	KLHL30	377007	kelch like family member 30 [Source:HGNC Symbol;Acc:HGNC:24770]
ENSG00000171817	391.122	-3.77018	0.283878	-13.281	2.98491e-40	1.34393e-38	ZNF540	163255	zinc finger protein 540 [Source:HGNC Symbol;Acc:HGNC:25331]
ENSG00000147576	388.574	-3.54713	0.223879	-15.844	1.54682e-56	1.60227e-54	ADHFE1	137872	alcohol dehydrogenase iron containing 1 [Source:HGNC Symbol;Acc:HGNC:16354]
ENSG00000151490	388.382	4.1308	0.407754	10.1306	4.04041e-24	6.66332e-23	PTPRO	5800	protein tyrosine phosphatase receptor type O [Source:HGNC Symbol;Acc:HGNC:9678]
ENSG00000160229	388.302	-3.73868	0.275077	-13.5914	4.50435e-42	2.23085e-40	ZNF66	7617	zinc finger protein 66 [Source:HGNC Symbol;Acc:HGNC:13135]
ENSG00000187151	387.322	-8.07161	0.701308	-11.5094	1.1834e-30	2.97464e-29	ANGPTL5	253935	angiopoietin like 5 [Source:HGNC Symbol;Acc:HGNC:19705]
ENSG00000112214	386.235	-4.96267	0.749474	-6.62153	3.55507e-11	2.0627e-10	FHL5	9457	four and a half LIM domains 5 [Source:HGNC Symbol;Acc:HGNC:17371]
ENSG00000046889	385.877	-4.94623	0.446577	-11.0759	1.64267e-28	3.62841e-27	PREX2	80243	phosphatidylinositol-3,4,5-trisphosphate dependent Rac exchange factor 2 [Source:HGNC Symbol;Acc:HGNC:22950]
ENSG00000168237	385.383	-2.80878	0.206456	-13.6047	3.75399e-42	1.87386e-40	GLYCTK	132158	glycerate kinase [Source:HGNC Symbol;Acc:HGNC:24247]
ENSG00000139438	385.373	-2.86892	0.219828	-13.0507	6.29481e-39	2.59889e-37	FAM222A	84915	family with sequence similarity 222 member A [Source:HGNC Symbol;Acc:HGNC:25915]
ENSG00000197766	385.279	-2.74272	0.44788	-6.12379	9.1376e-10	4.58138e-09	CFD	1675	complement factor D [Source:HGNC Symbol;Acc:HGNC:2771]
ENSG00000173114	383.231	-2.0477	0.43813	-4.67372	2.95793e-06	9.76539e-06	LRRN3	54674	leucine rich repeat neuronal 3 [Source:HGNC Symbol;Acc:HGNC:17200]
ENSG00000259905	383.041	-6.75528	0.513102	-13.1656	1.3849e-39	5.97239e-38	PWRN1	101928840	Prader-Willi region non-protein coding RNA 1 [Source:HGNC Symbol;Acc:HGNC:33235]
ENSG00000259905	383.041	-6.75528	0.513102	-13.1656	1.3849e-39	5.97239e-38	PWRN1	791114	Prader-Willi region non-protein coding RNA 1 [Source:HGNC Symbol;Acc:HGNC:33235]
ENSG00000169302	381.996	-2.55068	0.36644	-6.96071	3.38555e-12	2.17848e-11	STK32A	202374	serine/threonine kinase 32A [Source:HGNC Symbol;Acc:HGNC:28317]
ENSG00000182389	380.377	2.63896	0.442482	5.96399	2.46155e-09	1.17559e-08	CACNB4	785	calcium voltage-gated channel auxiliary subunit beta 4 [Source:HGNC Symbol;Acc:HGNC:1404]
ENSG00000166924	380.167	-2.4268	0.515374	-4.70882	2.49153e-06	8.31569e-06	NYAP1	222950	neuronal tyrosine phosphorylated phosphoinositide-3-kinase adaptor 1 [Source:HGNC Symbol;Acc:HGNC:22009]
ENSG00000244119	379.649	-3.66738	0.208694	-17.573	3.96366e-69	6.94122e-67	PDCL3P4		PDCL3 pseudogene 4 [Source:HGNC Symbol;Acc:HGNC:44505]
ENSG00000102290	377.734	-5.64257	0.789848	-7.14387	9.07376e-13	6.12851e-12	PCDH11X	27328	protocadherin 11 X-linked [Source:HGNC Symbol;Acc:HGNC:8656]
ENSG00000172156	377.463	6.97616	1.15567	6.03644	1.57554e-09	7.68307e-09	CCL11	6356	C-C motif chemokine ligand 11 [Source:HGNC Symbol;Acc:HGNC:10610]
ENSG00000171700	376.953	2.4346	0.206508	11.7894	4.4292e-32	1.22399e-30	RGS19	10287	regulator of G protein signaling 19 [Source:HGNC Symbol;Acc:HGNC:13735]
ENSG00000259807	375.773	2.50607	0.300165	8.34898	6.8855e-17	6.63978e-16			novel transcript
ENSG00000247092	375.352	-2.67986	0.187266	-14.3104	1.88422e-46	1.16649e-44	SNHG10	283596	small nucleolar RNA host gene 10 [Source:HGNC Symbol;Acc:HGNC:27510]
ENSG00000141934	375.237	2.42093	1.01815	2.37777	0.0174179	0.0294939	PLPP2	8612	phospholipid phosphatase 2 [Source:HGNC Symbol;Acc:HGNC:9230]
ENSG00000236675	375.153	3.95738	0.246846	16.0318	7.66394e-58	8.3479e-56	MTX1P1		metaxin 1 pseudogene 1 [Source:HGNC Symbol;Acc:HGNC:7505]
ENSG00000183230	374.372	-3.50311	0.57197	-6.12464	9.08899e-10	4.55772e-09	CTNNA3	29119	catenin alpha 3 [Source:HGNC Symbol;Acc:HGNC:2511]
ENSG00000126950	373.929	-2.39421	0.269736	-8.8761	6.92451e-19	7.81646e-18	TMEM35A	59353	transmembrane protein 35A [Source:HGNC Symbol;Acc:HGNC:25864]
ENSG00000188338	373.767	-6.90394	0.636563	-10.8457	2.09137e-27	4.30736e-26	SLC38A3	10991	solute carrier family 38 member 3 [Source:HGNC Symbol;Acc:HGNC:18044]
ENSG00000175352	371.939	2.0281	0.445484	4.55257	5.29943e-06	1.69294e-05	NRIP3	56675	nuclear receptor interacting protein 3 [Source:HGNC Symbol;Acc:HGNC:1167]
ENSG00000102032	371.834	2.6858	0.497996	5.39323	6.92037e-08	2.81694e-07	RENBP	5973	renin binding protein [Source:HGNC Symbol;Acc:HGNC:9959]
ENSG00000259820	367.189	-3.91104	0.381515	-10.2513	1.16735e-24	2.00658e-23
ENSG00000178401	365.319	4.26718	0.428177	9.96593	2.14846e-23	3.38804e-22	DNAJC22	79962	DnaJ heat shock protein family (Hsp40) member C22 [Source:HGNC Symbol;Acc:HGNC:25802]
ENSG00000166707	364.572	-2.25248	0.257022	-8.76376	1.88841e-18	2.06332e-17	ZCCHC18	644353	zinc finger CCHC-type containing 18 [Source:HGNC Symbol;Acc:HGNC:32459]
ENSG00000177575	363.669	-7.56817	0.770225	-9.82592	8.70768e-23	1.31872e-21	CD163	9332	CD163 molecule [Source:HGNC Symbol;Acc:HGNC:1631]
ENSG00000203805	362.052	3.47649	0.574383	6.05257	1.42555e-09	6.99362e-09	PLPP4	196051	phospholipid phosphatase 4 [Source:HGNC Symbol;Acc:HGNC:23531]
ENSG00000151572	358.642	-4.17759	0.400335	-10.4352	1.71199e-25	3.12406e-24	ANO4	121601	anoctamin 4 [Source:HGNC Symbol;Acc:HGNC:23837]
ENSG00000153404	358.378	-2.21379	0.534501	-4.14178	3.44615e-05	9.78348e-05	PLEKHG4B	153478	pleckstrin homology and RhoGEF domain containing G4B [Source:HGNC Symbol;Acc:HGNC:29399]
ENSG00000224259	358.144	5.68786	0.478772	11.8801	1.50203e-32	4.2776e-31	LINC01133		long intergenic non-protein coding RNA 1133 [Source:HGNC Symbol;Acc:HGNC:49447]
ENSG00000261888	356.39	3.40549	0.32866	10.3617	3.70173e-25	6.58808e-24			novel transcript
ENSG00000120937	355.42	10.045	1.11704	8.99248	2.41723e-19	2.83774e-18	NPPB	4879	natriuretic peptide B [Source:HGNC Symbol;Acc:HGNC:7940]
ENSG00000136943	354.631	5.02589	0.970449	5.17894	2.23156e-07	8.54272e-07	CTSV	1515	cathepsin V [Source:HGNC Symbol;Acc:HGNC:2538]
ENSG00000147113	354.58	-10.8451	1.70586	-6.35753	2.05021e-10	1.1022e-09	DIPK2B	79742	divergent protein kinase domain 2B [Source:HGNC Symbol;Acc:HGNC:25866]
ENSG00000077264	353.851	-2.01206	0.309082	-6.50979	7.52559e-11	4.21521e-10	PAK3	5063	p21 (RAC1) activated kinase 3 [Source:HGNC Symbol;Acc:HGNC:8592]
ENSG00000291139	353.33	-2.29499	0.222179	-10.3295	5.18411e-25	9.13909e-24	DPY19L2P2	349152	DPY19L2 pseudogene 2 [Source:HGNC Symbol;Acc:HGNC:21764]
ENSG00000172247	352.797	-2.97208	0.343464	-8.65324	5.00575e-18	5.29421e-17	C1QTNF4	114900	C1q and TNF related 4 [Source:HGNC Symbol;Acc:HGNC:14346]
ENSG00000241288	351.417	-2.03805	0.334213	-6.09806	1.07361e-09	5.34225e-09	LINC02614	101927056	long intergenic non-protein coding RNA 2614 [Source:HGNC Symbol;Acc:HGNC:54072]
ENSG00000138311	351.014	3.2407	0.413042	7.84594	4.29712e-15	3.56934e-14	ZNF365	22891	zinc finger protein 365 [Source:HGNC Symbol;Acc:HGNC:18194]
ENSG00000145335	349.586	-2.34723	0.567362	-4.1371	3.51724e-05	9.9719e-05	SNCA	6622	synuclein alpha [Source:HGNC Symbol;Acc:HGNC:11138]
ENSG00000204311	349.316	-2.162	0.222212	-9.72945	2.25809e-22	3.31365e-21	PJVK	494513	pejvakin [Source:HGNC Symbol;Acc:HGNC:29502]
ENSG00000069188	347.349	-3.10428	0.577569	-5.37474	7.66939e-08	3.10389e-07	SDK2	54549	sidekick cell adhesion molecule 2 [Source:HGNC Symbol;Acc:HGNC:19308]
ENSG00000228393	346.728	-3.32775	0.302068	-11.0166	3.17938e-28	6.90725e-27	LINC01004		long intergenic non-protein coding RNA 1004 [Source:HGNC Symbol;Acc:HGNC:48961]
ENSG00000154133	346.219	-4.69606	0.662829	-7.08488	1.39169e-12	9.23625e-12	ROBO4	54538	roundabout guidance receptor 4 [Source:HGNC Symbol;Acc:HGNC:17985]
ENSG00000119227	345.652	3.42602	0.246166	13.9175	4.95632e-44	2.74651e-42	PIGZ	80235	phosphatidylinositol glycan anchor biosynthesis class Z [Source:HGNC Symbol;Acc:HGNC:30596]
ENSG00000205959	345.642	-2.84345	0.358896	-7.92277	2.32271e-15	1.96853e-14			novel transcript
ENSG00000112319	344.54	2.10543	0.53157	3.96078	7.47048e-05	0.000201337	EYA4	2070	EYA transcriptional coactivator and phosphatase 4 [Source:HGNC Symbol;Acc:HGNC:3522]
ENSG00000188778	343.934	-11.3235	1.12883	-10.0311	1.11228e-23	1.78692e-22	ADRB3	155	adrenoceptor beta 3 [Source:HGNC Symbol;Acc:HGNC:288]
ENSG00000168993	343.697	-3.73612	0.492705	-7.58288	3.37958e-14	2.58251e-13	CPLX1	10815	complexin 1 [Source:HGNC Symbol;Acc:HGNC:2309]
ENSG00000175063	343.217	2.16105	0.52181	4.14146	3.45107e-05	9.79658e-05	UBE2C	11065	ubiquitin conjugating enzyme E2 C [Source:HGNC Symbol;Acc:HGNC:15937]
ENSG00000015479	343.124	-3.56007	0.380406	-9.35862	8.07856e-21	1.06384e-19	MATR3	9782	matrin 3 [Source:HGNC Symbol;Acc:HGNC:6912]
ENSG00000174028	342.585	2.52936	0.213781	11.8316	2.68083e-32	7.50655e-31	FAM3C2P		family with sequence similarity 3 member C2, pseudogene [Source:HGNC Symbol;Acc:HGNC:34501]
ENSG00000111199	340.899	3.61538	0.3078	11.7459	7.41461e-32	2.01389e-30	TRPV4	59341	transient receptor potential cation channel subfamily V member 4 [Source:HGNC Symbol;Acc:HGNC:18083]
ENSG00000164674	340.662	-2.43539	0.462497	-5.26574	1.39628e-07	5.489e-07	SYTL3	94120	synaptotagmin like 3 [Source:HGNC Symbol;Acc:HGNC:15587]
ENSG00000165959	340.557	-2.35303	0.273006	-8.61898	6.75509e-18	7.06654e-17	CLMN	79789	calmin [Source:HGNC Symbol;Acc:HGNC:19972]
ENSG00000203760	340.35	2.32189	0.323107	7.18613	6.66526e-13	4.5591e-12	CENPW	387103	centromere protein W [Source:HGNC Symbol;Acc:HGNC:21488]
ENSG00000238273	340.266	-2.09156	0.361989	-5.77795	7.56166e-09	3.43138e-08			novel transcript, antisense to FHL2
ENSG00000109072	339.935	4.24372	0.339109	12.5143	6.23394e-36	2.14779e-34	VTN	7448	vitronectin [Source:HGNC Symbol;Acc:HGNC:12724]
ENSG00000266256	339.855	-2.46904	0.21402	-11.5365	8.63522e-31	2.18793e-29	LINC00683	284276	long intergenic non-protein coding RNA 683 [Source:HGNC Symbol;Acc:HGNC:44467]
ENSG00000266256	339.855	-2.46904	0.21402	-11.5365	8.63522e-31	2.18793e-29	LINC00683	400660	long intergenic non-protein coding RNA 683 [Source:HGNC Symbol;Acc:HGNC:44467]
ENSG00000134321	339.834	-2.48586	0.470811	-5.27995	1.29222e-07	5.10399e-07	RSAD2	91543	radical S-adenosyl methionine domain containing 2 [Source:HGNC Symbol;Acc:HGNC:30908]
ENSG00000281026	339.612	-4.34594	0.400371	-10.8548	1.89278e-27	3.9187e-26	N4BP2L2-IT2	116828	N4BPL2 intronic transcript 2 [Source:HGNC Symbol;Acc:HGNC:25038]
ENSG00000155511	339.033	5.01394	0.701972	7.14266	9.15437e-13	6.17769e-12	GRIA1	2890	glutamate ionotropic receptor AMPA type subunit 1 [Source:HGNC Symbol;Acc:HGNC:4571]
ENSG00000134762	338.467	3.11338	0.666183	4.67345	2.96175e-06	9.77697e-06	DSC3	1825	desmocollin 3 [Source:HGNC Symbol;Acc:HGNC:3037]
ENSG00000144057	338.059	-2.83496	0.580764	-4.88143	1.05317e-06	3.69682e-06	ST6GAL2	84620	ST6 beta-galactoside alpha-2,6-sialyltransferase 2 [Source:HGNC Symbol;Acc:HGNC:10861]
ENSG00000111404	337.872	-3.75087	0.671761	-5.58364	2.35536e-08	1.01467e-07	RERGL	79785	RERG like [Source:HGNC Symbol;Acc:HGNC:26213]
ENSG00000186642	337.01	-3.7668	0.696371	-5.40918	6.33132e-08	2.58914e-07	PDE2A	5138	phosphodiesterase 2A [Source:HGNC Symbol;Acc:HGNC:8777]
ENSG00000113805	336.847	2.21545	0.358485	6.18006	6.40787e-10	3.26597e-09	CNTN3	5067	contactin 3 [Source:HGNC Symbol;Acc:HGNC:2173]
ENSG00000115194	336.707	2.99614	0.544916	5.49835	3.83362e-08	1.60967e-07	SLC30A3	7781	solute carrier family 30 member 3 [Source:HGNC Symbol;Acc:HGNC:11014]
ENSG00000163072	336.31	-2.77555	0.237511	-11.686	1.50338e-31	4.00442e-30	NOSTRIN	115677	nitric oxide synthase trafficking [Source:HGNC Symbol;Acc:HGNC:20203]
ENSG00000129195	335.798	2.98126	0.407753	7.31144	2.64304e-13	1.87085e-12	PIMREG	54478	PICALM interacting mitotic regulator [Source:HGNC Symbol;Acc:HGNC:25483]
ENSG00000139209	335.698	4.79803	0.461483	10.397	2.55872e-25	4.62129e-24	SLC38A4	55089	solute carrier family 38 member 4 [Source:HGNC Symbol;Acc:HGNC:14679]
ENSG00000158023	335.455	-2.53337	0.36734	-6.89654	5.32847e-12	3.35845e-11	CFAP251	144406	cilia and flagella associated protein 251 [Source:HGNC Symbol;Acc:HGNC:28506]
ENSG00000177103	335.302	-7.33762	0.758874	-9.66908	4.08018e-22	5.88129e-21	DSCAML1	57453	DS cell adhesion molecule like 1 [Source:HGNC Symbol;Acc:HGNC:14656]
ENSG00000111788	334.032	-2.16244	0.446268	-4.8456	1.26231e-06	4.38674e-06	DDX12B		DEAD/H-box helicase 12B, pseudogene [Source:HGNC Symbol;Acc:HGNC:38668]
ENSG00000212864	333.914	2.02682	0.211456	9.58504	9.24193e-22	1.2985e-20	RNF208	727800	ring finger protein 208 [Source:HGNC Symbol;Acc:HGNC:25420]
ENSG00000143816	333.82	-3.049	0.515179	-5.91833	3.25235e-09	1.53362e-08	WNT9A	7483	Wnt family member 9A [Source:HGNC Symbol;Acc:HGNC:12778]
ENSG00000164736	332.546	-4.44961	0.531765	-8.36763	5.8791e-17	5.71801e-16	SOX17	64321	SRY-box transcription factor 17 [Source:HGNC Symbol;Acc:HGNC:18122]
ENSG00000260314	332.405	-9.35114	1.22142	-7.65594	1.91898e-14	1.50039e-13	MRC1	4360	mannose receptor C-type 1 [Source:HGNC Symbol;Acc:HGNC:7228]
ENSG00000113296	332.119	-2.91949	0.46529	-6.27455	3.5064e-10	1.84469e-09	THBS4	7060	thrombospondin 4 [Source:HGNC Symbol;Acc:HGNC:11788]
ENSG00000291132	332.051	-2.13966	0.378105	-5.65891	1.52337e-08	6.69155e-08			novel transcript
ENSG00000183833	331.896	-4.28353	0.25667	-16.6889	1.57849e-62	2.16595e-60	CFAP91	89876	cilia and flagella associated protein 91 [Source:HGNC Symbol;Acc:HGNC:24010]
ENSG00000168081	331.48	5.82825	1.12045	5.20172	1.97455e-07	7.62239e-07	PNOC	5368	prepronociceptin [Source:HGNC Symbol;Acc:HGNC:9163]
ENSG00000245025	331.376	-3.13839	0.148035	-21.2003	9.47933e-100	5.00777e-97			novel transcript, antisense to RHOBTB2
ENSG00000046653	331.329	-4.07866	0.49428	-8.25171	1.56148e-16	1.46998e-15	GPM6B	2824	glycoprotein M6B [Source:HGNC Symbol;Acc:HGNC:4461]
ENSG00000072818	331.291	-2.29635	0.160618	-14.297	2.28546e-46	1.40938e-44	ACAP1	9744	ArfGAP with coiled-coil, ankyrin repeat and PH domains 1 [Source:HGNC Symbol;Acc:HGNC:16467]
ENSG00000135547	331.189	-2.31935	0.512775	-4.52314	6.09276e-06	1.92852e-05	HEY2	23493	hes related family bHLH transcription factor with YRPW motif 2 [Source:HGNC Symbol;Acc:HGNC:4881]
ENSG00000078814	330.247	-3.10627	0.304719	-10.1939	2.11198e-24	3.56272e-23	MYH7B	57644	myosin heavy chain 7B [Source:HGNC Symbol;Acc:HGNC:15906]
ENSG00000113555	330.174	-3.51463	0.619761	-5.67094	1.42014e-08	6.25694e-08	PCDH12	51294	protocadherin 12 [Source:HGNC Symbol;Acc:HGNC:8657]
ENSG00000137474	329.673	-2.62755	0.346195	-7.58981	3.20377e-14	2.4529e-13	MYO7A	4647	myosin VIIA [Source:HGNC Symbol;Acc:HGNC:7606]
ENSG00000228252	329.473	-4.35416	0.494347	-8.8079	1.2751e-18	1.4117e-17	COL6A4P2		collagen type VI alpha 4 pseudogene 2 [Source:HGNC Symbol;Acc:HGNC:38501]
ENSG00000075218	329.237	2.09156	0.446448	4.6849	2.80097e-06	9.27813e-06	GTSE1	51512	G2 and S-phase expressed 1 [Source:HGNC Symbol;Acc:HGNC:13698]
ENSG00000250320	328.605	2.77976	0.404948	6.86449	6.6727e-12	4.16758e-11	EDIL3-DT		EDIL3 divergent transcript [Source:HGNC Symbol;Acc:HGNC:40204]
ENSG00000138823	327.286	-6.2573	0.633169	-9.88252	4.95699e-23	7.62727e-22	MTTP	4547	microsomal triglyceride transfer protein [Source:HGNC Symbol;Acc:HGNC:7467]
ENSG00000156299	327.223	-3.05945	0.680118	-4.49841	6.84624e-06	2.15069e-05	TIAM1	7074	TIAM Rac1 associated GEF 1 [Source:HGNC Symbol;Acc:HGNC:11805]
ENSG00000102098	326.076	-2.6021	0.228313	-11.3971	4.32396e-30	1.05347e-28	SCML2	10389	Scm polycomb group protein like 2 [Source:HGNC Symbol;Acc:HGNC:10581]
ENSG00000163170	325.878	2.05668	0.206042	9.98189	1.82954e-23	2.8952e-22	BOLA3	388962	bolA family member 3 [Source:HGNC Symbol;Acc:HGNC:24415]
ENSG00000259943	325.848	-2.24559	0.208176	-10.787	3.96492e-27	8.01506e-26	ZMPSTE24-DT		ZMPSTE24 divergent transcript [Source:HGNC Symbol;Acc:HGNC:55402]
ENSG00000159189	325.264	-11.1658	1.19166	-9.36998	7.25442e-21	9.60097e-20	C1QC	714	complement C1q C chain [Source:HGNC Symbol;Acc:HGNC:1245]
ENSG00000179044	325.186	-3.40417	0.344239	-9.88899	4.647e-23	7.18166e-22	EXOC3L1	283849	exocyst complex component 3 like 1 [Source:HGNC Symbol;Acc:HGNC:27540]
ENSG00000259683	325.151	-3.98257	0.194225	-20.5049	1.94721e-93	8.45488e-91			golgin A6 family-like 9 (GOLGA6L9) pseudogene
ENSG00000167524	324.921	-2.21735	0.255152	-8.69031	3.61451e-18	3.85755e-17	RSKR	124923	ribosomal protein S6 kinase related [Source:HGNC Symbol;Acc:HGNC:26314]
ENSG00000101977	323.855	-3.00553	0.445606	-6.74482	1.53213e-11	9.21692e-11	MCF2	4168	MCF.2 cell line derived transforming sequence [Source:HGNC Symbol;Acc:HGNC:6940]
ENSG00000131188	323.522	3.14407	0.292118	10.763	5.1452e-27	1.03155e-25	PRR7	80758	proline rich 7, synaptic [Source:HGNC Symbol;Acc:HGNC:28130]
ENSG00000235363	321.358	-2.3333	0.246221	-9.47646	2.63067e-21	3.57719e-20	SNRPGP10		small nuclear ribonucleoprotein polypeptide G pseudogene 10 [Source:HGNC Symbol;Acc:HGNC:39329]
ENSG00000271605	321.295	2.27792	0.49269	4.62343	3.77443e-06	1.23364e-05	MILR1	284021	mast cell immunoglobulin like receptor 1 [Source:HGNC Symbol;Acc:HGNC:27570]
ENSG00000106278	320.813	3.46263	0.668831	5.17714	2.25313e-07	8.62011e-07	PTPRZ1	5803	protein tyrosine phosphatase receptor type Z1 [Source:HGNC Symbol;Acc:HGNC:9685]
ENSG00000198039	320.08	-2.12099	0.237872	-8.91654	4.81084e-19	5.50502e-18	ZNF273	10793	zinc finger protein 273 [Source:HGNC Symbol;Acc:HGNC:13067]
ENSG00000115290	318.897	-4.912	0.515081	-9.53637	1.47917e-21	2.0465e-20	GRB14	2888	growth factor receptor bound protein 14 [Source:HGNC Symbol;Acc:HGNC:4565]
ENSG00000186297	318.036	6.71352	0.850982	7.88914	3.04265e-15	2.5541e-14	GABRA5	2558	gamma-aminobutyric acid type A receptor subunit alpha5 [Source:HGNC Symbol;Acc:HGNC:4079]
ENSG00000254851	317.774	4.2918	1.2621	3.40051	0.000672595	0.00153641			proprotein convertase subtilisin/kexin type 7 (PCSK7) pseudogene
ENSG00000124491	317.755	-5.41891	1.04868	-5.16736	2.37421e-07	9.05817e-07	F13A1	2162	coagulation factor XIII A chain [Source:HGNC Symbol;Acc:HGNC:3531]
ENSG00000158089	317.115	4.78748	1.15413	4.14813	3.35203e-05	9.53764e-05	GALNT14	79623	polypeptide N-acetylgalactosaminyltransferase 14 [Source:HGNC Symbol;Acc:HGNC:22946]
ENSG00000144063	316.948	4.01585	0.453369	8.85779	8.16146e-19	9.16704e-18	MALL	7851	mal, T cell differentiation protein like [Source:HGNC Symbol;Acc:HGNC:6818]
ENSG00000141404	316.772	-3.11607	0.352701	-8.83489	1.00199e-18	1.11713e-17	GNAL	2774	G protein subunit alpha L [Source:HGNC Symbol;Acc:HGNC:4388]
ENSG00000058404	316.465	3.3399	0.559422	5.97028	2.3685e-09	1.13337e-08	CAMK2B	816	calcium/calmodulin dependent protein kinase II beta [Source:HGNC Symbol;Acc:HGNC:1461]
ENSG00000147231	315.355	-3.52592	0.212268	-16.6107	5.82997e-62	7.7644e-60	RADX	55086	RPA1 related single stranded DNA binding protein, X-linked [Source:HGNC Symbol;Acc:HGNC:25486]
ENSG00000183775	314.963	5.23186	0.527991	9.909	3.80426e-23	5.91676e-22	KCTD16	57528	potassium channel tetramerization domain containing 16 [Source:HGNC Symbol;Acc:HGNC:29244]
ENSG00000176945	314.261	-3.53296	0.41005	-8.61593	6.93736e-18	7.25242e-17	MUC20	200958	mucin 20, cell surface associated [Source:HGNC Symbol;Acc:HGNC:23282]
ENSG00000291035	313.943	-2.43739	0.273986	-8.89607	5.78614e-19	6.57831e-18	RRP7BP	91695	ribosomal RNA processing 7 homolog B, pseudogene [Source:HGNC Symbol;Acc:HGNC:30454]
ENSG00000130052	313.362	-2.35432	0.394298	-5.97093	2.35907e-09	1.1292e-08	STARD8	9754	StAR related lipid transfer domain containing 8 [Source:HGNC Symbol;Acc:HGNC:19161]
ENSG00000155269	312.578	-3.45568	0.40838	-8.46194	2.62961e-17	2.63518e-16	GPR78	27201	G protein-coupled receptor 78 [Source:HGNC Symbol;Acc:HGNC:4528]
ENSG00000238197	310.894	-2.76418	0.26539	-10.4155	2.10585e-25	3.82078e-24	PAXBP1-AS1	100506215	PAXBP1 antisense RNA 1 [Source:HGNC Symbol;Acc:HGNC:39603]
ENSG00000260563	310.411	-2.8586	0.242482	-11.7889	4.45096e-32	1.22787e-30			novel transcript
ENSG00000130032	310.235	-8.38562	0.737402	-11.3719	5.77482e-30	1.39622e-28	PRRG3	79057	proline rich and Gla domain 3 [Source:HGNC Symbol;Acc:HGNC:30798]
ENSG00000149403	310.107	-3.08954	0.482991	-6.39669	1.58785e-10	8.62997e-10	GRIK4	2900	glutamate ionotropic receptor kainate type subunit 4 [Source:HGNC Symbol;Acc:HGNC:4582]
ENSG00000239887	310.008	2.83266	0.344174	8.23032	1.8671e-16	1.74166e-15	C1orf226	400793	chromosome 1 open reading frame 226 [Source:HGNC Symbol;Acc:HGNC:34351]
ENSG00000171219	309.132	-4.10379	0.197003	-20.8311	2.26253e-96	1.05464e-93	CDC42BPG	55561	CDC42 binding protein kinase gamma [Source:HGNC Symbol;Acc:HGNC:29829]
ENSG00000183569	308.86	-2.81944	0.240921	-11.7027	1.23419e-31	3.30406e-30	SERHL2	253190	serine hydrolase like 2 [Source:HGNC Symbol;Acc:HGNC:29446]
ENSG00000196172	308.43	-2.77156	0.21865	-12.6758	8.05474e-37	2.95499e-35	ZNF681	148213	zinc finger protein 681 [Source:HGNC Symbol;Acc:HGNC:26457]
ENSG00000100302	307.176	2.02446	0.659397	3.07017	0.00213937	0.00443446	RASD2	23551	RASD family member 2 [Source:HGNC Symbol;Acc:HGNC:18229]
ENSG00000115828	307.026	2.97644	0.27657	10.762	5.20428e-27	1.04273e-25	QPCT	25797	glutaminyl-peptide cyclotransferase [Source:HGNC Symbol;Acc:HGNC:9753]
ENSG00000112149	306.585	-2.91252	0.39073	-7.45403	9.05329e-14	6.68754e-13	CD83	9308	CD83 molecule [Source:HGNC Symbol;Acc:HGNC:1703]
[truncated: 829 more rows]

## Sheet: Cortex_3D_vs_Tissue
geneid	baseMean	log2FoldChange	lfcSE	stat	pvalue	padj	external_gene_name	entrezgene_id	description
ENSG00000001630	571.926	2.4409	0.191124	12.7712	2.37323e-37	7.72324e-36	CYP51A1	1595	cytochrome P450 family 51 subfamily A member 1 [Source:HGNC Symbol;Acc:HGNC:2649]
ENSG00000002587	3765.1	-5.68057	0.555493	-10.2262	1.51395e-24	2.43098e-23	HS3ST1	9957	heparan sulfate-glucosamine 3-sulfotransferase 1 [Source:HGNC Symbol;Acc:HGNC:5194]
ENSG00000004399	10651.8	2.3945	0.30153	7.94116	2.00296e-15	1.64136e-14	PLXND1	23129	plexin D1 [Source:HGNC Symbol;Acc:HGNC:9107]
ENSG00000004700	2652.64	2.2093	0.107562	20.5398	9.49495e-94	3.23614e-91	RECQL	5965	RecQ like helicase [Source:HGNC Symbol;Acc:HGNC:9948]
ENSG00000004777	1312.82	-3.2233	0.189379	-17.0203	5.80282e-65	7.44663e-63	ARHGAP33	115703	Rho GTPase activating protein 33 [Source:HGNC Symbol;Acc:HGNC:23085]
ENSG00000004799	13087.2	-6.36397	0.300123	-21.2045	8.67517e-100	3.61811e-97	PDK4	5166	pyruvate dehydrogenase kinase 4 [Source:HGNC Symbol;Acc:HGNC:8812]
ENSG00000004848	4479.56	-4.21934	0.39983	-10.5528	4.92886e-26	8.58879e-25	ARX	170302	aristaless related homeobox [Source:HGNC Symbol;Acc:HGNC:18060]
ENSG00000005187	4549.46	-6.18099	0.277002	-22.3139	2.70701e-110	1.47938e-107	ACSM3	6296	acyl-CoA synthetase medium chain family member 3 [Source:HGNC Symbol;Acc:HGNC:10522]
ENSG00000005243	2348.98	2.95218	0.233042	12.668	8.89545e-37	2.83376e-35	COPZ2	51226	COPI coat complex subunit zeta 2 [Source:HGNC Symbol;Acc:HGNC:19356]
ENSG00000005249	2401.11	-3.55205	0.268116	-13.2482	4.62171e-40	1.74606e-38	PRKAR2B	5577	protein kinase cAMP-dependent type II regulatory subunit beta [Source:HGNC Symbol;Acc:HGNC:9392]
ENSG00000005379	3540.65	-3.31328	0.217604	-15.2262	2.36977e-52	1.71104e-50	TSPOAP1	9256	TSPO associated protein 1 [Source:HGNC Symbol;Acc:HGNC:16831]
ENSG00000005884	36440.3	2.74287	0.345809	7.93174	2.16096e-15	1.76946e-14	ITGA3	3675	integrin subunit alpha 3 [Source:HGNC Symbol;Acc:HGNC:6139]
ENSG00000005961	146.819	-4.22922	0.338357	-12.4993	7.53281e-36	2.28486e-34	ITGA2B	3674	integrin subunit alpha 2b [Source:HGNC Symbol;Acc:HGNC:6138]
ENSG00000006007	5411.7	2.22126	0.133742	16.6086	6.04066e-62	6.53484e-60	GDE1	51573	glycerophosphodiester phosphodiesterase 1 [Source:HGNC Symbol;Acc:HGNC:29644]
ENSG00000006016	2254.48	8.03576	0.424308	18.9385	5.49243e-80	1.20064e-77	CRLF1	9244	cytokine receptor like factor 1 [Source:HGNC Symbol;Acc:HGNC:2364]
ENSG00000006327	8914.39	6.98266	0.200922	34.7531	1.2431e-264	1.97012e-260	TNFRSF12A	51330	TNF receptor superfamily member 12A [Source:HGNC Symbol;Acc:HGNC:18152]
ENSG00000006451	8422.73	2.15779	0.113977	18.9318	6.23633e-80	1.34471e-77	RALA	5898	RAS like proto-oncogene A [Source:HGNC Symbol;Acc:HGNC:9839]
ENSG00000006468	1330.34	3.97547	0.373081	10.6558	1.63895e-26	2.92674e-25	ETV1	2115	ETS variant transcription factor 1 [Source:HGNC Symbol;Acc:HGNC:3490]
ENSG00000006534	1278.41	2.14916	0.380977	5.64118	1.68885e-08	7.22521e-08	ALDH3B1	221	aldehyde dehydrogenase 3 family member B1 [Source:HGNC Symbol;Acc:HGNC:410]
ENSG00000006576	6891.75	2.63125	0.220778	11.9181	9.52737e-33	2.49991e-31	PHTF2	57157	putative homeodomain transcription factor 2 [Source:HGNC Symbol;Acc:HGNC:13411]
ENSG00000007062	177.797	3.6489	0.656182	5.56081	2.68521e-08	1.12301e-07	PROM1	8842	prominin 1 [Source:HGNC Symbol;Acc:HGNC:9454]
ENSG00000007174	112.632	-3.29931	0.363005	-9.08887	1.00072e-19	1.15345e-18	DNAH9	1770	dynein axonemal heavy chain 9 [Source:HGNC Symbol;Acc:HGNC:2953]
ENSG00000007350	107.595	-9.78559	1.46299	-6.68877	2.25056e-11	1.29255e-10	TKTL1	8277	transketolase like 1 [Source:HGNC Symbol;Acc:HGNC:11835]
ENSG00000007402	287.309	-2.10126	0.355654	-5.90816	3.45943e-09	1.58964e-08	CACNA2D2	9254	calcium voltage-gated channel auxiliary subunit alpha2delta 2 [Source:HGNC Symbol;Acc:HGNC:1400]
ENSG00000008118	1592.39	-2.18734	0.275064	-7.95211	1.83367e-15	1.50809e-14	CAMK1G	57172	calcium/calmodulin dependent protein kinase IG [Source:HGNC Symbol;Acc:HGNC:14585]
ENSG00000008226	139.821	-2.27347	0.30952	-7.34515	2.05526e-13	1.42181e-12	DLEC1	9940	DLEC1 cilia and flagella associated protein [Source:HGNC Symbol;Acc:HGNC:2899]
ENSG00000008311	6112.18	-2.05711	0.175433	-11.7259	9.39443e-32	2.30476e-30	AASS	10157	aminoadipate-semialdehyde synthase [Source:HGNC Symbol;Acc:HGNC:17366]
ENSG00000008394	4219.84	7.46325	0.402903	18.5237	1.3306e-76	2.54073e-74	MGST1	4257	microsomal glutathione S-transferase 1 [Source:HGNC Symbol;Acc:HGNC:7061]
ENSG00000008517	1387.99	2.35897	0.418426	5.63772	1.72318e-08	7.36214e-08	IL32	9235	interleukin 32 [Source:HGNC Symbol;Acc:HGNC:16830]
ENSG00000008735	740.342	-3.98752	0.312651	-12.7539	2.96501e-37	9.58998e-36	MAPK8IP2	23542	mitogen-activated protein kinase 8 interacting protein 2 [Source:HGNC Symbol;Acc:HGNC:6883]
ENSG00000009724	251.452	-2.29223	0.308588	-7.42813	1.1014e-13	7.78052e-13	MASP2	10747	MBL associated serine protease 2 [Source:HGNC Symbol;Acc:HGNC:6902]
ENSG00000010030	168.188	2.15132	0.332028	6.47934	9.21249e-11	4.98138e-10	ETV7	51513	ETS variant transcription factor 7 [Source:HGNC Symbol;Acc:HGNC:18160]
ENSG00000010278	15200.9	3.92549	0.307185	12.7789	2.15014e-37	7.01163e-36	CD9	928	CD9 molecule [Source:HGNC Symbol;Acc:HGNC:1709]
ENSG00000010319	225.219	-5.90165	0.507434	-11.6304	2.8876e-31	6.89738e-30	SEMA3G	56920	semaphorin 3G [Source:HGNC Symbol;Acc:HGNC:30400]
ENSG00000010327	753.699	-3.51574	0.930736	-3.77737	0.00015849	0.000400521	STAB1	23166	stabilin 1 [Source:HGNC Symbol;Acc:HGNC:18628]
ENSG00000010610	520.225	-2.60342	0.278353	-9.35293	8.52497e-21	1.06259e-19	CD4	920	CD4 molecule [Source:HGNC Symbol;Acc:HGNC:1678]
ENSG00000011028	58978.7	2.13958	0.302916	7.06326	1.62641e-12	1.04484e-11	MRC2	9902	mannose receptor C type 2 [Source:HGNC Symbol;Acc:HGNC:16875]
ENSG00000011198	2249.45	2.58399	0.170129	15.1884	4.21917e-52	2.99855e-50	ABHD5	51099	abhydrolase domain containing 5, lysophosphatidic acid acyltransferase [Source:HGNC Symbol;Acc:HGNC:21396]
ENSG00000011201	1384.62	4.19295	0.368003	11.3938	4.48973e-30	9.90333e-29	ANOS1	3730	anosmin 1 [Source:HGNC Symbol;Acc:HGNC:6211]
ENSG00000011347	647.972	2.46932	0.52965	4.66218	3.12878e-06	1.0157e-05	SYT7	9066	synaptotagmin 7 [Source:HGNC Symbol;Acc:HGNC:11514]
ENSG00000011422	3371.6	3.87938	0.196142	19.7784	4.56866e-87	1.27029e-84	PLAUR	5329	plasminogen activator, urokinase receptor [Source:HGNC Symbol;Acc:HGNC:9053]
ENSG00000011426	1619.83	2.83776	0.315561	8.99275	2.41123e-19	2.70257e-18	ANLN	54443	anillin, actin binding protein [Source:HGNC Symbol;Acc:HGNC:14082]
ENSG00000011600	121.091	-3.17793	1.28308	-2.4768	0.0132565	0.0234989	TYROBP	7305	transmembrane immune signaling adaptor TYROBP [Source:HGNC Symbol;Acc:HGNC:12449]
ENSG00000012124	7181.95	-7.73632	0.646477	-11.9669	5.29695e-33	1.41209e-31	CD22	933	CD22 molecule [Source:HGNC Symbol;Acc:HGNC:1643]
ENSG00000012504	503.561	-6.3917	1.0637	-6.00895	1.86731e-09	8.82876e-09	NR1H4	9971	nuclear receptor subfamily 1 group H member 4 [Source:HGNC Symbol;Acc:HGNC:7967]
ENSG00000012660	12031.3	2.6616	0.136276	19.531	5.98414e-85	1.5676e-82	ELOVL5	60481	ELOVL fatty acid elongase 5 [Source:HGNC Symbol;Acc:HGNC:21308]
ENSG00000013016	8675.98	4.66225	0.348037	13.3958	6.39422e-41	2.54301e-39	EHD3	30845	EH domain containing 3 [Source:HGNC Symbol;Acc:HGNC:3244]
ENSG00000015133	304.932	-3.21023	0.474898	-6.75984	1.38142e-11	8.11467e-11	CCDC88C	440193	coiled-coil domain containing 88C [Source:HGNC Symbol;Acc:HGNC:19967]
ENSG00000015479	343.124	-2.21286	0.344741	-6.41889	1.3727e-10	7.29365e-10	MATR3	9782	matrin 3 [Source:HGNC Symbol;Acc:HGNC:6912]
ENSG00000018236	4906.02	-2.01523	0.413188	-4.87727	1.07566e-06	3.71449e-06	CNTN1	1272	contactin 1 [Source:HGNC Symbol;Acc:HGNC:2171]
ENSG00000018625	622.101	-7.24566	0.955966	-7.57942	3.47116e-14	2.56171e-13	ATP1A2	477	ATPase Na+/K+ transporting subunit alpha 2 [Source:HGNC Symbol;Acc:HGNC:800]
ENSG00000019169	110.33	-3.59795	0.761385	-4.72553	2.29511e-06	7.58503e-06	MARCO	8685	macrophage receptor with collagenous structure [Source:HGNC Symbol;Acc:HGNC:6895]
ENSG00000019582	5226.33	-3.13711	0.471347	-6.65561	2.82124e-11	1.60721e-10	CD74	972	CD74 molecule [Source:HGNC Symbol;Acc:HGNC:1697]
ENSG00000019991	735.166	3.91464	0.581206	6.73538	1.63498e-11	9.51598e-11	HGF	3082	hepatocyte growth factor [Source:HGNC Symbol;Acc:HGNC:4893]
ENSG00000020577	3407.09	2.34159	0.228255	10.2587	1.08202e-24	1.75341e-23	SAMD4A	23034	sterile alpha motif domain containing 4A [Source:HGNC Symbol;Acc:HGNC:23023]
ENSG00000021645	1680.09	4.21627	0.428212	9.84623	7.11632e-23	1.02857e-21	NRXN3	9369	neurexin 3 [Source:HGNC Symbol;Acc:HGNC:8010]
ENSG00000023909	2654.52	2.67689	0.273118	9.80125	1.11203e-22	1.58347e-21	GCLM	2730	glutamate-cysteine ligase modifier subunit [Source:HGNC Symbol;Acc:HGNC:4312]
ENSG00000024422	40041.8	2.26366	0.19596	11.5516	7.24523e-31	1.68367e-29	EHD2	30846	EH domain containing 2 [Source:HGNC Symbol;Acc:HGNC:3243]
ENSG00000024526	284.992	3.33777	0.510167	6.5425	6.04995e-11	3.33041e-10	DEPDC1	55635	DEP domain containing 1 [Source:HGNC Symbol;Acc:HGNC:22949]
ENSG00000025039	1392.8	2.57421	0.293988	8.75617	2.01989e-18	2.10537e-17	RRAGD	58528	Ras related GTP binding D [Source:HGNC Symbol;Acc:HGNC:19903]
ENSG00000026508	17307.7	4.0068	0.207958	19.2674	1.0097e-82	2.48096e-80	CD44	960	CD44 molecule (Indian blood group) [Source:HGNC Symbol;Acc:HGNC:1681]
ENSG00000026559	661.812	3.41921	0.437346	7.81809	5.36305e-15	4.25727e-14	KCNG1	3755	potassium voltage-gated channel modifier subfamily G member 1 [Source:HGNC Symbol;Acc:HGNC:6248]
ENSG00000028277	574.476	3.47397	0.51893	6.69449	2.16426e-11	1.24434e-10	POU2F2	5452	POU class 2 homeobox 2 [Source:HGNC Symbol;Acc:HGNC:9213]
ENSG00000029153	1193.26	6.06023	0.331549	18.2785	1.22693e-74	2.24797e-72	BMAL2	56938	basic helix-loop-helix ARNT like 2 [Source:HGNC Symbol;Acc:HGNC:18984]
ENSG00000029559	2162.54	15.1872	1.47259	10.3133	6.13757e-25	1.00956e-23	IBSP	3381	integrin binding sialoprotein [Source:HGNC Symbol;Acc:HGNC:5341]
ENSG00000030582	32890.6	2.64205	0.196757	13.428	4.14578e-41	1.66974e-39	GRN	2896	granulin precursor [Source:HGNC Symbol;Acc:HGNC:4601]
ENSG00000033100	10194.8	2.85556	0.154004	18.5422	9.43195e-77	1.81191e-74	CHPF2	54480	chondroitin polymerizing factor 2 [Source:HGNC Symbol;Acc:HGNC:29270]
ENSG00000034152	4298.14	2.22591	0.261038	8.52713	1.50018e-17	1.45327e-16	MAP2K3	5606	mitogen-activated protein kinase kinase 3 [Source:HGNC Symbol;Acc:HGNC:6843]
ENSG00000034239	579.073	-5.01269	0.476983	-10.5092	7.83901e-26	1.3526e-24	CLXN	79645	calaxin [Source:HGNC Symbol;Acc:HGNC:25678]
ENSG00000034971	110.511	-2.09093	0.738704	-2.83054	0.00464701	0.00909068	MYOC	4653	myocilin [Source:HGNC Symbol;Acc:HGNC:7610]
ENSG00000035403	46840.9	2.11934	0.126592	16.7414	6.53832e-63	7.42814e-61	VCL	7414	vinculin [Source:HGNC Symbol;Acc:HGNC:12665]
ENSG00000036530	167.84	-2.91553	0.289053	-10.0865	6.3398e-24	9.80256e-23	CYP46A1	10858	cytochrome P450 family 46 subfamily A member 1 [Source:HGNC Symbol;Acc:HGNC:2641]
ENSG00000036828	208.297	-8.24028	1.76359	-4.67246	2.97618e-06	9.68841e-06	CASR	846	calcium sensing receptor [Source:HGNC Symbol;Acc:HGNC:1514]
ENSG00000037280	436.512	-2.69134	1.01905	-2.64104	0.00826524	0.0153449	FLT4	2324	fms related receptor tyrosine kinase 4 [Source:HGNC Symbol;Acc:HGNC:3767]
ENSG00000037965	1202.12	2.23465	0.401047	5.57204	2.51779e-08	1.05564e-07	HOXC8	3224	homeobox C8 [Source:HGNC Symbol;Acc:HGNC:5129]
ENSG00000038295	984.804	4.94142	0.881761	5.60404	2.09412e-08	8.85857e-08	TLL1	7092	tolloid like 1 [Source:HGNC Symbol;Acc:HGNC:11843]
ENSG00000038427	91633.5	7.73454	0.367573	21.0422	2.69534e-98	1.08145e-95	VCAN	1462	versican [Source:HGNC Symbol;Acc:HGNC:2464]
ENSG00000039068	237.888	-4.62564	0.607159	-7.61849	2.56655e-14	1.91461e-13	CDH1	999	cadherin 1 [Source:HGNC Symbol;Acc:HGNC:1748]
ENSG00000039537	220.105	-2.39877	0.533283	-4.49812	6.85581e-06	2.12319e-05	C6	729	complement C6 [Source:HGNC Symbol;Acc:HGNC:1339]
ENSG00000039560	14679.6	3.25455	0.196028	16.6025	6.68662e-62	7.19137e-60	RAI14	26064	retinoic acid induced 14 [Source:HGNC Symbol;Acc:HGNC:14873]
ENSG00000040275	2479.93	2.65876	0.187764	14.1601	1.6172e-45	8.21481e-44	SPDL1	54908	spindle apparatus coiled-coil protein 1 [Source:HGNC Symbol;Acc:HGNC:26010]
ENSG00000040633	3518.35	2.01508	0.164089	12.2804	1.15431e-34	3.34443e-33	PHF23	79142	PHD finger protein 23 [Source:HGNC Symbol;Acc:HGNC:28428]
ENSG00000041353	629.513	3.00464	0.567221	5.29713	1.17638e-07	4.57181e-07	RAB27B	5874	RAB27B, member RAS oncogene family [Source:HGNC Symbol;Acc:HGNC:9767]
ENSG00000041982	33955.7	8.70306	0.594458	14.6403	1.55296e-48	9.32273e-47	TNC	3371	tenascin C [Source:HGNC Symbol;Acc:HGNC:5318]
ENSG00000042753	5271.85	2.6851	0.205032	13.096	3.47083e-39	1.25731e-37	AP2S1	1175	adaptor related protein complex 2 subunit sigma 1 [Source:HGNC Symbol;Acc:HGNC:565]
ENSG00000044524	1045.59	2.19284	0.486297	4.50926	6.5053e-06	2.02195e-05	EPHA3	2042	EPH receptor A3 [Source:HGNC Symbol;Acc:HGNC:3387]
ENSG00000046653	331.329	-2.61883	0.449779	-5.82248	5.79799e-09	2.60495e-08	GPM6B	2824	glycoprotein M6B [Source:HGNC Symbol;Acc:HGNC:4461]
ENSG00000046889	385.877	-2.96394	0.395949	-7.48565	7.1193e-14	5.10313e-13	PREX2	80243	phosphatidylinositol-3,4,5-trisphosphate dependent Rac exchange factor 2 [Source:HGNC Symbol;Acc:HGNC:22950]
ENSG00000047634	1862.44	-2.10915	0.246627	-8.552	1.20979e-17	1.18135e-16	SCML1	6322	Scm polycomb group protein like 1 [Source:HGNC Symbol;Acc:HGNC:10580]
ENSG00000047648	2151.24	-2.37783	0.37457	-6.34816	2.17912e-10	1.1353e-09	ARHGAP6	395	Rho GTPase activating protein 6 [Source:HGNC Symbol;Acc:HGNC:676]
ENSG00000048052	1673.75	3.27967	0.368702	8.89518	5.83258e-19	6.35747e-18	HDAC9	9734	histone deacetylase 9 [Source:HGNC Symbol;Acc:HGNC:14065]
ENSG00000049283	451.721	-6.94592	0.343601	-20.2151	7.21202e-91	2.28599e-88	EPN3	55040	epsin 3 [Source:HGNC Symbol;Acc:HGNC:18235]
ENSG00000049323	19799.8	3.02029	0.368294	8.20076	2.38873e-16	2.10029e-15	LTBP1	4052	latent transforming growth factor beta binding protein 1 [Source:HGNC Symbol;Acc:HGNC:6714]
ENSG00000049540	33855	4.60452	0.659497	6.98187	2.91273e-12	1.83039e-11	ELN	2006	elastin [Source:HGNC Symbol;Acc:HGNC:3327]
ENSG00000049860	14296.8	2.29984	0.177664	12.9449	2.51009e-38	8.64808e-37	HEXB	3074	hexosaminidase subunit beta [Source:HGNC Symbol;Acc:HGNC:4879]
ENSG00000050030	102.297	-2.47406	0.408477	-6.05679	1.38864e-09	6.64988e-09	NEXMIF	340533	neurite extension and migration factor [Source:HGNC Symbol;Acc:HGNC:29433]
ENSG00000050165	51759.4	2.47253	0.270264	9.14859	5.76808e-20	6.79669e-19	DKK3	27122	dickkopf WNT signaling pathway inhibitor 3 [Source:HGNC Symbol;Acc:HGNC:2893]
ENSG00000050405	17976.5	2.21719	0.158279	14.0081	1.39094e-44	6.72083e-43	LIMA1	51474	LIM domain and actin binding 1 [Source:HGNC Symbol;Acc:HGNC:24636]
ENSG00000050438	893.214	-2.54128	0.357198	-7.11448	1.12332e-12	7.30076e-12	SLC4A8	9498	solute carrier family 4 member 8 [Source:HGNC Symbol;Acc:HGNC:11034]
ENSG00000050820	9590.47	2.16145	0.167826	12.8791	5.89899e-38	1.99127e-36	BCAR1	9564	BCAR1 scaffold protein, Cas family member [Source:HGNC Symbol;Acc:HGNC:971]
ENSG00000051128	1914.74	2.09427	0.188062	11.1361	8.3736e-29	1.69922e-27	HOMER3	9454	homer scaffold protein 3 [Source:HGNC Symbol;Acc:HGNC:17514]
ENSG00000051341	153.302	2.14923	0.433914	4.95311	7.30368e-07	2.57285e-06	POLQ	10721	DNA polymerase theta [Source:HGNC Symbol;Acc:HGNC:9186]
ENSG00000052802	7749.94	3.60468	0.243597	14.7977	1.5147e-49	9.50724e-48	MSMO1	6307	methylsterol monooxygenase 1 [Source:HGNC Symbol;Acc:HGNC:10545]
ENSG00000053702	417.585	-2.34909	0.228825	-10.2659	1.00405e-24	1.63208e-23	NRIP2	83714	nuclear receptor interacting protein 2 [Source:HGNC Symbol;Acc:HGNC:23078]
ENSG00000053918	100.026	-2.06941	0.700218	-2.95538	0.00312283	0.00632811	KCNQ1	3784	potassium voltage-gated channel subfamily Q member 1 [Source:HGNC Symbol;Acc:HGNC:6294]
ENSG00000054356	2553.77	10.2383	0.698648	14.6544	1.26265e-48	7.60876e-47	PTPRN	5798	protein tyrosine phosphatase receptor type N [Source:HGNC Symbol;Acc:HGNC:9676]
ENSG00000054654	11749.1	-2.00285	0.217354	-9.21469	3.12183e-20	3.74962e-19	SYNE2	23224	spectrin repeat containing nuclear envelope protein 2 [Source:HGNC Symbol;Acc:HGNC:17084]
ENSG00000054938	3164.96	5.96764	0.69107	8.63537	5.85363e-18	5.88389e-17	CHRDL2	25884	chordin like 2 [Source:HGNC Symbol;Acc:HGNC:24168]
ENSG00000054967	403.853	3.08737	0.268981	11.478	1.70131e-30	3.87682e-29	RELT	84957	RELT TNF receptor [Source:HGNC Symbol;Acc:HGNC:13764]
ENSG00000056487	192.414	-5.43308	0.668906	-8.12234	4.5728e-16	3.93122e-15	PHF21B	112885	PHD finger protein 21B [Source:HGNC Symbol;Acc:HGNC:25161]
ENSG00000057019	16056.6	2.16958	0.217645	9.96843	2.09518e-23	3.13702e-22	DCBLD2	131566	discoidin, CUB and LCCL domain containing 2 [Source:HGNC Symbol;Acc:HGNC:24627]
ENSG00000057704	572.986	-3.19399	0.352285	-9.06651	1.22894e-19	1.40576e-18	TMCC3	57458	transmembrane and coiled-coil domain family 3 [Source:HGNC Symbol;Acc:HGNC:29199]
ENSG00000058262	31744.7	2.31031	0.130224	17.741	2.02226e-70	3.20497e-68	SEC61A1	29927	SEC61 translocon subunit alpha 1 [Source:HGNC Symbol;Acc:HGNC:18276]
ENSG00000058404	316.465	2.71464	0.52231	5.19737	2.02132e-07	7.6301e-07	CAMK2B	816	calcium/calmodulin dependent protein kinase II beta [Source:HGNC Symbol;Acc:HGNC:1461]
ENSG00000059573	6827.43	2.09181	0.144868	14.4394	2.92479e-47	1.63217e-45	ALDH18A1	5832	aldehyde dehydrogenase 18 family member A1 [Source:HGNC Symbol;Acc:HGNC:9722]
ENSG00000060718	6549.87	3.1818	0.878536	3.6217	0.000292668	0.000710315	COL11A1	1301	collagen type XI alpha 1 chain [Source:HGNC Symbol;Acc:HGNC:2186]
ENSG00000060982	14500.6	3.53797	0.276666	12.7878	1.91718e-37	6.27779e-36	BCAT1	586	branched chain amino acid transaminase 1 [Source:HGNC Symbol;Acc:HGNC:976]
ENSG00000061337	1283.52	2.49493	0.271785	9.17978	4.31973e-20	5.14746e-19	LZTS1	11178	leucine zipper tumor suppressor 1 [Source:HGNC Symbol;Acc:HGNC:13861]
ENSG00000062038	3875.45	-4.34665	0.51851	-8.38296	5.16121e-17	4.79048e-16	CDH3	1001	cadherin 3 [Source:HGNC Symbol;Acc:HGNC:1762]
ENSG00000063180	2109.34	-2.15593	0.197744	-10.9027	1.11926e-27	2.12185e-26	CA11	770	carbonic anhydrase 11 [Source:HGNC Symbol;Acc:HGNC:1370]
ENSG00000063660	28319.8	2.56019	0.226896	11.2836	1.58201e-29	3.36093e-28	GPC1	2817	glypican 1 [Source:HGNC Symbol;Acc:HGNC:4449]
ENSG00000064042	3594.79	-2.6633	0.504076	-5.28353	1.2672e-07	4.90254e-07	LIMCH1	22998	LIM and calponin homology domains 1 [Source:HGNC Symbol;Acc:HGNC:29191]
ENSG00000064199	204.454	2.62778	0.201699	13.0282	8.4551e-39	2.98111e-37	SPA17	53340	sperm autoantigenic protein 17 [Source:HGNC Symbol;Acc:HGNC:11210]
ENSG00000064300	471.425	2.96655	1.03537	2.86521	0.00416735	0.00822647	NGFR	4804	nerve growth factor receptor [Source:HGNC Symbol;Acc:HGNC:7809]
ENSG00000064309	3719.07	-2.21652	0.255617	-8.67123	4.2746e-18	4.34548e-17	CDON	50937	cell adhesion associated, oncogene regulated [Source:HGNC Symbol;Acc:HGNC:17104]
ENSG00000064601	22544.2	2.40953	0.173287	13.9048	5.92312e-44	2.74883e-42	CTSA	5476	cathepsin A [Source:HGNC Symbol;Acc:HGNC:9251]
ENSG00000064651	3876.23	2.04433	0.234115	8.73216	2.49844e-18	2.58379e-17	SLC12A2	6558	solute carrier family 12 member 2 [Source:HGNC Symbol;Acc:HGNC:10911]
ENSG00000064687	451.339	2.37969	0.196183	12.13	7.32896e-34	2.04135e-32	ABCA7	10347	ATP binding cassette subfamily A member 7 [Source:HGNC Symbol;Acc:HGNC:37]
ENSG00000065308	20583	3.01403	0.184323	16.3519	4.21883e-60	4.17888e-58	TRAM2	9697	translocation associated membrane protein 2 [Source:HGNC Symbol;Acc:HGNC:16855]
ENSG00000065328	120.914	2.80693	0.425197	6.60147	4.07099e-11	2.28184e-10	MCM10	55388	minichromosome maintenance 10 replication initiation factor [Source:HGNC Symbol;Acc:HGNC:18043]
ENSG00000065485	3339.3	2.7687	0.214698	12.8958	4.75127e-38	1.61763e-36	PDIA5	10954	protein disulfide isomerase family A member 5 [Source:HGNC Symbol;Acc:HGNC:24811]
ENSG00000065534	62610.1	2.15078	0.214815	10.0122	1.34661e-23	2.04717e-22	MYLK	4638	myosin light chain kinase [Source:HGNC Symbol;Acc:HGNC:7590]
ENSG00000065609	360.113	-2.30001	0.520108	-4.42218	9.77101e-06	2.96375e-05	SNAP91	9892	synaptosome associated protein 91 [Source:HGNC Symbol;Acc:HGNC:14986]
ENSG00000065911	5162.61	4.08509	0.232793	17.5481	6.14625e-69	9.27703e-67	MTHFD2	10797	methylenetetrahydrofolate dehydrogenase (NADP+ dependent) 2, methenyltetrahydrofolate cyclohydrolase [Source:HGNC Symbol;Acc:HGNC:7434]
ENSG00000065989	1365.15	3.50634	0.252761	13.8721	9.34374e-44	4.29853e-42	PDE4A	5141	phosphodiesterase 4A [Source:HGNC Symbol;Acc:HGNC:8780]
ENSG00000066248	200.008	2.85626	0.773583	3.69224	0.000222283	0.000549802	NGEF	25791	neuronal guanine nucleotide exchange factor [Source:HGNC Symbol;Acc:HGNC:7807]
ENSG00000066279	679.667	2.25459	0.424868	5.30657	1.1171e-07	4.35295e-07	ASPM	259266	assembly factor for spindle microtubules [Source:HGNC Symbol;Acc:HGNC:19048]
ENSG00000066468	2026.53	-3.82992	0.380659	-10.0613	8.1922e-24	1.25869e-22	FGFR2	2263	fibroblast growth factor receptor 2 [Source:HGNC Symbol;Acc:HGNC:3689]
ENSG00000066697	2756.06	2.64033	0.110025	23.9976	2.94525e-127	2.91736e-124	MSANTD3	91283	Myb/SANT DNA binding domain containing 3 [Source:HGNC Symbol;Acc:HGNC:23370]
ENSG00000066735	282.55	-2.9695	0.614987	-4.82856	1.37527e-06	4.67875e-06	KIF26A	26153	kinesin family member 26A [Source:HGNC Symbol;Acc:HGNC:20226]
ENSG00000067057	11562.2	2.61575	0.221329	11.8184	3.13647e-32	7.97246e-31	PFKP	5214	phosphofructokinase, platelet [Source:HGNC Symbol;Acc:HGNC:8878]
ENSG00000067064	4463.33	2.33666	0.327725	7.12994	1.00413e-12	6.54492e-12	IDI1	3422	isopentenyl-diphosphate delta isomerase 1 [Source:HGNC Symbol;Acc:HGNC:5387]
ENSG00000067113	3237.79	2.97066	0.246406	12.056	1.80424e-33	4.95142e-32	PLPP1	8611	phospholipid phosphatase 1 [Source:HGNC Symbol;Acc:HGNC:9228]
ENSG00000067167	19507	2.20918	0.271062	8.1501	3.63609e-16	3.1533e-15	TRAM1	23471	translocation associated membrane protein 1 [Source:HGNC Symbol;Acc:HGNC:20568]
ENSG00000067208	3648.5	2.35009	0.17699	13.2781	3.10282e-40	1.17926e-38	EVI5	7813	ecotropic viral integration site 5 [Source:HGNC Symbol;Acc:HGNC:3501]
ENSG00000067225	86108.2	2.83887	0.166015	17.1001	1.48145e-65	1.94844e-63	PKM	5315	pyruvate kinase M1/2 [Source:HGNC Symbol;Acc:HGNC:9021]
ENSG00000067715	732.679	-2.38934	0.562526	-4.24752	2.1615e-05	6.24058e-05	SYT1	6857	synaptotagmin 1 [Source:HGNC Symbol;Acc:HGNC:11509]
ENSG00000068366	10325	2.18936	0.267117	8.19628	2.47948e-16	2.17586e-15	ACSL4	2182	acyl-CoA synthetase long chain family member 4 [Source:HGNC Symbol;Acc:HGNC:3571]
ENSG00000068489	612.166	2.50432	0.207015	12.0973	1.09145e-33	3.02146e-32	PRR11	55771	proline rich 11 [Source:HGNC Symbol;Acc:HGNC:25619]
ENSG00000069122	4635.11	2.247	0.650929	3.45199	0.000556467	0.00129266	ADGRF5	221395	adhesion G protein-coupled receptor F5 [Source:HGNC Symbol;Acc:HGNC:19030]
ENSG00000069399	1861.71	2.8342	0.227478	12.4592	1.2456e-35	3.74945e-34	BCL3	602	BCL3 transcription coactivator [Source:HGNC Symbol;Acc:HGNC:998]
ENSG00000069535	10448.1	-3.63189	0.352804	-10.2943	7.47303e-25	1.22162e-23	MAOB	4129	monoamine oxidase B [Source:HGNC Symbol;Acc:HGNC:6834]
ENSG00000069696	107.31	-2.36077	0.318602	-7.40977	1.26523e-13	8.89621e-13	DRD4	1815	dopamine receptor D4 [Source:HGNC Symbol;Acc:HGNC:3025]
ENSG00000069702	6062.61	-2.98	0.364874	-8.1672	3.15631e-16	2.74699e-15	TGFBR3	7049	transforming growth factor beta receptor 3 [Source:HGNC Symbol;Acc:HGNC:11774]
ENSG00000069849	7547.07	2.99741	0.119442	25.0952	5.616e-139	6.84655e-136	ATP1B3	483	ATPase Na+/K+ transporting subunit beta 3 [Source:HGNC Symbol;Acc:HGNC:806]
ENSG00000069956	5171.66	2.3596	0.199261	11.8418	2.3733e-32	6.11597e-31	MAPK6	5597	mitogen-activated protein kinase 6 [Source:HGNC Symbol;Acc:HGNC:6879]
ENSG00000069974	1785.66	2.04905	0.230461	8.89111	6.04997e-19	6.58311e-18	RAB27A	5873	RAB27A, member RAS oncogene family [Source:HGNC Symbol;Acc:HGNC:9766]
ENSG00000070182	184.82	-2.01923	0.559446	-3.60933	0.000306985	0.000743183	SPTB	6710	spectrin beta, erythrocytic [Source:HGNC Symbol;Acc:HGNC:11274]
ENSG00000070193	1150.42	-5.91499	0.504882	-11.7156	1.06055e-31	2.59385e-30	FGF10	2255	fibroblast growth factor 10 [Source:HGNC Symbol;Acc:HGNC:3666]
ENSG00000070388	147.706	-4.00997	0.3273	-12.2516	1.64628e-34	4.72664e-33	FGF22	27006	fibroblast growth factor 22 [Source:HGNC Symbol;Acc:HGNC:3679]
ENSG00000070540	3070.59	3.06954	0.148491	20.6716	6.24737e-95	2.30259e-92	WIPI1	55062	WD repeat domain, phosphoinositide interacting 1 [Source:HGNC Symbol;Acc:HGNC:25471]
ENSG00000070961	7232.96	2.20217	0.186631	11.7996	3.92243e-32	9.89882e-31	ATP2B1	490	ATPase plasma membrane Ca2+ transporting 1 [Source:HGNC Symbol;Acc:HGNC:814]
ENSG00000071054	21336.6	2.20167	0.103968	21.1763	1.57952e-99	6.50207e-97	MAP4K4	9448	mitogen-activated protein kinase kinase kinase kinase 4 [Source:HGNC Symbol;Acc:HGNC:6866]
ENSG00000071127	40628.6	2.00385	0.182554	10.9767	4.94653e-28	9.55455e-27	WDR1	9948	WD repeat domain 1 [Source:HGNC Symbol;Acc:HGNC:12754]
ENSG00000072110	72479.6	3.83459	0.174233	22.0084	2.39332e-107	1.22357e-104	ACTN1	87	actinin alpha 1 [Source:HGNC Symbol;Acc:HGNC:163]
ENSG00000072571	231.721	2.71519	0.403076	6.73617	1.62615e-11	9.46803e-11	HMMR	3161	hyaluronan mediated motility receptor [Source:HGNC Symbol;Acc:HGNC:5012]
ENSG00000072657	509.242	-2.26049	0.978577	-2.30998	0.0208895	0.0354177	TRHDE	29953	thyrotropin releasing hormone degrading enzyme [Source:HGNC Symbol;Acc:HGNC:30748]
ENSG00000072682	9139.01	5.28023	0.28217	18.7129	3.88513e-78	7.94496e-76	P4HA2	8974	prolyl 4-hydroxylase subunit alpha 2 [Source:HGNC Symbol;Acc:HGNC:8547]
ENSG00000072786	2170.72	2.85122	0.191154	14.9159	2.59871e-50	1.68794e-48	STK10	6793	serine/threonine kinase 10 [Source:HGNC Symbol;Acc:HGNC:11388]
ENSG00000072818	331.291	-2.23922	0.145394	-15.4011	1.60899e-53	1.20568e-51	ACAP1	9744	ArfGAP with coiled-coil, ankyrin repeat and PH domains 1 [Source:HGNC Symbol;Acc:HGNC:16467]
ENSG00000072952	14070.6	2.62753	0.266746	9.8503	6.83426e-23	9.88706e-22	IRAG1	10335	inositol 1,4,5-triphosphate receptor associated 1 [Source:HGNC Symbol;Acc:HGNC:7237]
ENSG00000073350	530.912	-2.38445	0.341936	-6.97338	3.09415e-12	1.93902e-11	LLGL2	3993	LLGL scribble cell polarity complex component 2 [Source:HGNC Symbol;Acc:HGNC:6629]
ENSG00000073670	232.863	-2.15128	0.266028	-8.08666	6.13236e-16	5.22661e-15	ADAM11	4185	ADAM metallopeptidase domain 11 [Source:HGNC Symbol;Acc:HGNC:189]
ENSG00000073756	278.302	2.95062	0.688203	4.28743	1.80749e-05	5.28328e-05	PTGS2	5743	prostaglandin-endoperoxide synthase 2 [Source:HGNC Symbol;Acc:HGNC:9605]
ENSG00000073849	4424.65	2.22536	0.37484	5.93683	2.90578e-09	1.34695e-08	ST6GAL1	6480	ST6 beta-galactoside alpha-2,6-sialyltransferase 1 [Source:HGNC Symbol;Acc:HGNC:10860]
ENSG00000073910	9245.6	2.3769	0.25413	9.35309	8.51213e-21	1.0614e-19	FRY	10129	FRY microtubule binding protein [Source:HGNC Symbol;Acc:HGNC:20367]
ENSG00000074181	22826	3.11122	0.375814	8.27861	1.24621e-16	1.12267e-15	NOTCH3	4854	notch receptor 3 [Source:HGNC Symbol;Acc:HGNC:7883]
ENSG00000074370	2616.69	3.79212	0.255395	14.848	7.16438e-50	4.5692e-48	ATP2A3	489	ATPase sarcoplasmic/endoplasmic reticulum Ca2+ transporting 3 [Source:HGNC Symbol;Acc:HGNC:813]
ENSG00000074410	3460.3	7.15525	0.399519	17.9097	9.91484e-72	1.65406e-69	CA12	771	carbonic anhydrase 12 [Source:HGNC Symbol;Acc:HGNC:1371]
ENSG00000074416	5140.59	2.92511	0.346103	8.45157	2.87415e-17	2.72924e-16	MGLL	11343	monoglyceride lipase [Source:HGNC Symbol;Acc:HGNC:17038]
ENSG00000074590	10082.3	2.92614	0.234074	12.5009	7.37891e-36	2.24032e-34	NUAK1	9891	NUAK family kinase 1 [Source:HGNC Symbol;Acc:HGNC:14311]
ENSG00000074800	59378.6	2.19391	0.214664	10.2202	1.61031e-24	2.58179e-23	ENO1	2023	enolase 1 [Source:HGNC Symbol;Acc:HGNC:3350]
ENSG00000074842	7823.42	2.52467	0.189849	13.2983	2.3682e-40	9.08776e-39	MYDGF	56005	myeloid derived growth factor [Source:HGNC Symbol;Acc:HGNC:16948]
ENSG00000075213	165.714	2.02708	0.432967	4.68183	2.84319e-06	9.27943e-06	SEMA3A	10371	semaphorin 3A [Source:HGNC Symbol;Acc:HGNC:10723]
ENSG00000075218	329.237	2.66083	0.415556	6.40306	1.52296e-10	8.06167e-10	GTSE1	51512	G2 and S-phase expressed 1 [Source:HGNC Symbol;Acc:HGNC:13698]
ENSG00000075651	2377.64	-2.31124	0.247563	-9.33599	1.00054e-20	1.24029e-19	PLD1	5337	phospholipase D1 [Source:HGNC Symbol;Acc:HGNC:9067]
ENSG00000076555	2689.91	-2.55951	0.188302	-13.5926	4.43038e-42	1.8977e-40	ACACB	32	acetyl-CoA carboxylase beta [Source:HGNC Symbol;Acc:HGNC:85]
ENSG00000076641	1898	2.26444	0.307084	7.37402	1.65555e-13	1.1543e-12	PAG1	55824	phosphoprotein membrane anchor with glycosphingolipid microdomains 1 [Source:HGNC Symbol;Acc:HGNC:30043]
ENSG00000076706	18680.1	2.03631	0.453007	4.4951	6.95377e-06	2.15185e-05	MCAM	4162	melanoma cell adhesion molecule [Source:HGNC Symbol;Acc:HGNC:6934]
ENSG00000076826	128.244	-3.63696	0.647105	-5.62036	1.90563e-08	8.10231e-08	CAMSAP3	57662	calmodulin regulated spectrin associated protein family member 3 [Source:HGNC Symbol;Acc:HGNC:29307]
ENSG00000077063	428.972	-2.11847	0.348597	-6.07711	1.22367e-09	5.89285e-09	CTTNBP2	83992	cortactin binding protein 2 [Source:HGNC Symbol;Acc:HGNC:15679]
ENSG00000077152	260.402	2.83364	0.318091	8.90828	5.18296e-19	5.67476e-18	UBE2T	29089	ubiquitin conjugating enzyme E2 T [Source:HGNC Symbol;Acc:HGNC:25009]
ENSG00000077238	4290.19	3.53973	0.229596	15.4172	1.25395e-53	9.50868e-52	IL4R	3566	interleukin 4 receptor [Source:HGNC Symbol;Acc:HGNC:6015]
ENSG00000077616	791.444	-3.25601	0.380726	-8.55209	1.20876e-17	1.18071e-16	NAALAD2	10003	N-acetylated alpha-linked acidic dipeptidase 2 [Source:HGNC Symbol;Acc:HGNC:14526]
ENSG00000077943	13411.2	4.03689	0.485942	8.30736	9.78541e-17	8.90009e-16	ITGA8	8516	integrin subunit alpha 8 [Source:HGNC Symbol;Acc:HGNC:6144]
ENSG00000078098	12612.2	7.95992	0.349346	22.7852	6.42892e-115	4.33569e-112	FAP	2191	fibroblast activation protein alpha [Source:HGNC Symbol;Acc:HGNC:3590]
ENSG00000078237	540.169	3.23747	0.536737	6.03175	1.62189e-09	7.70749e-09	TIGAR	57103	TP53 induced glycolysis regulatory phosphatase [Source:HGNC Symbol;Acc:HGNC:1185]
ENSG00000078269	10026.9	4.05468	0.175853	23.0572	1.24505e-117	8.96914e-115	SYNJ2	8871	synaptojanin 2 [Source:HGNC Symbol;Acc:HGNC:11504]
ENSG00000078295	536.307	-2.72363	0.406026	-6.70801	1.97292e-11	1.13867e-10	ADCY2	108	adenylate cyclase 2 [Source:HGNC Symbol;Acc:HGNC:233]
ENSG00000078401	1372.37	3.99637	0.511753	7.80918	5.75598e-15	4.55435e-14	EDN1	1906	endothelin 1 [Source:HGNC Symbol;Acc:HGNC:3176]
ENSG00000078549	129.662	-5.71447	0.806542	-7.08514	1.38903e-12	8.97251e-12	ADCYAP1R1	117	ADCYAP receptor type I [Source:HGNC Symbol;Acc:HGNC:242]
ENSG00000078596	1801.2	-4.70607	0.568459	-8.27864	1.24587e-16	1.12267e-15	ITM2A	9452	integral membrane protein 2A [Source:HGNC Symbol;Acc:HGNC:6173]
ENSG00000078725	585.526	3.95462	0.585925	6.74936	1.48497e-11	8.68917e-11	BRINP1	1620	BMP/retinoic acid inducible neural specific 1 [Source:HGNC Symbol;Acc:HGNC:2687]
ENSG00000078804	4909.83	2.08181	0.203361	10.237	1.35384e-24	2.17942e-23	TP53INP2	58476	tumor protein p53 inducible nuclear protein 2 [Source:HGNC Symbol;Acc:HGNC:16104]
ENSG00000078814	330.247	-2.45696	0.277102	-8.8666	7.54123e-19	8.12213e-18	MYH7B	57644	myosin heavy chain 7B [Source:HGNC Symbol;Acc:HGNC:15906]
ENSG00000079101	143.135	-4.78913	1.23082	-3.89102	9.98244e-05	0.000260981	CLUL1	27098	clusterin like 1 [Source:HGNC Symbol;Acc:HGNC:2096]
ENSG00000079337	3243.72	-4.53649	0.246147	-18.43	7.55134e-76	1.42473e-73	RAPGEF3	10411	Rap guanine nucleotide exchange factor 3 [Source:HGNC Symbol;Acc:HGNC:16629]
ENSG00000079931	2003.74	5.13936	0.487446	10.5434	5.44756e-26	9.46663e-25	MOXD1	26002	monooxygenase DBH like 1 [Source:HGNC Symbol;Acc:HGNC:21063]
ENSG00000080224	253.222	-5.29227	0.38445	-13.7658	4.09265e-43	1.83746e-41	EPHA6	285220	EPH receptor A6 [Source:HGNC Symbol;Acc:HGNC:19296]
ENSG00000080546	2854.88	-2.1938	0.253571	-8.65161	5.07778e-18	5.1258e-17	SESN1	27244	sestrin 1 [Source:HGNC Symbol;Acc:HGNC:21595]
ENSG00000080573	2677.94	3.38254	0.518662	6.52166	6.9532e-11	3.80649e-10	COL5A3	50509	collagen type V alpha 3 chain [Source:HGNC Symbol;Acc:HGNC:14864]
ENSG00000080986	278.484	2.06912	0.363456	5.6929	1.24901e-08	5.41214e-08	NDC80	10403	NDC80 kinetochore complex component [Source:HGNC Symbol;Acc:HGNC:16909]
ENSG00000081087	4434.7	2.6212	0.217006	12.0789	1.36494e-33	3.76868e-32	OSTM1	28962	osteoclastogenesis associated transmembrane protein 1 [Source:HGNC Symbol;Acc:HGNC:21652]
ENSG00000081237	102.559	-3.38857	0.771549	-4.39191	1.12361e-05	3.38031e-05	PTPRC	5788	protein tyrosine phosphatase receptor type C [Source:HGNC Symbol;Acc:HGNC:9666]
ENSG00000081320	4718.9	4.08533	0.290464	14.0649	6.24417e-45	3.06855e-43	STK17B	9262	serine/threonine kinase 17b [Source:HGNC Symbol;Acc:HGNC:11396]
ENSG00000081923	4454.95	4.52122	0.31351	14.4213	3.80049e-47	2.1097e-45	ATP8B1	5205	ATPase phospholipid transporting 8B1 [Source:HGNC Symbol;Acc:HGNC:3706]
ENSG00000082175	3528.54	-3.14044	0.376545	-8.34015	7.41981e-17	6.80121e-16	PGR	5241	progesterone receptor [Source:HGNC Symbol;Acc:HGNC:8910]
ENSG00000082397	1349.34	-3.82944	0.350943	-10.9119	1.01164e-27	1.92472e-26	EPB41L3	23136	erythrocyte membrane protein band 4.1 like 3 [Source:HGNC Symbol;Acc:HGNC:3380]
ENSG00000082781	56732.7	3.82423	0.21436	17.8402	3.44237e-71	5.62438e-69	ITGB5	3693	integrin subunit beta 5 [Source:HGNC Symbol;Acc:HGNC:6160]
ENSG00000083444	41755.9	2.89151	0.198341	14.5785	3.8478e-48	2.26278e-46	PLOD1	5351	procollagen-lysine,2-oxoglutarate 5-dioxygenase 1 [Source:HGNC Symbol;Acc:HGNC:9081]
ENSG00000084073	5792.35	2.00286	0.153191	13.0742	4.62115e-39	1.66451e-37	ZMPSTE24	10269	zinc metallopeptidase STE24 [Source:HGNC Symbol;Acc:HGNC:12877]
ENSG00000084112	12767.7	2.5195	0.156346	16.1149	2.00453e-58	1.86327e-56	SSH1	54434	slingshot protein phosphatase 1 [Source:HGNC Symbol;Acc:HGNC:30579]
ENSG00000085063	39414	2.45206	0.176049	13.9283	4.26596e-44	1.99437e-42	CD59	966	CD59 molecule (CD59 blood group) [Source:HGNC Symbol;Acc:HGNC:1689]
ENSG00000085563	156.761	-3.95204	0.435246	-9.08001	1.08566e-19	1.24682e-18	ABCB1	5243	ATP binding cassette subfamily B member 1 [Source:HGNC Symbol;Acc:HGNC:40]
ENSG00000086062	16293.9	2.2824	0.216075	10.563	4.42384e-26	7.73002e-25	B4GALT1	2683	beta-1,4-galactosyltransferase 1 [Source:HGNC Symbol;Acc:HGNC:924]
ENSG00000086991	644.01	3.40706	0.34828	9.78253	1.33828e-22	1.89035e-21	NOX4	50507	NADPH oxidase 4 [Source:HGNC Symbol;Acc:HGNC:7891]
ENSG00000087085	241.35	-2.94826	0.351411	-8.38979	4.87028e-17	4.5345e-16	ACHE	43	acetylcholinesterase (Cartwright blood group) [Source:HGNC Symbol;Acc:HGNC:108]
ENSG00000087086	171393	2.00048	0.242393	8.25306	1.54384e-16	1.38079e-15	FTL	2512	ferritin light chain [Source:HGNC Symbol;Acc:HGNC:3999]
ENSG00000087088	3637.36	2.33169	0.165719	14.0702	5.79205e-45	2.85522e-43	BAX	581	BCL2 associated X, apoptosis regulator [Source:HGNC Symbol;Acc:HGNC:959]
ENSG00000087116	15133.9	4.17966	0.306604	13.6321	2.58091e-42	1.11606e-40	ADAMTS2	9509	ADAM metallopeptidase with thrombospondin type 1 motif 2 [Source:HGNC Symbol;Acc:HGNC:218]
ENSG00000087245	166123	3.20955	0.30001	10.6981	1.03839e-26	1.87865e-25	MMP2	4313	matrix metallopeptidase 2 [Source:HGNC Symbol;Acc:HGNC:7166]
ENSG00000087494	322.707	3.2804	0.431176	7.60803	2.78308e-14	2.06933e-13	PTHLH	5744	parathyroid hormone like hormone [Source:HGNC Symbol;Acc:HGNC:9607]
ENSG00000087495	440.856	-4.16555	0.627345	-6.63997	3.1375e-11	1.77842e-10	PHACTR3	116154	phosphatase and actin regulator 3 [Source:HGNC Symbol;Acc:HGNC:15833]
ENSG00000088325	1216.3	3.61118	0.433357	8.33304	7.87935e-17	7.20577e-16	TPX2	22974	TPX2 microtubule nucleation factor [Source:HGNC Symbol;Acc:HGNC:1249]
ENSG00000088808	2194.99	-2.00797	0.19141	-10.4904	9.5604e-26	1.63715e-24	PPP1R13B	23368	protein phosphatase 1 regulatory subunit 13B [Source:HGNC Symbol;Acc:HGNC:14950]
ENSG00000088827	118.667	-6.42005	0.528278	-12.1528	5.54423e-34	1.54969e-32	SIGLEC1	6614	sialic acid binding Ig like lectin 1 [Source:HGNC Symbol;Acc:HGNC:11127]
ENSG00000088992	104.768	-3.16821	0.54719	-5.78996	7.04036e-09	3.13777e-08	TESC	54997	tescalcin [Source:HGNC Symbol;Acc:HGNC:26065]
ENSG00000089127	614.589	-2.85564	0.39986	-7.14159	9.22569e-13	6.03066e-12	OAS1	4938	2'-5'-oligoadenylate synthetase 1 [Source:HGNC Symbol;Acc:HGNC:8086]
ENSG00000089327	3783.34	3.98859	0.256866	15.5279	2.24523e-54	1.76593e-52	FXYD5	53827	FXYD domain containing ion transport regulator 5 [Source:HGNC Symbol;Acc:HGNC:4029]
ENSG00000089685	535.028	3.20571	0.464229	6.90545	5.00428e-12	3.06929e-11	BIRC5	332	baculoviral IAP repeat containing 5 [Source:HGNC Symbol;Acc:HGNC:593]
ENSG00000089692	592.723	-4.96438	0.364041	-13.6369	2.41671e-42	1.04791e-40	LAG3	3902	lymphocyte activating 3 [Source:HGNC Symbol;Acc:HGNC:6476]
ENSG00000089820	294.245	-2.93979	0.185196	-15.874	9.59714e-57	8.11202e-55	ARHGAP4	393	Rho GTPase activating protein 4 [Source:HGNC Symbol;Acc:HGNC:674]
ENSG00000089847	197.414	-2.12603	0.202797	-10.4835	1.02812e-25	1.75678e-24	ANKRD24	170961	ankyrin repeat domain 24 [Source:HGNC Symbol;Acc:HGNC:29424]
ENSG00000090006	42206.1	-3.12238	0.270476	-11.544	7.91371e-31	1.83497e-29	LTBP4	8425	latent transforming growth factor beta binding protein 4 [Source:HGNC Symbol;Acc:HGNC:6717]
ENSG00000090020	4736.25	2.03928	0.149575	13.6339	2.5192e-42	1.09086e-40	SLC9A1	6548	solute carrier family 9 member A1 [Source:HGNC Symbol;Acc:HGNC:11071]
ENSG00000090104	243.529	-7.53682	1.03669	-7.27006	3.59331e-13	2.42955e-12	RGS1	5996	regulator of G protein signaling 1 [Source:HGNC Symbol;Acc:HGNC:9991]
ENSG00000090339	4086.25	2.60324	0.294825	8.82978	1.04886e-18	1.11826e-17	ICAM1	3383	intercellular adhesion molecule 1 [Source:HGNC Symbol;Acc:HGNC:5344]
ENSG00000090520	2839.36	2.55883	0.101149	25.2975	3.40037e-141	4.31126e-138	DNAJB11	51726	DnaJ heat shock protein family (Hsp40) member B11 [Source:HGNC Symbol;Acc:HGNC:14889]
ENSG00000090889	356.982	2.52881	0.4454	5.6776	1.36596e-08	5.88913e-08	KIF4A	24137	kinesin family member 4A [Source:HGNC Symbol;Acc:HGNC:13339]
ENSG00000091136	38740.1	3.07419	0.253155	12.1435	6.21062e-34	1.73443e-32	LAMB1	3912	laminin subunit beta 1 [Source:HGNC Symbol;Acc:HGNC:6486]
ENSG00000091317	6884.13	2.05304	0.21965	9.34687	9.02838e-21	1.12313e-19	CMTM6	54918	CKLF like MARVEL transmembrane domain containing 6 [Source:HGNC Symbol;Acc:HGNC:19177]
ENSG00000091490	9070.32	3.98572	0.284955	13.9872	1.86642e-44	8.92308e-43	SEL1L3	23231	SEL1L family member 3 [Source:HGNC Symbol;Acc:HGNC:29108]
ENSG00000091536	236.366	-2.16666	0.280164	-7.73352	1.04609e-14	8.07747e-14	MYO15A	51168	myosin XVA [Source:HGNC Symbol;Acc:HGNC:7594]
ENSG00000091622	6224.7	-3.21939	0.20118	-16.0025	1.2269e-57	1.09856e-55	PITPNM3	83394	PITPNM family member 3 [Source:HGNC Symbol;Acc:HGNC:21043]
ENSG00000091986	170480	4.05833	0.25178	16.1185	1.89023e-58	1.7622e-56	CCDC80	151887	coiled-coil domain containing 80 [Source:HGNC Symbol;Acc:HGNC:30649]
ENSG00000092051	1587.36	-4.6777	0.707348	-6.61301	3.76572e-11	2.11898e-10	JPH4	84502	junctophilin 4 [Source:HGNC Symbol;Acc:HGNC:20156]
ENSG00000092421	797.749	-2.77197	0.369758	-7.4967	6.5447e-14	4.70295e-13	SEMA6A	57556	semaphorin 6A [Source:HGNC Symbol;Acc:HGNC:10738]
ENSG00000092445	5825.74	-3.00324	0.194856	-15.4126	1.34628e-53	1.01602e-51	TYRO3	7301	TYRO3 protein tyrosine kinase [Source:HGNC Symbol;Acc:HGNC:12446]
ENSG00000092853	199.529	2.8271	0.644591	4.38588	1.15517e-05	3.47132e-05	CLSPN	63967	claspin [Source:HGNC Symbol;Acc:HGNC:19715]
ENSG00000092929	814.36	-4.39536	0.22242	-19.7615	6.38729e-87	1.74533e-84	UNC13D	201294	unc-13 homolog D [Source:HGNC Symbol;Acc:HGNC:23147]
ENSG00000093009	126.014	2.4223	0.492656	4.91682	8.79614e-07	3.06993e-06	CDC45	8318	cell division cycle 45 [Source:HGNC Symbol;Acc:HGNC:1739]
ENSG00000094804	360.939	2.36379	0.341898	6.91375	4.72015e-12	2.90401e-11	CDC6	990	cell division cycle 6 [Source:HGNC Symbol;Acc:HGNC:1744]
ENSG00000095203	771.264	-5.10089	0.343526	-14.8486	7.10143e-50	4.53819e-48	EPB41L4B	54566	erythrocyte membrane protein band 4.1 like 4B [Source:HGNC Symbol;Acc:HGNC:19818]
ENSG00000095303	2483.46	4.3584	0.409827	10.6347	2.05392e-26	3.65338e-25	PTGS1	5742	prostaglandin-endoperoxide synthase 1 [Source:HGNC Symbol;Acc:HGNC:9604]
ENSG00000095383	1629.93	2.6976	0.250271	10.7787	4.33956e-27	8.0158e-26	TBC1D2	55357	TBC1 domain family member 2 [Source:HGNC Symbol;Acc:HGNC:18026]
ENSG00000095539	888.47	-2.29472	0.206621	-11.1059	1.1739e-28	2.35352e-27	SEMA4G	57715	semaphorin 4G [Source:HGNC Symbol;Acc:HGNC:10735]
ENSG00000095627	270.502	-3.62377	1.13679	-3.18772	0.001434	0.00309186	TDRD1	56165	tudor domain containing 1 [Source:HGNC Symbol;Acc:HGNC:11712]
ENSG00000095752	573.551	6.25481	0.626184	9.98877	1.70683e-23	2.57503e-22	IL11	3589	interleukin 11 [Source:HGNC Symbol;Acc:HGNC:5966]
ENSG00000096696	6457.45	3.90989	0.448258	8.72241	2.72335e-18	2.80631e-17	DSP	1832	desmoplakin [Source:HGNC Symbol;Acc:HGNC:3052]
ENSG00000097033	13780.7	2.09916	0.137592	15.2564	1.49328e-52	1.0881e-50	SH3GLB1	51100	SH3 domain containing GRB2 like, endophilin B1 [Source:HGNC Symbol;Acc:HGNC:10833]
ENSG00000099139	2171.17	-2.17239	0.301576	-7.20348	5.86967e-13	3.89228e-12	PCSK5	5125	proprotein convertase subtilisin/kexin type 5 [Source:HGNC Symbol;Acc:HGNC:8747]
ENSG00000099194	63198.5	3.22577	0.293734	10.9819	4.6682e-28	9.02793e-27	SCD	6319	stearoyl-CoA desaturase [Source:HGNC Symbol;Acc:HGNC:10571]
ENSG00000099204	25630.7	-3.19995	0.303512	-10.5431	5.46667e-26	9.49464e-25	ABLIM1	3983	actin binding LIM protein 1 [Source:HGNC Symbol;Acc:HGNC:78]
ENSG00000099622	23964.5	-2.16586	0.154285	-14.038	9.12339e-45	4.42855e-43	CIRBP	1153	cold inducible RNA binding protein [Source:HGNC Symbol;Acc:HGNC:1982]
ENSG00000099625	531.261	4.0048	0.301071	13.3019	2.25768e-40	8.68467e-39	CBARP	255057	CACN subunit beta associated regulatory protein [Source:HGNC Symbol;Acc:HGNC:28617]
ENSG00000099840	439.491	-4.03768	0.203808	-19.8112	2.38106e-87	6.79932e-85	IZUMO4	113177	IZUMO family member 4 [Source:HGNC Symbol;Acc:HGNC:26950]
ENSG00000099953	15759.5	3.9667	0.471918	8.40549	4.26071e-17	3.98383e-16	MMP11	4320	matrix metallopeptidase 11 [Source:HGNC Symbol;Acc:HGNC:7157]
ENSG00000099994	624.293	2.89184	0.68279	4.23533	2.28215e-05	6.56121e-05	SUSD2	56241	sushi domain containing 2 [Source:HGNC Symbol;Acc:HGNC:30667]
ENSG00000100003	620.099	2.83955	0.291294	9.74805	1.88053e-22	2.64099e-21	SEC14L2	23541	SEC14 like lipid binding 2 [Source:HGNC Symbol;Acc:HGNC:10699]
ENSG00000100024	104.313	-4.88392	0.62636	-7.79731	6.32395e-15	4.9888e-14	UPB1	51733	beta-ureidopropionase 1 [Source:HGNC Symbol;Acc:HGNC:16297]
ENSG00000100036	666.994	2.25454	0.205899	10.9497	6.66511e-28	1.28116e-26	SLC35E4	339665	solute carrier family 35 member E4 [Source:HGNC Symbol;Acc:HGNC:17058]
ENSG00000100139	3547.49	2.18861	0.14757	14.8311	9.2265e-50	5.83738e-48	MICALL1	85377	MICAL like 1 [Source:HGNC Symbol;Acc:HGNC:29804]
ENSG00000100167	136.491	2.06532	0.47906	4.31119	1.62382e-05	4.78391e-05	SEPTIN3	55964	septin 3 [Source:HGNC Symbol;Acc:HGNC:10750]
ENSG00000100196	5681.33	5.34861	0.209269	25.5585	4.41523e-144	6.36135e-141	KDELR3	11015	KDEL endoplasmic reticulum protein retention receptor 3 [Source:HGNC Symbol;Acc:HGNC:6306]
ENSG00000100197	165.478	-2.99207	0.506864	-5.90311	3.56721e-09	1.63608e-08	CYP2D6	1565	cytochrome P450 family 2 subfamily D member 6 [Source:HGNC Symbol;Acc:HGNC:2625]
ENSG00000100219	9159.66	2.03386	0.128103	15.8768	9.17812e-57	7.77858e-55	XBP1	7494	X-box binding protein 1 [Source:HGNC Symbol;Acc:HGNC:12801]
ENSG00000100300	5693.9	2.00944	0.257063	7.81689	5.41431e-15	4.29581e-14	TSPO	706	translocator protein [Source:HGNC Symbol;Acc:HGNC:1158]
ENSG00000100307	3105.51	-2.31184	0.173011	-13.3624	1.00275e-40	3.92882e-39	CBX7	23492	chromobox 7 [Source:HGNC Symbol;Acc:HGNC:1557]
ENSG00000100321	4440.73	-2.31897	0.133031	-17.4318	4.73288e-68	6.81901e-66	SYNGR1	9145	synaptogyrin 1 [Source:HGNC Symbol;Acc:HGNC:11498]
ENSG00000100344	184.424	3.23802	0.428368	7.55898	4.06248e-14	2.97593e-13	PNPLA3	80339	patatin like phospholipase domain containing 3 [Source:HGNC Symbol;Acc:HGNC:18590]
ENSG00000100345	227605	2.59564	0.162455	15.9775	1.83268e-57	1.60471e-55	MYH9	4627	myosin heavy chain 9 [Source:HGNC Symbol;Acc:HGNC:7579]
ENSG00000100368	1637.74	3.84326	0.58932	6.52151	6.96013e-11	3.80962e-10	CSF2RB	1439	colony stimulating factor 2 receptor subunit beta [Source:HGNC Symbol;Acc:HGNC:2436]
ENSG00000100439	10655.9	2.7779	0.217305	12.7834	2.02932e-37	6.63811e-36	ABHD4	63874	abhydrolase domain containing 4, N-acyl phospholipase B [Source:HGNC Symbol;Acc:HGNC:20154]
ENSG00000100526	211.912	2.45734	0.255999	9.59902	8.07062e-22	1.07893e-20	CDKN3	1033	cyclin dependent kinase inhibitor 3 [Source:HGNC Symbol;Acc:HGNC:1791]
ENSG00000100625	743.839	2.43729	0.27374	8.90366	5.40366e-19	5.90823e-18	SIX4	51804	SIX homeobox 4 [Source:HGNC Symbol;Acc:HGNC:10890]
ENSG00000100644	39137.9	3.31199	0.247443	13.3849	7.41237e-41	2.94055e-39	HIF1A	3091	hypoxia inducible factor 1 subunit alpha [Source:HGNC Symbol;Acc:HGNC:4910]
ENSG00000100784	488.643	-2.48467	0.178304	-13.935	3.88168e-44	1.82008e-42	RPS6KA5	9252	ribosomal protein S6 kinase A5 [Source:HGNC Symbol;Acc:HGNC:10434]
ENSG00000100867	1077.3	-9.99608	0.701497	-14.2497	4.50524e-46	2.34873e-44	DHRS2	10202	dehydrogenase/reductase 2 [Source:HGNC Symbol;Acc:HGNC:18349]
ENSG00000100889	2131.76	4.03922	0.195539	20.6568	8.48211e-95	3.09032e-92	PCK2	5106	phosphoenolpyruvate carboxykinase 2, mitochondrial [Source:HGNC Symbol;Acc:HGNC:8725]
ENSG00000100906	6772.79	-2.70515	0.214887	-12.5887	2.43541e-36	7.55334e-35	NFKBIA	4792	NFKB inhibitor alpha [Source:HGNC Symbol;Acc:HGNC:7797]
ENSG00000100934	13582.2	2.40899	0.163469	14.7366	3.75131e-49	2.29991e-47	SEC23A	10484	SEC23 homolog A, COPII coat complex component [Source:HGNC Symbol;Acc:HGNC:10701]
ENSG00000101017	950.369	-2.37504	0.362952	-6.54369	6.002e-11	3.30459e-10	CD40	958	CD40 molecule [Source:HGNC Symbol;Acc:HGNC:11919]
ENSG00000101049	160.137	-2.80378	0.277218	-10.114	4.78966e-24	7.47503e-23	SGK2	10110	serum/glucocorticoid regulated kinase 2 [Source:HGNC Symbol;Acc:HGNC:13900]
ENSG00000101084	718.522	2.03541	0.168006	12.1151	8.78604e-34	2.43863e-32	RAB5IF	55969	RAB5 interacting factor [Source:HGNC Symbol;Acc:HGNC:15870]
ENSG00000101098	587.304	-4.61956	0.461264	-10.015	1.30936e-23	1.99246e-22	RIMS4	140730	regulating synaptic membrane exocytosis 4 [Source:HGNC Symbol;Acc:HGNC:16183]
ENSG00000101134	1247.79	3.37782	0.282558	11.9544	6.15668e-33	1.63441e-31	DOK5	55816	docking protein 5 [Source:HGNC Symbol;Acc:HGNC:16173]
ENSG00000101160	16857.2	2.17357	0.223087	9.74312	1.97407e-22	2.76867e-21	CTSZ	1522	cathepsin Z [Source:HGNC Symbol;Acc:HGNC:2547]
ENSG00000101194	957.967	2.10197	0.230747	9.1094	8.28406e-20	9.60775e-19	SLC17A9	63910	solute carrier family 17 member 9 [Source:HGNC Symbol;Acc:HGNC:16192]
ENSG00000101210	1658.06	2.33478	0.534329	4.36956	1.245e-05	3.72467e-05	EEF1A2	1917	eukaryotic translation elongation factor 1 alpha 2 [Source:HGNC Symbol;Acc:HGNC:3192]
ENSG00000101230	273.729	4.07509	0.498922	8.1678	3.14075e-16	2.73496e-15	ISM1	140862	isthmin 1 [Source:HGNC Symbol;Acc:HGNC:16213]
ENSG00000101236	4126.83	3.43266	0.180484	19.0192	1.18336e-80	2.69848e-78	RNF24	11237	ring finger protein 24 [Source:HGNC Symbol;Acc:HGNC:13779]
ENSG00000101255	2553.56	4.03399	0.28983	13.9185	4.892e-44	2.28032e-42	TRIB3	57761	tribbles pseudokinase 3 [Source:HGNC Symbol;Acc:HGNC:16228]
ENSG00000101280	142.422	-3.12038	0.49813	-6.26418	3.7479e-10	1.90747e-09	ANGPT4	51378	angiopoietin 4 [Source:HGNC Symbol;Acc:HGNC:487]
ENSG00000101294	10173.4	2.00012	0.139264	14.3621	8.94939e-47	4.85734e-45	HM13	81502	histocompatibility minor 13 [Source:HGNC Symbol;Acc:HGNC:16435]
ENSG00000101298	1151.01	2.29436	0.158356	14.4885	1.43141e-47	8.11654e-46	SNPH	9751	syntaphilin [Source:HGNC Symbol;Acc:HGNC:15931]
ENSG00000101307	114.136	2.63489	0.554601	4.75098	2.02437e-06	6.73804e-06	SIRPB1	10326	signal regulatory protein beta 1 [Source:HGNC Symbol;Acc:HGNC:15928]
ENSG00000101335	112466	2.44794	0.265491	9.22042	2.95927e-20	3.55978e-19	MYL9	10398	myosin light chain 9 [Source:HGNC Symbol;Acc:HGNC:15754]
ENSG00000101440	158.343	-4.93489	0.486944	-10.1344	3.88721e-24	6.09662e-23	ASIP	434	agouti signaling protein [Source:HGNC Symbol;Acc:HGNC:745]
ENSG00000101443	110.39	-5.6426	1.05686	-5.33902	9.34524e-08	3.67605e-07	WFDC2	10406	WAP four-disulfide core domain 2 [Source:HGNC Symbol;Acc:HGNC:15939]
ENSG00000101445	113.505	-3.10282	0.639949	-4.84854	1.24372e-06	4.25681e-06	PPP1R16B	26051	protein phosphatase 1 regulatory subunit 16B [Source:HGNC Symbol;Acc:HGNC:15850]
ENSG00000101447	284.085	2.71141	0.386269	7.01949	2.22685e-12	1.41508e-11	FAM83D	81610	family with sequence similarity 83 member D [Source:HGNC Symbol;Acc:HGNC:16122]
ENSG00000101463	550.206	2.55272	0.374698	6.81275	9.57483e-12	5.71443e-11	SYNDIG1	79953	synapse differentiation inducing 1 [Source:HGNC Symbol;Acc:HGNC:15885]
ENSG00000101608	17334	2.22242	0.211199	10.5229	6.77658e-26	1.17183e-24	MYL12A	10627	myosin light chain 12A [Source:HGNC Symbol;Acc:HGNC:16701]
ENSG00000101638	271.906	4.22052	0.53841	7.83885	4.54695e-15	3.63493e-14	ST8SIA5	29906	ST8 alpha-N-acetyl-neuraminide alpha-2,8-sialyltransferase 5 [Source:HGNC Symbol;Acc:HGNC:17827]
ENSG00000101670	1926.69	4.34476	0.509171	8.53299	1.42609e-17	1.38404e-16	LIPG	9388	lipase G, endothelial type [Source:HGNC Symbol;Acc:HGNC:6623]
ENSG00000101680	11501.7	3.0322	0.298221	10.1676	2.76574e-24	4.3789e-23	LAMA1	284217	laminin subunit alpha 1 [Source:HGNC Symbol;Acc:HGNC:6481]
ENSG00000101695	198.703	-2.55535	0.282634	-9.0412	1.5496e-19	1.76049e-18	RNF125	54941	ring finger protein 125 [Source:HGNC Symbol;Acc:HGNC:21150]
ENSG00000101773	1419.28	2.38169	0.205466	11.5917	4.54067e-31	1.06799e-29	RBBP8	5932	RB binding protein 8, endonuclease [Source:HGNC Symbol;Acc:HGNC:9891]
ENSG00000101825	11289.6	4.55963	0.392132	11.6278	2.97736e-31	7.10108e-30	MXRA5	25878	matrix remodeling associated 5 [Source:HGNC Symbol;Acc:HGNC:7539]
ENSG00000101883	135.837	-4.80255	0.557845	-8.60911	7.36295e-18	7.32758e-17	RHOXF1	104797536	Rhox homeobox family member 1 [Source:HGNC Symbol;Acc:HGNC:29993]
ENSG00000101883	135.837	-4.80255	0.557845	-8.60911	7.36295e-18	7.32758e-17	RHOXF1	158800	Rhox homeobox family member 1 [Source:HGNC Symbol;Acc:HGNC:29993]
ENSG00000101938	176.001	-2.75566	0.756339	-3.64342	0.000269039	0.000657192	CHRDL1	91851	chordin like 1 [Source:HGNC Symbol;Acc:HGNC:29861]
ENSG00000101955	8434.4	4.46451	0.287987	15.5025	3.3376e-54	2.58029e-52	SRPX	8406	sushi repeat containing protein X-linked [Source:HGNC Symbol;Acc:HGNC:11309]
ENSG00000101977	323.855	-4.75676	0.426698	-11.1479	7.33557e-29	1.49144e-27	MCF2	4168	MCF.2 cell line derived transforming sequence [Source:HGNC Symbol;Acc:HGNC:6940]
ENSG00000102024	40786.8	2.22608	0.151715	14.6728	9.62789e-49	5.84627e-47	PLS3	5358	plastin 3 [Source:HGNC Symbol;Acc:HGNC:9091]
ENSG00000102032	371.834	2.99956	0.464077	6.46348	1.02321e-10	5.51013e-10	RENBP	5973	renin binding protein [Source:HGNC Symbol;Acc:HGNC:9959]
ENSG00000102098	326.076	-3.12124	0.213679	-14.6071	2.52999e-48	1.49894e-46	SCML2	10389	Scm polycomb group protein like 2 [Source:HGNC Symbol;Acc:HGNC:10581]
ENSG00000102100	1408.88	2.0259	0.155459	13.0317	8.07492e-39	2.85023e-37	SLC35A2	7355	solute carrier family 35 member A2 [Source:HGNC Symbol;Acc:HGNC:11022]
ENSG00000102109	1434.1	5.23908	0.560712	9.34362	9.30986e-21	1.15678e-19	PCSK1N	27344	proprotein convertase subtilisin/kexin type 1 inhibitor [Source:HGNC Symbol;Acc:HGNC:17301]
ENSG00000102144	24853.6	2.09044	0.218142	9.58293	9.43346e-22	1.25794e-20	PGK1	5230	phosphoglycerate kinase 1 [Source:HGNC Symbol;Acc:HGNC:8896]
ENSG00000102174	635.241	-4.29491	0.255096	-16.8364	1.31953e-63	1.56064e-61	PHEX	5251	phosphate regulating endopeptidase X-linked [Source:HGNC Symbol;Acc:HGNC:8918]
ENSG00000102265	111429	3.62198	0.302263	11.9829	4.37018e-33	1.17491e-31	TIMP1	7076	TIMP metallopeptidase inhibitor 1 [Source:HGNC Symbol;Acc:HGNC:11820]
ENSG00000102290	377.734	-3.30183	0.716647	-4.60733	4.07877e-06	1.30301e-05	PCDH11X	27328	protocadherin 11 X-linked [Source:HGNC Symbol;Acc:HGNC:8656]
ENSG00000102362	2710.22	-3.23336	0.196394	-16.4636	6.69792e-61	6.91544e-59	SYTL4	94121	synaptotagmin like 4 [Source:HGNC Symbol;Acc:HGNC:15588]
ENSG00000102445	588.236	4.0045	0.489243	8.18509	2.72095e-16	2.37919e-15	RUBCNL	80183	rubicon like autophagy enhancer [Source:HGNC Symbol;Acc:HGNC:20420]
ENSG00000102468	268.543	2.80279	0.35084	7.98878	1.36282e-15	1.13141e-14	HTR2A	3356	5-hydroxytryptamine receptor 2A [Source:HGNC Symbol;Acc:HGNC:5293]
ENSG00000102524	153.704	2.0216	0.449163	4.50082	6.76918e-06	2.09821e-05	TNFSF13B	10673	TNF superfamily member 13b [Source:HGNC Symbol;Acc:HGNC:11929]
ENSG00000102753	4622.88	2.26501	0.166756	13.5828	5.06828e-42	2.15927e-40	KPNA3	3839	karyopherin subunit alpha 3 [Source:HGNC Symbol;Acc:HGNC:6396]
ENSG00000102796	375.459	-2.29925	0.174123	-13.2047	8.24371e-40	3.06332e-38	DHRS12	79758	dehydrogenase/reductase 12 [Source:HGNC Symbol;Acc:HGNC:25832]
ENSG00000102802	4975.53	3.21552	0.34093	9.4316	4.03882e-21	5.14958e-20	MEDAG	84935	mesenteric estrogen dependent adipogenesis [Source:HGNC Symbol;Acc:HGNC:25926]
ENSG00000102878	793.612	-2.49043	0.373403	-6.66956	2.56564e-11	1.46819e-10	HSF4	3299	heat shock transcription factor 4 [Source:HGNC Symbol;Acc:HGNC:5227]
ENSG00000103042	3438.73	2.2375	0.168976	13.2415	5.05389e-40	1.90028e-38	SLC38A7	55238	solute carrier family 38 member 7 [Source:HGNC Symbol;Acc:HGNC:25582]
ENSG00000103056	222.267	-4.43221	0.437034	-10.1416	3.61283e-24	5.6719e-23	SMPD3	55512	sphingomyelin phosphodiesterase 3 [Source:HGNC Symbol;Acc:HGNC:14240]
ENSG00000103064	841.371	2.52221	0.168666	14.9539	1.46934e-50	9.70287e-49	SLC7A6	9057	solute carrier family 7 member 6 [Source:HGNC Symbol;Acc:HGNC:11064]
ENSG00000103066	2654.4	2.13524	0.210072	10.1643	2.86143e-24	4.51462e-23	PLA2G15	23659	phospholipase A2 group XV [Source:HGNC Symbol;Acc:HGNC:17163]
ENSG00000103187	8850.02	3.61774	0.21999	16.445	9.10869e-61	9.31349e-59	COTL1	23406	coactosin like F-actin binding protein 1 [Source:HGNC Symbol;Acc:HGNC:18304]
ENSG00000103257	6814.87	3.21762	0.224947	14.3039	2.06891e-46	1.08753e-44	SLC7A5	8140	solute carrier family 7 member 5 [Source:HGNC Symbol;Acc:HGNC:11063]
ENSG00000103335	12948.4	2.2907	0.142419	16.0842	3.29107e-58	3.02369e-56	PIEZO1	9780	piezo type mechanosensitive ion channel component 1 [Source:HGNC Symbol;Acc:HGNC:28993]
ENSG00000103489	3061.43	2.38623	0.336489	7.09154	1.32625e-12	8.5792e-12	XYLT1	64131	xylosyltransferase 1 [Source:HGNC Symbol;Acc:HGNC:15516]
ENSG00000103512	6228.16	2.11168	0.124137	17.0109	6.81464e-65	8.70982e-63	NOMO1	23420	NODAL modulator 1 [Source:HGNC Symbol;Acc:HGNC:30060]
ENSG00000103522	151.61	6.23384	0.391374	15.9281	4.04458e-57	3.49321e-55	IL21R	50615	interleukin 21 receptor [Source:HGNC Symbol;Acc:HGNC:6006]
ENSG00000103591	2493.5	2.31645	0.0962535	24.0662	5.65198e-128	5.77906e-125	AAGAB	79719	alpha and gamma adaptin binding protein [Source:HGNC Symbol;Acc:HGNC:25662]
ENSG00000103642	3596.71	2.86809	0.267309	10.7295	7.39868e-27	1.34857e-25	LACTB	114294	lactamase beta [Source:HGNC Symbol;Acc:HGNC:16468]
ENSG00000103855	17138.4	2.62362	0.214448	12.2343	2.03899e-34	5.83139e-33	CD276	80381	CD276 molecule [Source:HGNC Symbol;Acc:HGNC:19137]
ENSG00000103888	269637	8.16269	0.318499	25.6287	7.3123e-145	1.1037e-141	CEMIP	57214	cell migration inducing hyaluronidase 1 [Source:HGNC Symbol;Acc:HGNC:29213]
ENSG00000104290	1798.54	-2.15403	0.290618	-7.41189	1.24517e-13	8.76288e-13	FZD3	7976	frizzled class receptor 3 [Source:HGNC Symbol;Acc:HGNC:4041]
ENSG00000104321	127.08	3.90803	0.563588	6.9342	4.08532e-12	2.5257e-11	TRPA1	8989	transient receptor potential cation channel subfamily A member 1 [Source:HGNC Symbol;Acc:HGNC:497]
ENSG00000104331	10138.2	2.05055	0.182066	11.2626	2.00639e-29	4.22288e-28	BPNT2	54928	3'(2'), 5'-bisphosphate nucleotidase 2 [Source:HGNC Symbol;Acc:HGNC:26019]
ENSG00000104368	14732.6	2.478	0.272922	9.07951	1.09065e-19	1.25164e-18	PLAT	5327	plasminogen activator, tissue type [Source:HGNC Symbol;Acc:HGNC:9051]
ENSG00000104413	103.81	-7.30469	1.19081	-6.13422	8.55793e-10	4.18715e-09	ESRP1	54845	epithelial splicing regulatory protein 1 [Source:HGNC Symbol;Acc:HGNC:25966]
ENSG00000104415	4734.65	2.61805	0.437342	5.98628	2.14695e-09	1.00877e-08	CCN4	8840	cellular communication network factor 4 [Source:HGNC Symbol;Acc:HGNC:12769]
ENSG00000104549	7281.83	3.74954	0.221229	16.9487	1.96815e-64	2.44645e-62	SQLE	6713	squalene epoxidase [Source:HGNC Symbol;Acc:HGNC:11279]
ENSG00000104635	11334.8	2.76412	0.130927	21.1119	6.18681e-99	2.51415e-96	SLC39A14	23516	solute carrier family 39 member 14 [Source:HGNC Symbol;Acc:HGNC:20858]
ENSG00000104689	118.149	2.60013	0.351669	7.39369	1.42814e-13	1.0015e-12	TNFRSF10A	8797	TNF receptor superfamily member 10a [Source:HGNC Symbol;Acc:HGNC:11904]
ENSG00000104691	3572.62	-2.20354	0.164067	-13.4308	3.9928e-41	1.61223e-39	UBXN8	7993	UBX domain protein 8 [Source:HGNC Symbol;Acc:HGNC:30307]
ENSG00000104774	5168.23	2.0516	0.184811	11.1011	1.23976e-28	2.48398e-27	MAN2B1	4125	mannosidase alpha class 2B member 1 [Source:HGNC Symbol;Acc:HGNC:6826]
ENSG00000104783	176.9	5.14671	0.465272	11.0617	1.92373e-28	3.80628e-27	KCNN4	3783	potassium calcium-activated channel subfamily N member 4 [Source:HGNC Symbol;Acc:HGNC:6293]
ENSG00000104856	995.166	2.30815	0.15476	14.9143	2.65938e-50	1.72381e-48	RELB	5971	RELB proto-oncogene, NF-kB subunit [Source:HGNC Symbol;Acc:HGNC:9956]
ENSG00000104903	101.855	-2.3072	0.37622	-6.1326	8.64563e-10	4.22772e-09	LYL1	4066	LYL1 basic helix-loop-helix family member [Source:HGNC Symbol;Acc:HGNC:6734]
ENSG00000104953	160.569	-3.28217	0.610624	-5.37511	7.65372e-08	3.04124e-07	TLE6	79816	TLE family member 6, subcortical maternal complex member [Source:HGNC Symbol;Acc:HGNC:30788]
ENSG00000105011	227.294	2.0998	0.353874	5.93376	2.96076e-09	1.37143e-08	ASF1B	55723	anti-silencing function 1B histone chaperone [Source:HGNC Symbol;Acc:HGNC:20996]
ENSG00000105173	293.684	2.06536	0.204155	10.1166	4.66282e-24	7.28424e-23	CCNE1	898	cyclin E1 [Source:HGNC Symbol;Acc:HGNC:1589]
ENSG00000105290	730.594	2.87041	0.33574	8.54949	1.23637e-17	1.20582e-16	APLP1	333	amyloid beta precursor like protein 1 [Source:HGNC Symbol;Acc:HGNC:597]
ENSG00000105329	11566	3.50394	0.228454	15.3377	4.28327e-53	3.15737e-51	TGFB1	7040	transforming growth factor beta 1 [Source:HGNC Symbol;Acc:HGNC:11766]
ENSG00000105419	3797.03	2.04011	0.213538	9.55387	1.24942e-21	1.64943e-20	MEIS3	56917	Meis homeobox 3 [Source:HGNC Symbol;Acc:HGNC:29537]
ENSG00000105479	116.334	-4.66844	0.337714	-13.8236	1.83542e-43	8.3829e-42	ODAD1	93233	outer dynein arm docking complex subunit 1 [Source:HGNC Symbol;Acc:HGNC:26560]
ENSG00000105499	560.687	2.59989	0.343845	7.5612	3.99359e-14	2.92682e-13	PLA2G4C	8605	phospholipase A2 group IVC [Source:HGNC Symbol;Acc:HGNC:9037]
ENSG00000105516	1382.56	-2.34275	0.253659	-9.23583	2.56295e-20	3.09124e-19	DBP	1628	D-box binding PAR bZIP transcription factor [Source:HGNC Symbol;Acc:HGNC:2697]
ENSG00000105605	409.707	6.67564	0.693622	9.62431	6.31298e-22	8.52589e-21	CACNG7	59284	calcium voltage-gated channel auxiliary subunit gamma 7 [Source:HGNC Symbol;Acc:HGNC:13626]
ENSG00000105613	112.94	-2.52928	0.497455	-5.08444	3.68721e-07	1.34709e-06	MAST1	22983	microtubule associated serine/threonine kinase 1 [Source:HGNC Symbol;Acc:HGNC:19034]
ENSG00000105639	1930.77	-2.11276	0.211609	-9.98426	1.78625e-23	2.69229e-22	JAK3	3718	Janus kinase 3 [Source:HGNC Symbol;Acc:HGNC:6193]
ENSG00000105642	171.659	-4.18756	0.465432	-8.99715	2.3166e-19	2.60203e-18	KCNN1	3780	potassium calcium-activated channel subfamily N member 1 [Source:HGNC Symbol;Acc:HGNC:6290]
ENSG00000105664	742.08	10.7972	1.06202	10.1666	2.79422e-24	4.41958e-23	COMP	1311	cartilage oligomeric matrix protein [Source:HGNC Symbol;Acc:HGNC:2227]
ENSG00000105695	1606.29	-8.12789	0.72029	-11.2842	1.5707e-29	3.33914e-28	MAG	4099	myelin associated glycoprotein [Source:HGNC Symbol;Acc:HGNC:6783]
ENSG00000105696	573.428	5.36952	0.3228	16.6342	3.93941e-62	4.32067e-60	TMEM59L	25789	transmembrane protein 59 like [Source:HGNC Symbol;Acc:HGNC:13237]
ENSG00000105711	530.454	2.06454	0.237774	8.68278	3.86217e-18	3.94011e-17	SCN1B	6324	sodium voltage-gated channel beta subunit 1 [Source:HGNC Symbol;Acc:HGNC:10586]
ENSG00000105784	128.123	-2.77691	0.451153	-6.15514	7.50091e-10	3.69703e-09	RUNDC3B	154661	RUN domain containing 3B [Source:HGNC Symbol;Acc:HGNC:30286]
ENSG00000105852	623.924	-5.48149	0.381908	-14.3529	1.02205e-46	5.50015e-45	PON3	5446	paraoxonase 3 [Source:HGNC Symbol;Acc:HGNC:9206]
ENSG00000105889	100.58	3.61628	0.563751	6.41467	1.41132e-10	7.48947e-10	STEAP1B	256227	STEAP family member 1B [Source:HGNC Symbol;Acc:HGNC:41907]
ENSG00000105889	100.58	3.61628	0.563751	6.41467	1.41132e-10	7.48947e-10	STEAP1B	401312	STEAP family member 1B [Source:HGNC Symbol;Acc:HGNC:41907]
ENSG00000105928	5556.91	2.08537	0.122186	17.0671	2.6066e-65	3.40006e-63	GSDME	1687	gasdermin E [Source:HGNC Symbol;Acc:HGNC:2810]
ENSG00000105976	751.783	2.92921	0.436352	6.71295	1.90732e-11	1.10281e-10	MET	4233	MET proto-oncogene, receptor tyrosine kinase [Source:HGNC Symbol;Acc:HGNC:7029]
ENSG00000105989	5199.57	8.14671	0.483494	16.8497	1.05508e-63	1.262e-61	WNT2	7472	Wnt family member 2 [Source:HGNC Symbol;Acc:HGNC:12780]
ENSG00000106003	257.897	2.42651	0.406804	5.9648	2.44931e-09	1.14456e-08	LFNG	3955	LFNG O-fucosylpeptide 3-beta-N-acetylglucosaminyltransferase [Source:HGNC Symbol;Acc:HGNC:6560]
ENSG00000106018	366.169	-4.18955	0.321363	-13.0368	7.55571e-39	2.6789e-37	VIPR2	7434	vasoactive intestinal peptide receptor 2 [Source:HGNC Symbol;Acc:HGNC:12695]
ENSG00000106078	258.973	-3.0111	0.46366	-6.49419	8.34791e-11	4.5371e-10	COBL	23242	cordon-bleu WH2 repeat protein [Source:HGNC Symbol;Acc:HGNC:22199]
ENSG00000106080	3433.4	2.58567	0.213134	12.1317	7.17507e-34	2.00025e-32	FKBP14	55033	FKBP prolyl isomerase 14 [Source:HGNC Symbol;Acc:HGNC:18625]
ENSG00000106105	15585.4	3.30461	0.106105	31.1449	5.95198e-213	4.71649e-209	GARS1	2617	glycyl-tRNA synthetase 1 [Source:HGNC Symbol;Acc:HGNC:4162]
ENSG00000106236	259.435	2.04203	0.51032	4.00147	6.29505e-05	0.000169456	NPTX2	4885	neuronal pentraxin 2 [Source:HGNC Symbol;Acc:HGNC:7953]
ENSG00000106305	683.311	2.11205	0.142103	14.8628	5.74775e-50	3.69546e-48	AIMP2	7965	aminoacyl tRNA synthetase complex interacting multifunctional protein 2 [Source:HGNC Symbol;Acc:HGNC:20609]
ENSG00000106333	7098.41	2.42073	0.46541	5.20129	1.97907e-07	7.47595e-07	PCOLCE	5118	procollagen C-endopeptidase enhancer [Source:HGNC Symbol;Acc:HGNC:8738]
ENSG00000106366	92364.8	3.39415	0.43101	7.87489	3.41046e-15	2.75628e-14	SERPINE1	5054	serpin family E member 1 [Source:HGNC Symbol;Acc:HGNC:8583]
ENSG00000106397	9414.02	2.59629	0.186993	13.8844	7.87383e-44	3.63815e-42	PLOD3	8985	procollagen-lysine,2-oxoglutarate 5-dioxygenase 3 [Source:HGNC Symbol;Acc:HGNC:9083]
ENSG00000106483	148374	3.5651	0.477612	7.46443	8.36586e-14	5.96564e-13	SFRP4	6424	secreted frizzled related protein 4 [Source:HGNC Symbol;Acc:HGNC:10778]
ENSG00000106537	1298.68	4.11994	0.408248	10.0917	6.00889e-24	9.31363e-23	TSPAN13	27075	tetraspanin 13 [Source:HGNC Symbol;Acc:HGNC:21643]
ENSG00000106624	129724	2.3988	0.502882	4.77011	1.84129e-06	6.16039e-06	AEBP1	165	AE binding protein 1 [Source:HGNC Symbol;Acc:HGNC:303]
ENSG00000106636	6807.45	2.22381	0.141592	15.7057	1.38254e-55	1.12944e-53	YKT6	10652	YKT6 v-SNARE homolog [Source:HGNC Symbol;Acc:HGNC:16959]
ENSG00000106688	1646.46	4.84484	0.367885	13.1694	1.31582e-39	4.84407e-38	SLC1A1	6505	solute carrier family 1 member 1 [Source:HGNC Symbol;Acc:HGNC:10939]
ENSG00000106772	13173.7	4.31805	0.479357	9.00801	2.09836e-19	2.36361e-18	PRUNE2	158471	prune homolog 2 with BCH domain [Source:HGNC Symbol;Acc:HGNC:25209]
ENSG00000106809	5896.98	-5.44901	0.872271	-6.24692	4.18626e-10	2.11968e-09	OGN	4969	osteoglycin [Source:HGNC Symbol;Acc:HGNC:8126]
ENSG00000106819	3373.77	3.54786	0.467026	7.59669	3.03792e-14	2.2551e-13	ASPN	54829	asporin [Source:HGNC Symbol;Acc:HGNC:14872]
ENSG00000106868	1417.09	3.64111	0.204525	17.8028	6.72675e-71	1.08232e-68	SUSD1	64420	sushi domain containing 1 [Source:HGNC Symbol;Acc:HGNC:25413]
ENSG00000107105	178.806	-5.3216	0.642281	-8.28547	1.17643e-16	1.0645e-15	ELAVL2	1993	ELAV like RNA binding protein 2 [Source:HGNC Symbol;Acc:HGNC:3313]
ENSG00000107130	6947.8	2.61419	0.171541	15.2394	1.93532e-52	1.40375e-50	NCS1	23413	neuronal calcium sensor 1 [Source:HGNC Symbol;Acc:HGNC:3953]
ENSG00000107147	457.788	-5.22555	0.38849	-13.4509	3.04005e-41	1.24336e-39	KCNT1	57582	potassium sodium-activated channel subfamily T member 1 [Source:HGNC Symbol;Acc:HGNC:18865]
ENSG00000107159	215.704	2.46817	1.02046	2.41868	0.015577	0.0271617	CA9	768	carbonic anhydrase 9 [Source:HGNC Symbol;Acc:HGNC:1383]
ENSG00000107295	100.18	-3.08874	0.472299	-6.53981	6.15979e-11	3.38735e-10	SH3GL2	6456	SH3 domain containing GRB2 like 2, endophilin A1 [Source:HGNC Symbol;Acc:HGNC:10831]
ENSG00000107331	7367.46	2.3051	0.178669	12.9016	4.41068e-38	1.50328e-36	ABCA2	20	ATP binding cassette subfamily A member 2 [Source:HGNC Symbol;Acc:HGNC:32]
ENSG00000107338	1067.47	2.04988	0.232104	8.8317	1.03096e-18	1.09991e-17	SHB	6461	SH2 domain containing adaptor protein B [Source:HGNC Symbol;Acc:HGNC:10838]
ENSG00000107438	4431.43	2.12593	0.30389	6.99572	2.63902e-12	1.66565e-11	PDLIM1	9124	PDZ and LIM domain 1 [Source:HGNC Symbol;Acc:HGNC:2067]
ENSG00000107518	2209	-2.48117	0.501256	-4.94991	7.4248e-07	2.61348e-06	ATRNL1	26033	attractin like 1 [Source:HGNC Symbol;Acc:HGNC:29063]
ENSG00000107611	501.847	-2.23167	0.241513	-9.24039	2.45593e-20	2.96781e-19	CUBN	8029	cubilin [Source:HGNC Symbol;Acc:HGNC:2548]
ENSG00000107719	678.1	-2.25522	0.507775	-4.44137	8.93859e-06	2.72613e-05	PALD1	27143	phosphatase domain containing paladin 1 [Source:HGNC Symbol;Acc:HGNC:23530]
ENSG00000107731	7747.92	4.33823	0.385196	11.2624	2.01216e-29	4.23221e-28	UNC5B	219699	unc-5 netrin receptor B [Source:HGNC Symbol;Acc:HGNC:12568]
ENSG00000107736	2794.07	-6.32885	0.575014	-11.0064	3.55812e-28	6.93189e-27	CDH23	64072	cadherin related 23 [Source:HGNC Symbol;Acc:HGNC:13733]
ENSG00000107742	265.398	-2.87912	0.605508	-4.75489	1.98551e-06	6.61982e-06	SPOCK2	9806	SPARC (osteonectin), cwcv and kazal like domains proteoglycan 2 [Source:HGNC Symbol;Acc:HGNC:13564]
ENSG00000107796	90035.8	3.55935	0.242676	14.6671	1.04763e-48	6.33716e-47	ACTA2	59	actin alpha 2, smooth muscle [Source:HGNC Symbol;Acc:HGNC:130]
ENSG00000107821	254.171	4.216	0.585911	7.19563	6.2174e-13	4.11511e-12	KAZALD1	81621	Kazal type serine peptidase inhibitor domain 1 [Source:HGNC Symbol;Acc:HGNC:25460]
ENSG00000107954	198.644	-2.51696	0.308279	-8.16457	3.22569e-16	2.80584e-15	NEURL1	9148	neuralized E3 ubiquitin protein ligase 1 [Source:HGNC Symbol;Acc:HGNC:7761]
ENSG00000107984	1026.91	4.74304	0.720366	6.58421	4.57305e-11	2.55018e-10	DKK1	22943	dickkopf WNT signaling pathway inhibitor 1 [Source:HGNC Symbol;Acc:HGNC:2891]
ENSG00000108381	166.582	-2.3408	0.49372	-4.74115	2.12512e-06	7.05562e-06	ASPA	443	aspartoacylase [Source:HGNC Symbol;Acc:HGNC:756]
ENSG00000108465	1067.07	-2.00283	0.239871	-8.34964	6.84721e-17	6.29637e-16	CDK5RAP3	80279	CDK5 regulatory subunit associated protein 3 [Source:HGNC Symbol;Acc:HGNC:18673]
ENSG00000108518	23982.5	2.60171	0.195646	13.298	2.37603e-40	9.10051e-39	PFN1	5216	profilin 1 [Source:HGNC Symbol;Acc:HGNC:8881]
ENSG00000108551	3523.2	-4.31203	0.579475	-7.44128	9.97136e-14	7.07391e-13	RASD1	51655	ras related dexamethasone induced 1 [Source:HGNC Symbol;Acc:HGNC:15828]
ENSG00000108582	14076.8	2.33985	0.143555	16.2994	9.96941e-60	9.66362e-58	CPD	1362	carboxypeptidase D [Source:HGNC Symbol;Acc:HGNC:2301]
ENSG00000108691	3216.11	6.57366	0.271925	24.1745	4.12728e-129	4.51112e-126	CCL2	6347	C-C motif chemokine ligand 2 [Source:HGNC Symbol;Acc:HGNC:10618]
ENSG00000108773	5635.08	-2.41154	0.145816	-16.5382	1.94682e-61	2.05694e-59	KAT2A	2648	lysine acetyltransferase 2A [Source:HGNC Symbol;Acc:HGNC:4201]
ENSG00000108821	1.61622e+06	4.13001	0.326702	12.6415	1.24641e-36	3.93108e-35	COL1A1	1277	collagen type I alpha 1 chain [Source:HGNC Symbol;Acc:HGNC:2197]
ENSG00000108823	940.387	4.0774	0.572617	7.12064	1.07424e-12	6.99036e-12	SGCA	6442	sarcoglycan alpha [Source:HGNC Symbol;Acc:HGNC:10805]
ENSG00000108829	8155.69	3.04583	0.166771	18.2635	1.61507e-74	2.90869e-72	LRRC59	55379	leucine rich repeat containing 59 [Source:HGNC Symbol;Acc:HGNC:28817]
ENSG00000108846	5541.94	4.02426	0.479196	8.39794	4.54374e-17	4.23971e-16	ABCC3	8714	ATP binding cassette subfamily C member 3 [Source:HGNC Symbol;Acc:HGNC:54]
ENSG00000108848	14302.8	-2.02742	0.158705	-12.7748	2.26745e-37	7.38658e-36	LUC7L3	51747	LUC7 like 3 pre-mRNA splicing factor [Source:HGNC Symbol;Acc:HGNC:24309]
ENSG00000108861	7546.43	2.41367	0.168626	14.3138	1.795e-46	9.48271e-45	DUSP3	1845	dual specificity phosphatase 3 [Source:HGNC Symbol;Acc:HGNC:3069]
ENSG00000108924	3534.2	-7.37156	0.446788	-16.499	3.72882e-61	3.8625e-59	HLF	3131	HLF transcription factor, PAR bZIP family member [Source:HGNC Symbol;Acc:HGNC:4977]
ENSG00000108950	7299.87	2.22136	0.340933	6.51553	7.24313e-11	3.9611e-10	FAM20A	54757	FAM20A golgi associated secretory pathway pseudokinase [Source:HGNC Symbol;Acc:HGNC:23015]
ENSG00000108984	460.419	-3.65737	0.598081	-6.11517	9.64523e-10	4.69407e-09	MAP2K6	5608	mitogen-activated protein kinase kinase 6 [Source:HGNC Symbol;Acc:HGNC:6846]
ENSG00000109063	3972.85	4.56638	0.615494	7.41906	1.17957e-13	8.31233e-13	MYH3	4621	myosin heavy chain 3 [Source:HGNC Symbol;Acc:HGNC:7573]
ENSG00000109066	3090.3	3.00793	0.206272	14.5823	3.63806e-48	2.1474e-46	TMEM104	54868	transmembrane protein 104 [Source:HGNC Symbol;Acc:HGNC:25984]
ENSG00000109089	2520.9	3.52429	0.189318	18.6157	2.39726e-77	4.80925e-75	CDR2L	30850	cerebellar degeneration related protein 2 like [Source:HGNC Symbol;Acc:HGNC:29999]
ENSG00000109265	1603.97	2.56388	0.260122	9.85646	6.42754e-23	9.31566e-22	CRACD	57482	capping protein inhibiting regulator of actin dynamics [Source:HGNC Symbol;Acc:HGNC:29219]
ENSG00000109452	2266.81	2.67696	0.386375	6.92839	4.25671e-12	2.62858e-11	INPP4B	8821	inositol polyphosphate-4-phosphatase type II B [Source:HGNC Symbol;Acc:HGNC:6075]
ENSG00000109466	1282.35	2.00116	0.137332	14.5717	4.2522e-48	2.49597e-46	KLHL2	11275	kelch like family member 2 [Source:HGNC Symbol;Acc:HGNC:6353]
ENSG00000109511	134.508	5.22588	1.12576	4.64211	3.44875e-06	1.11172e-05	ANXA10	11199	annexin A10 [Source:HGNC Symbol;Acc:HGNC:534]
ENSG00000109610	9855.1	2.90124	0.414964	6.99154	2.71886e-12	1.71468e-11	SOD3	6649	superoxide dismutase 3 [Source:HGNC Symbol;Acc:HGNC:11181]
ENSG00000109625	671.179	-2.39301	0.273405	-8.75263	2.08437e-18	2.16973e-17	CPZ	8532	carboxypeptidase Z [Source:HGNC Symbol;Acc:HGNC:2333]
ENSG00000109738	943.397	2.5255	0.28493	8.8636	7.74715e-19	8.3306e-18	GLRB	2743	glycine receptor beta [Source:HGNC Symbol;Acc:HGNC:4329]
ENSG00000109814	5310.91	2.25418	0.164709	13.6859	1.23307e-42	5.39097e-41	UGDH	7358	UDP-glucose 6-dehydrogenase [Source:HGNC Symbol;Acc:HGNC:12525]
ENSG00000109846	6624.98	2.31833	0.41721	5.55674	2.74857e-08	1.14875e-07	CRYAB	1410	crystallin alpha B [Source:HGNC Symbol;Acc:HGNC:2389]
ENSG00000109854	1575.77	2.29323	0.280114	8.18679	2.68291e-16	2.34723e-15	HTATIP2	10553	HIV-1 Tat interactive protein 2 [Source:HGNC Symbol;Acc:HGNC:16637]
ENSG00000109861	3985.84	2.18864	0.205704	10.6398	1.9456e-26	3.46265e-25	CTSC	1075	cathepsin C [Source:HGNC Symbol;Acc:HGNC:2528]
ENSG00000109906	1741.94	-5.77273	0.578245	-9.98319	1.80559e-23	2.71884e-22	ZBTB16	7704	zinc finger and BTB domain containing 16 [Source:HGNC Symbol;Acc:HGNC:12930]
ENSG00000109919	4907.04	2.57014	0.129825	19.797	3.16029e-87	8.9439e-85	MTCH2	23788	mitochondrial carrier 2 [Source:HGNC Symbol;Acc:HGNC:17587]
ENSG00000110013	2047.09	2.30321	0.194846	11.8207	3.05196e-32	7.77636e-31	SIAE	54414	sialic acid acetylesterase [Source:HGNC Symbol;Acc:HGNC:18187]
ENSG00000110047	9192.01	2.63211	0.198139	13.2842	2.86001e-40	1.08959e-38	EHD1	10938	EH domain containing 1 [Source:HGNC Symbol;Acc:HGNC:3242]
ENSG00000110076	945.791	-2.43064	0.520407	-4.67065	3.0025e-06	9.76706e-06	NRXN2	9379	neurexin 2 [Source:HGNC Symbol;Acc:HGNC:8009]
ENSG00000110077	225.115	-8.00729	0.573438	-13.9637	2.59761e-44	1.22707e-42	MS4A6A	64231	membrane spanning 4-domains A6A [Source:HGNC Symbol;Acc:HGNC:13375]
ENSG00000110092	17183.5	5.36643	0.311235	17.2424	1.27734e-66	1.74517e-64	CCND1	595	cyclin D1 [Source:HGNC Symbol;Acc:HGNC:1582]
ENSG00000110218	2763.44	2.23043	0.149901	14.8794	4.48836e-50	2.89162e-48	PANX1	24145	pannexin 1 [Source:HGNC Symbol;Acc:HGNC:8599]
ENSG00000110427	1417.68	4.8139	0.535795	8.98459	2.59708e-19	2.9037e-18	KIAA1549L	25758	KIAA1549 like [Source:HGNC Symbol;Acc:HGNC:24836]
ENSG00000110436	235.236	5.14292	0.529064	9.7208	2.45852e-22	3.42689e-21	SLC1A2	6506	solute carrier family 1 member 2 [Source:HGNC Symbol;Acc:HGNC:10940]
ENSG00000110619	4070.7	2.61968	0.103119	25.4043	2.25854e-142	3.11257e-139	CARS1	833	cysteinyl-tRNA synthetase 1 [Source:HGNC Symbol;Acc:HGNC:1493]
ENSG00000110697	2943.99	2.70438	0.230063	11.755	6.65897e-32	1.64898e-30	PITPNM1	9600	phosphatidylinositol transfer protein membrane associated 1 [Source:HGNC Symbol;Acc:HGNC:9003]
ENSG00000110786	120.721	-5.41637	0.746492	-7.25576	3.99419e-13	2.68855e-12	PTPN5	84867	protein tyrosine phosphatase non-receptor type 5 [Source:HGNC Symbol;Acc:HGNC:9657]
ENSG00000110799	3270.05	-2.4549	0.894379	-2.74481	0.00605451	0.0115574	VWF	7450	von Willebrand factor [Source:HGNC Symbol;Acc:HGNC:12726]
ENSG00000110880	17267.4	2.46903	0.206314	11.9673	5.26914e-33	1.40704e-31	CORO1C	23603	coronin 1C [Source:HGNC Symbol;Acc:HGNC:2254]
ENSG00000110881	805.8	2.71695	0.345521	7.86336	3.73979e-15	3.01093e-14	ASIC1	41	acid sensing ion channel subunit 1 [Source:HGNC Symbol;Acc:HGNC:100]
ENSG00000110900	510.988	2.10526	0.268482	7.84132	4.45819e-15	3.56666e-14	TSPAN11	441631	tetraspanin 11 [Source:HGNC Symbol;Acc:HGNC:30795]
ENSG00000110906	8820.47	2.11384	0.122221	17.2953	5.10742e-67	7.06943e-65	KCTD10	83892	potassium channel tetramerization domain containing 10 [Source:HGNC Symbol;Acc:HGNC:23236]
ENSG00000111057	22159.5	5.56393	0.40457	13.7527	4.90644e-43	2.18426e-41	KRT18	3875	keratin 18 [Source:HGNC Symbol;Acc:HGNC:6430]
ENSG00000111110	1333.57	-2.17599	0.466438	-4.66513	3.08416e-06	1.00152e-05	PPM1H	57460	protein phosphatase, Mg2+/Mn2+ dependent 1H [Source:HGNC Symbol;Acc:HGNC:18583]
ENSG00000111145	4714.08	2.17433	0.118221	18.392	1.52213e-75	2.85485e-73	ELK3	2004	ETS transcription factor ELK3 [Source:HGNC Symbol;Acc:HGNC:3325]
ENSG00000111199	340.899	3.41026	0.287927	11.8442	2.30631e-32	5.95303e-31	TRPV4	59341	transient receptor potential cation channel subfamily V member 4 [Source:HGNC Symbol;Acc:HGNC:18083]
ENSG00000111206	796.327	2.88395	0.436022	6.61424	3.73465e-11	2.10224e-10	FOXM1	2305	forkhead box M1 [Source:HGNC Symbol;Acc:HGNC:3818]
ENSG00000111252	3317.96	2.75023	0.264045	10.4158	2.10081e-25	3.53259e-24	SH2B3	10019	SH2B adaptor protein 3 [Source:HGNC Symbol;Acc:HGNC:29605]
ENSG00000111305	414.611	5.03705	0.643903	7.82269	5.17047e-15	4.1116e-14	GSG1	83445	germ cell associated 1 [Source:HGNC Symbol;Acc:HGNC:19716]
ENSG00000111328	8334.94	2.77482	0.147827	18.7708	1.30854e-78	2.72874e-76	CDK2AP1	8099	cyclin dependent kinase 2 associated protein 1 [Source:HGNC Symbol;Acc:HGNC:14002]
ENSG00000111341	76745.6	5.58256	0.41475	13.46	2.68785e-41	1.10359e-39	MGP	4256	matrix Gla protein [Source:HGNC Symbol;Acc:HGNC:7060]
ENSG00000111371	17445.8	3.63671	0.253216	14.3621	8.94646e-47	4.85734e-45	SLC38A1	81539	solute carrier family 38 member 1 [Source:HGNC Symbol;Acc:HGNC:13447]
ENSG00000111412	3539.15	2.1865	0.110623	19.7654	5.91367e-87	1.62996e-84	SPRING1	79794	SREBF pathway regulator in golgi 1 [Source:HGNC Symbol;Acc:HGNC:26128]
ENSG00000111424	3388.44	6.74305	0.211203	31.9268	1.13297e-223	1.19706e-219	VDR	7421	vitamin D receptor [Source:HGNC Symbol;Acc:HGNC:12679]
ENSG00000111640	95606.6	2.44748	0.190692	12.8347	1.04748e-37	3.4876e-36	GAPDH	2597	glyceraldehyde-3-phosphate dehydrogenase [Source:HGNC Symbol;Acc:HGNC:4141]
ENSG00000111670	17163.9	3.64924	0.155236	23.5078	3.39641e-122	2.62576e-119	GNPTAB	79158	N-acetylglucosamine-1-phosphate transferase subunits alpha and beta [Source:HGNC Symbol;Acc:HGNC:29670]
ENSG00000111711	3326.68	2.23382	0.331576	6.73696	1.6173e-11	9.42347e-11	GOLT1B	51026	golgi transport 1B [Source:HGNC Symbol;Acc:HGNC:20175]
ENSG00000111788	334.032	-2.07249	0.414367	-5.00158	5.68623e-07	2.03335e-06	DDX12B		DEAD/H-box helicase 12B, pseudogene [Source:HGNC Symbol;Acc:HGNC:38668]
ENSG00000111817	10460.2	2.16282	0.110377	19.5949	1.70999e-85	4.5168e-83	DSE	29940	dermatan sulfate epimerase [Source:HGNC Symbol;Acc:HGNC:21144]
ENSG00000111879	266.215	-3.49305	0.208562	-16.7483	5.82689e-63	6.66769e-61	FAM184A	79632	family with sequence similarity 184 member A [Source:HGNC Symbol;Acc:HGNC:20991]
ENSG00000111981	521.295	7.90162	0.389726	20.2748	2.14544e-91	7.01071e-89	ULBP1	80329	UL16 binding protein 1 [Source:HGNC Symbol;Acc:HGNC:14893]
ENSG00000112149	306.585	-3.85797	0.368257	-10.4763	1.11002e-25	1.8896e-24	CD83	9308	CD83 molecule [Source:HGNC Symbol;Acc:HGNC:1703]
ENSG00000112183	466.409	2.92631	0.322296	9.07957	1.09e-19	1.25135e-18	RBM24	221662	RNA binding motif protein 24 [Source:HGNC Symbol;Acc:HGNC:21539]
ENSG00000112186	3149.38	3.2563	0.257439	12.6489	1.13515e-36	3.58375e-35	CAP2	10486	cyclase associated actin cytoskeleton regulatory protein 2 [Source:HGNC Symbol;Acc:HGNC:20039]
ENSG00000112210	4490.35	2.43112	0.090178	26.9591	4.46196e-160	9.42871e-157	RAB23	51715	RAB23, member RAS oncogene family [Source:HGNC Symbol;Acc:HGNC:14263]
ENSG00000112214	386.235	-3.11103	0.686863	-4.52932	5.91729e-06	1.85044e-05	FHL5	9457	four and a half LIM domains 5 [Source:HGNC Symbol;Acc:HGNC:17371]
ENSG00000112242	1608.61	3.01701	0.239347	12.6052	1.97748e-36	6.17539e-35	E2F3	1871	E2F transcription factor 3 [Source:HGNC Symbol;Acc:HGNC:3115]
ENSG00000112276	1010.89	3.04755	0.286287	10.6451	1.83857e-26	3.27399e-25	BVES	11149	blood vessel epicardial substance [Source:HGNC Symbol;Acc:HGNC:1152]
ENSG00000112293	283.544	-2.11465	0.245304	-8.62053	6.66453e-18	6.65341e-17	GPLD1	2822	glycosylphosphatidylinositol specific phospholipase D1 [Source:HGNC Symbol;Acc:HGNC:4459]
ENSG00000112473	14304.6	2.64425	0.144662	18.2788	1.22e-74	2.24797e-72	SLC39A7	7922	solute carrier family 39 member 7 [Source:HGNC Symbol;Acc:HGNC:4927]
ENSG00000112562	11183.1	-2.61287	0.494552	-5.2833	1.26875e-07	4.90733e-07	SMOC2	64094	SPARC related modular calcium binding 2 [Source:HGNC Symbol;Acc:HGNC:20323]
ENSG00000112715	7916.24	3.09639	0.366731	8.44323	3.08679e-17	2.92066e-16	VEGFA	7422	vascular endothelial growth factor A [Source:HGNC Symbol;Acc:HGNC:12680]
ENSG00000112769	16646.3	2.51496	0.250287	10.0483	9.3445e-24	1.43227e-22	LAMA4	3910	laminin subunit alpha 4 [Source:HGNC Symbol;Acc:HGNC:6484]
ENSG00000112812	174.157	-5.30486	0.537228	-9.8745	5.37006e-23	7.83678e-22	PRSS16	10279	serine protease 16 [Source:HGNC Symbol;Acc:HGNC:9480]
ENSG00000112837	634.216	2.05767	0.416409	4.94145	7.75426e-07	2.7252e-06	TBX18	9096	T-box transcription factor 18 [Source:HGNC Symbol;Acc:HGNC:11595]
ENSG00000112902	6922.72	3.0765	0.539407	5.70349	1.17376e-08	5.10213e-08	SEMA5A	9037	semaphorin 5A [Source:HGNC Symbol;Acc:HGNC:10736]
ENSG00000112936	31824.9	-2.36428	0.471683	-5.01244	5.37441e-07	1.92707e-06	C7	730	complement C7 [Source:HGNC Symbol;Acc:HGNC:1346]
ENSG00000112972	7724.5	3.17008	0.234943	13.493	1.71964e-41	7.15322e-40	HMGCS1	3157	3-hydroxy-3-methylglutaryl-CoA synthase 1 [Source:HGNC Symbol;Acc:HGNC:5007]
ENSG00000112984	559.871	2.81829	0.486206	5.7965	6.77142e-09	3.02173e-08	KIF20A	10112	kinesin family member 20A [Source:HGNC Symbol;Acc:HGNC:9787]
ENSG00000113070	495.073	2.29381	0.301965	7.59629	3.04753e-14	2.26118e-13	HBEGF	1839	heparin binding EGF like growth factor [Source:HGNC Symbol;Acc:HGNC:3059]
ENSG00000113083	35180.5	5.38971	0.324634	16.6024	6.69291e-62	7.19137e-60	LOX	4015	lysyl oxidase [Source:HGNC Symbol;Acc:HGNC:6664]
ENSG00000113140	518667	3.7009	0.230903	16.0279	8.15485e-58	7.40643e-56	SPARC	6678	secreted protein acidic and cysteine rich [Source:HGNC Symbol;Acc:HGNC:11219]
ENSG00000113161	6041.58	2.71902	0.220117	12.3526	4.71472e-35	1.38887e-33	HMGCR	3156	3-hydroxy-3-methylglutaryl-CoA reductase [Source:HGNC Symbol;Acc:HGNC:5006]
ENSG00000113248	469.703	-2.35503	0.247338	-9.52149	1.70711e-21	2.23411e-20	PCDHB15	56121	protocadherin beta 15 [Source:HGNC Symbol;Acc:HGNC:8686]
ENSG00000113273	6784.71	4.21164	0.213829	19.6963	2.32038e-86	6.28625e-84	ARSB	411	arylsulfatase B [Source:HGNC Symbol;Acc:HGNC:714]
ENSG00000113296	332.119	-2.33194	0.429851	-5.42501	5.79521e-08	2.33199e-07	THBS4	7060	thrombospondin 4 [Source:HGNC Symbol;Acc:HGNC:11788]
ENSG00000113361	1575.59	4.01425	0.431892	9.29458	1.47788e-20	1.81077e-19	CDH6	1004	cadherin 6 [Source:HGNC Symbol;Acc:HGNC:1765]
ENSG00000113389	1796	2.76574	0.549261	5.03539	4.76874e-07	1.72178e-06	NPR3	4883	natriuretic peptide receptor 3 [Source:HGNC Symbol;Acc:HGNC:7945]
ENSG00000113396	512.51	-5.16891	0.706565	-7.31554	2.5634e-13	1.75946e-12	SLC27A6	28965	solute carrier family 27 member 6 [Source:HGNC Symbol;Acc:HGNC:11000]
ENSG00000113407	8198.9	2.30552	0.129582	17.7919	8.16275e-71	1.30017e-68	TARS1	6897	threonyl-tRNA synthetase 1 [Source:HGNC Symbol;Acc:HGNC:11572]
ENSG00000113448	263.466	2.0742	0.456767	4.54105	5.59758e-06	1.75687e-05	PDE4D	5144	phosphodiesterase 4D [Source:HGNC Symbol;Acc:HGNC:8783]
ENSG00000113494	491.163	-4.3604	0.735799	-5.92607	3.10272e-09	1.43446e-08	PRLR	5618	prolactin receptor [Source:HGNC Symbol;Acc:HGNC:9446]
ENSG00000113532	535.029	4.24433	0.369272	11.4938	1.41764e-30	3.24674e-29	ST8SIA4	7903	ST8 alpha-N-acetyl-neuraminide alpha-2,8-sialyltransferase 4 [Source:HGNC Symbol;Acc:HGNC:10871]
ENSG00000113578	1228.25	4.45819	0.389504	11.4458	2.46746e-30	5.55083e-29	FGF1	2246	fibroblast growth factor 1 [Source:HGNC Symbol;Acc:HGNC:3665]
ENSG00000113615	3682.35	2.3665	0.21026	11.2551	2.18562e-29	4.58186e-28	SEC24A	10802	SEC24 homolog A, COPII coat complex component [Source:HGNC Symbol;Acc:HGNC:10703]
ENSG00000113739	18846.1	8.25855	0.362002	22.8135	3.36468e-115	2.31849e-112	STC2	8614	stanniocalcin 2 [Source:HGNC Symbol;Acc:HGNC:11374]
ENSG00000113749	541.344	3.42339	0.547652	6.25103	4.07756e-10	2.06596e-09	HRH2	3274	histamine receptor H2 [Source:HGNC Symbol;Acc:HGNC:5183]
ENSG00000113810	2676.16	2.15192	0.220771	9.74729	1.89449e-22	2.65942e-21	SMC4	10051	structural maintenance of chromosomes 4 [Source:HGNC Symbol;Acc:HGNC:14013]
ENSG00000114115	12446.3	-3.71952	0.48208	-7.71556	1.2045e-14	9.25104e-14	RBP1	5947	retinol binding protein 1 [Source:HGNC Symbol;Acc:HGNC:9919]
ENSG00000114346	1235.53	3.07197	0.252263	12.1777	4.08777e-34	1.15071e-32	ECT2	1894	epithelial cell transforming 2 [Source:HGNC Symbol;Acc:HGNC:3155]
ENSG00000114450	3568.32	2.51277	0.297806	8.43763	3.2385e-17	3.05599e-16	GNB4	59345	G protein subunit beta 4 [Source:HGNC Symbol;Acc:HGNC:20731]
ENSG00000114480	10405.6	2.84585	0.149759	19.0028	1.6154e-80	3.65738e-78	GBE1	2632	1,4-alpha-glucan branching enzyme 1 [Source:HGNC Symbol;Acc:HGNC:4180]
ENSG00000114529	202.055	3.65259	0.263861	13.8428	1.40539e-43	6.4467e-42	C3orf52	79669	chromosome 3 open reading frame 52 [Source:HGNC Symbol;Acc:HGNC:26255]
ENSG00000114541	1245.73	-2.72215	0.422652	-6.44063	1.18981e-10	6.37049e-10	FRMD4B	23150	FERM domain containing 4B [Source:HGNC Symbol;Acc:HGNC:24886]
ENSG00000114573	7970.93	2.53233	0.136085	18.6084	2.74694e-77	5.47609e-75	ATP6V1A	523	ATPase H+ transporting V1 subunit A [Source:HGNC Symbol;Acc:HGNC:851]
ENSG00000114654	945.699	-4.43798	0.526117	-8.43534	3.30237e-17	3.11163e-16	EFCC1	79825	EF-hand and coiled-coil domain containing 1 [Source:HGNC Symbol;Acc:HGNC:25692]
ENSG00000114656	186.823	-3.45645	0.379254	-9.11382	7.95331e-20	9.24444e-19	CFAP92	57501	cilia and flagella associated protein 92 (putative) [Source:HGNC Symbol;Acc:HGNC:29231]
ENSG00000114737	527.394	-2.05088	0.246074	-8.33442	7.78811e-17	7.12437e-16	CISH	1154	cytokine inducible SH2 containing protein [Source:HGNC Symbol;Acc:HGNC:1984]
ENSG00000114790	580.363	-2.40144	0.331868	-7.23613	4.61667e-13	3.08723e-12	ARHGEF26	26084	Rho guanine nucleotide exchange factor 26 [Source:HGNC Symbol;Acc:HGNC:24490]
ENSG00000114812	709.814	5.38248	0.61771	8.7136	2.94379e-18	3.02854e-17	VIPR1	7433	vasoactive intestinal peptide receptor 1 [Source:HGNC Symbol;Acc:HGNC:12694]
ENSG00000114859	503.146	-2.40461	0.165647	-14.5164	9.53582e-48	5.46577e-46	CLCN2	1181	chloride voltage-gated channel 2 [Source:HGNC Symbol;Acc:HGNC:2020]
ENSG00000114923	5660.93	-3.19016	0.296801	-10.7485	6.02489e-27	1.1026e-25	SLC4A3	6508	solute carrier family 4 member 3 [Source:HGNC Symbol;Acc:HGNC:11029]
ENSG00000114948	2315.91	2.85921	0.329501	8.67738	4.05004e-18	4.12248e-17	ADAM23	8745	ADAM metallopeptidase domain 23 [Source:HGNC Symbol;Acc:HGNC:202]
ENSG00000114999	4899.47	2.61268	0.109899	23.7735	6.28531e-125	5.53404e-122	TTL	150465	tubulin tyrosine ligase [Source:HGNC Symbol;Acc:HGNC:21586]
ENSG00000115091	21638.7	2.70997	0.129851	20.8698	1.00828e-96	3.85054e-94	ACTR3	10096	actin related protein 3 [Source:HGNC Symbol;Acc:HGNC:170]
ENSG00000115129	2332.12	3.06306	0.301266	10.1673	2.77545e-24	4.39209e-23	TP53I3	9540	tumor protein p53 inducible protein 3 [Source:HGNC Symbol;Acc:HGNC:19373]
ENSG00000115163	118.982	3.80408	0.522144	7.2855	3.20473e-13	2.17542e-12	CENPA	1058	centromere protein A [Source:HGNC Symbol;Acc:HGNC:1851]
ENSG00000115183	9109.87	2.08317	0.256044	8.13598	4.08618e-16	3.53203e-15	TANC1	85461	tetratricopeptide repeat, ankyrin repeat and coiled-coil containing 1 [Source:HGNC Symbol;Acc:HGNC:29364]
ENSG00000115194	336.707	4.74371	0.506961	9.35715	8.19128e-21	1.0222e-19	SLC30A3	7781	solute carrier family 30 member 3 [Source:HGNC Symbol;Acc:HGNC:11014]
ENSG00000115232	2015.87	2.96669	0.530029	5.59722	2.17816e-08	9.19691e-08	ITGA4	3676	integrin subunit alpha 4 [Source:HGNC Symbol;Acc:HGNC:6140]
ENSG00000115233	3348.97	2.19574	0.12051	18.2204	3.55499e-74	6.29511e-72	PSMD14	10213	proteasome 26S subunit, non-ATPase 14 [Source:HGNC Symbol;Acc:HGNC:16889]
ENSG00000115255	417.487	-2.37528	0.231723	-10.2505	1.17743e-24	1.90026e-23	REEP6	92840	receptor accessory protein 6 [Source:HGNC Symbol;Acc:HGNC:30078]
ENSG00000115290	318.897	-3.9489	0.465085	-8.49072	2.05354e-17	1.97067e-16	GRB14	2888	growth factor receptor bound protein 14 [Source:HGNC Symbol;Acc:HGNC:4565]
ENSG00000115318	1081.44	2.42636	0.314808	7.70744	1.28362e-14	9.82303e-14	LOXL3	84695	lysyl oxidase like 3 [Source:HGNC Symbol;Acc:HGNC:13869]
ENSG00000115361	719.925	-5.04106	0.457466	-11.0195	3.07662e-28	6.01974e-27	ACADL	33	acyl-CoA dehydrogenase long chain [Source:HGNC Symbol;Acc:HGNC:88]
ENSG00000115363	920.336	5.80022	0.27704	20.9364	2.49492e-97	9.76314e-95	EVA1A	84141	eva-1 homolog A, regulator of programmed cell death [Source:HGNC Symbol;Acc:HGNC:25816]
ENSG00000115380	41891	2.20825	0.4052	5.44979	5.04296e-08	2.04408e-07	EFEMP1	2202	EGF containing fibulin extracellular matrix protein 1 [Source:HGNC Symbol;Acc:HGNC:3218]
ENSG00000115414	1.12324e+06	4.81486	0.204285	23.5693	7.95408e-123	6.30301e-120	FN1	2335	fibronectin 1 [Source:HGNC Symbol;Acc:HGNC:3778]
ENSG00000115419	14023.8	2.12659	0.229218	9.27757	1.73394e-20	2.1155e-19	GLS	2744	glutaminase [Source:HGNC Symbol;Acc:HGNC:4331]
ENSG00000115423	154.204	-4.01187	0.35885	-11.1798	5.12188e-29	1.05148e-27	DNAH6	1768	dynein axonemal heavy chain 6 [Source:HGNC Symbol;Acc:HGNC:2951]
ENSG00000115461	181494	-2.04726	0.362444	-5.6485	1.61858e-08	6.93581e-08	IGFBP5	3488	insulin like growth factor binding protein 5 [Source:HGNC Symbol;Acc:HGNC:5474]
ENSG00000115514	1381.24	2.37547	0.191088	12.4313	1.76722e-35	5.28447e-34	TXNDC9	10190	thioredoxin domain containing 9 [Source:HGNC Symbol;Acc:HGNC:24110]
ENSG00000115520	2586.29	2.3752	0.192081	12.3656	4.01099e-35	1.18266e-33	COQ10B	80219	coenzyme Q10B [Source:HGNC Symbol;Acc:HGNC:25819]
ENSG00000115594	16946	2.99054	0.262317	11.4005	4.15791e-30	9.19703e-29	IL1R1	3554	interleukin 1 receptor type 1 [Source:HGNC Symbol;Acc:HGNC:5993]
ENSG00000115602	120.462	5.0025	0.590038	8.47826	2.28581e-17	2.18562e-16	IL1RL1	9173	interleukin 1 receptor like 1 [Source:HGNC Symbol;Acc:HGNC:5998]
ENSG00000115762	7383.72	2.14242	0.148125	14.4637	2.05598e-47	1.15958e-45	PLEKHB2	55041	pleckstrin homology domain containing B2 [Source:HGNC Symbol;Acc:HGNC:19236]
ENSG00000115828	307.026	2.88288	0.258405	11.1565	6.65771e-29	1.35536e-27	QPCT	25797	glutaminyl-peptide cyclotransferase [Source:HGNC Symbol;Acc:HGNC:9753]
ENSG00000115884	1653.02	3.63776	0.32147	11.316	1.09323e-29	2.36534e-28	SDC1	6382	syndecan 1 [Source:HGNC Symbol;Acc:HGNC:10658]
ENSG00000115963	9395.73	2.29653	0.242805	9.45833	3.129e-21	4.02352e-20	RND3	390	Rho family GTPase 3 [Source:HGNC Symbol;Acc:HGNC:671]
ENSG00000115977	5636.01	2.35187	0.139054	16.9134	3.58543e-64	4.40493e-62	AAK1	22848	AP2 associated kinase 1 [Source:HGNC Symbol;Acc:HGNC:19679]
ENSG00000115993	6639.94	2.15637	0.152452	14.1446	2.01679e-45	1.00989e-43	TRAK2	66008	trafficking kinesin protein 2 [Source:HGNC Symbol;Acc:HGNC:13206]
ENSG00000116017	734.494	2.318	0.242526	9.55775	1.20347e-21	1.59143e-20	ARID3A	1820	AT-rich interaction domain 3A [Source:HGNC Symbol;Acc:HGNC:3031]
ENSG00000116132	14413.6	2.99969	0.275425	10.8911	1.27065e-27	2.40022e-26	PRRX1	5396	paired related homeobox 1 [Source:HGNC Symbol;Acc:HGNC:9142]
ENSG00000116133	32220.3	3.75297	0.426765	8.79398	1.44356e-18	1.52369e-17	DHCR24	1718	24-dehydrocholesterol reductase [Source:HGNC Symbol;Acc:HGNC:2859]
ENSG00000116176	161.678	-2.11614	0.41214	-5.13452	2.82863e-07	1.0473e-06	TPSG1	25823	tryptase gamma 1 [Source:HGNC Symbol;Acc:HGNC:14134]
ENSG00000116183	795.53	7.75909	0.552008	14.0561	7.06622e-45	3.46179e-43	PAPPA2	60676	pappalysin 2 [Source:HGNC Symbol;Acc:HGNC:14615]
ENSG00000116194	2048.84	-3.02779	0.430997	-7.02508	2.13949e-12	1.36313e-11	ANGPTL1	9068	angiopoietin like 1 [Source:HGNC Symbol;Acc:HGNC:489]
ENSG00000116237	9389.06	2.76892	0.120223	23.0315	2.25442e-117	1.58797e-114	ICMT	23463	isoprenylcysteine carboxyl methyltransferase [Source:HGNC Symbol;Acc:HGNC:5350]
ENSG00000116299	118.094	2.53139	0.294062	8.60834	7.41276e-18	7.37253e-17	ELAPOR1	57535	endosome-lysosome associated apoptosis and autophagy regulator 1 [Source:HGNC Symbol;Acc:HGNC:29618]
ENSG00000116406	4761.5	2.30036	0.177353	12.9705	1.79897e-38	6.2251e-37	EDEM3	80267	ER degradation enhancing alpha-mannosidase like protein 3 [Source:HGNC Symbol;Acc:HGNC:16787]
ENSG00000116574	1663.37	-2.69396	0.435544	-6.18528	6.19924e-10	3.08328e-09	RHOU	58480	ras homolog family member U [Source:HGNC Symbol;Acc:HGNC:17794]
ENSG00000116675	408.005	2.20944	0.486999	4.53685	5.71013e-06	1.78989e-05	DNAJC6	9829	DnaJ heat shock protein family (Hsp40) member C6 [Source:HGNC Symbol;Acc:HGNC:15469]
ENSG00000116678	3221.82	-2.30817	0.317721	-7.26477	3.73672e-13	2.52167e-12	LEPR	3953	leptin receptor [Source:HGNC Symbol;Acc:HGNC:6554]
ENSG00000116793	2145.41	2.66013	0.130785	20.3396	5.73426e-92	1.89332e-89	PHTF1	10745	putative homeodomain transcription factor 1 [Source:HGNC Symbol;Acc:HGNC:8939]
ENSG00000116833	102.234	-2.80493	0.65889	-4.25705	2.07138e-05	5.99603e-05	NR5A2	2494	nuclear receptor subfamily 5 group A member 2 [Source:HGNC Symbol;Acc:HGNC:7984]
ENSG00000116852	167.803	-2.18274	0.447125	-4.88173	1.05157e-06	3.63645e-06	KIF21B	23046	kinesin family member 21B [Source:HGNC Symbol;Acc:HGNC:29442]
ENSG00000116871	13830.5	2.13176	0.178309	11.9554	6.08162e-33	1.61583e-31	MAP7D1	55700	MAP7 domain containing 1 [Source:HGNC Symbol;Acc:HGNC:25514]
ENSG00000116983	141.516	-6.19346	0.43139	-14.357	9.63109e-47	5.19178e-45	HPCAL4	51440	hippocalcin like 4 [Source:HGNC Symbol;Acc:HGNC:18212]
ENSG00000116996	114.806	-9.87958	1.15503	-8.55354	1.19371e-17	1.16672e-16	ZP4	57829	zona pellucida glycoprotein 4 [Source:HGNC Symbol;Acc:HGNC:15770]
ENSG00000117115	286.893	3.57687	0.73799	4.84678	1.25484e-06	4.29158e-06	PADI2	11240	peptidyl arginine deiminase 2 [Source:HGNC Symbol;Acc:HGNC:18341]
ENSG00000117122	3008.6	2.53975	0.46765	5.43089	5.60745e-08	2.2593e-07	MFAP2	4237	microfibril associated protein 2 [Source:HGNC Symbol;Acc:HGNC:7033]
ENSG00000117152	23517.5	8.41537	0.37271	22.5788	6.99564e-113	4.26424e-110	RGS4	5999	regulator of G protein signaling 4 [Source:HGNC Symbol;Acc:HGNC:10000]
ENSG00000117280	3271.23	2.25941	0.146367	15.4367	9.27573e-54	7.06762e-52	RAB29	8934	RAB29, member RAS oncogene family [Source:HGNC Symbol;Acc:HGNC:9789]
ENSG00000117385	10982.8	2.74197	0.22756	12.0494	1.95255e-33	5.34918e-32	P3H1	64175	prolyl 3-hydroxylase 1 [Source:HGNC Symbol;Acc:HGNC:19316]
ENSG00000117394	5671.87	2.14274	0.310344	6.90442	5.04093e-12	3.08997e-11	SLC2A1	6513	solute carrier family 2 member 1 [Source:HGNC Symbol;Acc:HGNC:11005]
ENSG00000117399	520.588	3.69347	0.396131	9.32385	1.12198e-20	1.38433e-19	CDC20	991	cell division cycle 20 [Source:HGNC Symbol;Acc:HGNC:1723]
ENSG00000117400	160.78	-4.38638	0.272582	-16.092	2.90395e-58	2.68357e-56	MPL	4352	MPL proto-oncogene, thrombopoietin receptor [Source:HGNC Symbol;Acc:HGNC:7217]
ENSG00000117411	5894.57	2.17395	0.193352	11.2435	2.49349e-29	5.21003e-28	B4GALT2	8704	beta-1,4-galactosyltransferase 2 [Source:HGNC Symbol;Acc:HGNC:925]
ENSG00000117425	1673.63	-3.89296	0.340197	-11.4432	2.54203e-30	5.7024e-29	PTCH2	8643	patched 2 [Source:HGNC Symbol;Acc:HGNC:9586]
ENSG00000117477	248.778	-2.01908	0.317001	-6.36933	1.89858e-10	9.94044e-10	CCDC181	57821	coiled-coil domain containing 181 [Source:HGNC Symbol;Acc:HGNC:28051]
ENSG00000117586	551.549	2.82711	0.435409	6.49299	8.41515e-11	4.5713e-10	TNFSF4	7292	TNF superfamily member 4 [Source:HGNC Symbol;Acc:HGNC:11934]
ENSG00000117594	3511.79	2.67213	0.443201	6.02916	1.64814e-09	7.8264e-09	HSD11B1	3290	hydroxysteroid 11-beta dehydrogenase 1 [Source:HGNC Symbol;Acc:HGNC:5208]
[truncated: 1,931 more rows]

## Sheet: Medulla_2D_vs_Tissue
geneid	baseMean	log2FoldChange	lfcSE	stat	pvalue	padj	external_gene_name	entrezgene_id	description
[truncated: 2,507 more rows]

[truncated: 3 more sheets: Medulla_3D_vs_Tissue, Cortex_3D_vs_2D, Medulla_3D_vs_2D]
