# Supplementary material for: Silk-Ovarioids: establishment and characterization of a human ovarian primary cell 3D-model system
Source: Hum Reprod Open. 2025 Jul 10;2025(3):hoaf042. doi: 10.1093/hropen/hoaf042 (PMC12343022; doi:10.1093/hropen/hoaf042)
Supplement: hoaf042_Supplementary_Data [file hoaf042_supplementary_data.zip › Suppl. Table S3 - Hypoxia clusters GO over-representation analysis.xlsx]

## Sheet: Cluster 1
ONTOLOGY	ID	Description	GeneRatio	BgRatio	pvalue	p.adjust	qvalue	geneID	Count
BP	GO:0001666	response to hypoxia	23/23	296/18903	1.27155e-42	2.37144e-39	1.07345e-39	ACVRL1/ADAM8/ANGPT2/APAF1/ARNT/BRIP1/CAT/CFLAR/CXCL12/CXCR4/EP300/HILPDA/ITPR2/MIR126/PGF/RGCC/SIRT4/SLC6A4/TLR2/TNF/TREM2/UCP3/ZFP36L1	23
BP	GO:0036293	response to decreased oxygen levels	23/23	309/18903	3.549e-42	3.30945e-39	1.49805e-39	ACVRL1/ADAM8/ANGPT2/APAF1/ARNT/BRIP1/CAT/CFLAR/CXCL12/CXCR4/EP300/HILPDA/ITPR2/MIR126/PGF/RGCC/SIRT4/SLC6A4/TLR2/TNF/TREM2/UCP3/ZFP36L1	23
BP	GO:0070482	response to oxygen levels	23/23	337/18903	2.80249e-41	1.74222e-38	7.88631e-39	ACVRL1/ADAM8/ANGPT2/APAF1/ARNT/BRIP1/CAT/CFLAR/CXCL12/CXCR4/EP300/HILPDA/ITPR2/MIR126/PGF/RGCC/SIRT4/SLC6A4/TLR2/TNF/TREM2/UCP3/ZFP36L1	23
BP	GO:0071456	cellular response to hypoxia	9/23	151/18903	7.73332e-14	3.60566e-11	1.63214e-11	ADAM8/BRIP1/CFLAR/HILPDA/MIR126/RGCC/SIRT4/TREM2/ZFP36L1	9
BP	GO:0036294	cellular response to decreased oxygen levels	9/23	159/18903	1.23944e-13	4.6231e-11	2.09269e-11	ADAM8/BRIP1/CFLAR/HILPDA/MIR126/RGCC/SIRT4/TREM2/ZFP36L1	9
BP	GO:0071453	cellular response to oxygen levels	9/23	175/18903	2.96917e-13	9.22917e-11	4.17767e-11	ADAM8/BRIP1/CFLAR/HILPDA/MIR126/RGCC/SIRT4/TREM2/ZFP36L1	9
BP	GO:0050678	regulation of epithelial cell proliferation	9/23	414/18903	6.62258e-10	1.76444e-07	7.98693e-08	ACVRL1/ARNT/CFLAR/CXCL12/MIR126/PGF/RGCC/TNF/ZFP36L1	9
BP	GO:0001936	regulation of endothelial cell proliferation	7/23	183/18903	1.52793e-09	3.562e-07	1.61237e-07	ACVRL1/ARNT/CXCL12/MIR126/PGF/RGCC/TNF	7
BP	GO:0032103	positive regulation of response to external stimulus	9/23	464/18903	1.80328e-09	3.73679e-07	1.69149e-07	ADAM8/CXCL12/CXCR4/EP300/MIR126/PGF/TLR2/TNF/TREM2	9
BP	GO:0050673	epithelial cell proliferation	9/23	481/18903	2.4711e-09	4.60861e-07	2.08613e-07	ACVRL1/ARNT/CFLAR/CXCL12/MIR126/PGF/RGCC/TNF/ZFP36L1	9
BP	GO:0001935	endothelial cell proliferation	7/23	199/18903	2.74054e-09	4.64645e-07	2.10326e-07	ACVRL1/ARNT/CXCL12/MIR126/PGF/RGCC/TNF	7
BP	GO:0050679	positive regulation of epithelial cell proliferation	7/23	224/18903	6.23329e-09	9.68758e-07	4.38518e-07	ACVRL1/ARNT/CFLAR/CXCL12/MIR126/PGF/TNF	7
BP	GO:0014823	response to activity	5/23	70/18903	1.92394e-08	2.7203e-06	1.23137e-06	ANGPT2/CAT/CXCR4/TNF/UCP3	5
BP	GO:0051091	positive regulation of DNA-binding transcription factor activity	7/23	266/18903	2.04205e-08	2.7203e-06	1.23137e-06	ADAM8/CAT/CFLAR/EP300/RGCC/TLR2/TNF	7
BP	GO:0051092	positive regulation of NF-kappaB transcription factor activity	6/23	154/18903	2.38711e-08	2.96797e-06	1.34348e-06	ADAM8/CAT/CFLAR/EP300/TLR2/TNF	6
BP	GO:0045765	regulation of angiogenesis	7/23	349/18903	1.30902e-07	1.52583e-05	6.9068e-06	ACVRL1/ANGPT2/CXCR4/MIR126/PGF/RGCC/TNF	7
BP	GO:1901342	regulation of vasculature development	7/23	355/18903	1.4698e-07	1.61246e-05	7.29896e-06	ACVRL1/ANGPT2/CXCR4/MIR126/PGF/RGCC/TNF	7
BP	GO:1904035	regulation of epithelial cell apoptotic process	5/23	110/18903	1.88464e-07	1.9527e-05	8.83909e-06	CFLAR/MIR126/RGCC/TNF/ZFP36L1	5
BP	GO:0001938	positive regulation of endothelial cell proliferation	5/23	115/18903	2.35391e-07	2.31055e-05	1.04589e-05	ACVRL1/ARNT/CXCL12/MIR126/PGF	5
BP	GO:0043434	response to peptide hormone	7/23	421/18903	4.65778e-07	4.34338e-05	1.96607e-05	BRIP1/CAT/CFLAR/CXCL12/TLR2/UCP3/ZFP36L1	7
BP	GO:1904019	epithelial cell apoptotic process	5/23	137/18903	5.63003e-07	4.81295e-05	2.17863e-05	CFLAR/MIR126/RGCC/TNF/ZFP36L1	5
BP	GO:0050966	detection of mechanical stimulus involved in sensory perception of pain	3/23	14/18903	5.67747e-07	4.81295e-05	2.17863e-05	CXCL12/CXCR4/TNF	3
BP	GO:0014065	phosphatidylinositol 3-kinase signaling	5/23	145/18903	7.4605e-07	5.85029e-05	2.64819e-05	CAT/MIR126/TNF/TREM2/ZFP36L1	5
BP	GO:0051090	regulation of DNA-binding transcription factor activity	7/23	454/18903	7.73397e-07	5.85029e-05	2.64819e-05	ADAM8/CAT/CFLAR/EP300/RGCC/TLR2/TNF	7
BP	GO:1903532	positive regulation of secretion by cell	6/23	278/18903	7.84222e-07	5.85029e-05	2.64819e-05	ADAM8/CXCL12/RGCC/SLC6A4/TLR2/TREM2	6
BP	GO:0002687	positive regulation of leukocyte migration	5/23	148/18903	8.25693e-07	5.92276e-05	2.68099e-05	ADAM8/CXCL12/PGF/TNF/TREM2	5
BP	GO:0043535	regulation of blood vessel endothelial cell migration	5/23	150/18903	8.82416e-07	6.09521e-05	2.75906e-05	ACVRL1/ANGPT2/MIR126/RGCC/TNF	5
BP	GO:0007584	response to nutrient	5/23	154/18903	1.00509e-06	6.4569e-05	2.92278e-05	APAF1/BRIP1/CAT/SLC6A4/UCP3	5
BP	GO:0050729	positive regulation of inflammatory response	5/23	154/18903	1.00509e-06	6.4569e-05	2.92278e-05	ADAM8/MIR126/TLR2/TNF/TREM2	5
BP	GO:0036005	response to macrophage colony-stimulating factor	3/23	17/18903	1.0581e-06	6.4569e-05	2.92278e-05	TLR2/TNF/TREM2	3
BP	GO:0031100	animal organ regeneration	4/23	65/18903	1.07327e-06	6.4569e-05	2.92278e-05	ANGPT2/CXCL12/PGF/TNF	4
BP	GO:1901224	positive regulation of NIK/NF-kappaB signaling	4/23	67/18903	1.21309e-06	6.89441e-05	3.12082e-05	EP300/TLR2/TNF/TREM2	4
BP	GO:0001819	positive regulation of cytokine production	7/23	486/18903	1.21992e-06	6.89441e-05	3.12082e-05	ADAM8/ARNT/HILPDA/RGCC/TLR2/TNF/TREM2	7
BP	GO:0051047	positive regulation of secretion	6/23	304/18903	1.32025e-06	7.24197e-05	3.27815e-05	ADAM8/CXCL12/RGCC/SLC6A4/TLR2/TREM2	6
BP	GO:0031349	positive regulation of defense response	6/23	307/18903	1.39779e-06	7.44825e-05	3.37152e-05	ADAM8/EP300/MIR126/TLR2/TNF/TREM2	6
BP	GO:0043534	blood vessel endothelial cell migration	5/23	177/18903	1.99636e-06	0.000100731	4.55968e-05	ACVRL1/ANGPT2/MIR126/RGCC/TNF	5
BP	GO:0001937	negative regulation of endothelial cell proliferation	4/23	76/18903	2.01588e-06	0.000100731	4.55968e-05	ACVRL1/MIR126/RGCC/TNF	4
BP	GO:0048015	phosphatidylinositol-mediated signaling	5/23	178/18903	2.05243e-06	0.000100731	4.55968e-05	CAT/MIR126/TNF/TREM2/ZFP36L1	5
BP	GO:0043537	negative regulation of blood vessel endothelial cell migration	4/23	78/18903	2.23767e-06	0.000106734	4.83143e-05	ACVRL1/ANGPT2/RGCC/TNF	4
BP	GO:0048017	inositol lipid-mediated signaling	5/23	182/18903	2.28921e-06	0.000106734	4.83143e-05	CAT/MIR126/TNF/TREM2/ZFP36L1	5
BP	GO:0014068	positive regulation of phosphatidylinositol 3-kinase signaling	4/23	80/18903	2.47707e-06	0.000110267	4.99134e-05	CAT/MIR126/TNF/TREM2	4
BP	GO:0048545	response to steroid hormone	6/23	339/18903	2.48322e-06	0.000110267	4.99134e-05	CFLAR/EP300/TLR2/TNF/UCP3/ZFP36L1	6
BP	GO:0045766	positive regulation of angiogenesis	5/23	187/18903	2.61489e-06	0.000110836	5.01709e-05	ACVRL1/ANGPT2/CXCR4/MIR126/PGF	5
BP	GO:1904018	positive regulation of vasculature development	5/23	187/18903	2.61489e-06	0.000110836	5.01709e-05	ACVRL1/ANGPT2/CXCR4/MIR126/PGF	5
BP	GO:0031099	regeneration	5/23	192/18903	2.97601e-06	0.000123339	5.58307e-05	ANGPT2/CFLAR/CXCL12/PGF/TNF	5
BP	GO:0062149	detection of stimulus involved in sensory perception of pain	3/23	25/18903	3.55623e-06	0.000144182	6.52653e-05	CXCL12/CXCR4/TNF	3
BP	GO:0030336	negative regulation of cell migration	6/23	368/18903	3.98675e-06	0.000156073	7.0648e-05	ACVRL1/ANGPT2/CXCL12/MIR126/RGCC/TNF	6
BP	GO:0050926	regulation of positive chemotaxis	3/23	26/18903	4.01689e-06	0.000156073	7.0648e-05	ANGPT2/CXCL12/PGF	3
BP	GO:2000146	negative regulation of cell motility	6/23	383/18903	5.01584e-06	0.000190909	8.64169e-05	ACVRL1/ANGPT2/CXCL12/MIR126/RGCC/TNF	6
BP	GO:0010596	negative regulation of endothelial cell migration	4/23	97/18903	5.35285e-06	0.000199661	9.03787e-05	ACVRL1/ANGPT2/RGCC/TNF	4
BP	GO:0050900	leukocyte migration	6/23	398/18903	6.25193e-06	0.000228624	0.000103489	ADAM8/CXCL12/CXCR4/PGF/TNF/TREM2	6
BP	GO:0045639	positive regulation of myeloid cell differentiation	4/23	103/18903	6.79753e-06	0.000243619	0.000110277	ARNT/TNF/TREM2/ZFP36L1	4
BP	GO:0030099	myeloid cell differentiation	6/23	407/18903	7.10553e-06	0.000243619	0.000110277	ARNT/EP300/TLR2/TNF/TREM2/ZFP36L1	6
BP	GO:0010594	regulation of endothelial cell migration	5/23	230/18903	7.18448e-06	0.000243619	0.000110277	ACVRL1/ANGPT2/MIR126/RGCC/TNF	5
BP	GO:0050920	regulation of chemotaxis	5/23	230/18903	7.18448e-06	0.000243619	0.000110277	ANGPT2/CXCL12/CXCR4/PGF/TREM2	5
BP	GO:0002685	regulation of leukocyte migration	5/23	231/18903	7.33757e-06	0.000244367	0.000110615	ADAM8/CXCL12/PGF/TNF/TREM2	5
BP	GO:1901889	negative regulation of cell junction assembly	3/23	32/18903	7.62658e-06	0.000249536	0.000112955	ACVRL1/TLR2/TNF	3
BP	GO:0009743	response to carbohydrate	5/23	234/18903	7.81225e-06	0.000249996	0.000113163	ANGPT2/CAT/TNF/TREM2/ZFP36L1	5
BP	GO:0014013	regulation of gliogenesis	4/23	107/18903	7.90871e-06	0.000249996	0.000113163	CXCR4/TLR2/TNF/TREM2	4
BP	GO:0050974	detection of mechanical stimulus involved in sensory perception	3/23	33/18903	8.38259e-06	0.000256482	0.000116099	CXCL12/CXCR4/TNF	3
BP	GO:0040013	negative regulation of locomotion	6/23	419/18903	8.38896e-06	0.000256482	0.000116099	ACVRL1/ANGPT2/CXCL12/MIR126/RGCC/TNF	6
BP	GO:0014066	regulation of phosphatidylinositol 3-kinase signaling	4/23	111/18903	9.14871e-06	0.000270831	0.000122594	CAT/MIR126/TNF/TREM2	4
BP	GO:1901222	regulation of NIK/NF-kappaB signaling	4/23	111/18903	9.14871e-06	0.000270831	0.000122594	EP300/TLR2/TNF/TREM2	4
BP	GO:0010633	negative regulation of epithelial cell migration	4/23	113/18903	9.81989e-06	0.000286158	0.000129532	ACVRL1/ANGPT2/RGCC/TNF	4
BP	GO:0009636	response to toxic substance	5/23	250/18903	1.0766e-05	0.000308901	0.000139827	BRIP1/CAT/SLC6A4/TLR2/TNF	5
BP	GO:0050708	regulation of protein secretion	5/23	257/18903	1.23047e-05	0.000347701	0.00015739	ADAM8/SIRT4/TLR2/TNF/TREM2	5
BP	GO:0032868	response to insulin	5/23	269/18903	1.53379e-05	0.000426944	0.000193261	CAT/CFLAR/TLR2/UCP3/ZFP36L1	5
BP	GO:0071560	cellular response to transforming growth factor beta stimulus	5/23	271/18903	1.58957e-05	0.000435962	0.000197343	ACVRL1/APAF1/CFLAR/EP300/ZFP36L1	5
BP	GO:0031667	response to nutrient levels	6/23	474/18903	1.6914e-05	0.000457168	0.000206942	APAF1/BRIP1/CAT/SLC6A4/TNF/UCP3	6
BP	GO:0071559	response to transforming growth factor beta	5/23	277/18903	1.76645e-05	0.000470632	0.000213036	ACVRL1/APAF1/CFLAR/EP300/ZFP36L1	5
BP	GO:0043542	endothelial cell migration	5/23	281/18903	1.89266e-05	0.000497155	0.000225042	ACVRL1/ANGPT2/MIR126/RGCC/TNF	5
BP	GO:0010632	regulation of epithelial cell migration	5/23	292/18903	2.27628e-05	0.00058962	0.000266897	ACVRL1/ANGPT2/MIR126/RGCC/TNF	5
BP	GO:0038061	NIK/NF-kappaB signaling	4/23	142/18903	2.41879e-05	0.000609601	0.000275942	EP300/TLR2/TNF/TREM2	4
BP	GO:0051384	response to glucocorticoid	4/23	142/18903	2.41879e-05	0.000609601	0.000275942	CFLAR/TNF/UCP3/ZFP36L1	4
BP	GO:0001774	microglial cell activation	3/23	47/18903	2.46374e-05	0.00061265	0.000277322	TLR2/TNF/TREM2	3
BP	GO:0097193	intrinsic apoptotic signaling pathway	5/23	298/18903	2.50965e-05	0.000615855	0.000278773	APAF1/CXCL12/EP300/TNF/TREM2	5
BP	GO:0050921	positive regulation of chemotaxis	4/23	144/18903	2.55537e-05	0.000618932	0.000280165	CXCL12/CXCR4/PGF/TREM2	4
BP	GO:0002269	leukocyte activation involved in inflammatory response	3/23	50/18903	2.97098e-05	0.00071037	0.000321556	TLR2/TNF/TREM2	3
BP	GO:0050982	detection of mechanical stimulus	3/23	51/18903	3.15417e-05	0.000744623	0.000337061	CXCL12/CXCR4/TNF	3
BP	GO:0050890	cognition	5/23	314/18903	3.22386e-05	0.000751563	0.000340202	EP300/SLC6A4/TLR2/TNF/TREM2	5
BP	GO:0010883	regulation of lipid storage	3/23	54/18903	3.7479e-05	0.000852418	0.000385855	HILPDA/TNF/TREM2	3
BP	GO:0061900	glial cell activation	3/23	54/18903	3.7479e-05	0.000852418	0.000385855	TLR2/TNF/TREM2	3
BP	GO:0010659	cardiac muscle cell apoptotic process	3/23	55/18903	3.96098e-05	0.000890027	0.000402879	APAF1/CFLAR/SIRT4	3
BP	GO:0031960	response to corticosteroid	4/23	165/18903	4.35442e-05	0.000966784	0.000437624	CFLAR/TNF/UCP3/ZFP36L1	4
BP	GO:0010658	striated muscle cell apoptotic process	3/23	57/18903	4.41069e-05	0.000967757	0.000438065	APAF1/CFLAR/SIRT4	3
BP	GO:0062012	regulation of small molecule metabolic process	5/23	339/18903	4.64595e-05	0.00100752	0.000456065	ARNT/EP300/SIRT4/TNF/TREM2	5
BP	GO:0070371	ERK1 and ERK2 cascade	5/23	340/18903	4.71152e-05	0.00101	0.000457186	CFLAR/MIR126/TNF/TREM2/ZFP36L1	5
BP	GO:0002763	positive regulation of myeloid leukocyte differentiation	3/23	59/18903	4.89267e-05	0.00103691	0.000469369	TNF/TREM2/ZFP36L1	3
BP	GO:0062197	cellular response to chemical stress	5/23	345/18903	5.05024e-05	0.00105828	0.000479041	ARNT/CAT/TNF/TREM2/ZFP36L1	5
BP	GO:2000351	regulation of endothelial cell apoptotic process	3/23	60/18903	5.1461e-05	0.00106639	0.00048271	MIR126/RGCC/TNF	3
CC	GO:0045121	membrane raft	5/23	326/19869	3.04332e-05	0.00108088	0.000926469	CFLAR/SLC6A4/TLR2/TNF/TREM2	5
CC	GO:0098857	membrane microdomain	5/23	327/19869	3.08823e-05	0.00108088	0.000926469	CFLAR/SLC6A4/TLR2/TNF/TREM2	5
BP	GO:0050680	negative regulation of epithelial cell proliferation	4/23	176/18903	5.6001e-05	0.00114771	0.000519523	ACVRL1/MIR126/RGCC/TNF	4
BP	GO:0009306	protein secretion	5/23	359/18903	6.09985e-05	0.00121803	0.000551353	ADAM8/SIRT4/TLR2/TNF/TREM2	5
BP	GO:0035592	establishment of protein localization to extracellular region	5/23	360/18903	6.18082e-05	0.00121803	0.000551353	ADAM8/SIRT4/TLR2/TNF/TREM2	5
BP	GO:0050918	positive chemotaxis	3/23	64/18903	6.24569e-05	0.00121803	0.000551353	ANGPT2/CXCL12/PGF	3
BP	GO:0070391	response to lipoteichoic acid	2/23	10/18903	6.33506e-05	0.00121803	0.000551353	TLR2/TREM2	2
BP	GO:0071223	cellular response to lipoteichoic acid	2/23	10/18903	6.33506e-05	0.00121803	0.000551353	TLR2/TREM2	2
BP	GO:2000347	positive regulation of hepatocyte proliferation	2/23	10/18903	6.33506e-05	0.00121803	0.000551353	CFLAR/TNF	2
BP	GO:0060760	positive regulation of response to cytokine stimulus	3/23	65/18903	6.54271e-05	0.00123402	0.000558593	CXCR4/TLR2/TREM2	3
BP	GO:1902107	positive regulation of leukocyte differentiation	4/23	184/18903	6.65684e-05	0.00123402	0.000558593	ADAM8/TNF/TREM2/ZFP36L1	4
BP	GO:1903708	positive regulation of hemopoiesis	4/23	184/18903	6.65684e-05	0.00123402	0.000558593	ADAM8/TNF/TREM2/ZFP36L1	4
BP	GO:0010631	epithelial cell migration	5/23	366/18903	6.68426e-05	0.00123402	0.000558593	ACVRL1/ANGPT2/MIR126/RGCC/TNF	5
BP	GO:0072577	endothelial cell apoptotic process	3/23	66/18903	6.84883e-05	0.00123402	0.000558593	MIR126/RGCC/TNF	3
BP	GO:0071692	protein localization to extracellular region	5/23	368/18903	6.85893e-05	0.00123402	0.000558593	ADAM8/SIRT4/TLR2/TNF/TREM2	5
BP	GO:0009266	response to temperature stimulus	4/23	186/18903	6.94229e-05	0.00123402	0.000558593	CXCL12/CXCR4/EP300/UCP3	4
BP	GO:0090132	epithelium migration	5/23	369/18903	6.94759e-05	0.00123402	0.000558593	ACVRL1/ANGPT2/MIR126/RGCC/TNF	5
BP	GO:0045862	positive regulation of proteolysis	5/23	372/18903	7.21888e-05	0.00126687	0.000573463	ADAM8/APAF1/CFLAR/TNF/TREM2	5
BP	GO:1901653	cellular response to peptide	5/23	373/18903	7.31111e-05	0.00126687	0.000573463	BRIP1/CFLAR/TNF/TREM2/ZFP36L1	5
BP	GO:0090130	tissue migration	5/23	374/18903	7.40425e-05	0.00126687	0.000573463	ACVRL1/ANGPT2/MIR126/RGCC/TNF	5
BP	GO:2001233	regulation of apoptotic signaling pathway	5/23	374/18903	7.40425e-05	0.00126687	0.000573463	APAF1/CFLAR/CXCL12/TNF/TREM2	5
BP	GO:0050767	regulation of neurogenesis	5/23	377/18903	7.68918e-05	0.00130367	0.000590117	CXCL12/CXCR4/TLR2/TNF/TREM2	5
BP	GO:0014015	positive regulation of gliogenesis	3/23	69/18903	7.82309e-05	0.00131442	0.000594985	CXCR4/TLR2/TNF	3
BP	GO:0071677	positive regulation of mononuclear cell migration	3/23	73/18903	9.25723e-05	0.0015046	0.00068107	ADAM8/CXCL12/TNF	3
BP	GO:0150076	neuroinflammatory response	3/23	73/18903	9.25723e-05	0.0015046	0.00068107	TLR2/TNF/TREM2	3
BP	GO:1903578	regulation of ATP metabolic process	3/23	73/18903	9.25723e-05	0.0015046	0.00068107	ARNT/EP300/TREM2	3
BP	GO:0032490	detection of molecule of bacterial origin	2/23	12/18903	9.27767e-05	0.0015046	0.00068107	TLR2/TREM2	2
BP	GO:0045123	cellular extravasation	3/23	74/18903	9.64073e-05	0.00155	0.000701621	ADAM8/CXCL12/TNF	3
BP	GO:0071674	mononuclear cell migration	4/23	206/18903	0.000103109	0.00164357	0.000743978	ADAM8/CXCL12/CXCR4/TNF	4
BP	GO:0045685	regulation of glial cell differentiation	3/23	76/18903	0.000104386	0.00164646	0.000745286	CXCR4/TLR2/TREM2	3
BP	GO:0034284	response to monosaccharide	4/23	207/18903	0.000105056	0.00164646	0.000745286	ANGPT2/CAT/TNF/TREM2	4
BP	GO:0006919	activation of cysteine-type endopeptidase activity involved in apoptotic process	3/23	77/18903	0.000108531	0.00166127	0.000751992	APAF1/CFLAR/TNF	3
BP	GO:0032621	interleukin-18 production	2/23	13/18903	0.000109564	0.00166127	0.000751992	TLR2/TNF	2
BP	GO:0032661	regulation of interleukin-18 production	2/23	13/18903	0.000109564	0.00166127	0.000751992	TLR2/TNF	2
BP	GO:0036006	cellular response to macrophage colony-stimulating factor stimulus	2/23	13/18903	0.000109564	0.00166127	0.000751992	TLR2/TREM2	2
BP	GO:0009612	response to mechanical stimulus	4/23	211/18903	0.000113112	0.00170124	0.000770083	ANGPT2/CXCL12/CXCR4/TNF	4
BP	GO:1903706	regulation of hemopoiesis	5/23	413/18903	0.000118145	0.00175477	0.000794314	ADAM8/ARNT/TNF/TREM2/ZFP36L1	5
BP	GO:0045637	regulation of myeloid cell differentiation	4/23	214/18903	0.000119442	0.00175477	0.000794314	ARNT/TNF/TREM2/ZFP36L1	4
BP	GO:0050727	regulation of inflammatory response	5/23	414/18903	0.000119494	0.00175477	0.000794314	ADAM8/MIR126/TLR2/TNF/TREM2	5
BP	GO:0050930	induction of positive chemotaxis	2/23	14/18903	0.00012773	0.00182626	0.000826674	CXCL12/PGF	2
BP	GO:0061043	regulation of vascular wound healing	2/23	14/18903	0.00012773	0.00182626	0.000826674	CXCR4/TNF	2
BP	GO:0002573	myeloid leukocyte differentiation	4/23	218/18903	0.000128279	0.00182626	0.000826674	TLR2/TNF/TREM2/ZFP36L1	4
BP	GO:0043491	protein kinase B signaling	4/23	218/18903	0.000128279	0.00182626	0.000826674	ADAM8/MIR126/TNF/ZFP36L1	4
BP	GO:0070374	positive regulation of ERK1 and ERK2 cascade	4/23	223/18903	0.000139981	0.00197776	0.000895252	CFLAR/MIR126/TNF/TREM2	4
BP	GO:0009410	response to xenobiotic stimulus	5/23	432/18903	0.000145861	0.00204534	0.000925845	CAT/CXCR4/PGF/SLC6A4/TNF	5
BP	GO:2000345	regulation of hepatocyte proliferation	2/23	15/18903	0.000147272	0.00204971	0.000927823	CFLAR/TNF	2
BP	GO:0006979	response to oxidative stress	5/23	434/18903	0.000149046	0.00205542	0.000930404	ARNT/CAT/TNF/TREM2/UCP3	5
BP	GO:0010001	glial cell differentiation	4/23	227/18903	0.000149886	0.00205542	0.000930404	CXCR4/TLR2/TNF/TREM2	4
BP	GO:0019915	lipid storage	3/23	87/18903	0.00015602	0.00212392	0.000961415	HILPDA/TNF/TREM2	3
BP	GO:0050769	positive regulation of neurogenesis	4/23	231/18903	0.000160289	0.00216623	0.000980564	CXCL12/CXCR4/TLR2/TNF	4
BP	GO:0050965	detection of temperature stimulus involved in sensory perception of pain	2/23	16/18903	0.000168186	0.00224048	0.00101417	CXCL12/CXCR4	2
BP	GO:0051044	positive regulation of membrane protein ectodomain proteolysis	2/23	16/18903	0.000168186	0.00224048	0.00101417	ADAM8/TNF	2
BP	GO:0070098	chemokine-mediated signaling pathway	3/23	90/18903	0.000172515	0.00228184	0.0010329	CXCL12/CXCR4/TREM2	3
BP	GO:0009314	response to radiation	5/23	452/18903	0.000180177	0.0023664	0.00107118	ANGPT2/CAT/CXCL12/EP300/TNF	5
BP	GO:0010657	muscle cell apoptotic process	3/23	92/18903	0.000184117	0.00240124	0.00108695	APAF1/CFLAR/SIRT4	3
BP	GO:0030595	leukocyte chemotaxis	4/23	240/18903	0.000185599	0.00240377	0.00108809	ADAM8/CXCL12/CXCR4/PGF	4
BP	GO:0051960	regulation of nervous system development	5/23	456/18903	0.000187725	0.00241454	0.00109296	CXCL12/CXCR4/TLR2/TNF/TREM2	5
BP	GO:0034134	toll-like receptor 2 signaling pathway	2/23	17/18903	0.00019047	0.00243078	0.00110031	TLR2/TREM2	2
BP	GO:0097529	myeloid leukocyte migration	4/23	242/18903	0.000191595	0.00243078	0.00110031	ADAM8/CXCL12/PGF/TREM2	4
BP	GO:1900542	regulation of purine nucleotide metabolic process	3/23	94/18903	0.000196215	0.00247257	0.00111923	ARNT/EP300/TREM2	3
BP	GO:0003159	morphogenesis of an endothelium	2/23	18/18903	0.00021412	0.00262719	0.00118922	ACVRL1/CXCR4	2
BP	GO:0030730	sequestering of triglyceride	2/23	18/18903	0.00021412	0.00262719	0.00118922	TNF/TREM2	2
BP	GO:0061154	endothelial tube morphogenesis	2/23	18/18903	0.00021412	0.00262719	0.00118922	ACVRL1/CXCR4	2
BP	GO:0150078	positive regulation of neuroinflammatory response	2/23	18/18903	0.00021412	0.00262719	0.00118922	TNF/TREM2	2
BP	GO:0032642	regulation of chemokine production	3/23	98/18903	0.000221934	0.00267037	0.00120877	TLR2/TNF/TREM2	3
BP	GO:1990868	response to chemokine	3/23	98/18903	0.000221934	0.00267037	0.00120877	CXCL12/CXCR4/TREM2	3
BP	GO:1990869	cellular response to chemokine	3/23	98/18903	0.000221934	0.00267037	0.00120877	CXCL12/CXCR4/TREM2	3
BP	GO:0006140	regulation of nucleotide metabolic process	3/23	99/18903	0.000228688	0.00271658	0.00122969	ARNT/EP300/TREM2	3
BP	GO:0032602	chemokine production	3/23	99/18903	0.000228688	0.00271658	0.00122969	TLR2/TNF/TREM2	3
BP	GO:0051402	neuron apoptotic process	4/23	255/18903	0.000234037	0.00276252	0.00125048	ADAM8/APAF1/TNF/TREM2	4
BP	GO:0002523	leukocyte migration involved in inflammatory response	2/23	19/18903	0.000239133	0.00277008	0.00125391	ADAM8/TNF	2
BP	GO:0002923	regulation of humoral immune response mediated by circulating immunoglobulin	2/23	19/18903	0.000239133	0.00277008	0.00125391	TNF/TREM2	2
BP	GO:0050961	detection of temperature stimulus involved in sensory perception	2/23	19/18903	0.000239133	0.00277008	0.00125391	CXCL12/CXCR4	2
BP	GO:0008630	intrinsic apoptotic signaling pathway in response to DNA damage	3/23	102/18903	0.000249746	0.00287516	0.00130147	CXCL12/EP300/TNF	3
BP	GO:0071216	cellular response to biotic stimulus	4/23	261/18903	0.000255753	0.00290527	0.0013151	APAF1/TLR2/TNF/TREM2	4
BP	GO:0019233	sensory perception of pain	3/23	103/18903	0.000257035	0.00290527	0.0013151	CXCL12/CXCR4/TNF	3
BP	GO:0050764	regulation of phagocytosis	3/23	103/18903	0.000257035	0.00290527	0.0013151	TLR2/TNF/TREM2	3
BP	GO:1900221	regulation of amyloid-beta clearance	2/23	20/18903	0.000265507	0.00298295	0.00135026	TNF/TREM2	2
BP	GO:0001667	ameboidal-type cell migration	5/23	492/18903	0.000267107	0.00298297	0.00135027	ACVRL1/ANGPT2/MIR126/RGCC/TNF	5
BP	GO:0043410	positive regulation of MAPK cascade	5/23	496/18903	0.000277298	0.00307834	0.00139344	ADAM8/CFLAR/MIR126/TNF/TREM2	5
BP	GO:0007252	I-kappaB phosphorylation	2/23	21/18903	0.000293238	0.00323603	0.00146482	TLR2/TNF	2
BP	GO:0007611	learning or memory	4/23	273/18903	0.000303493	0.00331195	0.00149918	EP300/SLC6A4/TLR2/TREM2	4
BP	GO:0042116	macrophage activation	3/23	109/18903	0.000303669	0.00331195	0.00149918	TLR2/TNF/TREM2	3
BP	GO:0010888	negative regulation of lipid storage	2/23	22/18903	0.000322323	0.00343504	0.00155491	TNF/TREM2	2
BP	GO:0061042	vascular wound healing	2/23	22/18903	0.000322323	0.00343504	0.00155491	CXCR4/TNF	2
BP	GO:0072574	hepatocyte proliferation	2/23	22/18903	0.000322323	0.00343504	0.00155491	CFLAR/TNF	2
BP	GO:0072575	epithelial cell proliferation involved in liver morphogenesis	2/23	22/18903	0.000322323	0.00343504	0.00155491	CFLAR/TNF	2
BP	GO:0051962	positive regulation of nervous system development	4/23	279/18903	0.000329625	0.0034929	0.0015811	CXCL12/CXCR4/TLR2/TNF	4
BP	GO:0048143	astrocyte activation	2/23	23/18903	0.000352759	0.00369604	0.00167305	TNF/TREM2	2
BP	GO:0072576	liver morphogenesis	2/23	23/18903	0.000352759	0.00369604	0.00167305	CFLAR/TNF	2
BP	GO:0007249	I-kappaB kinase/NF-kappaB signaling	4/23	288/18903	0.000371804	0.00385231	0.00174378	CFLAR/TLR2/TNF/TREM2	4
BP	GO:0034599	cellular response to oxidative stress	4/23	288/18903	0.000371804	0.00385231	0.00174378	ARNT/CAT/TNF/TREM2	4
BP	GO:0021782	glial cell development	3/23	117/18903	0.000373898	0.0038526	0.00174391	TLR2/TNF/TREM2	3
BP	GO:0002922	positive regulation of humoral immune response	2/23	24/18903	0.000384543	0.00389768	0.00176432	TNF/TREM2	2
BP	GO:0016048	detection of temperature stimulus	2/23	24/18903	0.000384543	0.00389768	0.00176432	CXCL12/CXCR4	2
BP	GO:0051043	regulation of membrane protein ectodomain proteolysis	2/23	24/18903	0.000384543	0.00389768	0.00176432	ADAM8/TNF	2
BP	GO:0051222	positive regulation of protein transport	4/23	294/18903	0.000401992	0.00403789	0.00182779	ADAM8/TLR2/TNF/TREM2	4
BP	GO:0051897	positive regulation of protein kinase B signaling	3/23	120/18903	0.000402706	0.00403789	0.00182779	ADAM8/MIR126/TNF	3
BP	GO:0032355	response to estradiol	3/23	121/18903	0.000412617	0.00405708	0.00183648	CAT/CFLAR/SLC6A4	3
BP	GO:0045446	endothelial cell differentiation	3/23	121/18903	0.000412617	0.00405708	0.00183648	ACVRL1/CXCR4/TNF	3
BP	GO:2000278	regulation of DNA biosynthetic process	3/23	121/18903	0.000412617	0.00405708	0.00183648	ACVRL1/RGCC/TNF	3
BP	GO:0048714	positive regulation of oligodendrocyte differentiation	2/23	25/18903	0.000417673	0.00405708	0.00183648	CXCR4/TLR2	2
BP	GO:0050927	positive regulation of positive chemotaxis	2/23	25/18903	0.000417673	0.00405708	0.00183648	CXCL12/PGF	2
BP	GO:0098581	detection of external biotic stimulus	2/23	25/18903	0.000417673	0.00405708	0.00183648	TLR2/TREM2	2
BP	GO:0002761	regulation of myeloid leukocyte differentiation	3/23	122/18903	0.000422684	0.00408449	0.00184888	TNF/TREM2/ZFP36L1	3
BP	GO:0002224	toll-like receptor signaling pathway	3/23	123/18903	0.000432908	0.00414038	0.00187418	TLR2/TNF/TREM2	3
BP	GO:0071675	regulation of mononuclear cell migration	3/23	123/18903	0.000432908	0.00414038	0.00187418	ADAM8/CXCL12/TNF	3
BP	GO:0045672	positive regulation of osteoclast differentiation	2/23	26/18903	0.000452144	0.00427471	0.00193499	TNF/TREM2	2
BP	GO:0050951	sensory perception of temperature stimulus	2/23	26/18903	0.000452144	0.00427471	0.00193499	CXCL12/CXCR4	2
BP	GO:0043280	positive regulation of cysteine-type endopeptidase activity involved in apoptotic process	3/23	125/18903	0.00045383	0.00427471	0.00193499	APAF1/CFLAR/TNF	3
BP	GO:0010720	positive regulation of cell development	4/23	307/18903	0.000473375	0.0044364	0.00200818	CXCL12/CXCR4/TLR2/TNF	4
BP	GO:0007162	negative regulation of cell adhesion	4/23	308/18903	0.000479217	0.00444572	0.0020124	ACVRL1/ANGPT2/CXCL12/RGCC	4
BP	GO:0001822	kidney development	4/23	309/18903	0.00048511	0.00444572	0.0020124	ANGPT2/APAF1/CAT/CFLAR	4
BP	GO:0045471	response to ethanol	3/23	128/18903	0.000486416	0.00444572	0.0020124	CAT/ITPR2/TNF	3
BP	GO:0046683	response to organophosphorus	3/23	128/18903	0.000486416	0.00444572	0.0020124	ITPR2/SLC6A4/ZFP36L1	3
BP	GO:1903055	positive regulation of extracellular matrix organization	2/23	27/18903	0.000487954	0.00444572	0.0020124	CFLAR/RGCC	2
BP	GO:0042063	gliogenesis	4/23	310/18903	0.000491055	0.00444572	0.0020124	CXCR4/TLR2/TNF/TREM2	4
BP	GO:1904951	positive regulation of establishment of protein localization	4/23	310/18903	0.000491055	0.00444572	0.0020124	ADAM8/TLR2/TNF/TREM2	4
BP	GO:0050714	positive regulation of protein secretion	3/23	129/18903	0.000497603	0.00448323	0.00202938	ADAM8/TLR2/TREM2	3
BP	GO:0019932	second-messenger-mediated signaling	4/23	314/18903	0.000515357	0.00462087	0.00209168	CXCR4/ITPR2/TNF/TREM2	4
BP	GO:0070372	regulation of ERK1 and ERK2 cascade	4/23	315/18903	0.000521565	0.00465415	0.00210675	CFLAR/MIR126/TNF/TREM2	4
BP	GO:0002675	positive regulation of acute inflammatory response	2/23	28/18903	0.000525101	0.00466339	0.00211093	ADAM8/TNF	2
BP	GO:1902105	regulation of leukocyte differentiation	4/23	317/18903	0.000534139	0.00472119	0.00213709	ADAM8/TNF/TREM2/ZFP36L1	4
BP	GO:0030198	extracellular matrix organization	4/23	318/18903	0.000540507	0.00473261	0.00214226	ADAM8/CFLAR/RGCC/TNF	4
BP	GO:0072001	renal system development	4/23	318/18903	0.000540507	0.00473261	0.00214226	ANGPT2/APAF1/CAT/CFLAR	4
BP	GO:0043062	extracellular structure organization	4/23	319/18903	0.00054693	0.0047443	0.00214755	ADAM8/CFLAR/RGCC/TNF	4
BP	GO:0060326	cell chemotaxis	4/23	319/18903	0.00054693	0.0047443	0.00214755	ADAM8/CXCL12/CXCR4/PGF	4
BP	GO:0043467	regulation of generation of precursor metabolites and energy	3/23	134/18903	0.000556017	0.0048008	0.00217313	ARNT/EP300/TNF	3
BP	GO:0045229	external encapsulating structure organization	4/23	321/18903	0.000559937	0.00481236	0.00217836	ADAM8/CFLAR/RGCC/TNF	4
BP	GO:0072012	glomerulus vasculature development	2/23	29/18903	0.00056358	0.00482145	0.00218248	ANGPT2/CFLAR	2
BP	GO:0009581	detection of external stimulus	3/23	137/18903	0.000593087	0.00505072	0.00228626	CXCL12/CXCR4/TNF	3
BP	GO:0009651	response to salt stress	2/23	30/18903	0.000603389	0.00506901	0.00229454	TNF/ZFP36L1	2
BP	GO:0060142	regulation of syncytium formation by plasma membrane fusion	2/23	30/18903	0.000603389	0.00506901	0.00229454	CFLAR/TREM2	2
BP	GO:1903203	regulation of oxidative stress-induced neuron death	2/23	30/18903	0.000603389	0.00506901	0.00229454	TNF/TREM2	2
BP	GO:0003158	endothelium development	3/23	139/18903	0.000618658	0.00517398	0.00234205	ACVRL1/CXCR4/TNF	3
BP	GO:0009582	detection of abiotic stimulus	3/23	140/18903	0.000631705	0.00525951	0.00238077	CXCL12/CXCR4/TNF	3
BP	GO:0060055	angiogenesis involved in wound healing	2/23	31/18903	0.000644525	0.00529533	0.00239698	CXCR4/TNF	2
BP	GO:0061437	renal system vasculature development	2/23	31/18903	0.000644525	0.00529533	0.00239698	ANGPT2/CFLAR	2
BP	GO:0061440	kidney vasculature development	2/23	31/18903	0.000644525	0.00529533	0.00239698	ANGPT2/CFLAR	2
BP	GO:0060562	epithelial tube morphogenesis	4/23	335/18903	0.000657255	0.00533814	0.00241636	ACVRL1/APAF1/CXCR4/TNF	4
BP	GO:0014074	response to purine-containing compound	3/23	142/18903	0.000658323	0.00533814	0.00241636	ITPR2/SLC6A4/ZFP36L1	3
BP	GO:0042552	myelination	3/23	142/18903	0.000658323	0.00533814	0.00241636	CXCR4/TLR2/TNF	3
BP	GO:0051604	protein maturation	4/23	336/18903	0.000664637	0.00536601	0.00242898	ADAM8/APAF1/EP300/SIRT4	4
BP	GO:2001056	positive regulation of cysteine-type endopeptidase activity	3/23	143/18903	0.000671897	0.00540124	0.00244493	APAF1/CFLAR/TNF	3
BP	GO:0090287	regulation of cellular response to growth factor stimulus	4/23	338/18903	0.000679578	0.00542893	0.00245746	ACVRL1/ARNT/CFLAR/EP300	4
BP	GO:0007272	ensheathment of neurons	3/23	144/18903	0.000685649	0.00542893	0.00245746	CXCR4/TLR2/TNF	3
BP	GO:0008366	axon ensheathment	3/23	144/18903	0.000685649	0.00542893	0.00245746	CXCR4/TLR2/TNF	3
BP	GO:0010667	negative regulation of cardiac muscle cell apoptotic process	2/23	32/18903	0.000686985	0.00542893	0.00245746	CFLAR/SIRT4	2
BP	GO:0051235	maintenance of location	4/23	342/18903	0.000710176	0.00558852	0.0025297	HILPDA/ITPR2/TNF/TREM2	4
BP	GO:0036475	neuron death in response to oxidative stress	2/23	33/18903	0.000730766	0.00570242	0.00258126	TNF/TREM2	2
BP	GO:0050901	leukocyte tethering or rolling	2/23	33/18903	0.000730766	0.00570242	0.00258126	CXCL12/TNF	2
BP	GO:0016525	negative regulation of angiogenesis	3/23	149/18903	0.000757111	0.00588338	0.00266317	ANGPT2/RGCC/TNF	3
BP	GO:0010664	negative regulation of striated muscle cell apoptotic process	2/23	34/18903	0.000775864	0.00600409	0.00271781	CFLAR/SIRT4	2
BP	GO:0051961	negative regulation of nervous system development	3/23	151/18903	0.000786974	0.00603994	0.00273404	TLR2/TNF/TREM2	3
BP	GO:2000181	negative regulation of blood vessel morphogenesis	3/23	151/18903	0.000786974	0.00603994	0.00273404	ANGPT2/RGCC/TNF	3
BP	GO:0062013	positive regulation of small molecule metabolic process	3/23	152/18903	0.000802183	0.00610641	0.00276413	ARNT/TNF/TREM2	3
BP	GO:1901343	negative regulation of vasculature development	3/23	152/18903	0.000802183	0.00610641	0.00276413	ANGPT2/RGCC/TNF	3
BP	GO:2000406	positive regulation of T cell migration	2/23	35/18903	0.000822278	0.00623394	0.00282185	ADAM8/CXCL12	2
BP	GO:0001655	urogenital system development	4/23	360/18903	0.000860094	0.00649423	0.00293968	ANGPT2/APAF1/CAT/CFLAR	4
BP	GO:1903580	positive regulation of ATP metabolic process	2/23	36/18903	0.000870003	0.00654257	0.00296156	ARNT/TREM2	2
BP	GO:0070997	neuron death	4/23	368/18903	0.000933429	0.00699135	0.0031647	ADAM8/APAF1/TNF/TREM2	4
BP	GO:0030856	regulation of epithelial cell differentiation	3/23	164/18903	0.000999488	0.00745618	0.00337511	ACVRL1/TNF/ZFP36L1	3
BP	GO:0009595	detection of biotic stimulus	2/23	39/18903	0.00102102	0.00755637	0.00342047	TLR2/TREM2	2
BP	GO:0097242	amyloid-beta clearance	2/23	39/18903	0.00102102	0.00755637	0.00342047	TNF/TREM2	2
BP	GO:1904994	regulation of leukocyte adhesion to vascular endothelial cell	2/23	40/18903	0.00107397	0.00791678	0.00358361	CXCL12/TNF	2
BP	GO:0007568	aging	3/23	169/18903	0.00108999	0.00800328	0.00362276	APAF1/CAT/UCP3	3
BP	GO:0002691	regulation of cellular extravasation	2/23	41/18903	0.00112821	0.00815544	0.00369164	ADAM8/CXCL12	2
BP	GO:0032733	positive regulation of interleukin-10 production	2/23	41/18903	0.00112821	0.00815544	0.00369164	TLR2/TREM2	2
BP	GO:0050850	positive regulation of calcium-mediated signaling	2/23	41/18903	0.00112821	0.00815544	0.00369164	TNF/TREM2	2
BP	GO:0150077	regulation of neuroinflammatory response	2/23	41/18903	0.00112821	0.00815544	0.00369164	TNF/TREM2	2
BP	GO:0002714	positive regulation of B cell mediated immunity	2/23	42/18903	0.00118374	0.00840692	0.00380547	TNF/TREM2	2
BP	GO:0002891	positive regulation of immunoglobulin mediated immune response	2/23	42/18903	0.00118374	0.00840692	0.00380547	TNF/TREM2	2
BP	GO:0014002	astrocyte development	2/23	42/18903	0.00118374	0.00840692	0.00380547	TNF/TREM2	2
BP	GO:2000403	positive regulation of lymphocyte migration	2/23	42/18903	0.00118374	0.00840692	0.00380547	ADAM8/CXCL12	2
BP	GO:0010950	positive regulation of endopeptidase activity	3/23	174/18903	0.00118553	0.00840692	0.00380547	APAF1/CFLAR/TNF	3
BP	GO:0032635	interleukin-6 production	3/23	176/18903	0.00122519	0.00862253	0.00390307	TLR2/TNF/TREM2	3
BP	GO:0032675	regulation of interleukin-6 production	3/23	176/18903	0.00122519	0.00862253	0.00390307	TLR2/TNF/TREM2	3
BP	GO:0045687	positive regulation of glial cell differentiation	2/23	43/18903	0.00124057	0.00863305	0.00390783	CXCR4/TLR2	2
BP	GO:0048713	regulation of oligodendrocyte differentiation	2/23	43/18903	0.00124057	0.00863305	0.00390783	CXCR4/TLR2	2
BP	GO:0071364	cellular response to epidermal growth factor stimulus	2/23	43/18903	0.00124057	0.00863305	0.00390783	CFLAR/ZFP36L1	2
BP	GO:0060759	regulation of response to cytokine stimulus	3/23	179/18903	0.00128622	0.00891749	0.00403659	CXCR4/TLR2/TREM2	3
BP	GO:0006509	membrane protein ectodomain proteolysis	2/23	44/18903	0.00129868	0.00893741	0.00404561	ADAM8/TNF	2
BP	GO:0045840	positive regulation of mitotic nuclear division	2/23	44/18903	0.00129868	0.00893741	0.00404561	RGCC/TNF	2
BP	GO:0050954	sensory perception of mechanical stimulus	3/23	180/18903	0.00130699	0.00896151	0.00405651	CXCL12/CXCR4/TNF	3
BP	GO:0045786	negative regulation of cell cycle	4/23	405/18903	0.00133103	0.00909296	0.00411602	BRIP1/RGCC/TNF/ZFP36L1	4
BP	GO:1904646	cellular response to amyloid-beta	2/23	45/18903	0.00135808	0.00924386	0.00418433	TNF/TREM2	2
BP	GO:0009615	response to virus	4/23	409/18903	0.00138014	0.00935986	0.00423683	CXCL12/CXCR4/TLR2/TNF	4
BP	GO:0002040	sprouting angiogenesis	3/23	185/18903	0.00141399	0.00948383	0.00429295	ACVRL1/MIR126/PGF	3
BP	GO:1905952	regulation of lipid localization	3/23	185/18903	0.00141399	0.00948383	0.00429295	HILPDA/TNF/TREM2	3
BP	GO:0002920	regulation of humoral immune response	2/23	46/18903	0.00141876	0.00948383	0.00429295	TNF/TREM2	2
BP	GO:0070266	necroptotic process	2/23	46/18903	0.00141876	0.00948383	0.00429295	CFLAR/TNF	2
BP	GO:0002221	pattern recognition receptor signaling pathway	3/23	187/18903	0.00145829	0.00968964	0.00438611	TLR2/TNF/TREM2	3
BP	GO:0002861	regulation of inflammatory response to antigenic stimulus	2/23	47/18903	0.00148072	0.00968964	0.00438611	TNF/TREM2	2
BP	GO:0006110	regulation of glycolytic process	2/23	47/18903	0.00148072	0.00968964	0.00438611	ARNT/EP300	2
BP	GO:0045601	regulation of endothelial cell differentiation	2/23	47/18903	0.00148072	0.00968964	0.00438611	ACVRL1/TNF	2
BP	GO:0045646	regulation of erythrocyte differentiation	2/23	47/18903	0.00148072	0.00968964	0.00438611	ARNT/ZFP36L1	2
BP	GO:0070849	response to epidermal growth factor	2/23	47/18903	0.00148072	0.00968964	0.00438611	CFLAR/ZFP36L1	2
BP	GO:0051896	regulation of protein kinase B signaling	3/23	189/18903	0.00150345	0.00973591	0.00440706	ADAM8/MIR126/TNF	3
BP	GO:0071706	tumor necrosis factor superfamily cytokine production	3/23	189/18903	0.00150345	0.00973591	0.00440706	ADAM8/TLR2/TREM2	3
BP	GO:1903555	regulation of tumor necrosis factor superfamily cytokine production	3/23	189/18903	0.00150345	0.00973591	0.00440706	ADAM8/TLR2/TREM2	3
BP	GO:0002673	regulation of acute inflammatory response	2/23	48/18903	0.00154396	0.00989514	0.00447913	ADAM8/TNF	2
BP	GO:0045981	positive regulation of nucleotide metabolic process	2/23	48/18903	0.00154396	0.00989514	0.00447913	ARNT/TREM2	2
BP	GO:1900544	positive regulation of purine nucleotide metabolic process	2/23	48/18903	0.00154396	0.00989514	0.00447913	ARNT/TREM2	2

## Sheet: Cluster 2
ONTOLOGY	ID	Description	GeneRatio	BgRatio	pvalue	p.adjust	qvalue	geneID	Count
BP	GO:0001666	response to hypoxia	57/58	296/18903	2.45084e-104	6.61971e-101	3.54468e-101	AGER/ALAS2/ANG/ANGPT4/ATM/BCL2/CASR/CBFA2T3/CDKN1B/CHRNA4/CHRNA7/CITED2/CPEB1/CREBBP/DDIT4/DIO3/DNMT3A/EDNRA/EGLN2/EGR1/EPO/F7/GNGT1/HIF3A/HMOX1/HP1BP3/HSD11B2/KCNA5/LTA/MDM4/MECP2/MIR106B/MPL/MYOCD/NDNF/NOP53/NOS1/NOS2/NPPC/NR4A2/P2RX2/P2RX3/PENK/PHB2/PPARG/RORA/RYR1/RYR2/SIRT1/SLC2A4/SMAD4/SUV39H1/TGFBR3/TH/VEGFD/WDR83/XRCC1	57
BP	GO:0036293	response to decreased oxygen levels	57/58	309/18903	3.67991e-103	4.96971e-100	2.66115e-100	AGER/ALAS2/ANG/ANGPT4/ATM/BCL2/CASR/CBFA2T3/CDKN1B/CHRNA4/CHRNA7/CITED2/CPEB1/CREBBP/DDIT4/DIO3/DNMT3A/EDNRA/EGLN2/EGR1/EPO/F7/GNGT1/HIF3A/HMOX1/HP1BP3/HSD11B2/KCNA5/LTA/MDM4/MECP2/MIR106B/MPL/MYOCD/NDNF/NOP53/NOS1/NOS2/NPPC/NR4A2/P2RX2/P2RX3/PENK/PHB2/PPARG/RORA/RYR1/RYR2/SIRT1/SLC2A4/SMAD4/SUV39H1/TGFBR3/TH/VEGFD/WDR83/XRCC1	57
BP	GO:0070482	response to oxygen levels	57/58	337/18903	8.39362e-101	7.55705e-98	4.04661e-98	AGER/ALAS2/ANG/ANGPT4/ATM/BCL2/CASR/CBFA2T3/CDKN1B/CHRNA4/CHRNA7/CITED2/CPEB1/CREBBP/DDIT4/DIO3/DNMT3A/EDNRA/EGLN2/EGR1/EPO/F7/GNGT1/HIF3A/HMOX1/HP1BP3/HSD11B2/KCNA5/LTA/MDM4/MECP2/MIR106B/MPL/MYOCD/NDNF/NOP53/NOS1/NOS2/NPPC/NR4A2/P2RX2/P2RX3/PENK/PHB2/PPARG/RORA/RYR1/RYR2/SIRT1/SLC2A4/SMAD4/SUV39H1/TGFBR3/TH/VEGFD/WDR83/XRCC1	57
BP	GO:0071456	cellular response to hypoxia	23/58	151/18903	6.92811e-34	4.67821e-31	2.50506e-31	ANGPT4/BCL2/CASR/CDKN1B/CITED2/CPEB1/DNMT3A/EGLN2/EGR1/GNGT1/HMOX1/HP1BP3/MDM4/MIR106B/MPL/NDNF/NOP53/PHB2/PPARG/RORA/SIRT1/SLC2A4/SUV39H1	23
BP	GO:0036294	cellular response to decreased oxygen levels	23/58	159/18903	2.45842e-33	1.32804e-30	7.11131e-31	ANGPT4/BCL2/CASR/CDKN1B/CITED2/CPEB1/DNMT3A/EGLN2/EGR1/GNGT1/HMOX1/HP1BP3/MDM4/MIR106B/MPL/NDNF/NOP53/PHB2/PPARG/RORA/SIRT1/SLC2A4/SUV39H1	23
BP	GO:0071453	cellular response to oxygen levels	23/58	175/18903	2.54374e-32	1.14511e-29	6.13175e-30	ANGPT4/BCL2/CASR/CDKN1B/CITED2/CPEB1/DNMT3A/EGLN2/EGR1/GNGT1/HMOX1/HP1BP3/MDM4/MIR106B/MPL/NDNF/NOP53/PHB2/PPARG/RORA/SIRT1/SLC2A4/SUV39H1	23
BP	GO:0070997	neuron death	13/58	368/18903	6.68607e-11	2.57987e-08	1.38145e-08	ATM/BCL2/CHRNA7/DDIT4/DIO3/EGLN2/EGR1/EPO/HMOX1/MECP2/NDNF/NR4A2/SIRT1	13
BP	GO:0031667	response to nutrient levels	14/58	474/18903	1.18783e-10	4.01042e-08	2.14748e-08	BCL2/CASR/DNMT3A/EPO/F7/HMOX1/HSD11B2/LTA/PCK1/PENK/PPARG/SIRT1/SUV39H1/TH	14
BP	GO:1901214	regulation of neuron death	12/58	325/18903	2.39431e-10	7.1856e-08	3.8477e-08	ATM/BCL2/CHRNA7/DDIT4/EGLN2/EGR1/EPO/HMOX1/MECP2/NDNF/NR4A2/SIRT1	12
BP	GO:0060402	calcium ion transport into cytosol	6/58	29/18903	2.87613e-10	7.76842e-08	4.15979e-08	BCL2/EPO/NOS1/P2RX2/P2RX3/RYR2	6
BP	GO:0043434	response to peptide hormone	13/58	421/18903	3.50712e-10	8.61157e-08	4.61127e-08	CDKN1B/CPEB1/EDNRA/EGR1/F7/HSD11B2/NR4A2/PCK1/PPARG/SIRT1/SLC2A4/TGFBR3/TH	13
BP	GO:0010522	regulation of calcium ion transport into cytosol	5/58	18/18903	1.8945e-09	4.2642e-07	2.28337e-07	BCL2/EPO/NOS1/P2RX2/P2RX3	5
BP	GO:0033555	multicellular organismal response to stress	7/58	81/18903	5.13469e-09	1.06683e-06	5.7126e-07	BCL2/MECP2/NOS1/NR4A2/P2RX2/P2RX3/PENK	7
BP	GO:0009410	response to xenobiotic stimulus	12/58	432/18903	6.00864e-09	1.15924e-06	6.20742e-07	BCL2/CDKN1B/DNMT3A/HMOX1/HSD11B2/LTA/NOS1/NOS2/NPPC/RORA/TH/XRCC1	12
BP	GO:0007517	muscle organ development	11/58	348/18903	7.39331e-09	1.33129e-06	7.1287e-07	BCL2/CITED2/EDNRA/EGR1/MYOCD/P2RX2/RYR1/RYR2/SIRT1/SMAD4/TGFBR3	11
BP	GO:0035094	response to nicotine	6/58	49/18903	8.07631e-09	1.36338e-06	7.30056e-07	BCL2/CHRNA4/CHRNA7/HMOX1/PENK/TH	6
BP	GO:0010657	muscle cell apoptotic process	7/58	92/18903	1.26041e-08	2.00256e-06	1.07232e-06	GNGT1/HMOX1/MIR106B/MYOCD/PPARG/SIRT1/SMAD4	7
BP	GO:0007584	response to nutrient	8/58	154/18903	2.19459e-08	3.2931e-06	1.76337e-06	CASR/DNMT3A/EPO/F7/HMOX1/LTA/PENK/PPARG	8
BP	GO:0009743	response to carbohydrate	9/58	234/18903	3.67881e-08	5.22972e-06	2.80038e-06	AGER/CASR/CDKN1B/EGR1/P2RX2/P2RX3/PCK1/SMAD4/TH	9
BP	GO:0030511	positive regulation of transforming growth factor beta receptor signaling pathway	5/58	33/18903	5.0669e-08	6.517e-06	3.48969e-06	CITED2/CREBBP/MYOCD/SMAD4/TGFBR3	5
BP	GO:1903846	positive regulation of cellular response to transforming growth factor beta stimulus	5/58	33/18903	5.0669e-08	6.517e-06	3.48969e-06	CITED2/CREBBP/MYOCD/SMAD4/TGFBR3	5
BP	GO:0051481	negative regulation of cytosolic calcium ion concentration	4/58	13/18903	5.58768e-08	6.86015e-06	3.67343e-06	BCL2/EPO/KCNA5/NOS1	4
BP	GO:0071695	anatomical structure maturation	9/58	250/18903	6.49051e-08	7.62211e-06	4.08144e-06	ANG/BCL2/EDNRA/EPO/MECP2/NPPC/NR4A2/PPARG/RYR1	9
BP	GO:0006816	calcium ion transport	11/58	440/18903	8.16065e-08	9.18414e-06	4.91787e-06	BCL2/CASR/CHRNA4/CHRNA7/EDNRA/EPO/NOS1/P2RX2/P2RX3/RYR1/RYR2	11
BP	GO:0031668	cellular response to extracellular stimulus	9/58	262/18903	9.68749e-08	1.03036e-05	5.51732e-06	BCL2/CASR/HMOX1/MYOCD/NR4A2/PCK1/PENK/SIRT1/SUV39H1	9
BP	GO:0048469	cell maturation	8/58	187/18903	9.91833e-08	1.03036e-05	5.51732e-06	ANG/BCL2/EDNRA/EPO/MECP2/NPPC/NR4A2/PPARG	8
BP	GO:0003231	cardiac ventricle development	7/58	126/18903	1.12083e-07	1.08741e-05	5.82282e-06	CITED2/EDNRA/MDM4/MYOCD/RYR2/SMAD4/TGFBR3	7
BP	GO:0003012	muscle system process	11/58	455/18903	1.14448e-07	1.08741e-05	5.82282e-06	EDNRA/HMOX1/KCNA5/MYOCD/NOS1/P2RX2/P2RX3/PPARG/RYR1/RYR2/SMAD4	11
BP	GO:0008217	regulation of blood pressure	8/58	191/18903	1.16753e-07	1.08741e-05	5.82282e-06	EDNRA/HMOX1/HSD11B2/MECP2/NOS1/NOS2/P2RX2/PPARG	8
BP	GO:1901653	cellular response to peptide	10/58	373/18903	1.78263e-07	1.60496e-05	8.59414e-06	AGER/CASR/CPEB1/EDNRA/MIR106B/NR4A2/PCK1/PPARG/SIRT1/SLC2A4	10
BP	GO:1904019	epithelial cell apoptotic process	7/58	137/18903	1.98927e-07	1.73323e-05	9.28102e-06	BCL2/CDKN1B/DNMT3A/EDNRA/HMOX1/NDNF/RYR2	7
BP	GO:0007623	circadian rhythm	8/58	210/18903	2.4164e-07	2.0396e-05	1.09215e-05	EGR1/F7/NOS2/PPARG/RORA/SIRT1/SUV39H1/TH	8
BP	GO:0010660	regulation of muscle cell apoptotic process	6/58	87/18903	2.66625e-07	2.18229e-05	1.16856e-05	HMOX1/MIR106B/MYOCD/PPARG/SIRT1/SMAD4	6
BP	GO:0017015	regulation of transforming growth factor beta receptor signaling pathway	7/58	147/18903	3.21561e-07	2.49021e-05	1.33344e-05	CITED2/CREBBP/MYOCD/PPARG/SIRT1/SMAD4/TGFBR3	7
BP	GO:0048511	rhythmic process	9/58	302/18903	3.22686e-07	2.49021e-05	1.33344e-05	CREBBP/EGR1/F7/NOS2/PPARG/RORA/SIRT1/SUV39H1/TH	9
BP	GO:0021700	developmental maturation	9/58	304/18903	3.41101e-07	2.55921e-05	1.37039e-05	ANG/BCL2/EDNRA/EPO/MECP2/NPPC/NR4A2/PPARG/RYR1	9
BP	GO:1903844	regulation of cellular response to transforming growth factor beta stimulus	7/58	150/18903	3.68872e-07	2.69277e-05	1.44191e-05	CITED2/CREBBP/MYOCD/PPARG/SIRT1/SMAD4/TGFBR3	7
BP	GO:0042692	muscle cell differentiation	10/58	409/18903	4.16254e-07	2.95869e-05	1.5843e-05	BCL2/EDNRA/MECP2/MYOCD/NOS1/P2RX2/RORA/RYR1/SIRT1/SMAD4	10
BP	GO:0006875	cellular metal ion homeostasis	10/58	420/18903	5.30541e-07	3.67433e-05	1.96751e-05	ALAS2/BCL2/CASR/CHRNA7/EDNRA/HMOX1/NOS1/RYR1/RYR2/SMAD4	10
BP	GO:0060537	muscle tissue development	10/58	422/18903	5.54042e-07	3.74117e-05	2.0033e-05	BCL2/CITED2/EDNRA/EGR1/MYOCD/P2RX2/RYR1/RYR2/SMAD4/TGFBR3	10
BP	GO:0071496	cellular response to external stimulus	9/58	328/18903	6.44452e-07	4.24552e-05	2.27337e-05	BCL2/CASR/HMOX1/MYOCD/NR4A2/PCK1/PENK/SIRT1/SUV39H1	9
BP	GO:0002931	response to ischemia	5/58	55/18903	7.05451e-07	4.53672e-05	2.4293e-05	BCL2/CASR/EGR1/NDNF/P2RX2	5
BP	GO:0003205	cardiac chamber development	7/58	167/18903	7.62324e-07	4.78846e-05	2.56409e-05	CITED2/EDNRA/MDM4/MYOCD/RYR2/SMAD4/TGFBR3	7
BP	GO:0048732	gland development	10/58	441/18903	8.2704e-07	4.90368e-05	2.62579e-05	ATM/BCL2/CDKN1B/CITED2/EDNRA/HMOX1/PCK1/PHB2/SMAD4/TGFBR3	10
BP	GO:0033002	muscle cell proliferation	8/58	247/18903	8.27717e-07	4.90368e-05	2.62579e-05	ANG/CDKN1B/CITED2/HMOX1/MYOCD/NPPC/PPARG/TGFBR3	8
BP	GO:0048545	response to steroid hormone	9/58	339/18903	8.48108e-07	4.90368e-05	2.62579e-05	BCL2/DDIT4/EGLN2/EPO/HSD11B2/PCK1/PHB2/SIRT1/TH	9
BP	GO:0042593	glucose homeostasis	8/58	248/18903	8.53288e-07	4.90368e-05	2.62579e-05	AGER/CASR/PCK1/PPARG/SIRT1/SLC2A4/SMAD4/TH	8
BP	GO:0033500	carbohydrate homeostasis	8/58	249/18903	8.79531e-07	4.94919e-05	2.65017e-05	AGER/CASR/PCK1/PPARG/SIRT1/SLC2A4/SMAD4/TH	8
BP	GO:0048599	oocyte development	5/58	58/18903	9.22706e-07	4.99982e-05	2.67728e-05	ANG/ATM/BCL2/EDNRA/NPPC	5
BP	GO:0050927	positive regulation of positive chemotaxis	4/58	25/18903	9.61831e-07	4.99982e-05	2.67728e-05	AGER/CASR/F7/VEGFD	4
BP	GO:0072331	signal transduction by p53 class mediator	7/58	173/18903	9.66544e-07	4.99982e-05	2.67728e-05	ATM/BCL2/CDKN1B/DDIT4/MDM4/NOP53/SIRT1	7
BP	GO:0062197	cellular response to chemical stress	9/58	345/18903	9.81083e-07	4.99982e-05	2.67728e-05	ATM/BCL2/EDNRA/EPO/HMOX1/NR4A2/PENK/SIRT1/SLC2A4	9
BP	GO:0070588	calcium ion transmembrane transport	9/58	345/18903	9.81083e-07	4.99982e-05	2.67728e-05	BCL2/CHRNA7/EDNRA/EPO/NOS1/P2RX2/P2RX3/RYR1/RYR2	9
BP	GO:0009314	response to radiation	10/58	452/18903	1.03381e-06	5.16596e-05	2.76624e-05	ATM/BCL2/CREBBP/DNMT3A/EGR1/GNGT1/MECP2/PENK/SIRT1/TH	10
BP	GO:0051402	neuron apoptotic process	8/58	255/18903	1.05194e-06	5.16596e-05	2.76624e-05	ATM/BCL2/DIO3/EGLN2/HMOX1/MECP2/NDNF/NR4A2	8
BP	GO:0050926	regulation of positive chemotaxis	4/58	26/18903	1.13411e-06	5.44202e-05	2.91406e-05	AGER/CASR/F7/VEGFD	4
BP	GO:0003007	heart morphogenesis	8/58	258/18903	1.14845e-06	5.44202e-05	2.91406e-05	CITED2/EDNRA/MDM4/RYR1/RYR2/SMAD4/TGFBR3/TH	8
BP	GO:0009994	oocyte differentiation	5/58	62/18903	1.29095e-06	6.01181e-05	3.21917e-05	ANG/ATM/BCL2/EDNRA/NPPC	5
BP	GO:0009408	response to heat	6/58	114/18903	1.32117e-06	6.04826e-05	3.23869e-05	ATM/CREBBP/HMOX1/NOS1/P2RX3/SIRT1	6
BP	GO:0097553	calcium ion transmembrane import into cytosol	7/58	182/18903	1.35774e-06	6.11211e-05	3.27287e-05	BCL2/EPO/NOS1/P2RX2/P2RX3/RYR1/RYR2	7
BP	GO:0010038	response to metal ion	9/58	360/18903	1.39519e-06	6.17774e-05	3.30802e-05	BCL2/CASR/CDKN1B/DNMT3A/HMOX1/PENK/RYR1/RYR2/TH	9
BP	GO:0030522	intracellular receptor signaling pathway	8/58	266/18903	1.44356e-06	6.28881e-05	3.36749e-05	CITED2/EGLN2/NOP53/NR4A2/PHB2/PPARG/RORA/SIRT1	8
BP	GO:0071560	cellular response to transforming growth factor beta stimulus	8/58	271/18903	1.65906e-06	7.11287e-05	3.80876e-05	CITED2/CREBBP/MYOCD/PENK/PPARG/SIRT1/SMAD4/TGFBR3	8
BP	GO:0090100	positive regulation of transmembrane receptor protein serine/threonine kinase signaling pathway	6/58	121/18903	1.87275e-06	7.90357e-05	4.23216e-05	CITED2/CREBBP/MYOCD/PPARG/SMAD4/TGFBR3	6
BP	GO:0071559	response to transforming growth factor beta	8/58	277/18903	1.95331e-06	8.11677e-05	4.34632e-05	CITED2/CREBBP/MYOCD/PENK/PPARG/SIRT1/SMAD4/TGFBR3	8
BP	GO:0009749	response to glucose	7/58	194/18903	2.07857e-06	8.50638e-05	4.55495e-05	AGER/CASR/CDKN1B/EGR1/PCK1/SMAD4/TH	7
BP	GO:0009746	response to hexose	7/58	199/18903	2.46144e-06	9.92292e-05	5.31347e-05	AGER/CASR/CDKN1B/EGR1/PCK1/SMAD4/TH	7
BP	GO:0030003	cellular cation homeostasis	10/58	499/18903	2.51412e-06	9.98625e-05	5.34738e-05	ALAS2/BCL2/CASR/CHRNA7/EDNRA/HMOX1/NOS1/RYR1/RYR2/SMAD4	10
BP	GO:0007204	positive regulation of cytosolic calcium ion concentration	7/58	205/18903	2.99707e-06	0.000115644	6.19243e-05	BCL2/EDNRA/EPO/NOS1/P2RX2/P2RX3/RYR2	7
BP	GO:1901654	response to ketone	7/58	205/18903	2.99707e-06	0.000115644	6.19243e-05	DDIT4/EPO/F7/PCK1/SIRT1/TGFBR3/TH	7
BP	GO:0048662	negative regulation of smooth muscle cell proliferation	5/58	74/18903	3.12481e-06	0.000118875	6.36543e-05	ANG/CDKN1B/HMOX1/MYOCD/PPARG	5
BP	GO:0034284	response to monosaccharide	7/58	207/18903	3.19591e-06	0.000119891	6.41985e-05	AGER/CASR/CDKN1B/EGR1/PCK1/SMAD4/TH	7
BP	GO:0048608	reproductive structure development	8/58	306/18903	4.08455e-06	0.000151128	8.09254e-05	ANG/ATM/BCL2/CDKN1B/CITED2/MYOCD/SIRT1/SMAD4	8
BP	GO:0007179	transforming growth factor beta receptor signaling pathway	7/58	216/18903	4.2325e-06	0.000154486	8.27234e-05	CITED2/CREBBP/MYOCD/PPARG/SIRT1/SMAD4/TGFBR3	7
BP	GO:0061458	reproductive system development	8/58	310/18903	4.49446e-06	0.000157757	8.44747e-05	ANG/ATM/BCL2/CDKN1B/CITED2/MYOCD/SIRT1/SMAD4	8
BP	GO:0043523	regulation of neuron apoptotic process	7/58	218/18903	4.49733e-06	0.000157757	8.44747e-05	ATM/BCL2/EGLN2/HMOX1/MECP2/NDNF/NR4A2	7
BP	GO:1901215	negative regulation of neuron death	7/58	218/18903	4.49733e-06	0.000157757	8.44747e-05	BCL2/EPO/HMOX1/MECP2/NDNF/NR4A2/SIRT1	7
BP	GO:0003151	outflow tract morphogenesis	5/58	80/18903	4.59842e-06	0.000159235	8.52662e-05	CITED2/EDNRA/RYR1/SMAD4/TGFBR3	5
BP	GO:0051384	response to glucocorticoid	6/58	142/18903	4.74423e-06	0.000162205	8.68563e-05	BCL2/DDIT4/EPO/HSD11B2/PCK1/TH	6
MF	GO:0061629	RNA polymerase II-specific DNA-binding transcription factor binding	9/58	350/18432	1.35897e-06	0.000201444	0.000119412	CITED2/CREBBP/DNMT3A/MYOCD/NR4A2/PHB2/PPARG/SIRT1/SMAD4	9
MF	GO:0099094	ligand-gated cation channel activity	6/58	116/18432	1.6909e-06	0.000201444	0.000119412	CHRNA4/CHRNA7/P2RX2/P2RX3/RYR1/RYR2	6
MF	GO:0140297	DNA-binding transcription factor binding	10/58	476/18432	2.06257e-06	0.000201444	0.000119412	BCL2/CITED2/CREBBP/DNMT3A/MYOCD/NR4A2/PHB2/PPARG/SIRT1/SMAD4	10
BP	GO:0006979	response to oxidative stress	9/58	434/18903	6.41331e-06	0.000216529	0.000115946	BCL2/CHRNA4/EDNRA/HMOX1/KCNA5/NR4A2/PENK/SIRT1/XRCC1	9
BP	GO:0033273	response to vitamin	5/58	86/18903	6.56894e-06	0.000216663	0.000116017	CASR/DNMT3A/EPO/F7/PENK	5
BP	GO:0031669	cellular response to nutrient levels	7/58	231/18903	6.5777e-06	0.000216663	0.000116017	BCL2/CASR/HMOX1/PCK1/PENK/SIRT1/SUV39H1	7
BP	GO:0009895	negative regulation of catabolic process	8/58	332/18903	7.42879e-06	0.000241749	0.00012945	BCL2/CBFA2T3/DDIT4/HMOX1/MDM4/NOP53/NOS2/SMAD4	8
MF	GO:0043177	organic acid binding	6/58	137/18432	4.45129e-06	0.000268543	0.000159186	CASR/EGLN2/NOS1/NOS2/PPARG/TH	6
MF	GO:0046332	SMAD binding	5/58	78/18432	4.58264e-06	0.000268543	0.000159186	CITED2/MYOCD/PPARG/SMAD4/TGFBR3	5
MF	GO:0015276	ligand-gated ion channel activity	6/58	146/18432	6.42436e-06	0.000268905	0.000159401	CHRNA4/CHRNA7/P2RX2/P2RX3/RYR1/RYR2	6
MF	GO:0022834	ligand-gated channel activity	6/58	146/18432	6.42436e-06	0.000268905	0.000159401	CHRNA4/CHRNA7/P2RX2/P2RX3/RYR1/RYR2	6
BP	GO:0062012	regulation of small molecule metabolic process	8/58	339/18903	8.64934e-06	0.000275277	0.000147404	CBFA2T3/DDIT4/EGR1/NOS1/NOS2/PPARG/RORA/SIRT1	8
BP	GO:0070828	heterochromatin organization	5/58	91/18903	8.66984e-06	0.000275277	0.000147404	DNMT3A/HP1BP3/MECP2/SIRT1/SUV39H1	5
BP	GO:0001678	cellular glucose homeostasis	6/58	158/18903	8.76484e-06	0.000275277	0.000147404	AGER/CASR/PCK1/SIRT1/SMAD4/TH	6
BP	GO:0007292	female gamete generation	6/58	159/18903	9.08709e-06	0.000280742	0.00015033	ANG/ATM/BCL2/EDNRA/NPPC/SIRT1	6
BP	GO:0009791	post-embryonic development	5/58	92/18903	9.14673e-06	0.000280742	0.00015033	ATM/BCL2/MECP2/NPPC/NR4A2	5
BP	GO:1904706	negative regulation of vascular associated smooth muscle cell proliferation	4/58	44/18903	9.8832e-06	0.000299938	0.000160609	CDKN1B/HMOX1/MYOCD/PPARG	4
BP	GO:0045765	regulation of angiogenesis	8/58	349/18903	1.06844e-05	0.000318417	0.000170504	ANGPT4/CHRNA7/HMOX1/MECP2/MIR106B/PPARG/SIRT1/VEGFD	8
BP	GO:0042551	neuron maturation	4/58	45/18903	1.08227e-05	0.000318417	0.000170504	BCL2/EDNRA/MECP2/NR4A2	4
BP	GO:0007519	skeletal muscle tissue development	6/58	164/18903	1.08458e-05	0.000318417	0.000170504	BCL2/CITED2/EGR1/MYOCD/P2RX2/RYR1	6
BP	GO:0006936	muscle contraction	8/58	351/18903	1.11365e-05	0.00032264	0.000172766	EDNRA/KCNA5/MYOCD/NOS1/P2RX2/P2RX3/RYR1/RYR2	8
BP	GO:0031960	response to corticosteroid	6/58	165/18903	1.12285e-05	0.00032264	0.000172766	BCL2/DDIT4/EPO/HSD11B2/PCK1/TH	6
BP	GO:0055010	ventricular cardiac muscle tissue morphogenesis	4/58	46/18903	1.18264e-05	0.000334777	0.000179265	EDNRA/RYR2/SMAD4/TGFBR3	4
BP	GO:0097305	response to alcohol	7/58	253/18903	1.18988e-05	0.000334777	0.000179265	DNMT3A/F7/NPPC/PENK/SLC2A4/TGFBR3/TH	7
BP	GO:1901342	regulation of vasculature development	8/58	355/18903	1.20893e-05	0.000334886	0.000179323	ANGPT4/CHRNA7/HMOX1/MECP2/MIR106B/PPARG/SIRT1/VEGFD	8
BP	GO:0003214	cardiac left ventricle morphogenesis	3/58	15/18903	1.21506e-05	0.000334886	0.000179323	EDNRA/RYR2/SMAD4	3
BP	GO:0002262	myeloid cell homeostasis	6/58	169/18903	1.28705e-05	0.000341518	0.000182874	ALAS2/CITED2/EPO/HMOX1/MPL/TGFBR3	6
BP	GO:0007568	aging	6/58	169/18903	1.28705e-05	0.000341518	0.000182874	DNMT3A/EDNRA/EPO/PENK/SMAD4/TH	6
BP	GO:0061647	histone H3-K9 modification	4/58	47/18903	1.2897e-05	0.000341518	0.000182874	MECP2/SIRT1/SMAD4/SUV39H1	4
BP	GO:1902895	positive regulation of miRNA transcription	4/58	47/18903	1.2897e-05	0.000341518	0.000182874	EGR1/MYOCD/PPARG/SMAD4	4
BP	GO:0043279	response to alkaloid	5/58	99/18903	1.30873e-05	0.000343193	0.000183771	DNMT3A/PENK/RYR1/RYR2/TH	5
BP	GO:0008630	intrinsic apoptotic signaling pathway in response to DNA damage	5/58	102/18903	1.51344e-05	0.000389314	0.000208467	ATM/BCL2/DDIT4/HMOX1/SIRT1	5
BP	GO:0031058	positive regulation of histone modification	5/58	102/18903	1.51344e-05	0.000389314	0.000208467	MECP2/NOS1/SIRT1/SMAD4/SUV39H1	5
BP	GO:1903522	regulation of blood circulation	7/58	263/18903	1.52918e-05	0.000389651	0.000208648	AGER/CASR/EDNRA/KCNA5/NOS1/RYR2/TH	7
BP	GO:0031056	regulation of histone modification	6/58	175/18903	1.5693e-05	0.00039247	0.000210158	MECP2/MYOCD/NOS1/SIRT1/SMAD4/SUV39H1	6
BP	GO:0048660	regulation of smooth muscle cell proliferation	6/58	175/18903	1.5693e-05	0.00039247	0.000210158	ANG/CDKN1B/HMOX1/MYOCD/NPPC/PPARG	6
BP	GO:0048477	oogenesis	5/58	103/18903	1.58694e-05	0.000393242	0.000210571	ANG/ATM/BCL2/EDNRA/NPPC	5
BP	GO:0060538	skeletal muscle organ development	6/58	176/18903	1.62086e-05	0.000397995	0.000213116	BCL2/CITED2/EGR1/MYOCD/P2RX2/RYR1	6
BP	GO:0051924	regulation of calcium ion transport	7/58	268/18903	1.72673e-05	0.000411154	0.000220162	BCL2/CASR/EPO/NOS1/P2RX2/P2RX3/RYR2	7
BP	GO:0008585	female gonad development	5/58	105/18903	1.74229e-05	0.000411154	0.000220162	ANG/ATM/BCL2/SIRT1/SMAD4	5
BP	GO:0032868	response to insulin	7/58	269/18903	1.76867e-05	0.000411154	0.000220162	CPEB1/EGR1/HSD11B2/PCK1/PPARG/SIRT1/SLC2A4	7
BP	GO:0048659	smooth muscle cell proliferation	6/58	179/18903	1.7838e-05	0.000411154	0.000220162	ANG/CDKN1B/HMOX1/MYOCD/NPPC/PPARG	6
BP	GO:0031062	positive regulation of histone methylation	4/58	51/18903	1.79052e-05	0.000411154	0.000220162	MECP2/SIRT1/SMAD4/SUV39H1	4
BP	GO:0036124	histone H3-K9 trimethylation	3/58	17/18903	1.80801e-05	0.000411154	0.000220162	MECP2/SIRT1/SUV39H1	3
BP	GO:0090594	inflammatory response to wounding	3/58	17/18903	1.80801e-05	0.000411154	0.000220162	HMOX1/PPARG/WDR83	3
BP	GO:1900034	regulation of cellular response to heat	3/58	17/18903	1.80801e-05	0.000411154	0.000220162	ATM/CREBBP/SIRT1	3
BP	GO:0003018	vascular process in circulatory system	7/58	270/18903	1.81145e-05	0.000411154	0.000220162	AGER/CASR/EDNRA/KCNA5/NOS1/NPPC/SLC2A4	7
BP	GO:0016573	histone acetylation	6/58	180/18903	1.84097e-05	0.000414371	0.000221885	CREBBP/MECP2/MYOCD/NOS1/SIRT1/SMAD4	6
BP	GO:0046545	development of primary female sexual characteristics	5/58	109/18903	2.0884e-05	0.00046618	0.000249627	ANG/ATM/BCL2/SIRT1/SMAD4	5
BP	GO:0009266	response to temperature stimulus	6/58	186/18903	2.21581e-05	0.000486578	0.00026055	ATM/CREBBP/HMOX1/NOS1/P2RX3/SIRT1	6
BP	GO:0018393	internal peptidyl-lysine acetylation	6/58	186/18903	2.21581e-05	0.000486578	0.00026055	CREBBP/MECP2/MYOCD/NOS1/SIRT1/SMAD4	6
BP	GO:0018958	phenol-containing compound metabolic process	5/58	111/18903	2.28038e-05	0.000496719	0.00026598	BCL2/DIO3/EDNRA/NR4A2/TH	5
BP	GO:0006475	internal protein amino acid acetylation	6/58	188/18903	2.3536e-05	0.00050453	0.000270163	CREBBP/MECP2/MYOCD/NOS1/SIRT1/SMAD4	6
BP	GO:1903169	regulation of calcium ion transmembrane transport	6/58	188/18903	2.3536e-05	0.00050453	0.000270163	BCL2/EPO/NOS1/P2RX2/P2RX3/RYR2	6
BP	GO:0007178	transmembrane receptor protein serine/threonine kinase signaling pathway	8/58	390/18903	2.37801e-05	0.000505747	0.000270815	CITED2/CREBBP/EGR1/MYOCD/PPARG/SIRT1/SMAD4/TGFBR3	8
BP	GO:0003229	ventricular cardiac muscle tissue development	4/58	55/18903	2.42143e-05	0.000506999	0.000271485	EDNRA/RYR2/SMAD4/TGFBR3	4
BP	GO:0010659	cardiac muscle cell apoptotic process	4/58	55/18903	2.42143e-05	0.000506999	0.000271485	GNGT1/MIR106B/MYOCD/SMAD4	4
BP	GO:0006874	cellular calcium ion homeostasis	7/58	284/18903	2.50611e-05	0.000520692	0.000278817	BCL2/CASR/CHRNA7/EDNRA/NOS1/RYR1/RYR2	7
BP	GO:1904062	regulation of cation transmembrane transport	8/58	394/18903	2.55783e-05	0.000527381	0.000282399	BCL2/EDNRA/EPO/NOS1/P2RX2/P2RX3/PHB2/RYR2	8
BP	GO:2000630	positive regulation of miRNA metabolic process	4/58	56/18903	2.60175e-05	0.000532374	0.000285072	EGR1/MYOCD/PPARG/SMAD4	4
CC	GO:0000792	heterochromatin	5/58	78/19869	3.18846e-06	0.000542039	0.000385972	DNMT3A/MECP2/NOP53/SIRT1/SUV39H1	5
BP	GO:0010658	striated muscle cell apoptotic process	4/58	57/18903	2.79173e-05	0.000566953	0.000303589	GNGT1/MIR106B/MYOCD/SMAD4	4
BP	GO:0090092	regulation of transmembrane receptor protein serine/threonine kinase signaling pathway	7/58	290/18903	2.86457e-05	0.000577403	0.000309185	CITED2/CREBBP/MYOCD/PPARG/SIRT1/SMAD4/TGFBR3	7
BP	GO:0001541	ovarian follicle development	4/58	58/18903	2.99169e-05	0.00059856	0.000320514	ANG/ATM/BCL2/SMAD4	4
BP	GO:0018394	peptidyl-lysine acetylation	6/58	197/18903	3.0618e-05	0.000608083	0.000325613	CREBBP/MECP2/MYOCD/NOS1/SIRT1/SMAD4	6
BP	GO:0045786	negative regulation of cell cycle	8/58	405/18903	3.11225e-05	0.00061359	0.000328562	ATM/BCL2/CDKN1B/MYOCD/NOP53/NPPC/SIRT1/SUV39H1	8
BP	GO:0030099	myeloid cell differentiation	8/58	407/18903	3.22315e-05	0.000630851	0.000337804	ALAS2/CBFA2T3/CITED2/EPO/MPL/PPARG/SIRT1/TGFBR3	8
BP	GO:0048872	homeostasis of number of cells	7/58	296/18903	3.2643e-05	0.000634308	0.000339656	ALAS2/BCL2/CITED2/EPO/HMOX1/MPL/TGFBR3	7
BP	GO:0055008	cardiac muscle tissue morphogenesis	4/58	60/18903	3.42285e-05	0.000660365	0.000353609	EDNRA/RYR2/SMAD4/TGFBR3	4
BP	GO:0032355	response to estradiol	5/58	121/18903	3.45545e-05	0.000661927	0.000354445	CDKN1B/DNMT3A/F7/PENK/TH	5
BP	GO:0018205	peptidyl-lysine modification	8/58	414/18903	3.63779e-05	0.00068551	0.000367073	CREBBP/EGR1/MECP2/MYOCD/NOS1/SIRT1/SMAD4/SUV39H1	8
BP	GO:0050678	regulation of epithelial cell proliferation	8/58	414/18903	3.63779e-05	0.00068551	0.000367073	ANG/CDKN1B/HMOX1/PHB2/PPARG/SIRT1/TGFBR3/VEGFD	8
BP	GO:1902893	regulation of miRNA transcription	4/58	61/18903	3.6547e-05	0.00068551	0.000367073	EGR1/MYOCD/PPARG/SMAD4	4
BP	GO:0046660	female sex differentiation	5/58	124/18903	3.8863e-05	0.000711357	0.000380913	ANG/ATM/BCL2/SIRT1/SMAD4	5
BP	GO:0060079	excitatory postsynaptic potential	5/58	124/18903	3.8863e-05	0.000711357	0.000380913	CHRNA4/CHRNA7/MECP2/P2RX2/P2RX3	5
BP	GO:0061614	miRNA transcription	4/58	62/18903	3.89784e-05	0.000711357	0.000380913	EGR1/MYOCD/PPARG/SMAD4	4
BP	GO:1904036	negative regulation of epithelial cell apoptotic process	4/58	62/18903	3.89784e-05	0.000711357	0.000380913	BCL2/CDKN1B/HMOX1/NDNF	4
BP	GO:0045860	positive regulation of protein kinase activity	8/58	420/18903	4.02791e-05	0.000726049	0.000388781	AGER/ANG/ANGPT4/CDKN1B/EGR1/EPO/PHB2/SIRT1	8
BP	GO:0071375	cellular response to peptide hormone stimulus	7/58	306/18903	4.03211e-05	0.000726049	0.000388781	CPEB1/EDNRA/NR4A2/PCK1/PPARG/SIRT1/SLC2A4	7
BP	GO:0006479	protein methylation	6/58	208/18903	4.15024e-05	0.000737487	0.000394905	CREBBP/DNMT3A/MECP2/SIRT1/SMAD4/SUV39H1	6
BP	GO:0008213	protein alkylation	6/58	208/18903	4.15024e-05	0.000737487	0.000394905	CREBBP/DNMT3A/MECP2/SIRT1/SMAD4/SUV39H1	6
BP	GO:0003206	cardiac chamber morphogenesis	5/58	126/18903	4.19589e-05	0.000740725	0.000396639	CITED2/EDNRA/RYR2/SMAD4/TGFBR3	5
BP	GO:0010959	regulation of metal ion transport	8/58	423/18903	4.23574e-05	0.000742905	0.000397806	BCL2/CASR/EPO/KCNA5/NOS1/P2RX2/P2RX3/RYR2	8
BP	GO:0055074	calcium ion homeostasis	7/58	309/18903	4.28943e-05	0.000747467	0.000400249	BCL2/CASR/CHRNA7/EDNRA/NOS1/RYR1/RYR2	7
BP	GO:0050918	positive chemotaxis	4/58	64/18903	4.41937e-05	0.000765174	0.000409731	AGER/CASR/F7/VEGFD	4
BP	GO:0045471	response to ethanol	5/58	128/18903	4.52425e-05	0.000778343	0.000416783	DNMT3A/NPPC/PENK/SLC2A4/TH	5
BP	GO:0014902	myotube differentiation	5/58	129/18903	4.69571e-05	0.000798143	0.000427385	BCL2/MYOCD/NOS1/P2RX2/RYR1	5
BP	GO:0035065	regulation of histone acetylation	4/58	65/18903	4.69843e-05	0.000798143	0.000427385	MYOCD/NOS1/SIRT1/SMAD4	4
BP	GO:0019932	second-messenger-mediated signaling	7/58	314/18903	4.74821e-05	0.000801558	0.000429214	NDNF/NOS1/NOS2/NPPC/P2RX2/P2RX3/RYR2	7
BP	GO:0042391	regulation of membrane potential	8/58	431/18903	4.83428e-05	0.000811017	0.000434279	BCL2/CHRNA4/CHRNA7/KCNA5/MECP2/P2RX2/P2RX3/RYR2	8
BP	GO:0099565	chemical synaptic transmission, postsynaptic	5/58	130/18903	4.87216e-05	0.000812327	0.00043498	CHRNA4/CHRNA7/MECP2/P2RX2/P2RX3	5
BP	GO:0034605	cellular response to heat	4/58	66/18903	4.99016e-05	0.000826898	0.000442782	ATM/CREBBP/HMOX1/SIRT1	4
MF	GO:0016597	amino acid binding	4/58	54/18432	2.48222e-05	0.000867448	0.000514205	CASR/NOS1/NOS2/TH	4
MF	GO:0005231	excitatory extracellular ligand-gated ion channel activity	4/58	56/18432	2.86935e-05	0.000867448	0.000514205	CHRNA4/CHRNA7/P2RX2/P2RX3	4
MF	GO:0003714	transcription corepressor activity	6/58	191/18432	2.96057e-05	0.000867448	0.000514205	CBFA2T3/CITED2/CREBBP/DNMT3A/MECP2/SIRT1	6
BP	GO:0035357	peroxisome proliferator activated receptor signaling pathway	3/58	24/18903	5.29995e-05	0.000872876	0.000467403	CITED2/PPARG/SIRT1	3
BP	GO:0001101	response to acid chemical	5/58	133/18903	5.43244e-05	0.000889274	0.000476183	CDKN1B/CPEB1/DNMT3A/F7/TH	5
BP	GO:0043467	regulation of generation of precursor metabolites and energy	5/58	134/18903	5.62985e-05	0.000916038	0.000490515	CBFA2T3/DDIT4/NOP53/NOS2/PHB2	5
BP	GO:0072503	cellular divalent inorganic cation homeostasis	7/58	323/18903	5.67547e-05	0.000917931	0.000491528	BCL2/CASR/CHRNA7/EDNRA/NOS1/RYR1/RYR2	7
BP	GO:0032409	regulation of transporter activity	7/58	326/18903	6.01568e-05	0.000965532	0.000517018	BCL2/EDNRA/EPO/NOS1/PHB2/PPARG/RYR2	7
BP	GO:0071333	cellular response to glucose stimulus	5/58	136/18903	6.04128e-05	0.000965532	0.000517018	AGER/CASR/PCK1/SMAD4/TH	5
BP	GO:0034101	erythrocyte homeostasis	5/58	137/18903	6.25551e-05	0.000993652	0.000532075	ALAS2/CITED2/EPO/HMOX1/TGFBR3	5
BP	GO:0043627	response to estrogen	4/58	70/18903	6.2908e-05	0.000993652	0.000532075	CITED2/EPO/F7/HMOX1	4
BP	GO:0071331	cellular response to hexose stimulus	5/58	138/18903	6.47556e-05	0.00101689	0.000544518	AGER/CASR/PCK1/SMAD4/TH	5
BP	GO:0003208	cardiac ventricle morphogenesis	4/58	71/18903	6.65119e-05	0.00103843	0.000556053	EDNRA/RYR2/SMAD4/TGFBR3	4
BP	GO:0018209	peptidyl-serine modification	7/58	332/18903	6.74633e-05	0.00104723	0.000560765	ATM/BCL2/DDIT4/EPO/NDNF/NOS1/PCK1	7
BP	GO:0071326	cellular response to monosaccharide stimulus	5/58	140/18903	6.93355e-05	0.00107014	0.000573035	AGER/CASR/PCK1/SMAD4/TH	5
BP	GO:0060562	epithelial tube morphogenesis	7/58	335/18903	7.13801e-05	0.00108313	0.00057999	BCL2/CASR/CITED2/EDNRA/PHB2/RYR2/SMAD4	7
BP	GO:0071214	cellular response to abiotic stimulus	7/58	335/18903	7.13801e-05	0.00108313	0.00057999	ATM/CREBBP/EGR1/EPO/PCK1/SIRT1/SLC2A4	7
BP	GO:0104004	cellular response to environmental stimulus	7/58	335/18903	7.13801e-05	0.00108313	0.00057999	ATM/CREBBP/EGR1/EPO/PCK1/SIRT1/SLC2A4	7
BP	GO:0006473	protein acetylation	6/58	230/18903	7.25395e-05	0.00109458	0.000586118	CREBBP/MECP2/MYOCD/NOS1/SIRT1/SMAD4	6
BP	GO:0014074	response to purine-containing compound	5/58	142/18903	7.41614e-05	0.00110678	0.000592653	P2RX2/P2RX3/PENK/RYR1/RYR2	5
BP	GO:0060415	muscle tissue morphogenesis	4/58	73/18903	7.41679e-05	0.00110678	0.000592653	EDNRA/RYR2/SMAD4/TGFBR3	4
BP	GO:0090287	regulation of cellular response to growth factor stimulus	7/58	338/18903	7.54812e-05	0.00111207	0.000595482	CITED2/CREBBP/MYOCD/PPARG/SIRT1/SMAD4/TGFBR3	7
BP	GO:0010212	response to ionizing radiation	5/58	143/18903	7.66695e-05	0.00111207	0.000595482	ATM/BCL2/DNMT3A/EGR1/SIRT1	5
BP	GO:0032496	response to lipopolysaccharide	7/58	339/18903	7.68903e-05	0.00111207	0.000595482	EPO/LTA/NOS1/NOS2/PENK/TH/WDR83	7
BP	GO:0008406	gonad development	6/58	233/18903	7.79187e-05	0.00111207	0.000595482	ANG/ATM/BCL2/CITED2/SIRT1/SMAD4	6
BP	GO:0003281	ventricular septum development	4/58	74/18903	7.82275e-05	0.00111207	0.000595482	CITED2/MDM4/SMAD4/TGFBR3	4
BP	GO:0030330	DNA damage response, signal transduction by p53 class mediator	4/58	74/18903	7.82275e-05	0.00111207	0.000595482	ATM/CDKN1B/MDM4/SIRT1	4
BP	GO:0051145	smooth muscle cell differentiation	4/58	74/18903	7.82275e-05	0.00111207	0.000595482	EDNRA/MECP2/MYOCD/SIRT1	4
BP	GO:2000628	regulation of miRNA metabolic process	4/58	74/18903	7.82275e-05	0.00111207	0.000595482	EGR1/MYOCD/PPARG/SMAD4	4
BP	GO:2000756	regulation of peptidyl-lysine acetylation	4/58	74/18903	7.82275e-05	0.00111207	0.000595482	MYOCD/NOS1/SIRT1/SMAD4	4
BP	GO:0060078	regulation of postsynaptic membrane potential	5/58	145/18903	8.18813e-05	0.00115791	0.000620032	CHRNA4/CHRNA7/MECP2/P2RX2/P2RX3	5
BP	GO:0035296	regulation of tube diameter	5/58	147/18903	8.73619e-05	0.00121946	0.000652989	CASR/EDNRA/KCNA5/NOS1/NPPC	5
BP	GO:0097746	blood vessel diameter maintenance	5/58	147/18903	8.73619e-05	0.00121946	0.000652989	CASR/EDNRA/KCNA5/NOS1/NPPC	5
BP	GO:0045137	development of primary sexual characteristics	6/58	238/18903	8.7588e-05	0.00121946	0.000652989	ANG/ATM/BCL2/CITED2/SIRT1/SMAD4	6
BP	GO:0035150	regulation of tube size	5/58	148/18903	9.02059e-05	0.00124947	0.000669058	CASR/EDNRA/KCNA5/NOS1/NPPC	5
BP	GO:0048738	cardiac muscle tissue development	6/58	241/18903	9.38337e-05	0.00129309	0.000692414	CITED2/EDNRA/MYOCD/RYR2/SMAD4/TGFBR3	6
BP	GO:0007263	nitric oxide mediated signal transduction	3/58	29/18903	9.46448e-05	0.00129764	0.000694854	NDNF/NOS1/NOS2	3
BP	GO:0043535	regulation of blood vessel endothelial cell migration	5/58	150/18903	9.61074e-05	0.00131104	0.000702029	ANGPT4/HMOX1/MECP2/PPARG/SIRT1	5
MF	GO:0035035	histone acetyltransferase binding	3/58	23/18432	5.00748e-05	0.00131529	0.000779678	CITED2/EGR1/MYOCD	3
MF	GO:0070412	R-SMAD binding	3/58	24/18432	5.71005e-05	0.00131529	0.000779678	MYOCD/PPARG/SMAD4	3
MF	GO:0002039	p53 binding	4/58	67/18432	5.83577e-05	0.00131529	0.000779678	CREBBP/MDM4/NOP53/SIRT1	4
BP	GO:1901990	regulation of mitotic cell cycle phase transition	7/58	354/18903	0.000100744	0.00136738	0.000732198	ATM/BCL2/CDKN1B/KCNA5/MECP2/NOP53/PHB2	7
BP	GO:0071322	cellular response to carbohydrate stimulus	5/58	152/18903	0.000102302	0.00138158	0.000739802	AGER/CASR/PCK1/SMAD4/TH	5
BP	GO:0050673	epithelial cell proliferation	8/58	481/18903	0.000104032	0.00138254	0.000740316	ANG/CDKN1B/HMOX1/PHB2/PPARG/SIRT1/TGFBR3/VEGFD	8
BP	GO:0072507	divalent inorganic cation homeostasis	7/58	356/18903	0.000104336	0.00138254	0.000740316	BCL2/CASR/CHRNA7/EDNRA/NOS1/RYR1/RYR2	7
BP	GO:0001556	oocyte maturation	3/58	30/18903	0.000104932	0.00138254	0.000740316	ANG/EDNRA/NPPC	3
BP	GO:0001975	response to amphetamine	3/58	30/18903	0.000104932	0.00138254	0.000740316	EDNRA/NR4A2/TH	3
BP	GO:0007202	activation of phospholipase C activity	3/58	30/18903	0.000104932	0.00138254	0.000740316	ANG/EDNRA/PHB2	3
BP	GO:0048644	muscle organ morphogenesis	4/58	80/18903	0.000106066	0.0013907	0.000744685	EDNRA/RYR2/SMAD4/TGFBR3	4
BP	GO:0043524	negative regulation of neuron apoptotic process	5/58	154/18903	0.000108798	0.00141963	0.000760176	BCL2/HMOX1/MECP2/NDNF/NR4A2	5
BP	GO:0031060	regulation of histone methylation	4/58	81/18903	0.000111322	0.00144528	0.000773912	MECP2/SIRT1/SMAD4/SUV39H1	4
BP	GO:0002237	response to molecule of bacterial origin	7/58	360/18903	0.000111834	0.00144528	0.000773912	EPO/LTA/NOS1/NOS2/PENK/TH/WDR83	7
BP	GO:0042176	regulation of protein catabolic process	7/58	361/18903	0.000113776	0.00146337	0.000783598	CBFA2T3/CDKN1B/EGLN2/MDM4/NOP53/NOS2/SMAD4	7
BP	GO:0048754	branching morphogenesis of an epithelial tube	5/58	157/18903	0.000119132	0.001525	0.0008166	BCL2/CASR/EDNRA/PHB2/SMAD4	5
BP	GO:0031507	heterochromatin formation	4/58	83/18903	0.000122397	0.00155941	0.000835024	DNMT3A/MECP2/SIRT1/SUV39H1	4
BP	GO:0035051	cardiocyte differentiation	5/58	159/18903	0.000126429	0.00159572	0.000854467	CITED2/EDNRA/MYOCD/SMAD4/TGFBR3	5
BP	GO:0048592	eye morphogenesis	5/58	159/18903	0.000126429	0.00159572	0.000854467	BCL2/CITED2/DIO3/GNGT1/TH	5
BP	GO:0140718	facultative heterochromatin formation	3/58	32/18903	0.000127635	0.00160049	0.000857019	DNMT3A/SIRT1/SUV39H1	3
BP	GO:0030336	negative regulation of cell migration	7/58	368/18903	0.00012815	0.00160049	0.000857019	ANGPT4/BCL2/CITED2/HMOX1/MECP2/MYOCD/PPARG	7
BP	GO:0033674	positive regulation of kinase activity	8/58	496/18903	0.000128584	0.00160049	0.000857019	AGER/ANG/ANGPT4/CDKN1B/EGR1/EPO/PHB2/SIRT1	8
BP	GO:0051147	regulation of muscle cell differentiation	5/58	160/18903	0.000130203	0.00161321	0.000863831	BCL2/MECP2/MYOCD/SIRT1/SMAD4	5
BP	GO:0014706	striated muscle tissue development	6/58	257/18903	0.000133408	0.00164536	0.00088105	CITED2/EDNRA/MYOCD/RYR2/SMAD4/TGFBR3	6
BP	GO:0033032	regulation of myeloid cell apoptotic process	3/58	33/18903	0.000140094	0.00171997	0.000920998	BCL2/EPO/SIRT1	3
BP	GO:0002699	positive regulation of immune effector process	6/58	261/18903	0.000145119	0.00177361	0.00094972	HMOX1/LTA/NOS2/PCK1/PHB2/SIRT1	6
MF	GO:0005230	extracellular ligand-gated ion channel activity	4/58	74/18432	8.61832e-05	0.00180369	0.00106919	CHRNA4/CHRNA7/P2RX2/P2RX3	4
MF	GO:0022836	gated channel activity	7/58	341/18432	9.32786e-05	0.00182204	0.00108007	CHRNA4/CHRNA7/KCNA5/P2RX2/P2RX3/RYR1/RYR2	7
BP	GO:1901797	negative regulation of signal transduction by p53 class mediator	3/58	34/18903	0.000153317	0.0018533	0.000992392	BCL2/NOP53/SIRT1	3
BP	GO:1901983	regulation of protein acetylation	4/58	88/18903	0.000153559	0.0018533	0.000992392	MYOCD/NOS1/SIRT1/SMAD4	4
BP	GO:0002697	regulation of immune effector process	7/58	379/18903	0.000153698	0.0018533	0.000992392	AGER/HMOX1/LTA/NOS2/PCK1/PHB2/SIRT1	7
MF	GO:0005261	cation channel activity	7/58	346/18432	0.000102129	0.00187024	0.00110864	CHRNA4/CHRNA7/KCNA5/P2RX2/P2RX3/RYR1/RYR2	7
BP	GO:0042326	negative regulation of phosphorylation	7/58	381/18903	0.000158759	0.00190149	0.0010182	CBFA2T3/CDKN1B/DDIT4/MIR106B/MYOCD/PPARG/SIRT1	7
BP	GO:0016571	histone methylation	5/58	167/18903	0.000159103	0.00190149	0.0010182	CREBBP/MECP2/SIRT1/SMAD4/SUV39H1	5
BP	GO:2000146	negative regulation of cell motility	7/58	383/18903	0.000163955	0.00195084	0.00104463	ANGPT4/BCL2/CITED2/HMOX1/MECP2/MYOCD/PPARG	7
BP	GO:0042462	eye photoreceptor cell development	3/58	35/18903	0.000167325	0.00196702	0.00105329	DIO3/GNGT1/TH	3
BP	GO:0051567	histone H3-K9 methylation	3/58	35/18903	0.000167325	0.00196702	0.00105329	MECP2/SIRT1/SUV39H1	3
BP	GO:0010586	miRNA metabolic process	4/58	90/18903	0.000167499	0.00196702	0.00105329	EGR1/MYOCD/PPARG/SMAD4	4
BP	GO:1904064	positive regulation of cation transmembrane transport	5/58	171/18903	0.000177684	0.00207759	0.0011125	EDNRA/NOS1/P2RX2/P2RX3/RYR2	5
BP	GO:0043543	protein acylation	6/58	272/18903	0.000181576	0.00210488	0.00112711	CREBBP/MECP2/MYOCD/NOS1/SIRT1/SMAD4	6
BP	GO:0090596	sensory organ morphogenesis	6/58	272/18903	0.000181576	0.00210488	0.00112711	BCL2/CITED2/DIO3/EDNRA/GNGT1/TH	6
BP	GO:0045814	negative regulation of gene expression, epigenetic	4/58	93/18903	0.000190093	0.00218485	0.00116993	DNMT3A/MECP2/SIRT1/SUV39H1	4
BP	GO:1904705	regulation of vascular associated smooth muscle cell proliferation	4/58	93/18903	0.000190093	0.00218485	0.00116993	CDKN1B/HMOX1/MYOCD/PPARG	4
BP	GO:0001662	behavioral fear response	3/58	37/18903	0.00019778	0.00224807	0.00120378	BCL2/MECP2/PENK	3
BP	GO:0071312	cellular response to alkaloid	3/58	37/18903	0.00019778	0.00224807	0.00120378	RYR1/RYR2/TH	3
BP	GO:1900542	regulation of purine nucleotide metabolic process	4/58	94/18903	0.00019809	0.00224807	0.00120378	CBFA2T3/DDIT4/NOS1/NOS2	4
BP	GO:1990874	vascular associated smooth muscle cell proliferation	4/58	95/18903	0.000206327	0.00233175	0.00124859	CDKN1B/HMOX1/MYOCD/PPARG	4
BP	GO:0043534	blood vessel endothelial cell migration	5/58	177/18903	0.000208612	0.00234775	0.00125716	ANGPT4/HMOX1/MECP2/PPARG/SIRT1	5
BP	GO:0002209	behavioral defense response	3/58	38/18903	0.000214265	0.00238161	0.00127529	BCL2/MECP2/PENK	3
BP	GO:0048741	skeletal muscle fiber development	3/58	38/18903	0.000214265	0.00238161	0.00127529	BCL2/P2RX2/RYR1	3
BP	GO:0048821	erythrocyte development	3/58	38/18903	0.000214265	0.00238161	0.00127529	ALAS2/CITED2/EPO	3
MF	GO:0015267	channel activity	8/58	494/18432	0.000148587	0.00245242	0.00145374	BCL2/CHRNA4/CHRNA7/KCNA5/P2RX2/P2RX3/RYR1/RYR2	8
MF	GO:0022803	passive transmembrane transporter activity	8/58	495/18432	0.000150661	0.00245242	0.00145374	BCL2/CHRNA4/CHRNA7/KCNA5/P2RX2/P2RX3/RYR1/RYR2	8
BP	GO:0006576	cellular biogenic amine metabolic process	4/58	97/18903	0.000223537	0.00247448	0.00132502	EDNRA/MECP2/NR4A2/TH	4
BP	GO:0042770	signal transduction in response to DNA damage	5/58	181/18903	0.000231404	0.00253277	0.00135623	ATM/CDKN1B/MDM4/NOP53/SIRT1	5
BP	GO:0033028	myeloid cell apoptotic process	3/58	39/18903	0.000231616	0.00253277	0.00135623	BCL2/EPO/SIRT1	3
BP	GO:0043618	regulation of transcription from RNA polymerase II promoter in response to stress	3/58	39/18903	0.000231616	0.00253277	0.00135623	CITED2/EGR1/HMOX1	3
BP	GO:0006140	regulation of nucleotide metabolic process	4/58	99/18903	0.000241759	0.00263302	0.00140992	CBFA2T3/DDIT4/NOS1/NOS2	4
BP	GO:0001936	regulation of endothelial cell proliferation	5/58	183/18903	0.000243487	0.0026412	0.0014143	ANG/HMOX1/PPARG/SIRT1/VEGFD	5
BP	GO:0007548	sex differentiation	6/58	288/18903	0.000247156	0.00265964	0.00142417	ANG/ATM/BCL2/CITED2/SIRT1/SMAD4	6
BP	GO:0034599	cellular response to oxidative stress	6/58	288/18903	0.000247156	0.00265964	0.00142417	BCL2/EDNRA/HMOX1/NR4A2/PENK/SIRT1	6
BP	GO:0010863	positive regulation of phospholipase C activity	3/58	40/18903	0.000249851	0.00267797	0.00143398	ANG/EDNRA/PHB2	3
BP	GO:0043270	positive regulation of ion transport	6/58	289/18903	0.000251802	0.00268821	0.00143947	CASR/EDNRA/NOS1/P2RX2/P2RX3/RYR2	6
BP	GO:0022898	regulation of transmembrane transporter activity	6/58	291/18903	0.000261301	0.00277863	0.00148789	BCL2/EDNRA/EPO/NOS1/PHB2/RYR2	6
BP	GO:0034767	positive regulation of ion transmembrane transport	5/58	186/18903	0.000262507	0.00278051	0.00148889	EDNRA/NOS1/P2RX2/P2RX3/RYR2	5
BP	GO:0045454	cell redox homeostasis	3/58	41/18903	0.00026899	0.00281711	0.00150849	EGLN2/NOS1/NOS2	3
BP	GO:0045766	positive regulation of angiogenesis	5/58	187/18903	0.000269091	0.00281711	0.00150849	ANGPT4/CHRNA7/HMOX1/SIRT1/VEGFD	5
BP	GO:1904018	positive regulation of vasculature development	5/58	187/18903	0.000269091	0.00281711	0.00150849	ANGPT4/CHRNA7/HMOX1/SIRT1/VEGFD	5
BP	GO:0051146	striated muscle cell differentiation	6/58	293/18903	0.000271079	0.00282697	0.00151377	BCL2/MYOCD/NOS1/P2RX2/RYR1/SMAD4	6
BP	GO:0061138	morphogenesis of a branching epithelium	5/58	188/18903	0.0002758	0.00286514	0.00153421	BCL2/CASR/EDNRA/PHB2/SMAD4	5
BP	GO:0019233	sensory perception of pain	4/58	103/18903	0.000281373	0.00291183	0.00155921	CHRNA4/MECP2/P2RX3/PENK	4
BP	GO:0040013	negative regulation of locomotion	7/58	419/18903	0.0002837	0.00292471	0.0015661	ANGPT4/BCL2/CITED2/HMOX1/MECP2/MYOCD/PPARG	7
BP	GO:0044262	cellular carbohydrate metabolic process	6/58	296/18903	0.000286285	0.00293507	0.00157166	CBFA2T3/DDIT4/MECP2/PCK1/RORA/SIRT1	6
BP	GO:0014904	myotube cell development	3/58	42/18903	0.000289052	0.00293507	0.00157166	BCL2/P2RX2/RYR1	3
BP	GO:0031670	cellular response to nutrient	3/58	42/18903	0.000289052	0.00293507	0.00157166	CASR/HMOX1/PENK	3
BP	GO:1900274	regulation of phospholipase C activity	3/58	42/18903	0.000289052	0.00293507	0.00157166	ANG/EDNRA/PHB2	3
BP	GO:0055001	muscle cell development	5/58	191/18903	0.000296692	0.00299115	0.00160169	BCL2/EDNRA/P2RX2/RYR1/SMAD4	5
BP	GO:0097193	intrinsic apoptotic signaling pathway	6/58	298/18903	0.00029679	0.00299115	0.00160169	ATM/BCL2/DDIT4/EPO/HMOX1/SIRT1	6
BP	GO:1901796	regulation of signal transduction by p53 class mediator	4/58	105/18903	0.000302835	0.00304029	0.001628	ATM/BCL2/NOP53/SIRT1	4
BP	GO:0031099	regeneration	5/58	192/18903	0.000303917	0.00304029	0.001628	BCL2/CDKN1B/F7/HMOX1/TGFBR3	5
BP	GO:0042596	fear response	3/58	43/18903	0.000310056	0.00305642	0.00163664	BCL2/MECP2/PENK	3
BP	GO:0051150	regulation of smooth muscle cell differentiation	3/58	43/18903	0.000310056	0.00305642	0.00163664	MECP2/MYOCD/SIRT1	3
BP	GO:0060412	ventricular septum morphogenesis	3/58	43/18903	0.000310056	0.00305642	0.00163664	CITED2/SMAD4/TGFBR3	3
BP	GO:0071548	response to dexamethasone	3/58	43/18903	0.000310056	0.00305642	0.00163664	DDIT4/EPO/PCK1	3
MF	GO:0031406	carboxylic acid binding	5/58	171/18432	0.000199594	0.00307795	0.00182454	EGLN2/NOS1/NOS2/PCK1/PPARG	5
BP	GO:0003279	cardiac septum development	4/58	107/18903	0.000325448	0.00319649	0.00171164	CITED2/MDM4/SMAD4/TGFBR3	4
BP	GO:0001503	ossification	7/58	429/18903	0.000327179	0.00320185	0.00171451	BCL2/CASR/NPPC/PENK/PPARG/RYR1/SMAD4	7
BP	GO:0014075	response to amine	3/58	44/18903	0.000332019	0.00322584	0.00172736	EDNRA/NR4A2/TH	3
BP	GO:0042771	intrinsic apoptotic signaling pathway in response to DNA damage by p53 class mediator	3/58	44/18903	0.000332019	0.00322584	0.00172736	BCL2/DDIT4/SIRT1	3
BP	GO:0044106	cellular amine metabolic process	4/58	108/18903	0.000337197	0.00325275	0.00174176	EDNRA/MECP2/NR4A2/TH	4
BP	GO:0090398	cellular senescence	4/58	108/18903	0.000337197	0.00325275	0.00174176	ATM/CDKN1B/CITED2/SIRT1	4
BP	GO:0007626	locomotory behavior	5/58	197/18903	0.000342063	0.00328795	0.00176061	EGR1/MECP2/NR4A2/PENK/TH	5
BP	GO:0043620	regulation of DNA-templated transcription in response to stress	3/58	45/18903	0.000354962	0.00339983	0.00182052	CITED2/EGR1/HMOX1	3
BP	GO:0001935	endothelial cell proliferation	5/58	199/18903	0.000358297	0.00341965	0.00183114	ANG/HMOX1/PPARG/SIRT1/VEGFD	5
BP	GO:1904035	regulation of epithelial cell apoptotic process	4/58	110/18903	0.000361603	0.00343905	0.00184152	BCL2/CDKN1B/HMOX1/NDNF	4
BP	GO:0022037	metencephalon development	4/58	111/18903	0.000374268	0.00353461	0.00189269	BCL2/MECP2/RORA/XRCC1	4
BP	GO:0042177	negative regulation of protein catabolic process	4/58	111/18903	0.000374268	0.00353461	0.00189269	MDM4/NOP53/NOS2/SMAD4	4
BP	GO:0045936	negative regulation of phosphate metabolic process	7/58	440/18903	0.000381042	0.00358604	0.00192023	CBFA2T3/CDKN1B/DDIT4/MIR106B/MYOCD/PPARG/SIRT1	7
BP	GO:0018105	peptidyl-serine phosphorylation	6/58	313/18903	0.000385594	0.00359765	0.00192645	ATM/BCL2/DDIT4/EPO/NOS1/PCK1	6
BP	GO:0060485	mesenchyme development	6/58	313/18903	0.000385594	0.00359765	0.00192645	BCL2/CITED2/EDNRA/MDM4/SMAD4/TGFBR3	6
BP	GO:0010563	negative regulation of phosphorus metabolic process	7/58	441/18903	0.000386271	0.00359765	0.00192645	CBFA2T3/CDKN1B/DDIT4/MIR106B/MYOCD/PPARG/SIRT1	7
MF	GO:0016705	oxidoreductase activity, acting on paired donors, with incorporation or reduction of molecular oxygen	5/58	179/18432	0.000246766	0.00361513	0.00214297	EGLN2/HMOX1/NOS1/NOS2/TH	5
BP	GO:0050890	cognition	6/58	314/18903	0.00039218	0.00363072	0.00194416	AGER/CHRNA4/CHRNA7/MECP2/SLC2A4/TH	6
BP	GO:0001763	morphogenesis of a branching structure	5/58	203/18903	0.00039251	0.00363072	0.00194416	BCL2/CASR/EDNRA/PHB2/SMAD4	5
BP	GO:0070372	regulation of ERK1 and ERK2 cascade	6/58	315/18903	0.000398855	0.00367681	0.00196884	AGER/CASR/CHRNA7/EPO/PHB2/SMAD4	6
BP	GO:0006939	smooth muscle contraction	4/58	113/18903	0.000400547	0.00367985	0.00197047	EDNRA/MYOCD/P2RX2/P2RX3	4
BP	GO:0014848	urinary tract smooth muscle contraction	2/58	10/18903	0.000409838	0.00373977	0.00200255	P2RX2/P2RX3	2
BP	GO:1990700	nucleolar chromatin organization	2/58	10/18903	0.000409838	0.00373977	0.00200255	SIRT1/SUV39H1	2
MF	GO:0001223	transcription coactivator binding	3/58	40/18432	0.000268945	0.00375242	0.00222436	CREBBP/RORA/SMAD4	3
BP	GO:0001938	positive regulation of endothelial cell proliferation	4/58	115/18903	0.000428119	0.00387003	0.0020723	ANG/HMOX1/SIRT1/VEGFD	4
BP	GO:0001754	eye photoreceptor cell differentiation	3/58	48/18903	0.000429845	0.00387003	0.0020723	DIO3/GNGT1/TH	3
BP	GO:0003197	endocardial cushion development	3/58	48/18903	0.000429845	0.00387003	0.0020723	CITED2/MDM4/SMAD4	3
BP	GO:0048538	thymus development	3/58	48/18903	0.000429845	0.00387003	0.0020723	ATM/BCL2/CITED2	3
CC	GO:0016529	sarcoplasmic reticulum	4/58	73/19869	6.12286e-05	0.00393476	0.00280184	NOS1/RYR1/RYR2/SLC2A4	4
CC	GO:0005790	smooth endoplasmic reticulum	3/58	30/19869	9.06176e-05	0.00393476	0.00280184	RYR1/RYR2/TH	3
CC	GO:0043025	neuronal cell body	8/58	497/19869	9.25825e-05	0.00393476	0.00280184	ANG/CASR/CHRNA4/MPL/P2RX2/P2RX3/PENK/TH	8
BP	GO:0032869	cellular response to insulin stimulus	5/58	208/18903	0.000438687	0.00393653	0.00210791	CPEB1/PCK1/PPARG/SIRT1/SLC2A4	5
BP	GO:0009416	response to light stimulus	6/58	321/18903	0.000440793	0.00394232	0.00211101	BCL2/CREBBP/GNGT1/MECP2/SIRT1/TH	6
BP	GO:0071383	cellular response to steroid hormone stimulus	5/58	209/18903	0.000448395	0.00399708	0.00214033	DDIT4/EGLN2/PCK1/PHB2/SIRT1	5
BP	GO:1901987	regulation of cell cycle phase transition	7/58	453/18903	0.000453645	0.00402089	0.00215308	ATM/BCL2/CDKN1B/KCNA5/MECP2/NOP53/PHB2	7
BP	GO:0031281	positive regulation of cyclase activity	3/58	49/18903	0.000456883	0.00402089	0.00215308	EDNRA/NOS1/NOS2	3
BP	GO:0043457	regulation of cellular respiration	3/58	49/18903	0.000456883	0.00402089	0.00215308	CBFA2T3/NOP53/NOS2	3
BP	GO:0009308	amine metabolic process	4/58	117/18903	0.000457021	0.00402089	0.00215308	EDNRA/MECP2/NR4A2/TH	4
BP	GO:0031647	regulation of protein stability	6/58	325/18903	0.000470614	0.00412564	0.00220918	BCL2/CREBBP/MDM4/NOP53/PHB2/SIRT1	6
BP	GO:0043200	response to amino acid	4/58	118/18903	0.000471982	0.00412564	0.00220918	CDKN1B/CPEB1/DNMT3A/F7	4
BP	GO:0042461	photoreceptor cell development	3/58	50/18903	0.00048499	0.00421209	0.00225546	DIO3/GNGT1/TH	3
BP	GO:0051349	positive regulation of lyase activity	3/58	50/18903	0.00048499	0.00421209	0.00225546	EDNRA/NOS1/NOS2	3
BP	GO:1902806	regulation of cell cycle G1/S phase transition	5/58	213/18903	0.000488855	0.00423204	0.00226615	ATM/BCL2/CDKN1B/KCNA5/PHB2	5
BP	GO:0008016	regulation of heart contraction	5/58	214/18903	0.000499387	0.00424622	0.00227374	EDNRA/KCNA5/NOS1/RYR2/TH	5
BP	GO:0006527	arginine catabolic process	2/58	11/18903	0.000499926	0.00424622	0.00227374	NOS1/NOS2	2
BP	GO:0007614	short-term memory	2/58	11/18903	0.000499926	0.00424622	0.00227374	CHRNA7/SLC2A4	2
BP	GO:0051574	positive regulation of histone H3-K9 methylation	2/58	11/18903	0.000499926	0.00424622	0.00227374	MECP2/SIRT1	2
BP	GO:0061418	regulation of transcription from RNA polymerase II promoter in response to hypoxia	2/58	11/18903	0.000499926	0.00424622	0.00227374	CITED2/EGR1	2
BP	GO:0071313	cellular response to caffeine	2/58	11/18903	0.000499926	0.00424622	0.00227374	RYR1/RYR2	2
BP	GO:0007613	memory	4/58	120/18903	0.000502948	0.0042585	0.00228032	CHRNA7/MECP2/SLC2A4/TH	4
MF	GO:0004497	monooxygenase activity	4/58	104/18432	0.000321095	0.00427641	0.00253496	HMOX1/NOS1/NOS2/TH	4
BP	GO:0010665	regulation of cardiac muscle cell apoptotic process	3/58	51/18903	0.000514183	0.00434003	0.00232397	MIR106B/MYOCD/SMAD4	3
BP	GO:0051101	regulation of DNA binding	4/58	121/18903	0.000518961	0.00436671	0.00233826	AGER/HMOX1/MYOCD/PPARG	4
MF	GO:0047485	protein N-terminus binding	4/58	106/18432	0.000345287	0.00439866	0.00260743	ATM/MECP2/PHB2/SUV39H1	4
BP	GO:0048638	regulation of developmental growth	6/58	332/18903	0.000526575	0.00441702	0.0023652	BCL2/CDKN1B/CITED2/DIO3/NPPC/TGFBR3	6
BP	GO:0071901	negative regulation of protein serine/threonine kinase activity	4/58	122/18903	0.000535335	0.00447659	0.0023971	CDKN1B/MYOCD/PPARG/SIRT1	4
CC	GO:0016528	sarcoplasm	4/58	89/19869	0.000132668	0.0045107	0.00321195	NOS1/RYR1/RYR2/SLC2A4	4
BP	GO:0032007	negative regulation of TOR signaling	3/58	52/18903	0.000544479	0.00452504	0.00242304	ATM/DDIT4/SIRT1	3
BP	GO:0060612	adipose tissue development	3/58	52/18903	0.000544479	0.00452504	0.00242304	CASR/PPARG/SIRT1	3
MF	GO:0001221	transcription coregulator binding	4/58	109/18432	0.000383985	0.00468782	0.00277884	CREBBP/PPARG/RORA/SMAD4	4
BP	GO:0010656	negative regulation of muscle cell apoptotic process	3/58	53/18903	0.000575895	0.00475637	0.00254691	HMOX1/MIR106B/MYOCD	3
BP	GO:0010662	regulation of striated muscle cell apoptotic process	3/58	53/18903	0.000575895	0.00475637	0.00254691	MIR106B/MYOCD/SMAD4	3
BP	GO:0001933	negative regulation of protein phosphorylation	6/58	338/18903	0.000578559	0.00475637	0.00254691	CDKN1B/DDIT4/MIR106B/MYOCD/PPARG/SIRT1	6
BP	GO:0044772	mitotic cell cycle phase transition	7/58	473/18903	0.000586596	0.00475637	0.00254691	ATM/BCL2/CDKN1B/KCNA5/MECP2/NOP53/PHB2	7
BP	GO:1903131	mononuclear cell differentiation	7/58	473/18903	0.000586596	0.00475637	0.00254691	AGER/ATM/BCL2/EGR1/PCK1/PPARG/RORA	7
BP	GO:0016570	histone modification	7/58	474/18903	0.00059398	0.00475637	0.00254691	CREBBP/MECP2/MYOCD/NOS1/SIRT1/SMAD4/SUV39H1	7
BP	GO:0070371	ERK1 and ERK2 cascade	6/58	340/18903	0.000596747	0.00475637	0.00254691	AGER/CASR/CHRNA7/EPO/PHB2/SMAD4	6
BP	GO:0000012	single strand break repair	2/58	12/18903	0.000598728	0.00475637	0.00254691	SIRT1/XRCC1	2
BP	GO:0030432	peristalsis	2/58	12/18903	0.000598728	0.00475637	0.00254691	P2RX2/P2RX3	2
BP	GO:0031284	positive regulation of guanylate cyclase activity	2/58	12/18903	0.000598728	0.00475637	0.00254691	NOS1/NOS2	2
BP	GO:0042416	dopamine biosynthetic process	2/58	12/18903	0.000598728	0.00475637	0.00254691	NR4A2/TH	2
BP	GO:0086015	SA node cell action potential	2/58	12/18903	0.000598728	0.00475637	0.00254691	KCNA5/RYR2	2
BP	GO:0086018	SA node cell to atrial cardiac muscle cell signaling	2/58	12/18903	0.000598728	0.00475637	0.00254691	KCNA5/RYR2	2
BP	GO:1900112	regulation of histone H3-K9 trimethylation	2/58	12/18903	0.000598728	0.00475637	0.00254691	MECP2/SIRT1	2
BP	GO:1904177	regulation of adipose tissue development	2/58	12/18903	0.000598728	0.00475637	0.00254691	PPARG/SIRT1	2
BP	GO:0070374	positive regulation of ERK1 and ERK2 cascade	5/58	223/18903	0.000602045	0.00476869	0.00255351	AGER/CASR/CHRNA7/EPO/PHB2	5
BP	GO:0014009	glial cell proliferation	3/58	54/18903	0.000608447	0.0047913	0.00256562	LTA/MECP2/PENK	3
BP	GO:0042149	cellular response to glucose starvation	3/58	54/18903	0.000608447	0.0047913	0.00256562	BCL2/SIRT1/SUV39H1	3
BP	GO:0030218	erythrocyte differentiation	4/58	128/18903	0.000641391	0.00498406	0.00266884	ALAS2/CITED2/EPO/TGFBR3	4
BP	GO:0006584	catecholamine metabolic process	3/58	55/18903	0.000642153	0.00498406	0.00266884	EDNRA/NR4A2/TH	3
BP	GO:0009712	catechol-containing compound metabolic process	3/58	55/18903	0.000642153	0.00498406	0.00266884	EDNRA/NR4A2/TH	3
BP	GO:0010518	positive regulation of phospholipase activity	3/58	55/18903	0.000642153	0.00498406	0.00266884	ANG/EDNRA/PHB2	3
BP	GO:1904645	response to amyloid-beta	3/58	55/18903	0.000642153	0.00498406	0.00266884	AGER/CHRNA7/MIR106B	3
BP	GO:0051928	positive regulation of calcium ion transport	4/58	129/18903	0.000660413	0.0051111	0.00273686	CASR/P2RX2/P2RX3/RYR2	4
BP	GO:0019216	regulation of lipid metabolic process	6/58	347/18903	0.000663935	0.00512368	0.0027436	EGR1/PCK1/PHB2/PPARG/RORA/SIRT1	6
BP	GO:0043414	macromolecule methylation	6/58	348/18903	0.000673994	0.00518649	0.00277723	CREBBP/DNMT3A/MECP2/SIRT1/SMAD4/SUV39H1	6
BP	GO:1903170	negative regulation of calcium ion transmembrane transport	3/58	56/18903	0.000677028	0.00518708	0.00277755	BCL2/EPO/NOS1	3
BP	GO:0034968	histone lysine methylation	4/58	130/18903	0.000679832	0.00518708	0.00277755	MECP2/SIRT1/SMAD4/SUV39H1	4
BP	GO:0042542	response to hydrogen peroxide	4/58	130/18903	0.000679832	0.00518708	0.00277755	BCL2/HMOX1/KCNA5/SIRT1	4
BP	GO:0001819	positive regulation of cytokine production	7/58	486/18903	0.000688511	0.00523851	0.00280508	AGER/EGR1/HMOX1/LTA/NOS2/RORA/SIRT1	7
BP	GO:0010594	regulation of endothelial cell migration	5/58	230/18903	0.000692266	0.00525227	0.00281246	ANGPT4/HMOX1/MECP2/PPARG/SIRT1	5
BP	GO:0005513	detection of calcium ion	2/58	13/18903	0.000706193	0.00529841	0.00283716	CASR/RYR2	2
BP	GO:0010524	positive regulation of calcium ion transport into cytosol	2/58	13/18903	0.000706193	0.00529841	0.00283716	P2RX2/P2RX3	2
BP	GO:0042415	norepinephrine metabolic process	2/58	13/18903	0.000706193	0.00529841	0.00283716	EDNRA/TH	2
BP	GO:0042541	hemoglobin biosynthetic process	2/58	13/18903	0.000706193	0.00529841	0.00283716	ALAS2/EPO	2
BP	GO:0010332	response to gamma radiation	3/58	57/18903	0.00071309	0.0053206	0.00284904	ATM/BCL2/EGR1	3
BP	GO:0018023	peptidyl-lysine trimethylation	3/58	57/18903	0.00071309	0.0053206	0.00284904	MECP2/SIRT1/SUV39H1	3
BP	GO:2001234	negative regulation of apoptotic signaling pathway	5/58	233/18903	0.000733887	0.00546069	0.00292406	BCL2/EPO/HMOX1/NR4A2/SIRT1	5
BP	GO:0046883	regulation of hormone secretion	5/58	234/18903	0.000748169	0.00554223	0.00296772	CASR/KCNA5/NOS2/PPARG/SMAD4	5
BP	GO:0016049	cell growth	7/58	493/18903	0.00074895	0.00554223	0.00296772	BCL2/CDKN1B/EDNRA/EGLN2/MYOCD/SIRT1/SMAD4	7
MF	GO:0005216	ion channel activity	7/58	446/18432	0.000480194	0.00562787	0.00333608	CHRNA4/CHRNA7/KCNA5/P2RX2/P2RX3/RYR1/RYR2	7
BP	GO:0034764	positive regulation of transmembrane transport	5/58	237/18903	0.000792265	0.00584674	0.00313078	EDNRA/NOS1/P2RX2/P2RX3/RYR2	5
BP	GO:0001655	urogenital system development	6/58	360/18903	0.000804184	0.00591004	0.00316467	BCL2/CDKN1B/EDNRA/EGR1/MYOCD/SMAD4	6
BP	GO:0001976	nervous system process involved in regulation of systemic arterial blood pressure	2/58	14/18903	0.000822268	0.00591004	0.00316467	MECP2/P2RX2	2
BP	GO:0031000	response to caffeine	2/58	14/18903	0.000822268	0.00591004	0.00316467	RYR1/RYR2	2
BP	GO:0042136	neurotransmitter biosynthetic process	2/58	14/18903	0.000822268	0.00591004	0.00316467	NOS1/TH	2
BP	GO:0045820	negative regulation of glycolytic process	2/58	14/18903	0.000822268	0.00591004	0.00316467	CBFA2T3/DDIT4	2
BP	GO:0050930	induction of positive chemotaxis	2/58	14/18903	0.000822268	0.00591004	0.00316467	AGER/VEGFD	2
BP	GO:0071415	cellular response to purine-containing compound	2/58	14/18903	0.000822268	0.00591004	0.00316467	RYR1/RYR2	2
BP	GO:0071871	response to epinephrine	2/58	14/18903	0.000822268	0.00591004	0.00316467	PENK/RYR2	2
BP	GO:0086070	SA node cell to atrial cardiac muscle cell communication	2/58	14/18903	0.000822268	0.00591004	0.00316467	KCNA5/RYR2	2
BP	GO:0050670	regulation of lymphocyte proliferation	5/58	239/18903	0.000822723	0.00591004	0.00316467	AGER/ATM/BCL2/EPO/MPL	5
MF	GO:0042166	acetylcholine binding	2/58	11/18432	0.000525564	0.0059227	0.00351085	CHRNA4/CHRNA7	2
MF	GO:0004879	nuclear receptor activity	3/58	52/18432	0.000585699	0.00612892	0.00363309	NR4A2/PPARG/RORA	3
MF	GO:0098531	ligand-activated transcription factor activity	3/58	52/18432	0.000585699	0.00612892	0.00363309	NR4A2/PPARG/RORA	3
BP	GO:0032944	regulation of mononuclear cell proliferation	5/58	243/18903	0.000886257	0.00634955	0.00340002	AGER/ATM/BCL2/EPO/MPL	5
BP	GO:0045444	fat cell differentiation	5/58	244/18903	0.000902697	0.00645022	0.00345393	NR4A2/PPARG/RORA/SIRT1/SLC2A4	5
BP	GO:0001889	liver development	4/58	141/18903	0.000920965	0.00656339	0.00351453	CITED2/HMOX1/PCK1/TGFBR3	4
BP	GO:0031282	regulation of guanylate cyclase activity	2/58	15/18903	0.000946902	0.00666037	0.00356646	NOS1/NOS2	2
BP	GO:0035358	regulation of peroxisome proliferator activated receptor signaling pathway	2/58	15/18903	0.000946902	0.00666037	0.00356646	CITED2/SIRT1	2
BP	GO:0061307	cardiac neural crest cell differentiation involved in heart development	2/58	15/18903	0.000946902	0.00666037	0.00356646	CITED2/EDNRA	2
BP	GO:0061308	cardiac neural crest cell development involved in heart development	2/58	15/18903	0.000946902	0.00666037	0.00356646	CITED2/EDNRA	2
BP	GO:1902166	negative regulation of intrinsic apoptotic signaling pathway in response to DNA damage by p53 class mediator	2/58	15/18903	0.000946902	0.00666037	0.00356646	BCL2/SIRT1	2
BP	GO:0051098	regulation of binding	6/58	372/18903	0.000953059	0.00668626	0.00358032	AGER/HMOX1/MYOCD/PPARG/SMAD4/TGFBR3	6
BP	GO:0048863	stem cell differentiation	5/58	248/18903	0.000970741	0.00679267	0.0036373	BCL2/CITED2/EDNRA/MYOCD/SMAD4	5
BP	GO:0045926	negative regulation of growth	5/58	249/18903	0.000988334	0.00689778	0.00369358	BCL2/CDKN1B/CITED2/SIRT1/SMAD4	5
BP	GO:0018022	peptidyl-lysine methylation	4/58	144/18903	0.000995977	0.00689778	0.00369358	MECP2/SIRT1/SMAD4/SUV39H1	4
BP	GO:0050921	positive regulation of chemotaxis	4/58	144/18903	0.000995977	0.00689778	0.00369358	AGER/CASR/F7/VEGFD	4
BP	GO:0061008	hepaticobiliary system development	4/58	144/18903	0.000995977	0.00689778	0.00369358	CITED2/HMOX1/PCK1/TGFBR3	4
BP	GO:0046530	photoreceptor cell differentiation	3/58	64/18903	0.00100007	0.00690839	0.00369926	DIO3/GNGT1/TH	3
BP	GO:0060047	heart contraction	5/58	250/18903	0.00100616	0.00693277	0.00371232	EDNRA/KCNA5/NOS1/RYR2/TH	5
BP	GO:0048762	mesenchymal cell differentiation	5/58	252/18903	0.00104254	0.00713222	0.00381912	BCL2/CITED2/EDNRA/SMAD4/TGFBR3	5
BP	GO:0031100	animal organ regeneration	3/58	65/18903	0.00104618	0.00713222	0.00381912	F7/HMOX1/TGFBR3	3
BP	GO:0040014	regulation of multicellular organism growth	3/58	65/18903	0.00104618	0.00713222	0.00381912	BCL2/DIO3/NPPC	3
BP	GO:0001508	action potential	4/58	146/18903	0.00104831	0.00713222	0.00381912	CHRNA4/KCNA5/P2RX3/RYR2	4
BP	GO:0050671	positive regulation of lymphocyte proliferation	4/58	146/18903	0.00104831	0.00713222	0.00381912	AGER/BCL2/EPO/MPL	4
BP	GO:0035264	multicellular organism growth	4/58	147/18903	0.00107519	0.0072567	0.00388577	ATM/BCL2/DIO3/NPPC	4
BP	GO:0051592	response to calcium ion	4/58	147/18903	0.00107519	0.0072567	0.00388577	CASR/PENK/RYR1/RYR2	4
BP	GO:0046068	cGMP metabolic process	2/58	16/18903	0.00108004	0.0072567	0.00388577	NPPC/RORA	2
BP	GO:0048266	behavioral response to pain	2/58	16/18903	0.00108004	0.0072567	0.00388577	P2RX2/P2RX3	2
BP	GO:0050872	white fat cell differentiation	2/58	16/18903	0.00108004	0.0072567	0.00388577	PPARG/SIRT1	2
BP	GO:0006879	cellular iron ion homeostasis	3/58	66/18903	0.00109363	0.00729354	0.0039055	ALAS2/HMOX1/SMAD4	3
BP	GO:0010517	regulation of phospholipase activity	3/58	66/18903	0.00109363	0.00729354	0.0039055	ANG/EDNRA/PHB2	3
BP	GO:0060389	pathway-restricted SMAD protein phosphorylation	3/58	66/18903	0.00109363	0.00729354	0.0039055	PPARG/SMAD4/TGFBR3	3
BP	GO:0032147	activation of protein kinase activity	4/58	148/18903	0.00110255	0.00733496	0.00392768	ANG/ANGPT4/EPO/PHB2	4
BP	GO:0090257	regulation of muscle system process	5/58	256/18903	0.00111821	0.00742086	0.00397368	MYOCD/NOS1/PPARG/RYR2/SMAD4	5
BP	GO:0016525	negative regulation of angiogenesis	4/58	149/18903	0.0011304	0.00746506	0.00399735	ANGPT4/MECP2/MIR106B/PPARG	4
BP	GO:0032946	positive regulation of mononuclear cell proliferation	4/58	149/18903	0.0011304	0.00746506	0.00399735	AGER/BCL2/EPO/MPL	4
BP	GO:0050708	regulation of protein secretion	5/58	257/18903	0.00113775	0.00749528	0.00401353	ANG/CASR/KCNA5/NOS2/PPARG	5
BP	GO:0001890	placenta development	4/58	150/18903	0.00115874	0.00761495	0.00407761	ANG/CDKN1B/CITED2/PPARG	4
BP	GO:0001654	eye development	6/58	388/18903	0.00118366	0.00770944	0.00412821	BCL2/CDKN1B/CITED2/DIO3/GNGT1/TH	6
BP	GO:2000181	negative regulation of blood vessel morphogenesis	4/58	151/18903	0.00118757	0.00770944	0.00412821	ANGPT4/MECP2/MIR106B/PPARG	4
BP	GO:0060193	positive regulation of lipase activity	3/58	68/18903	0.00119254	0.00770944	0.00412821	ANG/EDNRA/PHB2	3
BP	GO:0032259	methylation	6/58	390/18903	0.00121526	0.00770944	0.00412821	CREBBP/DNMT3A/MECP2/SIRT1/SMAD4/SUV39H1	6
BP	GO:0062013	positive regulation of small molecule metabolic process	4/58	152/18903	0.0012169	0.00770944	0.00412821	NOS1/NOS2/PPARG/SIRT1	4
BP	GO:0072006	nephron development	4/58	152/18903	0.0012169	0.00770944	0.00412821	BCL2/EDNRA/EGR1/SMAD4	4
BP	GO:1901343	negative regulation of vasculature development	4/58	152/18903	0.0012169	0.00770944	0.00412821	ANGPT4/MECP2/MIR106B/PPARG	4
BP	GO:0003015	heart process	5/58	261/18903	0.00121846	0.00770944	0.00412821	EDNRA/KCNA5/NOS1/RYR2/TH	5
BP	GO:0006349	regulation of gene expression by genomic imprinting	2/58	17/18903	0.00122164	0.00770944	0.00412821	DNMT3A/MECP2	2
BP	GO:0007000	nucleolus organization	2/58	17/18903	0.00122164	0.00770944	0.00412821	SIRT1/SUV39H1	2
BP	GO:0007096	regulation of exit from mitosis	2/58	17/18903	0.00122164	0.00770944	0.00412821	CDKN1B/PHB2	2
BP	GO:0017014	protein nitrosylation	2/58	17/18903	0.00122164	0.00770944	0.00412821	NOS1/NOS2	2
BP	GO:0018119	peptidyl-cysteine S-nitrosylation	2/58	17/18903	0.00122164	0.00770944	0.00412821	NOS1/NOS2	2
BP	GO:0020027	hemoglobin metabolic process	2/58	17/18903	0.00122164	0.00770944	0.00412821	ALAS2/EPO	2
BP	GO:0032048	cardiolipin metabolic process	2/58	17/18903	0.00122164	0.00770944	0.00412821	MECP2/PHB2	2
BP	GO:0033189	response to vitamin A	2/58	17/18903	0.00122164	0.00770944	0.00412821	DNMT3A/EPO	2
BP	GO:1902165	regulation of intrinsic apoptotic signaling pathway in response to DNA damage by p53 class mediator	2/58	17/18903	0.00122164	0.00770944	0.00412821	BCL2/SIRT1	2
BP	GO:0032835	glomerulus development	3/58	69/18903	0.00124405	0.00779973	0.00417655	BCL2/EDNRA/EGR1	3
BP	GO:0051148	negative regulation of muscle cell differentiation	3/58	69/18903	0.00124405	0.00779973	0.00417655	MECP2/MYOCD/SMAD4	3
BP	GO:0030902	hindbrain development	4/58	153/18903	0.00124674	0.00779973	0.00417655	BCL2/MECP2/RORA/XRCC1	4
BP	GO:0150063	visual system development	6/58	392/18903	0.00124749	0.00779973	0.00417655	BCL2/CDKN1B/CITED2/DIO3/GNGT1/TH	6
CC	GO:0043679	axon terminus	4/58	115/19869	0.000355071	0.00794673	0.00565866	CASR/P2RX3/PENK/TH	4
CC	GO:0045121	membrane raft	6/58	326/19869	0.000367926	0.00794673	0.00565866	CHRNA7/HMOX1/KCNA5/NOS1/P2RX3/SLC2A4	6
CC	GO:0098857	membrane microdomain	6/58	327/19869	0.000373964	0.00794673	0.00565866	CHRNA7/HMOX1/KCNA5/NOS1/P2RX3/SLC2A4	6
BP	GO:0050905	neuromuscular process	4/58	154/18903	0.00127708	0.00796627	0.00426573	EDNRA/MECP2/PENK/XRCC1	4
BP	GO:0032722	positive regulation of chemokine production	3/58	70/18903	0.00129693	0.00807147	0.00432207	AGER/EGR1/HMOX1	3
BP	GO:0010675	regulation of cellular carbohydrate metabolic process	4/58	155/18903	0.00130794	0.00812125	0.00434872	CBFA2T3/DDIT4/RORA/SIRT1	4
BP	GO:0048880	sensory system development	6/58	398/18903	0.00134816	0.00835158	0.00447205	BCL2/CDKN1B/CITED2/DIO3/GNGT1/TH	6
BP	GO:0032922	circadian regulation of gene expression	3/58	71/18903	0.00135122	0.00835158	0.00447205	EGR1/RORA/SIRT1	3
BP	GO:0046486	glycerolipid metabolic process	6/58	399/18903	0.00136553	0.00836295	0.00447814	ANG/ATM/MECP2/PCK1/PHB2/SIRT1	6
BP	GO:0006977	DNA damage response, signal transduction by p53 class mediator resulting in cell cycle arrest	2/58	18/18903	0.00137164	0.00836295	0.00447814	ATM/CDKN1B	2
BP	GO:0007635	chemosensory behavior	2/58	18/18903	0.00137164	0.00836295	0.00447814	CASR/P2RX3	2
BP	GO:0032354	response to follicle-stimulating hormone	2/58	18/18903	0.00137164	0.00836295	0.00447814	EDNRA/TGFBR3	2
BP	GO:0033033	negative regulation of myeloid cell apoptotic process	2/58	18/18903	0.00137164	0.00836295	0.00447814	BCL2/EPO	2
BP	GO:0060391	positive regulation of SMAD protein signal transduction	2/58	18/18903	0.00137164	0.00836295	0.00447814	PPARG/SMAD4	2
BP	GO:0070663	regulation of leukocyte proliferation	5/58	269/18903	0.00139251	0.00847109	0.00453605	AGER/ATM/BCL2/EPO/MPL	5
BP	GO:0035914	skeletal muscle cell differentiation	3/58	72/18903	0.00140691	0.00852033	0.00456242	CITED2/EGR1/MYOCD	3
BP	GO:0060411	cardiac septum morphogenesis	3/58	72/18903	0.00140691	0.00852033	0.00456242	CITED2/SMAD4/TGFBR3	3
BP	GO:0043462	regulation of ATP-dependent activity	3/58	73/18903	0.00146403	0.0088464	0.00473702	CASR/RYR2/SIRT1	3
BP	GO:0007611	learning or memory	5/58	273/18903	0.00148612	0.00895984	0.00479777	AGER/CHRNA7/MECP2/SLC2A4/TH	5
BP	GO:0061448	connective tissue development	5/58	274/18903	0.00151023	0.0090824	0.00486339	CASR/EGR1/NPPC/PPARG/SIRT1	5
BP	GO:0007585	respiratory gaseous exchange by respiratory system	3/58	74/18903	0.00152258	0.0090824	0.00486339	EDNRA/MECP2/NR4A2	3
BP	GO:0051926	negative regulation of calcium ion transport	3/58	74/18903	0.00152258	0.0090824	0.00486339	BCL2/EPO/NOS1	3
BP	GO:0051152	positive regulation of smooth muscle cell differentiation	2/58	19/18903	0.00152999	0.0090824	0.00486339	MYOCD/SIRT1	2
BP	GO:0086014	atrial cardiac muscle cell action potential	2/58	19/18903	0.00152999	0.0090824	0.00486339	KCNA5/RYR2	2
BP	GO:0086026	atrial cardiac muscle cell to AV node cell signaling	2/58	19/18903	0.00152999	0.0090824	0.00486339	KCNA5/RYR2	2
BP	GO:0086066	atrial cardiac muscle cell to AV node cell communication	2/58	19/18903	0.00152999	0.0090824	0.00486339	KCNA5/RYR2	2
BP	GO:0040029	epigenetic regulation of gene expression	4/58	163/18903	0.00157386	0.00932238	0.00499189	DNMT3A/MECP2/SIRT1/SUV39H1	4
BP	GO:0043536	positive regulation of blood vessel endothelial cell migration	3/58	75/18903	0.00158259	0.00933313	0.00499765	ANGPT4/HMOX1/SIRT1	3
BP	GO:0071479	cellular response to ionizing radiation	3/58	75/18903	0.00158259	0.00933313	0.00499765	ATM/EGR1/SIRT1	3
MF	GO:0016922	nuclear receptor binding	4/58	139/18432	0.000958423	0.00940304	0.00557393	NR4A2/PHB2/PPARG/SIRT1	4
MF	GO:0010181	FMN binding	2/58	15/18432	0.000995262	0.00940304	0.00557393	NOS1/NOS2	2
MF	GO:0046965	nuclear retinoid X receptor binding	2/58	15/18432	0.000995262	0.00940304	0.00557393	NR4A2/PPARG	2
MF	GO:1990841	promoter-specific chromatin binding	3/58	63/18432	0.00102695	0.00940304	0.00557393	EGR1/MECP2/SIRT1	3
BP	GO:0006809	nitric oxide biosynthetic process	3/58	76/18903	0.00164406	0.00965349	0.00516919	NOS1/NOS2/RORA	3
BP	GO:0051339	regulation of lyase activity	3/58	76/18903	0.00164406	0.00965349	0.00516919	EDNRA/NOS1/NOS2	3
BP	GO:0044843	cell cycle G1/S phase transition	5/58	280/18903	0.00166101	0.00973188	0.00521117	ATM/BCL2/CDKN1B/KCNA5/PHB2	5
BP	GO:0032412	regulation of ion transmembrane transporter activity	5/58	281/18903	0.00168718	0.00983395	0.00526583	EDNRA/EPO/NOS1/PHB2/RYR2	5
BP	GO:0043542	endothelial cell migration	5/58	281/18903	0.00168718	0.00983395	0.00526583	ANGPT4/HMOX1/MECP2/PPARG/SIRT1	5
BP	GO:0006525	arginine metabolic process	2/58	20/18903	0.00169664	0.00983395	0.00526583	NOS1/NOS2	2
BP	GO:0055093	response to hyperoxia	2/58	20/18903	0.00169664	0.00983395	0.00526583	EPO/KCNA5	2
BP	GO:1903579	negative regulation of ATP metabolic process	2/58	20/18903	0.00169664	0.00983395	0.00526583	CBFA2T3/DDIT4	2
BP	GO:0031279	regulation of cyclase activity	3/58	77/18903	0.00170701	0.00987285	0.00528666	EDNRA/NOS1/NOS2	3
BP	GO:0030509	BMP signaling pathway	4/58	167/18903	0.00172001	0.00990566	0.00530423	EGR1/PPARG/SMAD4/TGFBR3	4
BP	GO:0070665	positive regulation of leukocyte proliferation	4/58	167/18903	0.00172001	0.00990566	0.00530423	AGER/BCL2/EPO/MPL	4

## Sheet: Cluster 3
ONTOLOGY	ID	Description	GeneRatio	BgRatio	pvalue	p.adjust	qvalue	geneID	Count
BP	GO:0001666	response to hypoxia	29/29	296/18903	1.10057e-53	1.98103e-50	1.01368e-50	ABAT/ACAA2/ALAD/AQP1/ASCL2/ATP1B1/BMP7/CAV3/CD38/CHRNB2/CLDN3/ERCC3/FAM162A/FOXO3/FUNDC1/GATA6/ITPR1/MTHFR/MYC/NDRG1/NOL3/PPARA/SCAP/SIRT2/SLC2A8/TXN2/UCP2/USF1/WTIP	29
BP	GO:0036293	response to decreased oxygen levels	29/29	309/18903	4.07109e-53	3.66398e-50	1.87484e-50	ABAT/ACAA2/ALAD/AQP1/ASCL2/ATP1B1/BMP7/CAV3/CD38/CHRNB2/CLDN3/ERCC3/FAM162A/FOXO3/FUNDC1/GATA6/ITPR1/MTHFR/MYC/NDRG1/NOL3/PPARA/SCAP/SIRT2/SLC2A8/TXN2/UCP2/USF1/WTIP	29
BP	GO:0070482	response to oxygen levels	29/29	337/18903	5.65701e-52	3.3942e-49	1.7368e-49	ABAT/ACAA2/ALAD/AQP1/ASCL2/ATP1B1/BMP7/CAV3/CD38/CHRNB2/CLDN3/ERCC3/FAM162A/FOXO3/FUNDC1/GATA6/ITPR1/MTHFR/MYC/NDRG1/NOL3/PPARA/SCAP/SIRT2/SLC2A8/TXN2/UCP2/USF1/WTIP	29
BP	GO:0071456	cellular response to hypoxia	10/29	151/18903	1.37651e-14	6.19429e-12	3.16959e-12	ACAA2/AQP1/BMP7/FAM162A/FOXO3/GATA6/MYC/NDRG1/NOL3/SIRT2	10
BP	GO:0036294	cellular response to decreased oxygen levels	10/29	159/18903	2.32581e-14	8.37293e-12	4.28439e-12	ACAA2/AQP1/BMP7/FAM162A/FOXO3/GATA6/MYC/NDRG1/NOL3/SIRT2	10
BP	GO:0071453	cellular response to oxygen levels	10/29	175/18903	6.14146e-14	1.84244e-11	9.42768e-12	ACAA2/AQP1/BMP7/FAM162A/FOXO3/GATA6/MYC/NDRG1/NOL3/SIRT2	10
BP	GO:0006979	response to oxidative stress	10/29	434/18903	4.97795e-10	1.28005e-07	6.54994e-08	ALAD/AQP1/BMP7/CD38/ERCC3/FOXO3/NOL3/SIRT2/TXN2/UCP2	10
BP	GO:0003012	muscle system process	9/29	455/18903	1.6369e-08	3.68303e-06	1.88459e-06	ABAT/ATP1B1/CAV3/CD38/CHRNB2/FOXO3/GATA6/NOL3/PPARA	9
BP	GO:0031667	response to nutrient levels	9/29	474/18903	2.32979e-08	4.65958e-06	2.38429e-06	ALAD/BMP7/FOXO3/MTHFR/PPARA/SIRT2/TXN2/UCP2/USF1	9
BP	GO:0009410	response to xenobiotic stimulus	8/29	432/18903	1.96458e-07	3.53624e-05	1.80948e-05	ABAT/ALAD/CD38/FOXO3/GATA6/MTHFR/MYC/TXN2	8
BP	GO:0043500	muscle adaptation	5/29	122/18903	1.08177e-06	0.000177016	9.05785e-05	CAV3/FOXO3/GATA6/NOL3/PPARA	5
BP	GO:0045471	response to ethanol	5/29	128/18903	1.37192e-06	0.000205789	0.000105301	ABAT/ALAD/CHRNB2/CLDN3/PPARA	5
BP	GO:0097305	response to alcohol	6/29	253/18903	1.98773e-06	0.000263287	0.000134723	ABAT/ALAD/CHRNB2/CLDN3/FOXO3/PPARA	6
BP	GO:0090257	regulation of muscle system process	6/29	256/18903	2.1282e-06	0.000263287	0.000134723	ABAT/ATP1B1/CAV3/FOXO3/NOL3/PPARA	6
BP	GO:1902893	regulation of miRNA transcription	4/29	61/18903	2.19405e-06	0.000263287	0.000134723	FOXO3/GATA6/MYC/PPARA	4
BP	GO:0061614	miRNA transcription	4/29	62/18903	2.34289e-06	0.000263575	0.00013487	FOXO3/GATA6/MYC/PPARA	4
BP	GO:2000628	regulation of miRNA metabolic process	4/29	74/18903	4.77149e-06	0.000505217	0.000258517	FOXO3/GATA6/MYC/PPARA	4
BP	GO:0071496	cellular response to external stimulus	6/29	328/18903	8.84329e-06	0.000884329	0.000452507	AQP1/FOXO3/PPARA/TXN2/UCP2/USF1	6
BP	GO:0010586	miRNA metabolic process	4/29	90/18903	1.0418e-05	0.000960369	0.000491417	FOXO3/GATA6/MYC/PPARA	4
BP	GO:0048545	response to steroid hormone	6/29	339/18903	1.06708e-05	0.000960369	0.000491417	ALAD/AQP1/BMP7/CD38/FOXO3/PPARA	6
BP	GO:0043502	regulation of muscle adaptation	4/29	97/18903	1.40226e-05	0.00120193	0.000615025	CAV3/FOXO3/NOL3/PPARA	4
BP	GO:0070633	transepithelial transport	3/29	33/18903	1.71722e-05	0.001405	0.000718933	AQP1/CLDN3/ITPR1	3
BP	GO:0031669	cellular response to nutrient levels	5/29	231/18903	2.43931e-05	0.00190903	0.000976841	FOXO3/PPARA/TXN2/UCP2/USF1	5
BP	GO:0043434	response to peptide hormone	6/29	421/18903	3.62219e-05	0.00271665	0.0013901	BMP7/PPARA/SCAP/SLC2A8/UCP2/USF1	6
BP	GO:0014706	striated muscle tissue development	5/29	257/18903	4.06258e-05	0.00292506	0.00149674	BMP7/CAV3/GATA6/PPARA/SIRT2	5
BP	GO:0031668	cellular response to extracellular stimulus	5/29	262/18903	4.4531e-05	0.00308291	0.00157751	FOXO3/PPARA/TXN2/UCP2/USF1	5
BP	GO:0042060	wound healing	6/29	442/18903	4.7527e-05	0.00316847	0.00162129	ABAT/AQP1/CAV3/CLDN3/PPARA/USF1	6
BP	GO:0032868	response to insulin	5/29	269/18903	5.04804e-05	0.003193	0.00163385	PPARA/SCAP/SLC2A8/UCP2/USF1	5
BP	GO:0042476	odontogenesis	4/29	135/18903	5.14429e-05	0.003193	0.00163385	AQP1/BMP7/GATA6/PPARA	4
BP	GO:0009314	response to radiation	6/29	452/18903	5.38253e-05	0.00322952	0.00165253	ALAD/AQP1/CHRNB2/ERCC3/MYC/USF1	6
BP	GO:0035094	response to nicotine	3/29	49/18903	5.70388e-05	0.00331193	0.0016947	ABAT/CHRNB2/PPARA	3
BP	GO:0034599	cellular response to oxidative stress	5/29	288/18903	6.97638e-05	0.0038846	0.00198774	AQP1/BMP7/FOXO3/NOL3/SIRT2	5
BP	GO:0010662	regulation of striated muscle cell apoptotic process	3/29	53/18903	7.2226e-05	0.0038846	0.00198774	BMP7/GATA6/NOL3	3
BP	GO:0009411	response to UV	4/29	149/18903	7.5534e-05	0.0038846	0.00198774	AQP1/ERCC3/MYC/USF1	4
BP	GO:2000377	regulation of reactive oxygen species metabolic process	4/29	149/18903	7.5534e-05	0.0038846	0.00198774	BMP7/FOXO3/PPARA/SIRT2	4
BP	GO:0007584	response to nutrient	4/29	154/18903	8.58535e-05	0.00429268	0.00219654	ALAD/BMP7/MTHFR/USF1	4
BP	GO:0010658	striated muscle cell apoptotic process	3/29	57/18903	8.9842e-05	0.00437069	0.00223646	BMP7/GATA6/NOL3	3
BP	GO:0035051	cardiocyte differentiation	4/29	159/18903	9.7164e-05	0.00445563	0.00227993	BMP7/CAV3/GATA6/PPARA	4
BP	GO:0042045	epithelial fluid transport	2/29	10/18903	0.000101489	0.00445563	0.00227993	AQP1/ITPR1	2
BP	GO:0046689	response to mercury ion	2/29	10/18903	0.000101489	0.00445563	0.00227993	ALAD/AQP1	2
BP	GO:0072203	cell proliferation involved in metanephros development	2/29	10/18903	0.000101489	0.00445563	0.00227993	BMP7/MYC	2
MF	GO:0001221	transcription coregulator binding	4/29	109/18432	2.45221e-05	0.00473276	0.00271033	FOXO3/GATA6/MYC/PPARA	4
BP	GO:0009416	response to light stimulus	5/29	321/18903	0.000116284	0.00495698	0.00253647	AQP1/CHRNB2/ERCC3/MYC/USF1	5
BP	GO:0070542	response to fatty acid	3/29	63/18903	0.00012118	0.00495698	0.00253647	ALAD/FOXO3/UCP2	3
BP	GO:0007568	aging	4/29	169/18903	0.000122984	0.00495698	0.00253647	ABAT/FOXO3/SCAP/UCP2	4
BP	GO:1904672	regulation of somatic stem cell population maintenance	2/29	11/18903	0.000123925	0.00495698	0.00253647	BMP7/MYC	2
BP	GO:0035019	somatic stem cell population maintenance	3/29	67/18903	0.000145583	0.0055713	0.00285081	ASCL2/BMP7/MYC	3
BP	GO:0019827	stem cell population maintenance	4/29	177/18903	0.000146969	0.0055713	0.00285081	ASCL2/BMP7/FOXO3/MYC	4
BP	GO:0014889	muscle atrophy	2/29	12/18903	0.000148568	0.0055713	0.00285081	FOXO3/NOL3	2
BP	GO:0055021	regulation of cardiac muscle tissue growth	3/29	69/18903	0.000158897	0.00574988	0.00294219	CAV3/GATA6/PPARA	3
BP	GO:0098727	maintenance of cell number	4/29	181/18903	0.000160154	0.00574988	0.00294219	ASCL2/BMP7/FOXO3/MYC	4
BP	GO:0062197	cellular response to chemical stress	5/29	345/18903	0.000162913	0.00574988	0.00294219	AQP1/BMP7/FOXO3/NOL3/SIRT2	5
BP	GO:0061052	negative regulation of cell growth involved in cardiac muscle cell development	2/29	13/18903	0.000175413	0.00599568	0.00306796	CAV3/PPARA	2
BP	GO:0006936	muscle contraction	5/29	351/18903	0.000176539	0.00599568	0.00306796	ABAT/ATP1B1/CAV3/CD38/CHRNB2	5
BP	GO:0010721	negative regulation of cell development	4/29	188/18903	0.000185259	0.00617529	0.00315987	ASCL2/BMP7/CAV3/SIRT2	4
BP	GO:0060420	regulation of heart growth	3/29	76/18903	0.000211669	0.00692735	0.00354469	CAV3/GATA6/PPARA	3
BP	GO:0090559	regulation of membrane permeability	3/29	77/18903	0.000220023	0.00707052	0.00361796	ACAA2/CLDN3/NOL3	3
BP	GO:0061045	negative regulation of wound healing	3/29	78/18903	0.000228589	0.00707052	0.00361796	ABAT/CLDN3/USF1	3
BP	GO:0045862	positive regulation of proteolysis	5/29	372/18903	0.000231218	0.00707052	0.00361796	CAV3/CLDN3/FAM162A/MYC/SIRT2	5
BP	GO:0072075	metanephric mesenchyme development	2/29	15/18903	0.000235684	0.00707052	0.00361796	BMP7/MYC	2
BP	GO:1901722	regulation of cell proliferation involved in kidney development	2/29	15/18903	0.000235684	0.00707052	0.00361796	BMP7/MYC	2
BP	GO:0000302	response to reactive oxygen species	4/29	204/18903	0.000253171	0.00747061	0.00382268	AQP1/BMP7/FOXO3/UCP2	4
BP	GO:0043281	regulation of cysteine-type endopeptidase activity involved in apoptotic process	4/29	205/18903	0.000257936	0.00748845	0.00383181	AQP1/FAM162A/MYC/NOL3	4
BP	GO:0071383	cellular response to steroid hormone stimulus	4/29	209/18903	0.000277644	0.00793269	0.00405912	AQP1/BMP7/FOXO3/PPARA	4
BP	GO:0033273	response to vitamin	3/29	86/18903	0.000304982	0.00857761	0.00438913	ALAD/BMP7/MTHFR	3
BP	GO:0010660	regulation of muscle cell apoptotic process	3/29	87/18903	0.000315549	0.00873827	0.00447134	BMP7/GATA6/NOL3	3
BP	GO:0042475	odontogenesis of dentin-containing tooth	3/29	91/18903	0.000360176	0.00939317	0.00480645	BMP7/GATA6/PPARA	3
BP	GO:0030072	peptide hormone secretion	4/29	225/18903	0.00036743	0.00939317	0.00480645	ABAT/AQP1/CD38/UCP2	4
BP	GO:0001656	metanephros development	3/29	92/18903	0.000371933	0.00939317	0.00480645	AQP1/BMP7/MYC	3
BP	GO:0010657	muscle cell apoptotic process	3/29	92/18903	0.000371933	0.00939317	0.00480645	BMP7/GATA6/NOL3	3
BP	GO:0072074	kidney mesenchyme development	2/29	19/18903	0.00038237	0.00939317	0.00480645	BMP7/MYC	2
BP	GO:1902894	negative regulation of miRNA transcription	2/29	19/18903	0.00038237	0.00939317	0.00480645	GATA6/PPARA	2
BP	GO:0055017	cardiac muscle tissue growth	3/29	93/18903	0.000383936	0.00939317	0.00480645	CAV3/GATA6/PPARA	3
BP	GO:1903035	negative regulation of response to wounding	3/29	94/18903	0.000396185	0.00939317	0.00480645	ABAT/CLDN3/USF1	3
BP	GO:0002790	peptide secretion	4/29	230/18903	0.000399312	0.00939317	0.00480645	ABAT/AQP1/CD38/UCP2	4
BP	GO:0006875	cellular metal ion homeostasis	5/29	420/18903	0.000404308	0.00939317	0.00480645	ATP1B1/CAV3/ITPR1/MYC/NOL3	5
BP	GO:1900407	regulation of cellular response to oxidative stress	3/29	95/18903	0.000408683	0.00939317	0.00480645	BMP7/FOXO3/NOL3	3
BP	GO:0060537	muscle tissue development	5/29	422/18903	0.000413193	0.00939317	0.00480645	BMP7/CAV3/GATA6/PPARA/SIRT2	5
BP	GO:0035795	negative regulation of mitochondrial membrane permeability	2/29	20/18903	0.000424451	0.00939317	0.00480645	ACAA2/NOL3	2
BP	GO:0042053	regulation of dopamine metabolic process	2/29	20/18903	0.000424451	0.00939317	0.00480645	ABAT/CHRNB2	2
BP	GO:0042069	regulation of catecholamine metabolic process	2/29	20/18903	0.000424451	0.00939317	0.00480645	ABAT/CHRNB2	2
BP	GO:2000629	negative regulation of miRNA metabolic process	2/29	20/18903	0.000424451	0.00939317	0.00480645	GATA6/PPARA	2
BP	GO:0072593	reactive oxygen species metabolic process	4/29	235/18903	0.000433129	0.00939317	0.00480645	BMP7/FOXO3/PPARA/SIRT2	4
BP	GO:2000116	regulation of cysteine-type endopeptidase activity	4/29	235/18903	0.000433129	0.00939317	0.00480645	AQP1/FAM162A/MYC/NOL3	4
BP	GO:0042391	regulation of membrane potential	5/29	431/18903	0.000455021	0.00975045	0.00498927	ABAT/ATP1B1/CAV3/CHRNB2/UCP2	5
BP	GO:0003300	cardiac muscle hypertrophy	3/29	99/18903	0.000461207	0.00976674	0.0049976	CAV3/GATA6/PPARA	3
BP	GO:0061050	regulation of cell growth involved in cardiac muscle cell development	2/29	21/18903	0.000468684	0.00980967	0.00501957	CAV3/PPARA	2
BP	GO:0048738	cardiac muscle tissue development	4/29	241/18903	0.00047636	0.00981007	0.00501977	BMP7/CAV3/GATA6/PPARA	4
BP	GO:0032102	negative regulation of response to external stimulus	5/29	436/18903	0.000479603	0.00981007	0.00501977	ABAT/CLDN3/PPARA/SIRT2/USF1	5
BP	GO:0006816	calcium ion transport	5/29	440/18903	0.000499982	0.00988551	0.00505838	ATP1B1/CAV3/CHRNB2/ITPR1/NOL3	5
BP	GO:0014897	striated muscle hypertrophy	3/29	102/18903	0.000503319	0.00988551	0.00505838	CAV3/GATA6/PPARA	3
BP	GO:0060419	heart growth	3/29	102/18903	0.000503319	0.00988551	0.00505838	CAV3/GATA6/PPARA	3
BP	GO:0015669	gas transport	2/29	22/18903	0.000515063	0.00988551	0.00505838	AQP1/MYC	2
BP	GO:0072111	cell proliferation involved in kidney development	2/29	22/18903	0.000515063	0.00988551	0.00505838	BMP7/MYC	2
BP	GO:0046620	regulation of organ growth	3/29	103/18903	0.000517885	0.00988551	0.00505838	CAV3/GATA6/PPARA	3
BP	GO:0042593	glucose homeostasis	4/29	248/18903	0.000530597	0.00988551	0.00505838	CAV3/FOXO3/UCP2/USF1	4
BP	GO:0014896	muscle hypertrophy	3/29	104/18903	0.000532719	0.00988551	0.00505838	CAV3/GATA6/PPARA	3
BP	GO:1902882	regulation of response to oxidative stress	3/29	104/18903	0.000532719	0.00988551	0.00505838	BMP7/FOXO3/NOL3	3
BP	GO:0033500	carbohydrate homeostasis	4/29	249/18903	0.00053869	0.0098943	0.00506287	CAV3/FOXO3/UCP2/USF1	4

## Sheet: Cluster 4
ONTOLOGY	ID	Description	GeneRatio	BgRatio	pvalue	p.adjust	qvalue	geneID	Count
BP	GO:0001666	response to hypoxia	55/55	296/18903	2.62792e-102	8.1413e-99	3.71505e-99	ACE/ADA/ADORA1/ANGPTL4/AQP3/ATP7A/BIRC2/BMP2/CASP3/CAV1/CCNA2/CYGB/CYP1A1/DRD2/E2F1/EDN1/HIPK2/HMOX2/HSP90B1/HYOU1/IL1A/ITGA2/KCNK2/KCNMB1/LIMD1/LMNA/MB/MIEF1/MMP14/MMP2/OPRD1/PDGFA/PLAT/PLAU/PLEKHN1/PPARD/PRKAA1/PRKCE/PTEN/PTGS2/REST/RHOA/SCFD1/SCN2A/SLC8A1/SLC9A1/SOD3/SUV39H2/TBL2/TGFB3/TGFBR2/TWIST1/VCAM1/VEGFA/VEGFB	55
BP	GO:0036293	response to decreased oxygen levels	55/55	309/18903	3.55391e-101	5.50501e-98	2.51206e-98	ACE/ADA/ADORA1/ANGPTL4/AQP3/ATP7A/BIRC2/BMP2/CASP3/CAV1/CCNA2/CYGB/CYP1A1/DRD2/E2F1/EDN1/HIPK2/HMOX2/HSP90B1/HYOU1/IL1A/ITGA2/KCNK2/KCNMB1/LIMD1/LMNA/MB/MIEF1/MMP14/MMP2/OPRD1/PDGFA/PLAT/PLAU/PLEKHN1/PPARD/PRKAA1/PRKCE/PTEN/PTGS2/REST/RHOA/SCFD1/SCN2A/SLC8A1/SLC9A1/SOD3/SUV39H2/TBL2/TGFB3/TGFBR2/TWIST1/VCAM1/VEGFA/VEGFB	55
BP	GO:0070482	response to oxygen levels	55/55	337/18903	6.58357e-99	6.79863e-96	3.10236e-96	ACE/ADA/ADORA1/ANGPTL4/AQP3/ATP7A/BIRC2/BMP2/CASP3/CAV1/CCNA2/CYGB/CYP1A1/DRD2/E2F1/EDN1/HIPK2/HMOX2/HSP90B1/HYOU1/IL1A/ITGA2/KCNK2/KCNMB1/LIMD1/LMNA/MB/MIEF1/MMP14/MMP2/OPRD1/PDGFA/PLAT/PLAU/PLEKHN1/PPARD/PRKAA1/PRKCE/PTEN/PTGS2/REST/RHOA/SCFD1/SCN2A/SLC8A1/SLC9A1/SOD3/SUV39H2/TBL2/TGFB3/TGFBR2/TWIST1/VCAM1/VEGFA/VEGFB	55
BP	GO:0071453	cellular response to oxygen levels	25/55	175/18903	5.98503e-37	4.63541e-34	2.11524e-34	AQP3/ATP7A/CAV1/CCNA2/E2F1/EDN1/HIPK2/HYOU1/KCNK2/KCNMB1/LMNA/MIEF1/OPRD1/PPARD/PRKAA1/PRKCE/PTEN/PTGS2/SCN2A/SLC8A1/SLC9A1/SUV39H2/TBL2/TWIST1/VEGFA	25
BP	GO:0071456	cellular response to hypoxia	24/55	151/18903	1.36521e-36	8.45885e-34	3.85996e-34	AQP3/ATP7A/CCNA2/E2F1/EDN1/HIPK2/HYOU1/KCNK2/KCNMB1/LMNA/MIEF1/OPRD1/PPARD/PRKAA1/PRKCE/PTEN/PTGS2/SCN2A/SLC8A1/SLC9A1/SUV39H2/TBL2/TWIST1/VEGFA	24
BP	GO:0036294	cellular response to decreased oxygen levels	24/55	159/18903	5.15551e-36	2.66196e-33	1.21471e-33	AQP3/ATP7A/CCNA2/E2F1/EDN1/HIPK2/HYOU1/KCNK2/KCNMB1/LMNA/MIEF1/OPRD1/PPARD/PRKAA1/PRKCE/PTEN/PTGS2/SCN2A/SLC8A1/SLC9A1/SUV39H2/TBL2/TWIST1/VEGFA	24
BP	GO:0035296	regulation of tube diameter	11/55	147/18903	3.8443e-13	1.42648e-10	6.50932e-11	ACE/ADORA1/CAV1/EDN1/KCNMB1/MMP2/PPARD/PTGS2/RHOA/SLC8A1/SOD3	11
BP	GO:0097746	blood vessel diameter maintenance	11/55	147/18903	3.8443e-13	1.42648e-10	6.50932e-11	ACE/ADORA1/CAV1/EDN1/KCNMB1/MMP2/PPARD/PTGS2/RHOA/SLC8A1/SOD3	11
BP	GO:0035150	regulation of tube size	11/55	148/18903	4.14406e-13	1.42648e-10	6.50932e-11	ACE/ADORA1/CAV1/EDN1/KCNMB1/MMP2/PPARD/PTGS2/RHOA/SLC8A1/SOD3	11
BP	GO:0009410	response to xenobiotic stimulus	15/55	432/18903	9.82681e-13	3.04435e-10	1.3892e-10	ACE/CASP3/CYP1A1/DRD2/E2F1/EDN1/ITGA2/MMP2/PDGFA/PRKAA1/PTGS2/REST/RHOA/SLC8A1/TGFBR2	15
BP	GO:0042060	wound healing	15/55	442/18903	1.36505e-12	3.84447e-10	1.75432e-10	CASP3/CAV1/EDN1/IL1A/ITGA2/PDGFA/PLAT/PLAU/PPARD/PRKCE/PTEN/RHOA/TGFB3/TGFBR2/VEGFA	15
BP	GO:0003018	vascular process in circulatory system	12/55	270/18903	1.43625e-11	3.70792e-09	1.692e-09	ACE/ADORA1/CAV1/EDN1/KCNMB1/MMP2/PPARD/PTGS2/RHOA/SLC8A1/SOD3/VEGFA	12
BP	GO:0034284	response to monosaccharide	11/55	207/18903	1.63346e-11	3.89267e-09	1.77631e-09	ACE/CASP3/IL1A/ITGA2/PPARD/PRKAA1/PRKCE/PTGS2/RHOA/SLC8A1/TGFBR2	11
BP	GO:0044703	multi-organism reproductive process	11/55	209/18903	1.81267e-11	4.01118e-09	1.83039e-09	ACE/ATP7A/CYP1A1/EDN1/ITGA2/MMP2/PPARD/PTGS2/TGFB3/TGFBR2/VEGFA	11
BP	GO:0009612	response to mechanical stimulus	11/55	211/18903	2.00941e-11	4.062e-09	1.85358e-09	DRD2/EDN1/ITGA2/KCNK2/MMP14/MMP2/PTGS2/RHOA/SLC8A1/SLC9A1/TGFBR2	11
BP	GO:0048732	gland development	14/55	441/18903	2.09787e-11	4.062e-09	1.85358e-09	ADA/ATP7A/BMP2/CAV1/CYP1A1/DRD2/EDN1/ITGA2/MMP2/PDGFA/PTEN/TGFB3/TGFBR2/VEGFA	14
BP	GO:0010038	response to metal ion	13/55	360/18903	2.4649e-11	4.49192e-09	2.04976e-09	AQP3/ATP7A/CASP3/CAV1/CYP1A1/DRD2/EDN1/IL1A/KCNMB1/PRKAA1/PTGS2/SOD3/VCAM1	13
BP	GO:0044706	multi-multicellular organism process	11/55	218/18903	2.8589e-11	4.92049e-09	2.24533e-09	ACE/ATP7A/CYP1A1/EDN1/ITGA2/MMP2/PPARD/PTGS2/TGFB3/TGFBR2/VEGFA	11
BP	GO:0006939	smooth muscle contraction	9/55	113/18903	3.56396e-11	5.81113e-09	2.65174e-09	ADA/ADORA1/CAV1/DRD2/EDN1/ITGA2/PTGS2/RHOA/SLC8A1	9
BP	GO:0009743	response to carbohydrate	11/55	234/18903	6.12812e-11	9.49247e-09	4.33162e-09	ACE/CASP3/IL1A/ITGA2/PPARD/PRKAA1/PRKCE/PTGS2/RHOA/SLC8A1/TGFBR2	11
BP	GO:0050878	regulation of body fluid levels	13/55	390/18903	6.6651e-11	9.83262e-09	4.48684e-09	ADA/ADORA1/AQP3/ATP7A/CAV1/DRD2/EDN1/ITGA2/PDGFA/PLAT/PLAU/PRKCE/VEGFA	13
BP	GO:0048660	regulation of smooth muscle cell proliferation	10/55	175/18903	7.29029e-11	1.02661e-08	4.68462e-09	BMP2/EDN1/ITGA2/MMP2/PPARD/PTEN/PTGS2/RHOA/TGFB3/TGFBR2	10
BP	GO:0048659	smooth muscle cell proliferation	10/55	179/18903	9.11379e-11	1.22759e-08	5.60175e-09	BMP2/EDN1/ITGA2/MMP2/PPARD/PTEN/PTGS2/RHOA/TGFB3/TGFBR2	10
BP	GO:0033002	muscle cell proliferation	11/55	247/18903	1.09394e-10	1.4121e-08	6.44371e-09	BMP2/EDN1/ITGA2/KCNK2/MMP2/PPARD/PTEN/PTGS2/RHOA/TGFB3/TGFBR2	11
BP	GO:0060537	muscle tissue development	13/55	422/18903	1.7644e-10	2.18644e-08	9.9772e-09	BMP2/CAV1/EDN1/KCNK2/LMNA/PRKAA1/PTEN/RHOA/SLC8A1/SLC9A1/TGFBR2/TWIST1/VEGFA	13
BP	GO:1903522	regulation of blood circulation	11/55	263/18903	2.13757e-10	2.48428e-08	1.13363e-08	ACE/ADA/ADORA1/CAV1/DRD2/EDN1/MMP2/PTGS2/RHOA/SLC8A1/SLC9A1	11
BP	GO:0055078	sodium ion homeostasis	7/55	55/18903	2.16512e-10	2.48428e-08	1.13363e-08	ACE/ADORA1/DRD2/EDN1/IL1A/SLC8A1/SLC9A1	7
BP	GO:0006979	response to oxidative stress	13/55	434/18903	2.49012e-10	2.71794e-08	1.24026e-08	ATP7A/CASP3/CYGB/EDN1/HMOX2/IL1A/MMP14/MMP2/PRKAA1/PTGS2/REST/SLC8A1/SOD3	13
BP	GO:0051781	positive regulation of cell division	8/55	93/18903	2.54423e-10	2.71794e-08	1.24026e-08	DRD2/IL1A/PDGFA/PRKCE/RHOA/TGFB3/VEGFA/VEGFB	8
BP	GO:0014909	smooth muscle cell migration	8/55	95/18903	3.02318e-10	3.12194e-08	1.42461e-08	ACE/ATP7A/ITGA2/PDGFA/PLAT/PLAU/PPARD/RHOA	8
BP	GO:0007584	response to nutrient	9/55	154/18903	5.771e-10	5.6244e-08	2.56654e-08	AQP3/CYP1A1/IL1A/ITGA2/PPARD/PTGS2/SLC8A1/TGFBR2/VCAM1	9
BP	GO:0019233	sensory perception of pain	8/55	103/18903	5.80958e-10	5.6244e-08	2.56654e-08	ACE/ADORA1/EDN1/IL1A/ITGA2/OPRD1/PTGS2/SLC9A1	8
BP	GO:0006940	regulation of smooth muscle contraction	7/55	65/18903	7.26439e-10	6.81973e-08	3.11199e-08	ADA/ADORA1/CAV1/EDN1/ITGA2/PTGS2/RHOA	7
BP	GO:0035051	cardiocyte differentiation	9/55	159/18903	7.6678e-10	6.98672e-08	3.18819e-08	BMP2/EDN1/LMNA/REST/SLC8A1/SLC9A1/TWIST1/VCAM1/VEGFA	9
BP	GO:0014812	muscle cell migration	8/55	108/18903	8.5067e-10	7.52964e-08	3.43594e-08	ACE/ATP7A/ITGA2/PDGFA/PLAT/PLAU/PPARD/RHOA	8
BP	GO:0007568	aging	9/55	169/18903	1.31686e-09	1.13324e-07	5.1712e-08	ACE/CYP1A1/EDN1/KCNMB1/MMP2/PTGS2/TGFB3/TGFBR2/VCAM1	9
BP	GO:0006937	regulation of muscle contraction	9/55	174/18903	1.70401e-09	1.42676e-07	6.51061e-08	ADA/ADORA1/CAV1/EDN1/ITGA2/PTGS2/RHOA/SLC8A1/SLC9A1	9
BP	GO:0010959	regulation of metal ion transport	12/55	423/18903	2.48206e-09	2.02353e-07	9.2338e-08	ACE/ADORA1/ATP7A/CAV1/DRD2/KCNMB1/OPRD1/PRKCE/PTGS2/RHOA/SLC8A1/SLC9A1	12
BP	GO:0090257	regulation of muscle system process	10/55	256/18903	2.98191e-09	2.34711e-07	1.07104e-07	ADA/ADORA1/CAV1/EDN1/ITGA2/LMNA/PTGS2/RHOA/SLC8A1/SLC9A1	10
BP	GO:0014706	striated muscle tissue development	10/55	257/18903	3.09587e-09	2.34711e-07	1.07104e-07	BMP2/EDN1/KCNK2/LMNA/PTEN/SLC8A1/SLC9A1/TGFBR2/TWIST1/VEGFA	10
BP	GO:0048545	response to steroid hormone	11/55	339/18903	3.10624e-09	2.34711e-07	1.07104e-07	ACE/CASP3/CAV1/EDN1/PLAT/PPARD/PTGS2/REST/RHOA/TGFB3/TGFBR2	11
BP	GO:0007565	female pregnancy	9/55	189/18903	3.52935e-09	2.60332e-07	1.18795e-07	ACE/ATP7A/ITGA2/MMP2/PPARD/PTGS2/TGFB3/TGFBR2/VEGFA	9
BP	GO:0019216	regulation of lipid metabolic process	11/55	347/18903	3.96108e-09	2.85382e-07	1.30226e-07	ADORA1/BMP2/CAV1/IL1A/PDGFA/PPARD/PRKAA1/PRKCE/PTGS2/REST/TWIST1	11
BP	GO:0042310	vasoconstriction	7/55	83/18903	4.1621e-09	2.9305e-07	1.33725e-07	ACE/CAV1/EDN1/MMP2/PTGS2/RHOA/SLC8A1	7
BP	GO:0006936	muscle contraction	11/55	351/18903	4.46287e-09	3.07244e-07	1.40202e-07	ADA/ADORA1/CAV1/DRD2/EDN1/ITGA2/PTGS2/RHOA/SLC8A1/SLC9A1/VEGFB	11
BP	GO:0009746	response to hexose	9/55	199/18903	5.54534e-09	3.70695e-07	1.69156e-07	ACE/CASP3/PPARD/PRKAA1/PRKCE/PTGS2/RHOA/SLC8A1/TGFBR2	9
BP	GO:0003012	muscle system process	12/55	455/18903	5.62384e-09	3.70695e-07	1.69156e-07	ADA/ADORA1/CAV1/DRD2/EDN1/ITGA2/LMNA/PTGS2/RHOA/SLC8A1/SLC9A1/VEGFB	12
BP	GO:0014910	regulation of smooth muscle cell migration	7/55	87/18903	5.80574e-09	3.74712e-07	1.70989e-07	ACE/ATP7A/ITGA2/PDGFA/PLAU/PPARD/RHOA	7
BP	GO:0007589	body fluid secretion	7/55	89/18903	6.81548e-09	4.30905e-07	1.96631e-07	ADA/ADORA1/ATP7A/CAV1/EDN1/PRKCE/VEGFA	7
BP	GO:0014074	response to purine-containing compound	8/55	142/18903	7.51677e-09	4.65739e-07	2.12527e-07	ADA/ADORA1/BIRC2/HSP90B1/PLAT/PRKAA1/PTGS2/SLC8A1	8
BP	GO:0031667	response to nutrient levels	12/55	474/18903	8.87492e-09	5.39108e-07	2.46006e-07	ACE/AQP3/CYP1A1/IL1A/ITGA2/PPARD/PRKAA1/PTGS2/SLC8A1/TBL2/TGFBR2/VCAM1	12
BP	GO:0051051	negative regulation of transport	12/55	479/18903	9.97351e-09	5.94191e-07	2.71142e-07	ACE/ADA/ADORA1/ATP7A/CAV1/DRD2/EDN1/PRKCE/PTEN/PTGS2/REST/TWIST1	12
BP	GO:0001667	ameboidal-type cell migration	12/55	492/18903	1.34255e-08	7.84761e-07	3.58103e-07	CYGB/EDN1/ITGA2/PPARD/PRKCE/PTEN/PTGS2/RHOA/SLC8A1/TGFBR2/TWIST1/VEGFA	12
BP	GO:0050900	leukocyte migration	11/55	398/18903	1.63678e-08	9.39024e-07	4.28497e-07	ADA/ADORA1/EDN1/IL1A/ITGA2/MMP14/MMP2/RHOA/VCAM1/VEGFA/VEGFB	11
BP	GO:0002685	regulation of leukocyte migration	9/55	231/18903	2.02907e-08	1.14292e-06	5.21539e-07	ADA/ADORA1/EDN1/IL1A/ITGA2/MMP14/RHOA/VEGFA/VEGFB	9
BP	GO:0043271	negative regulation of ion transport	8/55	167/18903	2.68293e-08	1.48424e-06	6.7729e-07	ACE/ADORA1/ATP7A/CAV1/DRD2/PRKCE/PTGS2/TWIST1	8
BP	GO:0045987	positive regulation of smooth muscle contraction	5/55	31/18903	2.77642e-08	1.50901e-06	6.88594e-07	ADA/EDN1/ITGA2/PTGS2/RHOA	5
BP	GO:0048738	cardiac muscle tissue development	9/55	241/18903	2.92577e-08	1.56276e-06	7.13123e-07	BMP2/EDN1/KCNK2/LMNA/PTEN/SLC8A1/SLC9A1/TGFBR2/VEGFA	9
BP	GO:0019229	regulation of vasoconstriction	6/55	64/18903	3.01719e-08	1.58428e-06	7.22942e-07	ACE/CAV1/EDN1/MMP2/PTGS2/RHOA	6
BP	GO:1903034	regulation of response to wounding	8/55	172/18903	3.37649e-08	1.7434e-06	7.95549e-07	ATP7A/CAV1/EDN1/PDGFA/PLAT/PLAU/PRKCE/PTEN	8
BP	GO:0060047	heart contraction	9/55	250/18903	4.01156e-08	2.03735e-06	9.29685e-07	ACE/ADA/ADORA1/CAV1/DRD2/EDN1/SLC8A1/SLC9A1/VEGFB	9
BP	GO:0032496	response to lipopolysaccharide	10/55	339/18903	4.30923e-08	2.15322e-06	9.82562e-07	ACE/CASP3/CYP1A1/EDN1/IL1A/PPARD/PRKCE/PTGS2/RHOA/VCAM1	10
BP	GO:0097305	response to alcohol	9/55	253/18903	4.44448e-08	2.18556e-06	9.97317e-07	ACE/BIRC2/DRD2/KCNMB1/PRKAA1/PRKCE/RHOA/TGFBR2/VCAM1	9
BP	GO:0062197	cellular response to chemical stress	10/55	345/18903	5.08056e-08	2.45931e-06	1.12223e-06	ATP7A/CASP3/CAV1/EDN1/MMP2/PRKAA1/PTGS2/REST/SCN2A/SOD3	10
BP	GO:0003015	heart process	9/55	261/18903	5.80457e-08	2.76655e-06	1.26244e-06	ACE/ADA/ADORA1/CAV1/DRD2/EDN1/SLC8A1/SLC9A1/VEGFB	9
BP	GO:0051930	regulation of sensory perception of pain	5/55	36/18903	6.09264e-08	2.81716e-06	1.28553e-06	ADORA1/EDN1/IL1A/OPRD1/SLC9A1	5
BP	GO:0051931	regulation of sensory perception	5/55	36/18903	6.09264e-08	2.81716e-06	1.28553e-06	ADORA1/EDN1/IL1A/OPRD1/SLC9A1	5
BP	GO:0030324	lung development	8/55	187/18903	6.46159e-08	2.94383e-06	1.34333e-06	ACE/ADA/ATP7A/MMP14/PDGFA/TGFB3/TGFBR2/VEGFA	8
BP	GO:0051924	regulation of calcium ion transport	9/55	268/18903	7.27959e-08	3.2343e-06	1.47588e-06	ACE/CAV1/DRD2/OPRD1/PRKCE/PTGS2/RHOA/SLC8A1/SLC9A1	9
BP	GO:0051302	regulation of cell division	8/55	190/18903	7.30797e-08	3.2343e-06	1.47588e-06	DRD2/IL1A/PDGFA/PRKCE/RHOA/TGFB3/VEGFA/VEGFB	8
BP	GO:0002237	response to molecule of bacterial origin	10/55	360/18903	7.56634e-08	3.27464e-06	1.49429e-06	ACE/CASP3/CYP1A1/EDN1/IL1A/PPARD/PRKCE/PTGS2/RHOA/VCAM1	10
BP	GO:0030323	respiratory tube development	8/55	191/18903	7.61052e-08	3.27464e-06	1.49429e-06	ACE/ADA/ATP7A/MMP14/PDGFA/TGFB3/TGFBR2/VEGFA	8
BP	GO:0045471	response to ethanol	7/55	128/18903	8.57198e-08	3.59358e-06	1.63983e-06	BIRC2/DRD2/KCNMB1/PRKAA1/PRKCE/RHOA/VCAM1	7
BP	GO:0009749	response to glucose	8/55	194/18903	8.58377e-08	3.59358e-06	1.63983e-06	ACE/CASP3/PPARD/PRKAA1/PRKCE/RHOA/SLC8A1/TGFBR2	8
BP	GO:0031589	cell-substrate adhesion	10/55	369/18903	9.52602e-08	3.93488e-06	1.79557e-06	ITGA2/MMP14/PLAU/PPARD/PRKCE/PTEN/RHOA/SLC9A1/VCAM1/VEGFA	10
BP	GO:0000302	response to reactive oxygen species	8/55	204/18903	1.26418e-07	5.15322e-06	2.35152e-06	ATP7A/CASP3/EDN1/IL1A/MMP2/PRKAA1/SLC8A1/SOD3	8
BP	GO:0010565	regulation of cellular ketone metabolic process	7/55	136/18903	1.3001e-07	5.23079e-06	2.38692e-06	BMP2/CAV1/PPARD/PRKCE/PTGS2/REST/TWIST1	7
BP	GO:0061041	regulation of wound healing	7/55	137/18903	1.36706e-07	5.42967e-06	2.47767e-06	CAV1/EDN1/PDGFA/PLAT/PLAU/PRKCE/PTEN	7
BP	GO:0043410	positive regulation of MAPK cascade	11/55	496/18903	1.53233e-07	6.00906e-06	2.74206e-06	ADORA1/BMP2/DRD2/EDN1/HIPK2/IL1A/PDGFA/PRKCE/PTEN/TGFB3/VEGFA	11
BP	GO:0060541	respiratory system development	8/55	211/18903	1.63795e-07	6.34297e-06	2.89443e-06	ACE/ADA/ATP7A/MMP14/PDGFA/TGFB3/TGFBR2/VEGFA	8
BP	GO:0048041	focal adhesion assembly	6/55	85/18903	1.6797e-07	6.42433e-06	2.93156e-06	ITGA2/MMP14/PTEN/RHOA/SLC9A1/VEGFA	6
BP	GO:0051384	response to glucocorticoid	7/55	142/18903	1.7472e-07	6.60099e-06	3.01218e-06	ACE/CASP3/EDN1/PLAT/PTGS2/REST/RHOA	7
BP	GO:0071900	regulation of protein serine/threonine kinase activity	10/55	395/18903	1.79234e-07	6.64471e-06	3.03212e-06	BMP2/CASP3/CAV1/CCNA2/EDN1/PDGFA/PTEN/RHOA/SLC8A1/VEGFA	10
BP	GO:0033273	response to vitamin	6/55	86/18903	1.80166e-07	6.64471e-06	3.03212e-06	AQP3/CYP1A1/IL1A/ITGA2/PPARD/PTGS2	6
BP	GO:0048511	rhythmic process	9/55	302/18903	2.00931e-07	7.26021e-06	3.31299e-06	ADORA1/CASP3/DRD2/MMP2/PRKAA1/PTEN/SUV39H2/TGFB3/TWIST1	9
BP	GO:0031644	regulation of nervous system process	7/55	145/18903	2.01542e-07	7.26021e-06	3.31299e-06	ADORA1/EDN1/IL1A/ITGA2/OPRD1/PTEN/SLC9A1	7
BP	GO:0002687	positive regulation of leukocyte migration	7/55	148/18903	2.31757e-07	8.25268e-06	3.76588e-06	EDN1/IL1A/ITGA2/MMP14/RHOA/VEGFA/VEGFB	7
BP	GO:0035813	regulation of renal sodium excretion	4/55	19/18903	2.40636e-07	8.42239e-06	3.84332e-06	ACE/ADORA1/DRD2/EDN1	4
BP	GO:0048286	lung alveolus development	5/55	47/18903	2.4196e-07	8.42239e-06	3.84332e-06	ACE/ADA/ATP7A/PDGFA/TGFB3	5
BP	GO:0032309	icosanoid secretion	5/55	48/18903	2.695e-07	9.2517e-06	4.22175e-06	ACE/DRD2/EDN1/IL1A/PTGS2	5
BP	GO:0018105	peptidyl-serine phosphorylation	9/55	313/18903	2.71757e-07	9.2517e-06	4.22175e-06	CAV1/HIPK2/OPRD1/PRKAA1/PRKCE/PTEN/PTGS2/TGFBR2/VEGFA	9
BP	GO:0035094	response to nicotine	5/55	49/18903	2.99464e-07	9.97569e-06	4.55212e-06	CASP3/DRD2/EDN1/MMP2/VCAM1	5
BP	GO:0045933	positive regulation of muscle contraction	5/55	49/18903	2.99464e-07	9.97569e-06	4.55212e-06	ADA/EDN1/ITGA2/PTGS2/RHOA	5
BP	GO:0045834	positive regulation of lipid metabolic process	7/55	154/18903	3.03747e-07	1.00107e-05	4.5681e-06	ADORA1/IL1A/PPARD/PRKAA1/PRKCE/PTGS2/TWIST1	7
BP	GO:0006875	cellular metal ion homeostasis	10/55	420/18903	3.15593e-07	1.02916e-05	4.6963e-06	ADORA1/ATP7A/CAV1/DRD2/EDN1/HSP90B1/IL1A/PRKCE/SLC8A1/SLC9A1	10
BP	GO:0007044	cell-substrate junction assembly	6/55	95/18903	3.26445e-07	1.05347e-05	4.80719e-06	ITGA2/MMP14/PTEN/RHOA/SLC9A1/VEGFA	6
BP	GO:0035812	renal sodium excretion	4/55	21/18903	3.69968e-07	1.18161e-05	5.39194e-06	ACE/ADORA1/DRD2/EDN1	4
BP	GO:0001503	ossification	10/55	429/18903	3.83374e-07	1.21193e-05	5.53031e-06	BMP2/LIMD1/MMP14/MMP2/PTGS2/REST/RHOA/SLC8A1/TGFB3/TWIST1	10
BP	GO:0042391	regulation of membrane potential	10/55	431/18903	4.00066e-07	1.25192e-05	5.7128e-06	ADORA1/CAV1/DRD2/EDN1/KCNK2/OPRD1/PTEN/SCN2A/SLC8A1/SLC9A1	10
BP	GO:0007160	cell-matrix adhesion	8/55	238/18903	4.10474e-07	1.27165e-05	5.80281e-06	ITGA2/MMP14/PLAU/PTEN/RHOA/SLC9A1/VCAM1/VEGFA	8
BP	GO:0043279	response to alkaloid	6/55	99/18903	4.17152e-07	1.27954e-05	5.83883e-06	CASP3/CCNA2/DRD2/PRKAA1/PRKCE/SLC8A1	6
BP	GO:0018209	peptidyl-serine modification	9/55	332/18903	4.45857e-07	1.35418e-05	6.17942e-06	CAV1/HIPK2/OPRD1/PRKAA1/PRKCE/PTEN/PTGS2/TGFBR2/VEGFA	9
BP	GO:0044062	regulation of excretion	4/55	22/18903	4.51208e-07	1.35713e-05	6.19287e-06	ACE/ADORA1/DRD2/EDN1	4
BP	GO:0055067	monovalent inorganic cation homeostasis	7/55	164/18903	4.65379e-07	1.38588e-05	6.32405e-06	ACE/ADORA1/DRD2/EDN1/IL1A/SLC8A1/SLC9A1	7
BP	GO:0150115	cell-substrate junction organization	6/55	101/18903	4.69713e-07	1.38588e-05	6.32405e-06	ITGA2/MMP14/PTEN/RHOA/SLC9A1/VEGFA	6
BP	GO:0006816	calcium ion transport	10/55	440/18903	4.83336e-07	1.40399e-05	6.4067e-06	ACE/CAV1/DRD2/EDN1/OPRD1/PRKCE/PTGS2/RHOA/SLC8A1/SLC9A1	10
BP	GO:0031960	response to corticosteroid	7/55	165/18903	4.84915e-07	1.40399e-05	6.4067e-06	ACE/CASP3/EDN1/PLAT/PTGS2/REST/RHOA	7
BP	GO:0071715	icosanoid transport	5/55	56/18903	5.90688e-07	1.69342e-05	7.72742e-06	ACE/DRD2/EDN1/IL1A/PTGS2	5
BP	GO:0009636	response to toxic substance	8/55	250/18903	5.95811e-07	1.69342e-05	7.72742e-06	ATP7A/CYGB/CYP1A1/DRD2/OPRD1/PTGS2/SCFD1/SOD3	8
BP	GO:0032963	collagen metabolic process	6/55	107/18903	6.60936e-07	1.86144e-05	8.49413e-06	CYGB/ITGA2/MMP14/MMP2/PPARD/TGFB3	6
BP	GO:0007566	embryo implantation	5/55	59/18903	7.69073e-07	2.14647e-05	9.79483e-06	MMP2/PPARD/PTGS2/TGFBR2/VEGFA	5
BP	GO:0045927	positive regulation of growth	8/55	261/18903	8.24482e-07	2.28058e-05	1.04068e-05	DRD2/EDN1/MMP14/PPARD/RHOA/SLC9A1/TGFBR2/VEGFA	8
BP	GO:0048771	tissue remodeling	7/55	179/18903	8.39717e-07	2.30216e-05	1.05053e-05	ACE/ATP7A/CAV1/IL1A/MMP14/MMP2/TGFB3	7
BP	GO:0110148	biomineralization	7/55	181/18903	9.048e-07	2.45883e-05	1.12202e-05	ADA/ADORA1/BMP2/PTGS2/SLC8A1/TGFB3/TWIST1	7
BP	GO:0010631	epithelial cell migration	9/55	366/18903	1.00478e-06	2.70679e-05	1.23517e-05	EDN1/ITGA2/PPARD/PRKCE/PTEN/PTGS2/RHOA/TGFBR2/VEGFA	9
BP	GO:0070997	neuron death	9/55	368/18903	1.0512e-06	2.80743e-05	1.28109e-05	ADORA1/CASP3/HIPK2/HYOU1/REST/RHOA/SCN2A/SLC9A1/TGFB3	9
BP	GO:0090132	epithelium migration	9/55	369/18903	1.0751e-06	2.84672e-05	1.29902e-05	EDN1/ITGA2/PPARD/PRKCE/PTEN/PTGS2/RHOA/TGFBR2/VEGFA	9
BP	GO:0050673	epithelial cell proliferation	10/55	481/18903	1.0862e-06	2.85174e-05	1.30131e-05	ATP7A/BMP2/CAV1/DRD2/MMP14/PPARD/PTEN/TWIST1/VEGFA/VEGFB	10
BP	GO:0045766	positive regulation of angiogenesis	7/55	187/18903	1.12601e-06	2.90698e-05	1.32652e-05	ANGPTL4/HIPK2/IL1A/TGFBR2/TWIST1/VEGFA/VEGFB	7
BP	GO:1904018	positive regulation of vasculature development	7/55	187/18903	1.12601e-06	2.90698e-05	1.32652e-05	ANGPTL4/HIPK2/IL1A/TGFBR2/TWIST1/VEGFA/VEGFB	7
BP	GO:0051893	regulation of focal adhesion assembly	5/55	64/18903	1.15842e-06	2.94163e-05	1.34233e-05	MMP14/PTEN/RHOA/SLC9A1/VEGFA	5
BP	GO:0090109	regulation of cell-substrate junction assembly	5/55	64/18903	1.15842e-06	2.94163e-05	1.34233e-05	MMP14/PTEN/RHOA/SLC9A1/VEGFA	5
BP	GO:0090130	tissue migration	9/55	374/18903	1.20178e-06	3.02693e-05	1.38125e-05	EDN1/ITGA2/PPARD/PRKCE/PTEN/PTGS2/RHOA/TGFBR2/VEGFA	9
BP	GO:0015718	monocarboxylic acid transport	6/55	119/18903	1.23564e-06	3.0871e-05	1.40871e-05	ACE/DRD2/EDN1/IL1A/PRKAA1/PTGS2	6
BP	GO:0022407	regulation of cell-cell adhesion	10/55	490/18903	1.28407e-06	3.18244e-05	1.45221e-05	ADA/BMP2/CASP3/CAV1/IL1A/PTEN/RHOA/TGFBR2/VCAM1/VEGFA	10
BP	GO:0032355	response to estradiol	6/55	121/18903	1.36246e-06	3.34991e-05	1.52864e-05	CASP3/CCNA2/ITGA2/MMP2/PDGFA/PTGS2	6
BP	GO:0097254	renal tubular secretion	4/55	29/18903	1.44305e-06	3.52013e-05	1.60631e-05	ACE/ADORA1/DRD2/EDN1	4
BP	GO:0030003	cellular cation homeostasis	10/55	499/18903	1.51276e-06	3.66136e-05	1.67076e-05	ADORA1/ATP7A/CAV1/DRD2/EDN1/HSP90B1/IL1A/PRKCE/SLC8A1/SLC9A1	10
BP	GO:0055007	cardiac muscle cell differentiation	6/55	124/18903	1.57248e-06	3.77639e-05	1.72325e-05	BMP2/EDN1/LMNA/SLC8A1/SLC9A1/VEGFA	6
BP	GO:0001952	regulation of cell-matrix adhesion	6/55	125/18903	1.64809e-06	3.89755e-05	1.77854e-05	MMP14/PLAU/PTEN/RHOA/SLC9A1/VEGFA	6
BP	GO:0003014	renal system process	6/55	125/18903	1.64809e-06	3.89755e-05	1.77854e-05	ACE/ADORA1/AQP3/DRD2/EDN1/RHOA	6
BP	GO:0150116	regulation of cell-substrate junction organization	5/55	69/18903	1.68879e-06	3.96355e-05	1.80865e-05	MMP14/PTEN/RHOA/SLC9A1/VEGFA	5
BP	GO:0014823	response to activity	5/55	70/18903	1.8147e-06	4.16439e-05	1.9003e-05	EDN1/ITGA2/MMP2/PPARD/PRKAA1	5
BP	GO:0030193	regulation of blood coagulation	5/55	70/18903	1.8147e-06	4.16439e-05	1.9003e-05	CAV1/EDN1/PDGFA/PLAT/PLAU	5
BP	GO:0043627	response to estrogen	5/55	70/18903	1.8147e-06	4.16439e-05	1.9003e-05	CAV1/MMP14/MMP2/TGFB3/TGFBR2	5
BP	GO:1904062	regulation of cation transmembrane transport	9/55	394/18903	1.84661e-06	4.20647e-05	1.91951e-05	ATP7A/CAV1/DRD2/EDN1/KCNMB1/PRKCE/SLC8A1/SLC9A1/TWIST1	9
BP	GO:0010632	regulation of epithelial cell migration	8/55	292/18903	1.91079e-06	4.32089e-05	1.97172e-05	EDN1/ITGA2/PRKCE/PTEN/PTGS2/RHOA/TGFBR2/VEGFA	8
BP	GO:0001763	morphogenesis of a branching structure	7/55	203/18903	1.94789e-06	4.36853e-05	1.99345e-05	BMP2/DRD2/EDN1/MMP14/PDGFA/TGFBR2/VEGFA	7
BP	GO:0051146	striated muscle cell differentiation	8/55	293/18903	1.96006e-06	4.36853e-05	1.99345e-05	BMP2/CASP3/EDN1/LMNA/MMP14/SLC8A1/SLC9A1/VEGFA	8
BP	GO:1901888	regulation of cell junction assembly	7/55	204/18903	2.01261e-06	4.45361e-05	2.03228e-05	ACE/CAV1/MMP14/PTEN/RHOA/SLC9A1/VEGFA	7
BP	GO:1901654	response to ketone	7/55	205/18903	2.07912e-06	4.55674e-05	2.07934e-05	ACE/CAV1/EDN1/PLAT/PRKAA1/PRKCE/TGFB3	7
BP	GO:1900046	regulation of hemostasis	5/55	72/18903	2.08863e-06	4.55674e-05	2.07934e-05	CAV1/EDN1/PDGFA/PLAT/PLAU	5
BP	GO:0032970	regulation of actin filament-based process	9/55	406/18903	2.36208e-06	5.09153e-05	2.32338e-05	ADORA1/CAV1/EDN1/IL1A/PDGFA/PRKCE/RHOA/SLC9A1/TGFB3	9
BP	GO:0001101	response to acid chemical	6/55	133/18903	2.36663e-06	5.09153e-05	2.32338e-05	ATP7A/CASP3/EDN1/MMP2/RHOA/VEGFA	6
BP	GO:0048662	negative regulation of smooth muscle cell proliferation	5/55	74/18903	2.3941e-06	5.11513e-05	2.33414e-05	BMP2/PPARD/PTEN/RHOA/TGFB3	5
BP	GO:0045907	positive regulation of vasoconstriction	4/55	33/18903	2.46482e-06	5.19456e-05	2.37039e-05	ACE/CAV1/PTGS2/RHOA	4
BP	GO:0098801	regulation of renal system process	4/55	33/18903	2.46482e-06	5.19456e-05	2.37039e-05	ACE/ADORA1/DRD2/EDN1	4
BP	GO:0050818	regulation of coagulation	5/55	75/18903	2.55946e-06	5.33122e-05	2.43275e-05	CAV1/EDN1/PDGFA/PLAT/PLAU	5
BP	GO:0051047	positive regulation of secretion	8/55	304/18903	2.57759e-06	5.33122e-05	2.43275e-05	ADORA1/BMP2/DRD2/EDN1/IL1A/PPARD/PRKCE/TGFB3	8
BP	GO:0042476	odontogenesis	6/55	135/18903	2.58129e-06	5.33122e-05	2.43275e-05	AQP3/BMP2/EDN1/RHOA/TGFB3/TWIST1	6
BP	GO:0048608	reproductive structure development	8/55	306/18903	2.70601e-06	5.55181e-05	2.53341e-05	ACE/CASP3/IL1A/MMP14/MMP2/PDGFA/PTEN/VEGFA	8
BP	GO:0008016	regulation of heart contraction	7/55	214/18903	2.765e-06	5.60746e-05	2.5588e-05	ADA/ADORA1/CAV1/DRD2/EDN1/SLC8A1/SLC9A1	7
BP	GO:0050678	regulation of epithelial cell proliferation	9/55	414/18903	2.77091e-06	5.60746e-05	2.5588e-05	ATP7A/BMP2/CAV1/DRD2/PPARD/PTEN/TWIST1/VEGFA/VEGFB	9
BP	GO:0034405	response to fluid shear stress	4/55	34/18903	2.78744e-06	5.60746e-05	2.5588e-05	ACE/MMP2/PTGS2/TGFB3	4
BP	GO:0030879	mammary gland development	6/55	138/18903	2.93284e-06	5.86189e-05	2.67491e-05	ATP7A/CAV1/ITGA2/TGFB3/TGFBR2/VEGFA	6
BP	GO:0061458	reproductive system development	8/55	310/18903	2.97925e-06	5.91649e-05	2.69982e-05	ACE/CASP3/IL1A/MMP14/MMP2/PDGFA/PTEN/VEGFA	8
BP	GO:0061045	negative regulation of wound healing	5/55	78/18903	3.11001e-06	6.0898e-05	2.77891e-05	EDN1/PDGFA/PLAT/PLAU/PTEN	5
BP	GO:0045860	positive regulation of protein kinase activity	9/55	420/18903	3.11629e-06	6.0898e-05	2.77891e-05	ACE/ADORA1/BMP2/DRD2/EDN1/PDGFA/RHOA/TGFBR2/VEGFA	9
BP	GO:0042180	cellular ketone metabolic process	7/55	218/18903	3.12549e-06	6.0898e-05	2.77891e-05	BMP2/CAV1/PPARD/PRKCE/PTGS2/REST/TWIST1	7
BP	GO:0043583	ear development	7/55	221/18903	3.42092e-06	6.62376e-05	3.02257e-05	BMP2/CCNA2/EDN1/KCNK2/PDGFA/TGFB3/TWIST1	7
BP	GO:0010810	regulation of cell-substrate adhesion	7/55	222/18903	3.52444e-06	6.74149e-05	3.07629e-05	MMP14/PLAU/PRKCE/PTEN/RHOA/SLC9A1/VEGFA	7
BP	GO:0032228	regulation of synaptic transmission, GABAergic	4/55	36/18903	3.52525e-06	6.74149e-05	3.07629e-05	ADORA1/DRD2/PRKCE/PTEN	4
BP	GO:0033135	regulation of peptidyl-serine phosphorylation	6/55	143/18903	3.60491e-06	6.85154e-05	3.1265e-05	CAV1/OPRD1/PRKAA1/PTEN/PTGS2/VEGFA	6
BP	GO:0034329	cell junction assembly	9/55	430/18903	3.77456e-06	7.13024e-05	3.25368e-05	ACE/CAV1/DRD2/ITGA2/MMP14/PTEN/RHOA/SLC9A1/VEGFA	9
BP	GO:0007588	excretion	4/55	37/18903	3.94403e-06	7.40522e-05	3.37916e-05	ACE/ADORA1/DRD2/EDN1	4
BP	GO:0032102	negative regulation of response to external stimulus	9/55	436/18903	4.22437e-06	7.8838e-05	3.59755e-05	ADA/ADORA1/DRD2/EDN1/PDGFA/PLAT/PLAU/PPARD/PTEN	9
BP	GO:0008406	gonad development	7/55	233/18903	4.84657e-06	8.99083e-05	4.10271e-05	ACE/CASP3/IL1A/MMP14/MMP2/PDGFA/VEGFA	7
BP	GO:0071257	cellular response to electrical stimulus	3/55	12/18903	5.0334e-06	9.28182e-05	4.23549e-05	PTEN/REST/SLC9A1	3
BP	GO:0072593	reactive oxygen species metabolic process	7/55	235/18903	5.1265e-06	9.39757e-05	4.28831e-05	ATP7A/BIRC2/CYP1A1/EDN1/RHOA/SOD3/TGFBR2	7
BP	GO:0060562	epithelial tube morphogenesis	8/55	335/18903	5.2769e-06	9.50455e-05	4.33713e-05	BMP2/CASP3/EDN1/MMP14/RHOA/TGFBR2/TWIST1/VEGFA	8
BP	GO:0071214	cellular response to abiotic stimulus	8/55	335/18903	5.2769e-06	9.50455e-05	4.33713e-05	CASP3/ITGA2/MMP2/PTEN/PTGS2/REST/SCN2A/SLC9A1	8
BP	GO:0104004	cellular response to environmental stimulus	8/55	335/18903	5.2769e-06	9.50455e-05	4.33713e-05	CASP3/ITGA2/MMP2/PTEN/PTGS2/REST/SCN2A/SLC9A1	8
CC	GO:0043679	axon terminus	6/55	115/19869	7.58462e-07	9.55902e-05	5.40032e-05	ADORA1/DRD2/ITGA2/KCNK2/OPRD1/SLC8A1	6
CC	GO:0044306	neuron projection terminus	6/55	131/19869	1.62855e-06	9.55902e-05	5.40032e-05	ADORA1/DRD2/ITGA2/KCNK2/OPRD1/SLC8A1	6
CC	GO:0042383	sarcolemma	6/55	136/19869	2.02624e-06	9.55902e-05	5.40032e-05	CAV1/SCN2A/SLC8A1/SLC9A1/TGFB3/VCAM1	6
CC	GO:0005925	focal adhesion	9/55	422/19869	2.1625e-06	9.55902e-05	5.40032e-05	CAV1/HSP90B1/HYOU1/ITGA2/LIMD1/MMP14/PLAU/RHOA/SLC9A1	9
CC	GO:0030055	cell-substrate junction	9/55	432/19869	2.6195e-06	9.55902e-05	5.40032e-05	CAV1/HSP90B1/HYOU1/ITGA2/LIMD1/MMP14/PLAU/RHOA/SLC9A1	9
CC	GO:0045121	membrane raft	8/55	326/19869	3.00066e-06	9.55902e-05	5.40032e-05	ATP7A/BIRC2/CASP3/CAV1/OPRD1/PTGS2/SLC9A1/TGFBR2	8
CC	GO:0098857	membrane microdomain	8/55	327/19869	3.06941e-06	9.55902e-05	5.40032e-05	ATP7A/BIRC2/CASP3/CAV1/OPRD1/PTGS2/SLC9A1/TGFBR2	8
BP	GO:0048568	embryonic organ development	9/55	449/18903	5.35969e-06	9.59788e-05	4.37972e-05	ADA/EDN1/HIPK2/MMP14/PDGFA/TGFB3/TGFBR2/TWIST1/VEGFA	9
BP	GO:0032965	regulation of collagen biosynthetic process	4/55	40/18903	5.42235e-06	9.65428e-05	4.40546e-05	CYGB/ITGA2/PPARD/TGFB3	4
BP	GO:0034763	negative regulation of transmembrane transport	6/55	154/18903	5.52984e-06	9.7894e-05	4.46711e-05	ACE/ATP7A/CAV1/DRD2/PRKCE/TWIST1	6
BP	GO:0045137	development of primary sexual characteristics	7/55	238/18903	5.57157e-06	9.80723e-05	4.47525e-05	ACE/CASP3/IL1A/MMP14/MMP2/PDGFA/VEGFA	7
BP	GO:0062012	regulation of small molecule metabolic process	8/55	339/18903	5.75685e-06	0.000100761	4.59795e-05	BMP2/CAV1/PPARD/PRKAA1/PRKCE/PTGS2/REST/TWIST1	8
BP	GO:0051090	regulation of DNA-binding transcription factor activity	9/55	454/18903	5.86139e-06	0.000102014	4.65514e-05	BMP2/CAV1/E2F1/EDN1/HIPK2/OPRD1/PTEN/TWIST1/VEGFA	9
BP	GO:0046688	response to copper ion	4/55	41/18903	5.9956e-06	0.000103767	4.73513e-05	ATP7A/CYP1A1/IL1A/SOD3	4
BP	GO:0003084	positive regulation of systemic arterial blood pressure	3/55	13/18903	6.52992e-06	0.000111766	5.10014e-05	ACE/ADORA1/RHOA	3
BP	GO:0070254	mucus secretion	3/55	13/18903	6.52992e-06	0.000111766	5.10014e-05	ADA/ADORA1/PRKCE	3
BP	GO:0010463	mesenchymal cell proliferation	4/55	42/18903	6.61244e-06	0.000112557	5.13621e-05	BMP2/LMNA/PDGFA/TGFBR2	4
BP	GO:0031952	regulation of protein autophosphorylation	4/55	43/18903	7.27493e-06	0.000122488	5.58937e-05	ACE/CAV1/PDGFA/VEGFA	4
BP	GO:0051602	response to electrical stimulus	4/55	43/18903	7.27493e-06	0.000122488	5.58937e-05	MMP2/PTEN/REST/SLC9A1	4
BP	GO:1904705	regulation of vascular associated smooth muscle cell proliferation	5/55	93/18903	7.40727e-06	0.000124042	5.66029e-05	EDN1/MMP2/PTEN/RHOA/TGFB3	5
BP	GO:1903035	negative regulation of response to wounding	5/55	94/18903	7.80619e-06	0.000130019	5.93306e-05	EDN1/PDGFA/PLAT/PLAU/PTEN	5
BP	GO:1990874	vascular associated smooth muscle cell proliferation	5/55	95/18903	8.22173e-06	0.000135946	6.20351e-05	EDN1/MMP2/PTEN/RHOA/TGFB3	5
BP	GO:0042754	negative regulation of circadian rhythm	3/55	14/18903	8.29368e-06	0.000135946	6.20351e-05	ADORA1/DRD2/SUV39H2	3
BP	GO:0071361	cellular response to ethanol	3/55	14/18903	8.29368e-06	0.000135946	6.20351e-05	KCNMB1/PRKAA1/PRKCE	3
BP	GO:0003073	regulation of systemic arterial blood pressure	5/55	96/18903	8.65439e-06	0.000141112	6.43925e-05	ACE/ADORA1/DRD2/EDN1/RHOA	5
BP	GO:0010712	regulation of collagen metabolic process	4/55	45/18903	8.74533e-06	0.000141848	6.47285e-05	CYGB/ITGA2/PPARD/TGFB3	4
BP	GO:0001837	epithelial to mesenchymal transition	6/55	169/18903	9.42455e-06	0.000152069	6.93924e-05	BMP2/EDN1/PTEN/TGFB3/TGFBR2/TWIST1	6
BP	GO:0048701	embryonic cranial skeleton morphogenesis	4/55	46/18903	9.55758e-06	0.000152872	6.9759e-05	MMP14/TGFB3/TGFBR2/TWIST1	4
BP	GO:0048661	positive regulation of smooth muscle cell proliferation	5/55	98/18903	9.57303e-06	0.000152872	6.9759e-05	EDN1/ITGA2/MMP2/PTGS2/TGFBR2	5
BP	GO:0045785	positive regulation of cell adhesion	9/55	484/18903	9.80336e-06	0.000155748	7.10711e-05	ADA/CAV1/IL1A/ITGA2/PRKCE/RHOA/TGFBR2/VCAM1/VEGFA	9
BP	GO:0007567	parturition	3/55	15/18903	1.03457e-05	0.000163526	7.46204e-05	CYP1A1/EDN1/MMP2	3
BP	GO:0046677	response to antibiotic	4/55	47/18903	1.04242e-05	0.000163929	7.48044e-05	ATP7A/CASP3/CYP1A1/SLC9A1	4
BP	GO:0015908	fatty acid transport	5/55	101/18903	1.10921e-05	0.000173552	7.91954e-05	ACE/DRD2/EDN1/IL1A/PPARD	5
BP	GO:0051048	negative regulation of secretion	6/55	175/18903	1.15007e-05	0.000178298	8.13611e-05	ACE/ADA/ADORA1/DRD2/EDN1/REST	6
BP	GO:0051091	positive regulation of DNA-binding transcription factor activity	7/55	266/18903	1.15105e-05	0.000178298	8.13611e-05	BMP2/CAV1/EDN1/HIPK2/OPRD1/PTEN/VEGFA	7
BP	GO:0010634	positive regulation of epithelial cell migration	6/55	176/18903	1.18801e-05	0.000182836	8.34319e-05	EDN1/ITGA2/PRKCE/PTGS2/TGFBR2/VEGFA	6
BP	GO:0033674	positive regulation of kinase activity	9/55	496/18903	1.19215e-05	0.000182836	8.34319e-05	ACE/ADORA1/BMP2/DRD2/EDN1/PDGFA/RHOA/TGFBR2/VEGFA	9
BP	GO:0050863	regulation of T cell activation	8/55	376/18903	1.22429e-05	0.00018633	8.50266e-05	ADA/CASP3/CAV1/IL1A/PTEN/RHOA/TGFBR2/VCAM1	8
BP	GO:0051099	positive regulation of binding	6/55	177/18903	1.22697e-05	0.00018633	8.50266e-05	ACE/BMP2/CAV1/HIPK2/ITGA2/TWIST1	6
BP	GO:1903037	regulation of leukocyte cell-cell adhesion	8/55	377/18903	1.24805e-05	0.000188607	8.60656e-05	ADA/CASP3/CAV1/IL1A/PTEN/RHOA/TGFBR2/VCAM1	8
BP	GO:0001659	temperature homeostasis	6/55	178/18903	1.26695e-05	0.000190534	8.69448e-05	ADORA1/CAV1/DRD2/IL1A/PTGS2/VEGFA	6
BP	GO:0071560	cellular response to transforming growth factor beta stimulus	7/55	271/18903	1.2987e-05	0.000194365	8.86931e-05	BMP2/CAV1/EDN1/HIPK2/PDGFA/TGFB3/TGFBR2	7
BP	GO:0030195	negative regulation of blood coagulation	4/55	50/18903	1.33726e-05	0.000198221	9.04526e-05	EDN1/PDGFA/PLAT/PLAU	4
BP	GO:0032964	collagen biosynthetic process	4/55	50/18903	1.33726e-05	0.000198221	9.04526e-05	CYGB/ITGA2/PPARD/TGFB3	4
BP	GO:0030900	forebrain development	8/55	383/18903	1.39893e-05	0.000206376	9.41739e-05	ATP7A/BMP2/CASP3/DRD2/E2F1/PTEN/RHOA/SLC8A1	8
BP	GO:0046890	regulation of lipid biosynthetic process	6/55	182/18903	1.43755e-05	0.000211068	9.6315e-05	BMP2/IL1A/PDGFA/PRKAA1/PTGS2/REST	6
BP	GO:1900047	negative regulation of hemostasis	4/55	51/18903	1.44794e-05	0.000211591	9.65534e-05	EDN1/PDGFA/PLAT/PLAU	4
BP	GO:0002027	regulation of heart rate	5/55	107/18903	1.46916e-05	0.000212684	9.70524e-05	ADA/CAV1/DRD2/EDN1/SLC8A1	5
BP	GO:0010717	regulation of epithelial to mesenchymal transition	5/55	107/18903	1.46916e-05	0.000212684	9.70524e-05	BMP2/PTEN/TGFB3/TGFBR2/TWIST1	5
BP	GO:0071559	response to transforming growth factor beta	7/55	277/18903	1.49627e-05	0.000215602	9.83837e-05	BMP2/CAV1/EDN1/HIPK2/PDGFA/TGFB3/TGFBR2	7
BP	GO:1903532	positive regulation of secretion by cell	7/55	278/18903	1.5315e-05	0.000219656	0.000100234	BMP2/DRD2/EDN1/IL1A/PPARD/PRKCE/TGFB3	7
CC	GO:0043025	neuronal cell body	9/55	497/19869	8.15355e-06	0.000222184	0.000125522	ADORA1/ATP7A/CASP3/CYGB/DRD2/KCNK2/PRKAA1/SLC8A1/TGFB3	9
BP	GO:1904063	negative regulation of cation transmembrane transport	5/55	109/18903	1.60744e-05	0.000229486	0.000104719	ATP7A/CAV1/DRD2/PRKCE/TWIST1	5
CC	GO:0045178	basal part of cell	7/55	272/19869	9.65649e-06	0.000233902	0.000132141	ACE/ADORA1/AQP3/ATP7A/EDN1/ITGA2/SLC9A1	7
BP	GO:0045833	negative regulation of lipid metabolic process	5/55	110/18903	1.68028e-05	0.000238302	0.000108742	ADORA1/BMP2/PDGFA/PRKAA1/REST	5
BP	GO:0001701	in utero embryonic development	8/55	393/18903	1.68457e-05	0.000238302	0.000108742	ADA/ATP7A/BMP2/EDN1/TGFB3/TGFBR2/TWIST1/VEGFA	8
BP	GO:0061138	morphogenesis of a branching epithelium	6/55	188/18903	1.72788e-05	0.000243317	0.000111031	BMP2/EDN1/MMP14/PDGFA/TGFBR2/VEGFA	6
BP	GO:0006874	cellular calcium ion homeostasis	7/55	284/18903	1.75761e-05	0.000246383	0.00011243	ADORA1/CAV1/DRD2/EDN1/HSP90B1/PRKCE/SLC8A1	7
BP	GO:0050819	negative regulation of coagulation	4/55	54/18903	1.82057e-05	0.00025406	0.000115933	EDN1/PDGFA/PLAT/PLAU	4
BP	GO:0032310	prostaglandin secretion	3/55	18/18903	1.84396e-05	0.000255026	0.000116374	EDN1/IL1A/PTGS2	3
BP	GO:0097094	craniofacial suture morphogenesis	3/55	18/18903	1.84396e-05	0.000255026	0.000116374	MMP14/TGFB3/TWIST1	3
BP	GO:0008217	regulation of blood pressure	6/55	191/18903	1.88983e-05	0.000260209	0.000118739	ACE/ADORA1/DRD2/EDN1/PTGS2/RHOA	6
BP	GO:0006631	fatty acid metabolic process	8/55	400/18903	1.91251e-05	0.000262166	0.000119632	CAV1/CYGB/CYP1A1/EDN1/PPARD/PRKAA1/PTGS2/TWIST1	8
BP	GO:0007548	sex differentiation	7/55	288/18903	1.92318e-05	0.000262467	0.000119769	ACE/CASP3/IL1A/MMP14/MMP2/PDGFA/VEGFA	7
BP	GO:0031099	regeneration	6/55	192/18903	1.94646e-05	0.00026448	0.000120688	ACE/CCNA2/MMP2/PPARD/PTEN/TGFBR2	6
BP	GO:0043270	positive regulation of ion transport	7/55	289/18903	1.96652e-05	0.000266039	0.000121399	ADORA1/CAV1/DRD2/EDN1/IL1A/KCNMB1/SLC9A1	7
BP	GO:0046942	carboxylic acid transport	7/55	290/18903	2.01067e-05	0.000270829	0.000123585	ACE/ADORA1/DRD2/EDN1/IL1A/PRKAA1/PTGS2	7
BP	GO:0022898	regulation of transmembrane transporter activity	7/55	291/18903	2.05564e-05	0.000275687	0.000125802	ATP7A/CAV1/DRD2/EDN1/PRKCE/SLC9A1/TWIST1	7
BP	GO:0034766	negative regulation of ion transmembrane transport	5/55	115/18903	2.08395e-05	0.000278279	0.000126985	ATP7A/CAV1/DRD2/PRKCE/TWIST1	5
BP	GO:0010718	positive regulation of epithelial to mesenchymal transition	4/55	56/18903	2.10529e-05	0.000279922	0.000127735	BMP2/TGFB3/TGFBR2/TWIST1	4
CC	GO:0030315	T-tubule	4/55	52/19869	1.28877e-05	0.000280953	0.000158723	SCN2A/SLC8A1/SLC9A1/TGFB3	4
BP	GO:0060044	negative regulation of cardiac muscle cell proliferation	3/55	19/18903	2.18519e-05	0.000289305	0.000132016	KCNK2/PTEN/TGFBR2	3
BP	GO:0051222	positive regulation of protein transport	7/55	294/18903	2.19556e-05	0.000289441	0.000132078	IL1A/MIEF1/PPARD/PRKAA1/PRKCE/PTGS2/TGFB3	7
BP	GO:0042692	muscle cell differentiation	8/55	409/18903	2.24324e-05	0.000294089	0.000134199	BMP2/CASP3/EDN1/LMNA/MMP14/SLC8A1/SLC9A1/VEGFA	8
BP	GO:0007626	locomotory behavior	6/55	197/18903	2.25053e-05	0.000294089	0.000134199	ATP7A/DRD2/HIPK2/OPRD1/PRKCE/PTEN	6
BP	GO:0051932	synaptic transmission, GABAergic	4/55	57/18903	2.2593e-05	0.000294089	0.000134199	ADORA1/DRD2/PRKCE/PTEN	4
BP	GO:0042886	amide transport	7/55	296/18903	2.29315e-05	0.000297245	0.000135639	ADORA1/AQP3/DRD2/EDN1/PPARD/PRKCE/REST	7
BP	GO:0043200	response to amino acid	5/55	118/18903	2.36007e-05	0.000304646	0.000139016	ATP7A/CASP3/EDN1/MMP2/RHOA	5
BP	GO:0097193	intrinsic apoptotic signaling pathway	7/55	298/18903	2.39428e-05	0.00030778	0.000140446	CASP3/CAV1/E2F1/HIPK2/HYOU1/PTGS2/SCN2A	7
BP	GO:0007159	leukocyte cell-cell adhesion	8/55	414/18903	2.4469e-05	0.000313244	0.00014294	ADA/CASP3/CAV1/IL1A/PTEN/RHOA/TGFBR2/VCAM1	8
BP	GO:0015732	prostaglandin transport	3/55	20/18903	2.56552e-05	0.000324407	0.000148034	EDN1/IL1A/PTGS2	3
BP	GO:0055093	response to hyperoxia	3/55	20/18903	2.56552e-05	0.000324407	0.000148034	CAV1/CYP1A1/MMP2	3
BP	GO:0071371	cellular response to gonadotropin stimulus	3/55	20/18903	2.56552e-05	0.000324407	0.000148034	CCNA2/EDN1/PLAT	3
BP	GO:0071901	negative regulation of protein serine/threonine kinase activity	5/55	122/18903	2.77157e-05	0.000349038	0.000159273	BMP2/CASP3/CAV1/PTEN/SLC8A1	5
BP	GO:0022612	gland morphogenesis	5/55	123/18903	2.88265e-05	0.000358653	0.000163661	CAV1/MMP2/PDGFA/TGFB3/TGFBR2	5
BP	GO:0030282	bone mineralization	5/55	123/18903	2.88265e-05	0.000358653	0.000163661	BMP2/PTGS2/SLC8A1/TGFB3/TWIST1	5
BP	GO:0097237	cellular response to toxic substance	5/55	123/18903	2.88265e-05	0.000358653	0.000163661	ATP7A/CYGB/OPRD1/PTGS2/SOD3	5
BP	GO:0007162	negative regulation of cell adhesion	7/55	308/18903	2.95689e-05	0.000366418	0.000167205	BMP2/CASP3/MMP14/MMP2/PTEN/RHOA/VEGFA	7
BP	GO:0048167	regulation of synaptic plasticity	6/55	207/18903	2.97357e-05	0.000367017	0.000167478	ACE/ADORA1/DRD2/PLAT/PTEN/PTGS2	6
BP	GO:0038083	peptidyl-tyrosine autophosphorylation	3/55	21/18903	2.98694e-05	0.000367204	0.000167563	ACE/CAV1/VEGFA	3
BP	GO:0055074	calcium ion homeostasis	7/55	309/18903	3.01869e-05	0.00036964	0.000168675	ADORA1/CAV1/DRD2/EDN1/HSP90B1/PRKCE/SLC8A1	7
BP	GO:0019722	calcium-mediated signaling	6/55	208/18903	3.05509e-05	0.000372625	0.000170037	ADA/EDN1/PRKAA1/SLC8A1/SLC9A1/VCAM1	6
BP	GO:1904951	positive regulation of establishment of protein localization	7/55	310/18903	3.08155e-05	0.000374378	0.000170837	IL1A/MIEF1/PPARD/PRKAA1/PRKCE/PTGS2/TGFB3	7
BP	GO:0071383	cellular response to steroid hormone stimulus	6/55	209/18903	3.13841e-05	0.000379796	0.000173309	ACE/EDN1/PLAT/PPARD/REST/RHOA	6
BP	GO:0046888	negative regulation of hormone secretion	4/55	62/18903	3.15645e-05	0.000380494	0.000173628	ADORA1/DRD2/EDN1/REST	4
BP	GO:0032943	mononuclear cell proliferation	7/55	312/18903	3.2105e-05	0.000385508	0.000175916	ACE/ADA/CASP3/IL1A/PTEN/TGFBR2/VCAM1	7
BP	GO:0019932	second-messenger-mediated signaling	7/55	314/18903	3.34386e-05	0.000395279	0.000180375	ADA/EDN1/PRKAA1/SLC8A1/SLC9A1/VCAM1/VEGFA	7
BP	GO:0050890	cognition	7/55	314/18903	3.34386e-05	0.000395279	0.000180375	ADORA1/CASP3/DRD2/KCNK2/PTEN/PTGS2/SCN2A	7
BP	GO:0050994	regulation of lipid catabolic process	4/55	63/18903	3.36319e-05	0.000395279	0.000180375	ADORA1/PRKAA1/PRKCE/TWIST1	4
BP	GO:0051055	negative regulation of lipid biosynthetic process	4/55	63/18903	3.36319e-05	0.000395279	0.000180375	BMP2/PDGFA/PRKAA1/REST	4
BP	GO:0070542	response to fatty acid	4/55	63/18903	3.36319e-05	0.000395279	0.000180375	E2F1/EDN1/PLAT/PTGS2	4
BP	GO:0006869	lipid transport	8/55	433/18903	3.36842e-05	0.000395279	0.000180375	ACE/CAV1/DRD2/EDN1/IL1A/PPARD/PRKAA1/PTGS2	8
BP	GO:0006883	cellular sodium ion homeostasis	3/55	22/18903	3.45144e-05	0.000401976	0.00018343	IL1A/SLC8A1/SLC9A1	3
BP	GO:0030728	ovulation	3/55	22/18903	3.45144e-05	0.000401976	0.00018343	MMP2/PLAT/PTGS2	3
BP	GO:0030258	lipid modification	6/55	213/18903	3.49013e-05	0.000403548	0.000184148	CYGB/CYP1A1/PPARD/PRKAA1/PTEN/TWIST1	6
BP	GO:0046683	response to organophosphorus	5/55	128/18903	3.49099e-05	0.000403548	0.000184148	BIRC2/HSP90B1/PLAT/PTGS2/SLC8A1	5
BP	GO:0071384	cellular response to corticosteroid stimulus	4/55	64/18903	3.57968e-05	0.000412262	0.000188124	ACE/EDN1/PLAT/REST	4
BP	GO:2000027	regulation of animal organ morphogenesis	5/55	129/18903	3.62377e-05	0.000415794	0.000189736	BMP2/EDN1/PDGFA/RHOA/VEGFA	5
BP	GO:0042542	response to hydrogen peroxide	5/55	130/18903	3.76043e-05	0.000429883	0.000196165	CASP3/EDN1/MMP2/PRKAA1/SLC8A1	5
BP	GO:0072503	cellular divalent inorganic cation homeostasis	7/55	323/18903	4.00183e-05	0.000455796	0.00020799	ADORA1/CAV1/DRD2/EDN1/HSP90B1/PRKCE/SLC8A1	7
BP	GO:0015849	organic acid transport	7/55	324/18903	4.08108e-05	0.00046312	0.000211332	ACE/ADORA1/DRD2/EDN1/IL1A/PPARD/PRKAA1	7
BP	GO:1901214	regulation of neuron death	7/55	325/18903	4.16162e-05	0.000470536	0.000214716	ADORA1/CASP3/HIPK2/HYOU1/REST/RHOA/TGFB3	7
BP	GO:0035303	regulation of dephosphorylation	5/55	133/18903	4.19452e-05	0.000472531	0.000215626	ADORA1/BMP2/DRD2/HSP90B1/ITGA2	5
BP	GO:0032409	regulation of transporter activity	7/55	326/18903	4.24346e-05	0.000476313	0.000217352	ATP7A/CAV1/DRD2/EDN1/PRKCE/SLC9A1/TWIST1	7
BP	GO:0050804	modulation of chemical synaptic transmission	8/55	448/18903	4.2872e-05	0.000479485	0.000218799	ACE/ADORA1/DRD2/EDN1/PLAT/PRKCE/PTEN/PTGS2	8
BP	GO:0099177	regulation of trans-synaptic signaling	8/55	449/18903	4.35525e-05	0.000485344	0.000221473	ACE/ADORA1/DRD2/EDN1/PLAT/PRKCE/PTEN/PTGS2	8
BP	GO:0071496	cellular response to external stimulus	7/55	328/18903	4.41112e-05	0.000489808	0.00022351	AQP3/ITGA2/PRKAA1/PTGS2/SLC9A1/TBL2/VCAM1	7
BP	GO:0003181	atrioventricular valve morphogenesis	3/55	24/18903	4.51751e-05	0.00049983	0.000228083	BMP2/TGFBR2/TWIST1	3
BP	GO:0007596	blood coagulation	6/55	225/18903	4.73947e-05	0.000522522	0.000238438	CAV1/EDN1/ITGA2/PDGFA/PLAT/PLAU	6
BP	GO:0048638	regulation of developmental growth	7/55	332/18903	4.76279e-05	0.000523232	0.000238762	DRD2/EDN1/KCNK2/PPARD/PTEN/TGFBR2/VEGFA	7
BP	GO:0055021	regulation of cardiac muscle tissue growth	4/55	69/18903	4.81837e-05	0.000527158	0.000240553	EDN1/KCNK2/PTEN/TGFBR2	4
BP	GO:1904019	epithelial cell apoptotic process	5/55	137/18903	4.83256e-05	0.000527158	0.000240553	ANGPTL4/CASP3/E2F1/PRKAA1/TGFBR2	5
BP	GO:0016055	Wnt signaling pathway	8/55	456/18903	4.85738e-05	0.000528005	0.00024094	BMP2/CAV1/DRD2/EDN1/LIMD1/PRKAA1/PTEN/RHOA	8
BP	GO:0198738	cell-cell signaling by wnt	8/55	458/18903	5.00942e-05	0.000542629	0.000247613	BMP2/CAV1/DRD2/EDN1/LIMD1/PRKAA1/PTEN/RHOA	8
BP	GO:0050927	positive regulation of positive chemotaxis	3/55	25/18903	5.12296e-05	0.000552994	0.000252343	ITGA2/VEGFA/VEGFB	3
BP	GO:0071241	cellular response to inorganic substance	6/55	229/18903	5.22756e-05	0.000562326	0.000256601	ATP7A/CCNA2/CYP1A1/EDN1/PRKAA1/PTGS2	6
BP	GO:0002790	peptide secretion	6/55	230/18903	5.35566e-05	0.000570466	0.000260316	ADORA1/DRD2/EDN1/PPARD/PRKCE/REST	6
BP	GO:0050817	coagulation	6/55	230/18903	5.35566e-05	0.000570466	0.000260316	CAV1/EDN1/ITGA2/PDGFA/PLAT/PLAU	6
BP	GO:0060048	cardiac muscle contraction	5/55	140/18903	5.35847e-05	0.000570466	0.000260316	ADORA1/CAV1/SLC8A1/SLC9A1/VEGFB	5
BP	GO:0007599	hemostasis	6/55	231/18903	5.48627e-05	0.000580439	0.000264867	CAV1/EDN1/ITGA2/PDGFA/PLAT/PLAU	6
BP	GO:0032103	positive regulation of response to external stimulus	8/55	464/18903	5.48963e-05	0.000580439	0.000264867	ACE/EDN1/ITGA2/PLAT/PLAU/PTGS2/VEGFA/VEGFB	8
BP	GO:0060348	bone development	6/55	233/18903	5.75513e-05	0.000602832	0.000275085	BMP2/MMP14/RHOA/TGFB3/TGFBR2/TWIST1	6
BP	GO:0002026	regulation of the force of heart contraction	3/55	26/18903	5.77925e-05	0.000602832	0.000275085	CAV1/SLC8A1/SLC9A1	3
BP	GO:0035994	response to muscle stretch	3/55	26/18903	5.77925e-05	0.000602832	0.000275085	EDN1/SLC8A1/SLC9A1	3
BP	GO:0050926	regulation of positive chemotaxis	3/55	26/18903	5.77925e-05	0.000602832	0.000275085	ITGA2/VEGFA/VEGFB	3
BP	GO:0046883	regulation of hormone secretion	6/55	234/18903	5.89347e-05	0.000612683	0.00027958	ADORA1/DRD2/EDN1/PPARD/PRKCE/REST	6
BP	GO:0023061	signal release	8/55	470/18903	6.0077e-05	0.000619025	0.000282474	ADORA1/DRD2/EDN1/IL1A/PPARD/PRKCE/PTGS2/REST	8
BP	GO:0050805	negative regulation of synaptic transmission	4/55	73/18903	6.01441e-05	0.000619025	0.000282474	ADORA1/DRD2/PTEN/PTGS2	4
BP	GO:1904888	cranial skeletal system development	4/55	73/18903	6.01441e-05	0.000619025	0.000282474	MMP14/TGFB3/TGFBR2/TWIST1	4
BP	GO:1903131	mononuclear cell differentiation	8/55	473/18903	6.28165e-05	0.000644389	0.000294049	ADA/ATP7A/IL1A/MMP14/RHOA/TGFBR2/VCAM1/VEGFA	8
BP	GO:0014065	phosphatidylinositol 3-kinase signaling	5/55	145/18903	6.33219e-05	0.00064743	0.000295436	EDN1/PDGFA/PPARD/PTEN/TWIST1	5
BP	GO:0070661	leukocyte proliferation	7/55	348/18903	6.40802e-05	0.000652618	0.000297804	ACE/ADA/CASP3/IL1A/PTEN/TGFBR2/VCAM1	7
BP	GO:0003171	atrioventricular valve development	3/55	27/18903	6.48827e-05	0.000652618	0.000297804	BMP2/TGFBR2/TWIST1	3
BP	GO:0014829	vascular associated smooth muscle contraction	3/55	27/18903	6.48827e-05	0.000652618	0.000297804	EDN1/RHOA/SLC8A1	3
BP	GO:0031954	positive regulation of protein autophosphorylation	3/55	27/18903	6.48827e-05	0.000652618	0.000297804	ACE/PDGFA/VEGFA	3
BP	GO:0036296	response to increased oxygen levels	3/55	27/18903	6.48827e-05	0.000652618	0.000297804	CAV1/CYP1A1/MMP2	3
BP	GO:0045765	regulation of angiogenesis	7/55	349/18903	6.5246e-05	0.000654149	0.000298502	ANGPTL4/HIPK2/IL1A/TGFBR2/TWIST1/VEGFA/VEGFB	7
BP	GO:0050670	regulation of lymphocyte proliferation	6/55	239/18903	6.62562e-05	0.000662135	0.000302146	ADA/CASP3/IL1A/PTEN/TGFBR2/VCAM1	6
BP	GO:0050810	regulation of steroid biosynthetic process	4/55	75/18903	6.68742e-05	0.000666162	0.000303984	BMP2/IL1A/PRKAA1/REST	4
BP	GO:0051592	response to calcium ion	5/55	147/18903	6.7578e-05	0.000671015	0.000306198	AQP3/CAV1/EDN1/KCNMB1/PRKAA1	5
BP	GO:0060420	regulation of heart growth	4/55	76/18903	7.04376e-05	0.000697174	0.000318136	EDN1/KCNK2/PTEN/TGFBR2	4
BP	GO:0097529	myeloid leukocyte migration	6/55	242/18903	7.09868e-05	0.000700373	0.000319595	EDN1/IL1A/MMP14/MMP2/VEGFA/VEGFB	6
CC	GO:0031093	platelet alpha granule lumen	4/55	67/19869	3.53826e-05	0.000701218	0.000396149	PDGFA/TGFB3/VEGFA/VEGFB	4
BP	GO:0050996	positive regulation of lipid catabolic process	3/55	28/18903	7.2519e-05	0.000708379	0.000323249	ADORA1/PRKCE/TWIST1	3
BP	GO:1901342	regulation of vasculature development	7/55	355/18903	7.26117e-05	0.000708379	0.000323249	ANGPTL4/HIPK2/IL1A/TGFBR2/TWIST1/VEGFA/VEGFB	7
BP	GO:0032944	regulation of mononuclear cell proliferation	6/55	243/18903	7.26223e-05	0.000708379	0.000323249	ADA/CASP3/IL1A/PTEN/TGFBR2/VCAM1	6
BP	GO:0010876	lipid localization	8/55	483/18903	7.27129e-05	0.000708379	0.000323249	ACE/CAV1/DRD2/EDN1/IL1A/PPARD/PRKAA1/PTGS2	8
BP	GO:0072507	divalent inorganic cation homeostasis	7/55	356/18903	7.3903e-05	0.000717716	0.000327509	ADORA1/CAV1/DRD2/EDN1/HSP90B1/PRKCE/SLC8A1	7
BP	GO:1903036	positive regulation of response to wounding	4/55	77/18903	7.41373e-05	0.000717742	0.000327521	ATP7A/PLAT/PLAU/PRKCE	4
BP	GO:0034614	cellular response to reactive oxygen species	5/55	150/18903	7.43722e-05	0.000717773	0.000327535	ATP7A/EDN1/MMP2/PRKAA1/SOD3	5
BP	GO:0055117	regulation of cardiac muscle contraction	4/55	78/18903	7.79766e-05	0.000750223	0.000342343	ADORA1/CAV1/SLC8A1/SLC9A1	4
BP	GO:0062013	positive regulation of small molecule metabolic process	5/55	152/18903	7.91862e-05	0.000757514	0.00034567	PPARD/PRKAA1/PRKCE/PTGS2/TWIST1	5
BP	GO:0001655	urogenital system development	7/55	360/18903	7.92576e-05	0.000757514	0.00034567	ACE/BMP2/MMP2/PDGFA/PTEN/RHOA/VEGFA	7
BP	GO:0006813	potassium ion transport	6/55	247/18903	7.94681e-05	0.000757514	0.00034567	ADORA1/CAV1/DRD2/KCNK2/KCNMB1/SLC9A1	6
BP	GO:0034698	response to gonadotropin	3/55	29/18903	8.072e-05	0.000767088	0.000350039	CCNA2/EDN1/PLAT	3
BP	GO:0007193	adenylate cyclase-inhibiting G protein-coupled receptor signaling pathway	4/55	79/18903	8.19587e-05	0.000776477	0.000354323	ADORA1/DRD2/EDN1/OPRD1	4
BP	GO:0003151	outflow tract morphogenesis	4/55	80/18903	8.60868e-05	0.0008131	0.000371035	EDN1/TGFBR2/TWIST1/VEGFA	4
BP	GO:0032956	regulation of actin cytoskeleton organization	7/55	365/18903	8.63931e-05	0.000813513	0.000371224	EDN1/IL1A/PDGFA/PRKCE/RHOA/SLC9A1/TGFB3	7
BP	GO:0050870	positive regulation of T cell activation	6/55	251/18903	8.68197e-05	0.000815052	0.000371926	ADA/CAV1/IL1A/RHOA/TGFBR2/VCAM1	6
BP	GO:0048762	mesenchymal cell differentiation	6/55	252/18903	8.87397e-05	0.000830561	0.000379003	BMP2/EDN1/PTEN/TGFB3/TGFBR2/TWIST1	6
BP	GO:0010464	regulation of mesenchymal cell proliferation	3/55	30/18903	8.95043e-05	0.000835194	0.000381117	LMNA/PDGFA/TGFBR2	3
BP	GO:0014855	striated muscle cell proliferation	4/55	81/18903	9.0364e-05	0.000840684	0.000383622	KCNK2/PPARD/PTEN/TGFBR2	4
BP	GO:0030336	negative regulation of cell migration	7/55	368/18903	9.09206e-05	0.000843329	0.000384829	ADA/ADORA1/CYGB/DRD2/PPARD/PTEN/RHOA	7
BP	GO:0048754	branching morphogenesis of an epithelial tube	5/55	157/18903	9.22741e-05	0.000853329	0.000389392	BMP2/EDN1/MMP14/TGFBR2/VEGFA	5
BP	GO:0015833	peptide transport	6/55	254/18903	9.26814e-05	0.000854545	0.000389947	ADORA1/DRD2/EDN1/PPARD/PRKCE/REST	6
BP	GO:0006814	sodium ion transport	6/55	255/18903	9.47039e-05	0.000865465	0.000394931	DRD2/EDN1/PRKCE/SCN2A/SLC8A1/SLC9A1	6
BP	GO:0021537	telencephalon development	6/55	255/18903	9.47039e-05	0.000865465	0.000394931	BMP2/CASP3/DRD2/PTEN/RHOA/SLC8A1	6
BP	GO:0051402	neuron apoptotic process	6/55	255/18903	9.47039e-05	0.000865465	0.000394931	CASP3/HIPK2/HYOU1/RHOA/SCN2A/TGFB3	6
BP	GO:0015711	organic anion transport	7/55	372/18903	9.7257e-05	0.000882169	0.000402553	ACE/ADORA1/DRD2/EDN1/IL1A/PRKAA1/PTGS2	7
BP	GO:0051098	regulation of binding	7/55	372/18903	9.7257e-05	0.000882169	0.000402553	ACE/BMP2/CAV1/E2F1/HIPK2/ITGA2/TWIST1	7
BP	GO:0050708	regulation of protein secretion	6/55	257/18903	9.88545e-05	0.000882169	0.000402553	DRD2/IL1A/PPARD/PRKCE/REST/TGFB3	6
BP	GO:0010039	response to iron ion	3/55	31/18903	9.88901e-05	0.000882169	0.000402553	ATP7A/CYP1A1/DRD2	3
BP	GO:0034694	response to prostaglandin	3/55	31/18903	9.88901e-05	0.000882169	0.000402553	EDN1/PRKAA1/PRKCE	3
BP	GO:0055022	negative regulation of cardiac muscle tissue growth	3/55	31/18903	9.88901e-05	0.000882169	0.000402553	KCNK2/PTEN/TGFBR2	3
BP	GO:0061117	negative regulation of heart growth	3/55	31/18903	9.88901e-05	0.000882169	0.000402553	KCNK2/PTEN/TGFBR2	3
BP	GO:1901653	cellular response to peptide	7/55	373/18903	9.88961e-05	0.000882169	0.000402553	CAV1/CCNA2/EDN1/PLAT/PRKAA1/SLC9A1/VCAM1	7
BP	GO:0030500	regulation of bone mineralization	4/55	83/18903	9.93792e-05	0.000882169	0.000402553	BMP2/SLC8A1/TGFB3/TWIST1	4
BP	GO:0055013	cardiac muscle cell development	4/55	83/18903	9.93792e-05	0.000882169	0.000402553	EDN1/LMNA/SLC8A1/VEGFA	4
CC	GO:0099056	integral component of presynaptic membrane	4/55	73/19869	4.96304e-05	0.000901619	0.000509364	ADORA1/DRD2/OPRD1/SCN2A	4
BP	GO:0010921	regulation of phosphatase activity	4/55	84/18903	0.000104124	0.000919018	0.000419368	BMP2/DRD2/HSP90B1/ITGA2	4
BP	GO:0051899	membrane depolarization	4/55	84/18903	0.000104124	0.000919018	0.000419368	CAV1/EDN1/SCN2A/SLC8A1	4
BP	GO:0090068	positive regulation of cell cycle process	6/55	260/18903	0.000105351	0.000927207	0.000423105	CYP1A1/DRD2/EDN1/IL1A/PRKCE/RHOA	6
BP	GO:0050767	regulation of neurogenesis	7/55	377/18903	0.00010568	0.000927468	0.000423224	ACE/BMP2/DRD2/E2F1/PTEN/REST/VEGFA	7
BP	GO:0033198	response to ATP	3/55	32/18903	0.000108896	0.000950306	0.000433645	HSP90B1/PTGS2/SLC8A1	3
BP	GO:1901889	negative regulation of cell junction assembly	3/55	32/18903	0.000108896	0.000950306	0.000433645	ACE/MMP14/PTEN	3
BP	GO:0018108	peptidyl-tyrosine phosphorylation	7/55	380/18903	0.000111013	0.000966062	0.000440835	ACE/ADORA1/CAV1/HIPK2/PDGFA/PRKCE/VEGFA	7
BP	GO:0030856	regulation of epithelial cell differentiation	5/55	164/18903	0.000113322	0.000983397	0.000448745	AQP3/BMP2/CAV1/IL1A/VEGFA	5
BP	GO:0006970	response to osmotic stress	4/55	86/18903	0.000114103	0.000984658	0.000449321	CASP3/ITGA2/PTGS2/SCN2A	4
BP	GO:0032092	positive regulation of protein binding	4/55	86/18903	0.000114103	0.000984658	0.000449321	ACE/BMP2/CAV1/HIPK2	4
BP	GO:0018212	peptidyl-tyrosine modification	7/55	382/18903	0.000114689	0.00098696	0.000450371	ACE/ADORA1/CAV1/HIPK2/PDGFA/PRKCE/VEGFA	7
BP	GO:2000146	negative regulation of cell motility	7/55	383/18903	0.000116563	0.00100031	0.000456465	ADA/ADORA1/CYGB/DRD2/PPARD/PTEN/RHOA	7
BP	GO:0048145	regulation of fibroblast proliferation	4/55	87/18903	0.000119345	0.00101869	0.000464852	CAV1/CCNA2/E2F1/PDGFA	4
BP	GO:0050730	regulation of peptidyl-tyrosine phosphorylation	6/55	266/18903	0.000119363	0.00101869	0.000464852	ACE/ADORA1/CAV1/PDGFA/PRKCE/VEGFA	6
BP	GO:0030307	positive regulation of cell growth	5/55	167/18903	0.000123395	0.00105021	0.000479234	EDN1/MMP14/RHOA/SLC9A1/VEGFA	5
BP	GO:0048639	positive regulation of developmental growth	5/55	168/18903	0.000126901	0.00107417	0.000490167	DRD2/EDN1/PPARD/TGFBR2/VEGFA	5
BP	GO:0070663	regulation of leukocyte proliferation	6/55	269/18903	0.000126903	0.00107417	0.000490167	ADA/CASP3/IL1A/PTEN/TGFBR2/VCAM1	6
BP	GO:0048678	response to axon injury	4/55	89/18903	0.00013035	0.00110034	0.000502107	DRD2/KCNK2/MMP2/PTEN	4
BP	GO:0060317	cardiac epithelial to mesenchymal transition	3/55	34/18903	0.000130837	0.00110145	0.000502615	BMP2/TGFBR2/TWIST1	3
CC	GO:0099699	integral component of synaptic membrane	5/55	155/19869	6.87905e-05	0.00110697	0.000625378	ADORA1/DRD2/OPRD1/SCN2A/SLC8A1	5
CC	GO:0098889	intrinsic component of presynaptic membrane	4/55	80/19869	7.109e-05	0.00110697	0.000625378	ADORA1/DRD2/OPRD1/SCN2A	4
BP	GO:0035637	multicellular organismal signaling	5/55	170/18903	0.000134141	0.00112316	0.000512521	CAV1/ITGA2/SCN2A/SLC8A1/SLC9A1	5
BP	GO:0050806	positive regulation of synaptic transmission	5/55	170/18903	0.000134141	0.00112316	0.000512521	ADORA1/DRD2/PRKCE/PTEN/PTGS2	5
BP	GO:0055006	cardiac cell development	4/55	90/18903	0.000136119	0.00113665	0.000518678	EDN1/LMNA/SLC8A1/VEGFA	4
BP	GO:0007611	learning or memory	6/55	273/18903	0.000137541	0.00114544	0.000522689	CASP3/DRD2/KCNK2/PTEN/PTGS2/SCN2A	6
BP	GO:1901216	positive regulation of neuron death	4/55	91/18903	0.000142071	0.00117999	0.000538456	ADORA1/CASP3/REST/RHOA	4
BP	GO:1903039	positive regulation of leukocyte cell-cell adhesion	6/55	275/18903	0.00014312	0.00118552	0.000540978	ADA/CAV1/IL1A/RHOA/TGFBR2/VCAM1	6
BP	GO:0002028	regulation of sodium ion transport	4/55	92/18903	0.00014821	0.00122441	0.000558725	DRD2/PRKCE/SLC8A1/SLC9A1	4
BP	GO:0031214	biomineral tissue development	5/55	174/18903	0.000149568	0.00123235	0.000562346	BMP2/PTGS2/SLC8A1/TGFB3/TWIST1	5
BP	GO:0051251	positive regulation of lymphocyte activation	7/55	400/18903	0.000152453	0.00125278	0.000571672	ADA/CAV1/IL1A/MMP14/RHOA/TGFBR2/VCAM1	7
BP	GO:0044070	regulation of anion transport	4/55	93/18903	0.000154538	0.00126322	0.000576433	ADORA1/EDN1/IL1A/PRKAA1	4
BP	GO:0055017	cardiac muscle tissue growth	4/55	93/18903	0.000154538	0.00126322	0.000576433	EDN1/KCNK2/PTEN/TGFBR2	4
BP	GO:0001569	branching involved in blood vessel morphogenesis	3/55	36/18903	0.000155471	0.00126417	0.000576868	EDN1/TGFBR2/VEGFA	3
BP	GO:0045777	positive regulation of blood pressure	3/55	36/18903	0.000155471	0.00126417	0.000576868	ACE/ADORA1/RHOA	3
BP	GO:0032412	regulation of ion transmembrane transporter activity	6/55	281/18903	0.000160939	0.00129938	0.000592936	ATP7A/CAV1/DRD2/EDN1/PRKCE/SLC9A1	6
BP	GO:0002793	positive regulation of peptide secretion	4/55	94/18903	0.00016106	0.00129938	0.000592936	ADORA1/DRD2/PPARD/PRKCE	4
BP	GO:0048704	embryonic skeletal system morphogenesis	4/55	94/18903	0.00016106	0.00129938	0.000592936	MMP14/TGFB3/TGFBR2/TWIST1	4
BP	GO:0006694	steroid biosynthetic process	5/55	178/18903	0.000166319	0.00133486	0.000609127	BMP2/CYP1A1/IL1A/PRKAA1/REST	5
BP	GO:0048015	phosphatidylinositol-mediated signaling	5/55	178/18903	0.000166319	0.00133486	0.000609127	EDN1/PDGFA/PPARD/PTEN/TWIST1	5
BP	GO:0071312	cellular response to alkaloid	3/55	37/18903	0.000168841	0.0013516	0.000616764	CASP3/CCNA2/SLC8A1	3
CC	GO:0099240	intrinsic component of synaptic membrane	5/55	166/19869	9.51266e-05	0.00138251	0.00078104	ADORA1/DRD2/OPRD1/SCN2A/SLC8A1	5
BP	GO:0019217	regulation of fatty acid metabolic process	4/55	96/18903	0.000174696	0.00139487	0.000636508	CAV1/PPARD/PTGS2/TWIST1	4
BP	GO:0006941	striated muscle contraction	5/55	181/18903	0.000179797	0.0014319	0.000653409	ADORA1/CAV1/SLC8A1/SLC9A1/VEGFB	5
CC	GO:0150034	distal axon	6/55	278/19869	0.000115939	0.00143698	0.000811816	ADORA1/DRD2/ITGA2/KCNK2/OPRD1/SLC8A1	6
CC	GO:0031091	platelet alpha granule	4/55	91/19869	0.000117457	0.00143698	0.000811816	PDGFA/TGFB3/VEGFA/VEGFB	4
CC	GO:0043197	dendritic spine	5/55	175/19869	0.000121939	0.00143698	0.000811816	ADORA1/DRD2/OPRD1/RHOA/SLC8A1	5
CC	GO:0044309	neuron spine	5/55	176/19869	0.000125242	0.00143698	0.000811816	ADORA1/DRD2/OPRD1/RHOA/SLC8A1	5
BP	GO:0006942	regulation of striated muscle contraction	4/55	97/18903	0.000181818	0.00144429	0.000659061	ADORA1/CAV1/SLC8A1/SLC9A1	4
BP	GO:0003203	endocardial cushion morphogenesis	3/55	38/18903	0.000182936	0.0014468	0.000660207	BMP2/TGFBR2/TWIST1	3
BP	GO:0034599	cellular response to oxidative stress	6/55	288/18903	0.000183905	0.0014468	0.000660207	ATP7A/EDN1/MMP2/PRKAA1/REST/SOD3	6
BP	GO:0002791	regulation of peptide secretion	5/55	182/18903	0.00018447	0.0014468	0.000660207	ADORA1/DRD2/PPARD/PRKCE/REST	5
BP	GO:0042129	regulation of T cell proliferation	5/55	182/18903	0.00018447	0.0014468	0.000660207	CASP3/IL1A/PTEN/TGFBR2/VCAM1	5
BP	GO:0048017	inositol lipid-mediated signaling	5/55	182/18903	0.00018447	0.0014468	0.000660207	EDN1/PDGFA/PPARD/PTEN/TWIST1	5
BP	GO:0050727	regulation of inflammatory response	7/55	414/18903	0.000188333	0.0014693	0.000670472	ACE/ADA/ADORA1/BIRC2/ITGA2/PPARD/PTGS2	7
BP	GO:0060349	bone morphogenesis	4/55	98/18903	0.000189148	0.0014693	0.000670472	MMP14/TGFB3/TGFBR2/TWIST1	4
BP	GO:0008361	regulation of cell size	5/55	183/18903	0.000189235	0.0014693	0.000670472	ATP7A/EDN1/PTEN/RHOA/VEGFA	5
BP	GO:0071466	cellular response to xenobiotic stimulus	5/55	183/18903	0.000189235	0.0014693	0.000670472	CYP1A1/E2F1/EDN1/PRKAA1/REST	5
BP	GO:0090087	regulation of peptide transport	5/55	184/18903	0.000194094	0.0015027	0.000685716	ADORA1/DRD2/PPARD/PRKCE/REST	5
BP	GO:0046879	hormone secretion	6/55	291/18903	0.000194507	0.0015027	0.000685716	ADORA1/DRD2/EDN1/PPARD/PRKCE/REST	6
BP	GO:0001990	regulation of systemic arterial blood pressure by hormone	3/55	39/18903	0.000197773	0.00152035	0.000693768	ACE/EDN1/RHOA	3
BP	GO:0046621	negative regulation of organ growth	3/55	39/18903	0.000197773	0.00152035	0.000693768	KCNK2/PTEN/TGFBR2	3
BP	GO:0030098	lymphocyte differentiation	7/55	419/18903	0.000202694	0.00154857	0.000706647	ADA/ATP7A/IL1A/MMP14/RHOA/TGFBR2/VCAM1	7
BP	GO:0040013	negative regulation of locomotion	7/55	419/18903	0.000202694	0.00154857	0.000706647	ADA/ADORA1/CYGB/DRD2/PPARD/PTEN/RHOA	7
BP	GO:0009266	response to temperature stimulus	5/55	186/18903	0.000204096	0.00154857	0.000706647	ADORA1/IL1A/PRKAA1/PTGS2/SLC9A1	5
BP	GO:0043405	regulation of MAP kinase activity	5/55	186/18903	0.000204096	0.00154857	0.000706647	BMP2/CAV1/EDN1/PDGFA/VEGFA	5
BP	GO:0097306	cellular response to alcohol	4/55	100/18903	0.000204443	0.00154857	0.000706647	ACE/KCNMB1/PRKAA1/PRKCE	4
BP	GO:0098869	cellular oxidant detoxification	4/55	100/18903	0.000204443	0.00154857	0.000706647	ATP7A/CYGB/PTGS2/SOD3	4
BP	GO:0048562	embryonic organ morphogenesis	6/55	294/18903	0.000205588	0.00155344	0.00070887	EDN1/HIPK2/MMP14/TGFB3/TGFBR2/TWIST1	6
BP	GO:0043434	response to peptide hormone	7/55	421/18903	0.000208681	0.00157298	0.000717784	CAV1/CCNA2/EDN1/PLAT/PRKAA1/PTGS2/SLC9A1	7
BP	GO:0010762	regulation of fibroblast migration	3/55	40/18903	0.000213369	0.00159281	0.000726835	CYGB/PRKCE/SLC8A1	3
BP	GO:0032941	secretion by tissue	3/55	40/18903	0.000213369	0.00159281	0.000726835	ADA/ADORA1/PRKCE	3
BP	GO:0045923	positive regulation of fatty acid metabolic process	3/55	40/18903	0.000213369	0.00159281	0.000726835	PPARD/PTGS2/TWIST1	3
BP	GO:0071392	cellular response to estradiol stimulus	3/55	40/18903	0.000213369	0.00159281	0.000726835	CCNA2/ITGA2/MMP2	3
BP	GO:1903169	regulation of calcium ion transmembrane transport	5/55	188/18903	0.000214488	0.00159731	0.000728889	CAV1/DRD2/PRKCE/SLC8A1/SLC9A1	5
BP	GO:0019218	regulation of steroid metabolic process	4/55	102/18903	0.000220612	0.00163116	0.000744333	BMP2/IL1A/PRKAA1/REST	4
BP	GO:0035249	synaptic transmission, glutamatergic	4/55	102/18903	0.000220612	0.00163116	0.000744333	ADORA1/DRD2/PLAT/PTGS2	4
BP	GO:0060419	heart growth	4/55	102/18903	0.000220612	0.00163116	0.000744333	EDN1/KCNK2/PTEN/TGFBR2	4
BP	GO:0046620	regulation of organ growth	4/55	103/18903	0.000229032	0.00167896	0.000766146	EDN1/KCNK2/PTEN/TGFBR2	4
BP	GO:0048144	fibroblast proliferation	4/55	103/18903	0.000229032	0.00167896	0.000766146	CAV1/CCNA2/E2F1/PDGFA	4
BP	GO:0070167	regulation of biomineral tissue development	4/55	103/18903	0.000229032	0.00167896	0.000766146	BMP2/SLC8A1/TGFB3/TWIST1	4
BP	GO:0009914	hormone transport	6/55	300/18903	0.000229245	0.00167896	0.000766146	ADORA1/DRD2/EDN1/PPARD/PRKCE/REST	6
BP	GO:0043588	skin development	6/55	302/18903	0.00023759	0.00173256	0.000790605	AQP3/ATP7A/CASP3/IL1A/ITGA2/PDGFA	6
BP	GO:0110020	regulation of actomyosin structure organization	4/55	104/18903	0.000237682	0.00173256	0.000790605	EDN1/RHOA/SLC9A1/TGFB3	4
BP	GO:0048839	inner ear development	5/55	193/18903	0.000242233	0.00176159	0.000803852	BMP2/CCNA2/KCNK2/PDGFA/TGFB3	5
BP	GO:0021700	developmental maturation	6/55	304/18903	0.000246174	0.00177641	0.000810613	BMP2/EDN1/MMP2/PTEN/RHOA/VEGFA	6
BP	GO:0008585	female gonad development	4/55	105/18903	0.000246564	0.00177641	0.000810613	CASP3/MMP14/MMP2/VEGFA	4
BP	GO:0110149	regulation of biomineralization	4/55	105/18903	0.000246564	0.00177641	0.000810613	BMP2/SLC8A1/TGFB3/TWIST1	4
BP	GO:1901655	cellular response to ketone	4/55	105/18903	0.000246564	0.00177641	0.000810613	ACE/PLAT/PRKAA1/PRKCE	4
BP	GO:0046651	lymphocyte proliferation	6/55	305/18903	0.000250557	0.00180098	0.000821828	ADA/CASP3/IL1A/PTEN/TGFBR2/VCAM1	6
BP	GO:0071375	cellular response to peptide hormone stimulus	6/55	306/18903	0.000255	0.00182868	0.000834468	CAV1/CCNA2/EDN1/PLAT/PRKAA1/SLC9A1	6
BP	GO:0007595	lactation	3/55	43/18903	0.000264877	0.00189075	0.000862792	ATP7A/CAV1/VEGFA	3
BP	GO:0071548	response to dexamethasone	3/55	43/18903	0.000264877	0.00189075	0.000862792	ACE/EDN1/PLAT	3
BP	GO:0071248	cellular response to metal ion	5/55	198/18903	0.000272632	0.00193998	0.000885257	ATP7A/CYP1A1/EDN1/PRKAA1/PTGS2	5
BP	GO:0045936	negative regulation of phosphate metabolic process	7/55	440/18903	0.000273026	0.00193998	0.000885257	BMP2/CASP3/CAV1/DRD2/PDGFA/PTEN/SLC8A1	7
BP	GO:0033138	positive regulation of peptidyl-serine phosphorylation	4/55	108/18903	0.000274644	0.00194258	0.00088644	CAV1/OPRD1/PTGS2/VEGFA	4
BP	GO:0051341	regulation of oxidoreductase activity	4/55	108/18903	0.000274644	0.00194258	0.00088644	ATP7A/CAV1/EDN1/IL1A	4
BP	GO:0010563	negative regulation of phosphorus metabolic process	7/55	441/18903	0.000276811	0.00195344	0.000891396	BMP2/CASP3/CAV1/DRD2/PDGFA/PTEN/SLC8A1	7
BP	GO:0001935	endothelial cell proliferation	5/55	199/18903	0.000279045	0.00196473	0.000896547	BMP2/CAV1/MMP14/VEGFA/VEGFB	5
BP	GO:0014075	response to amine	3/55	44/18903	0.000283674	0.00198828	0.000907296	DRD2/EDN1/ITGA2	3
BP	GO:1904706	negative regulation of vascular associated smooth muscle cell proliferation	3/55	44/18903	0.000283674	0.00198828	0.000907296	PTEN/RHOA/TGFB3	3
BP	GO:0046545	development of primary female sexual characteristics	4/55	109/18903	0.000284495	0.00198954	0.000907869	CASP3/MMP14/MMP2/VEGFA	4
BP	GO:0060485	mesenchyme development	6/55	313/18903	0.000287876	0.00200865	0.000916588	BMP2/EDN1/PTEN/TGFB3/TGFBR2/TWIST1	6
BP	GO:0019395	fatty acid oxidation	4/55	110/18903	0.000294596	0.00205092	0.000935879	CYGB/PPARD/PRKAA1/TWIST1	4
CC	GO:0045177	apical part of cell	7/55	435/19869	0.000188246	0.00205188	0.0011592	ATP7A/KCNK2/PLAT/PRKAA1/PTEN/SLC9A1/VCAM1	7
BP	GO:0030501	positive regulation of bone mineralization	3/55	45/18903	0.000303311	0.00210214	0.000959253	BMP2/SLC8A1/TGFB3	3
BP	GO:0048512	circadian behavior	3/55	45/18903	0.000303311	0.00210214	0.000959253	ADORA1/DRD2/PTEN	3
BP	GO:0014066	regulation of phosphatidylinositol 3-kinase signaling	4/55	111/18903	0.000304953	0.0021088	0.000962293	PDGFA/PPARD/PTEN/TWIST1	4
BP	GO:0002683	negative regulation of immune system process	7/55	449/18903	0.000308641	0.00212955	0.000971761	ADA/ADORA1/CASP3/DRD2/PTEN/TGFB3/TWIST1	7
BP	GO:0002696	positive regulation of leukocyte activation	7/55	450/18903	0.000312819	0.00215358	0.000982726	ADA/CAV1/IL1A/MMP14/RHOA/TGFBR2/VCAM1	7
BP	GO:1903829	positive regulation of protein localization	7/55	451/18903	0.000317042	0.00217782	0.000993786	IL1A/MIEF1/PPARD/PRKAA1/PRKCE/PTGS2/TGFB3	7
BP	GO:0043281	regulation of cysteine-type endopeptidase activity involved in apoptotic process	5/55	205/18903	0.000319962	0.00219302	0.00100072	BIRC2/PTGS2/REST/RHOA/VEGFA	5
BP	GO:0009314	response to radiation	7/55	452/18903	0.000321311	0.0021974	0.00100272	CASP3/DRD2/IL1A/MMP2/PRKAA1/PTGS2/VCAM1	7
BP	GO:0032467	positive regulation of cytokinesis	3/55	46/18903	0.000323806	0.00220958	0.00100828	DRD2/PRKCE/RHOA	3
BP	GO:0022409	positive regulation of cell-cell adhesion	6/55	322/18903	0.000334948	0.00228059	0.00104068	ADA/CAV1/IL1A/RHOA/TGFBR2/VCAM1	6
BP	GO:0002526	acute inflammatory response	4/55	114/18903	0.000337591	0.00228853	0.0010443	ADORA1/IL1A/PTGS2/VCAM1	4
BP	GO:0043266	regulation of potassium ion transport	4/55	114/18903	0.000337591	0.00228853	0.0010443	ADORA1/CAV1/DRD2/KCNMB1	4
BP	GO:0051960	regulation of nervous system development	7/55	456/18903	0.000338853	0.00229207	0.00104592	ACE/BMP2/DRD2/E2F1/PTEN/REST/VEGFA	7
BP	GO:0008202	steroid metabolic process	6/55	323/18903	0.000340531	0.0022984	0.00104881	BMP2/CYP1A1/IL1A/PPARD/PRKAA1/REST	6
BP	GO:0045216	cell-cell junction organization	5/55	208/18903	0.000342053	0.00230365	0.00105121	ACE/CAV1/RHOA/TGFB3/VEGFA	5
BP	GO:0007622	rhythmic behavior	3/55	47/18903	0.000345173	0.0023096	0.00105392	ADORA1/DRD2/PTEN	3
BP	GO:0071470	cellular response to osmotic stress	3/55	47/18903	0.000345173	0.0023096	0.00105392	CASP3/PTGS2/SCN2A	3
BP	GO:0140353	lipid export from cell	3/55	47/18903	0.000345173	0.0023096	0.00105392	EDN1/IL1A/PTGS2	3
BP	GO:0032410	negative regulation of transporter activity	4/55	115/18903	0.000349005	0.0023252	0.00106104	CAV1/DRD2/PRKCE/TWIST1	4
BP	GO:1990748	cellular detoxification	4/55	115/18903	0.000349005	0.0023252	0.00106104	ATP7A/CYGB/PTGS2/SOD3	4
BP	GO:0007623	circadian rhythm	5/55	210/18903	0.000357409	0.00237608	0.00108426	ADORA1/DRD2/PRKAA1/PTEN/SUV39H2	5
BP	GO:0034440	lipid oxidation	4/55	116/18903	0.000360694	0.00239278	0.00109188	CYGB/PPARD/PRKAA1/TWIST1	4
BP	GO:0003197	endocardial cushion development	3/55	48/18903	0.000367428	0.0023933	0.00109211	BMP2/TGFBR2/TWIST1	3
BP	GO:0060976	coronary vasculature development	3/55	48/18903	0.000367428	0.0023933	0.00109211	ACE/VEGFA/VEGFB	3
BP	GO:0003253	cardiac neural crest cell migration involved in outflow tract morphogenesis	2/55	10/18903	0.000368497	0.0023933	0.00109211	EDN1/TWIST1	2
BP	GO:0032025	response to cobalt ion	2/55	10/18903	0.000368497	0.0023933	0.00109211	ATP7A/CASP3	2
BP	GO:0032353	negative regulation of hormone biosynthetic process	2/55	10/18903	0.000368497	0.0023933	0.00109211	BMP2/REST	2
BP	GO:0034651	cortisol biosynthetic process	2/55	10/18903	0.000368497	0.0023933	0.00109211	BMP2/REST	2
BP	GO:0051967	negative regulation of synaptic transmission, glutamatergic	2/55	10/18903	0.000368497	0.0023933	0.00109211	ADORA1/DRD2	2
BP	GO:0062042	regulation of cardiac epithelial to mesenchymal transition	2/55	10/18903	0.000368497	0.0023933	0.00109211	TGFBR2/TWIST1	2
BP	GO:1902645	tertiary alcohol biosynthetic process	2/55	10/18903	0.000368497	0.0023933	0.00109211	BMP2/REST	2
BP	GO:1903596	regulation of gap junction assembly	2/55	10/18903	0.000368497	0.0023933	0.00109211	ACE/CAV1	2
BP	GO:0009308	amine metabolic process	4/55	117/18903	0.00037266	0.00240923	0.00109938	ATP7A/CYP1A1/DRD2/VCAM1	4
BP	GO:0046632	alpha-beta T cell differentiation	4/55	117/18903	0.00037266	0.00240923	0.00109938	ADA/ATP7A/RHOA/TGFBR2	4
BP	GO:0042098	T cell proliferation	5/55	212/18903	0.000373283	0.00240923	0.00109938	CASP3/IL1A/PTEN/TGFBR2/VCAM1	5
BP	GO:0003044	regulation of systemic arterial blood pressure mediated by a chemical signal	3/55	49/18903	0.000390586	0.00250336	0.00114234	ACE/EDN1/RHOA	3
BP	GO:0010862	positive regulation of pathway-restricted SMAD protein phosphorylation	3/55	49/18903	0.000390586	0.00250336	0.00114234	BMP2/TGFB3/TGFBR2	3
BP	GO:0042311	vasodilation	3/55	49/18903	0.000390586	0.00250336	0.00114234	ADORA1/KCNMB1/PPARD	3
BP	GO:0050867	positive regulation of cell activation	7/55	467/18903	0.000391099	0.00250336	0.00114234	ADA/CAV1/IL1A/MMP14/RHOA/TGFBR2/VCAM1	7
BP	GO:0006469	negative regulation of protein kinase activity	5/55	216/18903	0.000406627	0.00259203	0.0011828	BMP2/CASP3/CAV1/PTEN/SLC8A1	5
BP	GO:0007179	transforming growth factor beta receptor signaling pathway	5/55	216/18903	0.000406627	0.00259203	0.0011828	BMP2/CAV1/HIPK2/TGFB3/TGFBR2	5
BP	GO:0007613	memory	4/55	120/18903	0.000410263	0.0026045	0.00118849	DRD2/KCNK2/PTGS2/SCN2A	4
BP	GO:0042752	regulation of circadian rhythm	4/55	120/18903	0.000410263	0.0026045	0.00118849	ADORA1/DRD2/PRKAA1/SUV39H2	4
BP	GO:0060043	regulation of cardiac muscle cell proliferation	3/55	50/18903	0.000414664	0.00262705	0.00119878	KCNK2/PTEN/TGFBR2	3
BP	GO:0051101	regulation of DNA binding	4/55	121/18903	0.000423378	0.00266516	0.00121617	E2F1/HIPK2/ITGA2/TWIST1	4
BP	GO:0090100	positive regulation of transmembrane receptor protein serine/threonine kinase signaling pathway	4/55	121/18903	0.000423378	0.00266516	0.00121617	BMP2/HIPK2/TGFB3/TGFBR2	4
BP	GO:0043523	regulation of neuron apoptotic process	5/55	218/18903	0.000424119	0.00266516	0.00121617	CASP3/HIPK2/HYOU1/RHOA/TGFB3	5
BP	GO:1901215	negative regulation of neuron death	5/55	218/18903	0.000424119	0.00266516	0.00121617	HIPK2/HYOU1/REST/RHOA/TGFB3	5
BP	GO:0001933	negative regulation of protein phosphorylation	6/55	338/18903	0.000433385	0.00271787	0.00124022	BMP2/CASP3/CAV1/DRD2/PTEN/SLC8A1	6
BP	GO:0030278	regulation of ossification	4/55	122/18903	0.00043679	0.00273369	0.00124744	BMP2/SLC8A1/TGFB3/TWIST1	4
BP	GO:0022602	ovulation cycle process	3/55	51/18903	0.000439675	0.0027462	0.00125315	CASP3/MMP2/TGFB3	3
BP	GO:0043010	camera-type eye development	6/55	340/18903	0.000447128	0.00276327	0.00126094	CYP1A1/DRD2/HIPK2/TGFBR2/TWIST1/VEGFA	6
BP	GO:0070371	ERK1 and ERK2 cascade	6/55	340/18903	0.000447128	0.00276327	0.00126094	BMP2/DRD2/EDN1/IL1A/PDGFA/PTEN	6
BP	GO:0001660	fever generation	2/55	11/18903	0.000449545	0.00276327	0.00126094	IL1A/PTGS2	2
BP	GO:0031943	regulation of glucocorticoid metabolic process	2/55	11/18903	0.000449545	0.00276327	0.00126094	BMP2/REST	2
BP	GO:0032342	aldosterone biosynthetic process	2/55	11/18903	0.000449545	0.00276327	0.00126094	BMP2/REST	2
BP	GO:0044557	relaxation of smooth muscle	2/55	11/18903	0.000449545	0.00276327	0.00126094	ADORA1/SLC8A1	2
BP	GO:0045793	positive regulation of cell size	2/55	11/18903	0.000449545	0.00276327	0.00126094	ATP7A/EDN1	2
BP	GO:0070344	regulation of fat cell proliferation	2/55	11/18903	0.000449545	0.00276327	0.00126094	E2F1/PPARD	2
BP	GO:0046887	positive regulation of hormone secretion	4/55	123/18903	0.000450503	0.00276368	0.00126113	DRD2/EDN1/PPARD/PRKCE	4
BP	GO:0051235	maintenance of location	6/55	342/18903	0.00046121	0.00282377	0.00128855	CAV1/DRD2/HSP90B1/PPARD/PRKCE/SLC8A1	6
BP	GO:0046660	female sex differentiation	4/55	124/18903	0.000464521	0.00283407	0.00129325	CASP3/MMP14/MMP2/VEGFA	4
BP	GO:0051480	regulation of cytosolic calcium ion concentration	3/55	52/18903	0.000465636	0.00283407	0.00129325	ADORA1/CAV1/SLC8A1	3
BP	GO:1902930	regulation of alcohol biosynthetic process	3/55	52/18903	0.000465636	0.00283407	0.00129325	BMP2/PRKAA1/REST	3
BP	GO:0070374	positive regulation of ERK1 and ERK2 cascade	5/55	223/18903	0.000470341	0.00285709	0.00130375	BMP2/DRD2/IL1A/PDGFA/PTEN	5
BP	GO:0050679	positive regulation of epithelial cell proliferation	5/55	224/18903	0.000480024	0.0029102	0.00132799	ATP7A/BMP2/TWIST1/VEGFA/VEGFB	5
BP	GO:0070588	calcium ion transmembrane transport	6/55	345/18903	0.000482981	0.00292241	0.00133356	CAV1/DRD2/EDN1/PRKCE/SLC8A1/SLC9A1	6
BP	GO:0030072	peptide hormone secretion	5/55	225/18903	0.000489856	0.00295823	0.00134991	DRD2/EDN1/PPARD/PRKCE/REST	5
BP	GO:0046638	positive regulation of alpha-beta T cell differentiation	3/55	53/18903	0.00049256	0.00296301	0.00135209	ADA/RHOA/TGFBR2	3
BP	GO:0048146	positive regulation of fibroblast proliferation	3/55	53/18903	0.00049256	0.00296301	0.00135209	CCNA2/E2F1/PDGFA	3
BP	GO:0051651	maintenance of location in cell	5/55	226/18903	0.00049984	0.00300098	0.00136941	CAV1/DRD2/HSP90B1/PRKCE/SLC8A1	5
BP	GO:0048705	skeletal system morphogenesis	5/55	227/18903	0.000509976	0.00305591	0.00139448	MMP14/MMP2/TGFB3/TGFBR2/TWIST1	5
BP	GO:0030857	negative regulation of epithelial cell differentiation	3/55	54/18903	0.000520464	0.00310674	0.00141767	CAV1/IL1A/VEGFA	3
BP	GO:0045778	positive regulation of ossification	3/55	54/18903	0.000520464	0.00310674	0.00141767	BMP2/SLC8A1/TGFB3	3
BP	GO:0030218	erythrocyte differentiation	4/55	128/18903	0.000523716	0.00311415	0.00142105	CASP3/HIPK2/MB/VEGFA	4
BP	GO:0048706	embryonic skeletal system development	4/55	128/18903	0.000523716	0.00311415	0.00142105	MMP14/TGFB3/TGFBR2/TWIST1	4
BP	GO:0071902	positive regulation of protein serine/threonine kinase activity	5/55	229/18903	0.000530713	0.00312299	0.00142509	BMP2/EDN1/PDGFA/RHOA/VEGFA	5
BP	GO:0045861	negative regulation of proteolysis	6/55	352/18903	0.000536906	0.00312299	0.00142509	BIRC2/HIPK2/PLAT/PLAU/PTGS2/VEGFA	6
BP	GO:0002551	mast cell chemotaxis	2/55	12/18903	0.000538447	0.00312299	0.00142509	VEGFA/VEGFB	2
BP	GO:0006705	mineralocorticoid biosynthetic process	2/55	12/18903	0.000538447	0.00312299	0.00142509	BMP2/REST	2
BP	GO:0010936	negative regulation of macrophage cytokine production	2/55	12/18903	0.000538447	0.00312299	0.00142509	TGFB3/TWIST1	2
BP	GO:0032351	negative regulation of hormone metabolic process	2/55	12/18903	0.000538447	0.00312299	0.00142509	BMP2/REST	2
BP	GO:0032966	negative regulation of collagen biosynthetic process	2/55	12/18903	0.000538447	0.00312299	0.00142509	CYGB/PPARD	2
BP	GO:0034650	cortisol metabolic process	2/55	12/18903	0.000538447	0.00312299	0.00142509	BMP2/REST	2
BP	GO:0035815	positive regulation of renal sodium excretion	2/55	12/18903	0.000538447	0.00312299	0.00142509	DRD2/EDN1	2
BP	GO:0048521	negative regulation of behavior	2/55	12/18903	0.000538447	0.00312299	0.00142509	ADORA1/DRD2	2
BP	GO:0060134	prepulse inhibition	2/55	12/18903	0.000538447	0.00312299	0.00142509	DRD2/PTEN	2
BP	GO:0061309	cardiac neural crest cell development involved in outflow tract morphogenesis	2/55	12/18903	0.000538447	0.00312299	0.00142509	EDN1/TWIST1	2
BP	GO:0071372	cellular response to follicle-stimulating hormone stimulus	2/55	12/18903	0.000538447	0.00312299	0.00142509	EDN1/PLAT	2
BP	GO:0050714	positive regulation of protein secretion	4/55	129/18903	0.000539316	0.00312299	0.00142509	IL1A/PPARD/PRKCE/TGFB3	4
BP	GO:0016049	cell growth	7/55	493/18903	0.000540541	0.00312425	0.00142566	EDN1/MMP14/PPARD/RHOA/SLC9A1/TGFBR2/VEGFA	7
BP	GO:0002931	response to ischemia	3/55	55/18903	0.00054936	0.00314007	0.00143288	CAV1/HYOU1/REST	3
BP	GO:0003179	heart valve morphogenesis	3/55	55/18903	0.00054936	0.00314007	0.00143288	BMP2/TGFBR2/TWIST1	3
BP	GO:0010761	fibroblast migration	3/55	55/18903	0.00054936	0.00314007	0.00143288	CYGB/PRKCE/SLC8A1	3
BP	GO:0070169	positive regulation of biomineral tissue development	3/55	55/18903	0.00054936	0.00314007	0.00143288	BMP2/SLC8A1/TGFB3	3
BP	GO:0071385	cellular response to glucocorticoid stimulus	3/55	55/18903	0.00054936	0.00314007	0.00143288	EDN1/PLAT/REST	3
BP	GO:0072132	mesenchyme morphogenesis	3/55	55/18903	0.00054936	0.00314007	0.00143288	BMP2/TGFBR2/TWIST1	3
BP	GO:0050769	positive regulation of neurogenesis	5/55	231/18903	0.000552079	0.0031498	0.00143732	ACE/BMP2/DRD2/E2F1/VEGFA	5
BP	GO:0032874	positive regulation of stress-activated MAPK cascade	4/55	130/18903	0.000555243	0.00315623	0.00144025	BMP2/HIPK2/IL1A/VEGFA	4
BP	GO:0045621	positive regulation of lymphocyte differentiation	4/55	130/18903	0.000555243	0.00315623	0.00144025	ADA/MMP14/RHOA/TGFBR2	4
BP	GO:0051208	sequestering of calcium ion	4/55	131/18903	0.000571502	0.0032427	0.00147971	DRD2/HSP90B1/PRKCE/SLC8A1	4
BP	GO:0016311	dephosphorylation	6/55	357/18903	0.000578216	0.00327475	0.00149434	ADORA1/BMP2/DRD2/HSP90B1/ITGA2/PTEN	6
BP	GO:0110151	positive regulation of biomineralization	3/55	56/18903	0.000579264	0.00327475	0.00149434	BMP2/SLC8A1/TGFB3	3
BP	GO:0034219	carbohydrate transmembrane transport	4/55	132/18903	0.000588097	0.00330658	0.00150886	ACE/AQP3/EDN1/PPARD	4
BP	GO:0048565	digestive tract development	4/55	132/18903	0.000588097	0.00330658	0.00150886	ADA/CYP1A1/TGFB3/TGFBR2	4
BP	GO:0070304	positive regulation of stress-activated protein kinase signaling cascade	4/55	132/18903	0.000588097	0.00330658	0.00150886	BMP2/HIPK2/IL1A/VEGFA	4
CC	GO:0099055	integral component of postsynaptic membrane	4/55	118/19869	0.000319116	0.00331273	0.00187151	ADORA1/DRD2/OPRD1/SLC8A1	4
BP	GO:0009306	protein secretion	6/55	359/18903	0.000595417	0.00334167	0.00152488	DRD2/IL1A/PPARD/PRKCE/REST/TGFB3	6
BP	GO:2000116	regulation of cysteine-type endopeptidase activity	5/55	235/18903	0.000596746	0.00334307	0.00152552	BIRC2/PTGS2/REST/RHOA/VEGFA	5
BP	GO:0035592	establishment of protein localization to extracellular region	6/55	360/18903	0.000604165	0.00337853	0.00154169	DRD2/IL1A/PPARD/PRKCE/REST/TGFB3	6
CC	GO:0014704	intercalated disc	3/55	50/19869	0.000358757	0.00339439	0.00191764	SCN2A/SLC8A1/SLC9A1	3
CC	GO:0031253	cell projection membrane	6/55	344/19869	0.000365816	0.00339439	0.00191764	ACE/ADORA1/ATP7A/DRD2/OPRD1/RHOA	6
CC	GO:0098936	intrinsic component of postsynaptic membrane	4/55	123/19869	0.000373694	0.00339439	0.00191764	ADORA1/DRD2/OPRD1/SLC8A1	4
BP	GO:0032768	regulation of monooxygenase activity	3/55	57/18903	0.00061019	0.00339995	0.00155147	ATP7A/CAV1/IL1A	3
BP	GO:0043388	positive regulation of DNA binding	3/55	57/18903	0.00061019	0.00339995	0.00155147	HIPK2/ITGA2/TWIST1	3
CC	GO:0034663	endoplasmic reticulum chaperone complex	2/55	11/19869	0.000407227	0.00341444	0.00192897	HSP90B1/HYOU1	2
CC	GO:1904090	peptidase inhibitor complex	2/55	11/19869	0.000407227	0.00341444	0.00192897	PLAT/PLAU	2
BP	GO:0008544	epidermis development	6/55	362/18903	0.000621962	0.00345312	0.00157573	AQP3/ATP7A/CASP3/IL1A/PDGFA/PPARD	6
BP	GO:0045787	positive regulation of cell cycle	6/55	362/18903	0.000621962	0.00345312	0.00157573	CYP1A1/DRD2/EDN1/IL1A/PRKCE/RHOA	6
BP	GO:0001973	G protein-coupled adenosine receptor signaling pathway	2/55	13/18903	0.000635159	0.0034643	0.00158083	ADA/ADORA1	2
BP	GO:0010713	negative regulation of collagen metabolic process	2/55	13/18903	0.000635159	0.0034643	0.00158083	CYGB/PPARD	2
BP	GO:0032341	aldosterone metabolic process	2/55	13/18903	0.000635159	0.0034643	0.00158083	BMP2/REST	2
BP	GO:0034616	response to laminar fluid shear stress	2/55	13/18903	0.000635159	0.0034643	0.00158083	ACE/TGFB3	2
BP	GO:0035588	G protein-coupled purinergic receptor signaling pathway	2/55	13/18903	0.000635159	0.0034643	0.00158083	ADA/ADORA1	2
BP	GO:0035810	positive regulation of urine volume	2/55	13/18903	0.000635159	0.0034643	0.00158083	DRD2/EDN1	2
BP	GO:0051481	negative regulation of cytosolic calcium ion concentration	2/55	13/18903	0.000635159	0.0034643	0.00158083	DRD2/SLC8A1	2
BP	GO:0051918	negative regulation of fibrinolysis	2/55	13/18903	0.000635159	0.0034643	0.00158083	PLAT/PLAU	2
BP	GO:0070341	fat cell proliferation	2/55	13/18903	0.000635159	0.0034643	0.00158083	E2F1/PPARD	2
BP	GO:0071389	cellular response to mineralocorticoid stimulus	2/55	13/18903	0.000635159	0.0034643	0.00158083	ACE/EDN1	2
BP	GO:0001541	ovarian follicle development	3/55	58/18903	0.000642153	0.00349016	0.00159263	MMP14/MMP2/VEGFA	3
BP	GO:0048008	platelet-derived growth factor receptor signaling pathway	3/55	58/18903	0.000642153	0.00349016	0.00159263	PDGFA/PLAT/VEGFA	3
BP	GO:0033673	negative regulation of kinase activity	5/55	240/18903	0.00065634	0.00356102	0.00162497	BMP2/CASP3/CAV1/PTEN/SLC8A1	5
BP	GO:0071333	cellular response to glucose stimulus	4/55	136/18903	0.000657915	0.00356332	0.00162602	ACE/PPARD/PRKAA1/PRKCE	4
BP	GO:0006066	alcohol metabolic process	6/55	367/18903	0.000668243	0.00360665	0.00164579	BMP2/CYP1A1/PPARD/PRKAA1/PTEN/REST	6
BP	GO:0032535	regulation of cellular component size	6/55	367/18903	0.000668243	0.00360665	0.00164579	ATP7A/EDN1/PRKCE/PTEN/RHOA/VEGFA	6
BP	GO:0034101	erythrocyte homeostasis	4/55	137/18903	0.000676249	0.00364351	0.00166261	CASP3/HIPK2/MB/VEGFA	4
BP	GO:0071692	protein localization to extracellular region	6/55	368/18903	0.000677811	0.00364559	0.00166356	DRD2/IL1A/PPARD/PRKCE/REST/TGFB3	6
BP	GO:0071331	cellular response to hexose stimulus	4/55	138/18903	0.000694942	0.00373125	0.00170265	ACE/PPARD/PRKAA1/PRKCE	4
BP	GO:0045444	fat cell differentiation	5/55	244/18903	0.000707144	0.0037902	0.00172955	BMP2/E2F1/MB/PPARD/PTGS2	5
BP	GO:0071326	cellular response to monosaccharide stimulus	4/55	140/18903	0.000733422	0.00389693	0.00177825	ACE/PPARD/PRKAA1/PRKCE	4
BP	GO:0031098	stress-activated protein kinase signaling cascade	5/55	246/18903	0.000733625	0.00389693	0.00177825	BMP2/HIPK2/IL1A/RHOA/VEGFA	5
BP	GO:2001233	regulation of apoptotic signaling pathway	6/55	374/18903	0.000737482	0.00389693	0.00177825	CAV1/HYOU1/IL1A/LMNA/PTEN/PTGS2	6
BP	GO:0008212	mineralocorticoid metabolic process	2/55	14/18903	0.000739636	0.00389693	0.00177825	BMP2/REST	2
BP	GO:0031000	response to caffeine	2/55	14/18903	0.000739636	0.00389693	0.00177825	PRKAA1/SLC8A1	2
BP	GO:0032306	regulation of prostaglandin secretion	2/55	14/18903	0.000739636	0.00389693	0.00177825	EDN1/IL1A	2
BP	GO:0032308	positive regulation of prostaglandin secretion	2/55	14/18903	0.000739636	0.00389693	0.00177825	EDN1/IL1A	2
BP	GO:0034309	primary alcohol biosynthetic process	2/55	14/18903	0.000739636	0.00389693	0.00177825	BMP2/REST	2
BP	GO:0050930	induction of positive chemotaxis	2/55	14/18903	0.000739636	0.00389693	0.00177825	VEGFA/VEGFB	2
BP	GO:0071236	cellular response to antibiotic	2/55	14/18903	0.000739636	0.00389693	0.00177825	ATP7A/SLC9A1	2
BP	GO:1902893	regulation of miRNA transcription	3/55	61/18903	0.000744396	0.00391535	0.00178666	BMP2/PPARD/REST	3
BP	GO:0001889	liver development	4/55	141/18903	0.000753218	0.00394834	0.00180171	ADA/ATP7A/CYP1A1/ITGA2	4
BP	GO:0045667	regulation of osteoblast differentiation	4/55	141/18903	0.000753218	0.00394834	0.00180171	BMP2/LIMD1/REST/TWIST1	4
BP	GO:0048863	stem cell differentiation	5/55	248/18903	0.000760842	0.00398157	0.00181688	ACE/EDN1/REST/SLC9A1/TWIST1	5
BP	GO:0045428	regulation of nitric oxide biosynthetic process	3/55	62/18903	0.000780642	0.00405097	0.00184854	CAV1/EDN1/PTGS2	3
BP	GO:0060038	cardiac muscle cell proliferation	3/55	62/18903	0.000780642	0.00405097	0.00184854	KCNK2/PTEN/TGFBR2	3
BP	GO:0060393	regulation of pathway-restricted SMAD protein phosphorylation	3/55	62/18903	0.000780642	0.00405097	0.00184854	BMP2/TGFB3/TGFBR2	3
BP	GO:0061614	miRNA transcription	3/55	62/18903	0.000780642	0.00405097	0.00184854	BMP2/PPARD/REST	3
BP	GO:0090303	positive regulation of wound healing	3/55	62/18903	0.000780642	0.00405097	0.00184854	PLAT/PLAU/PRKCE	3
BP	GO:0016485	protein processing	5/55	250/18903	0.000788808	0.00407968	0.00186165	ACE/CASP3/MMP14/PLAT/PLAU	5
BP	GO:0071695	anatomical structure maturation	5/55	250/18903	0.000788808	0.00407968	0.00186165	BMP2/EDN1/MMP2/RHOA/VEGFA	5
BP	GO:0010212	response to ionizing radiation	4/55	143/18903	0.000793938	0.00408575	0.00186442	CASP3/IL1A/PRKAA1/VCAM1	4
BP	GO:0030534	adult behavior	4/55	143/18903	0.000793938	0.00408575	0.00186442	DRD2/HIPK2/OPRD1/PTEN	4
BP	GO:0055123	digestive system development	4/55	143/18903	0.000793938	0.00408575	0.00186442	ADA/CYP1A1/TGFB3/TGFBR2	4
BP	GO:0042326	negative regulation of phosphorylation	6/55	381/18903	0.000812165	0.00417262	0.00190405	BMP2/CASP3/CAV1/DRD2/PTEN/SLC8A1	6
BP	GO:0050921	positive regulation of chemotaxis	4/55	144/18903	0.000814872	0.00417268	0.00190408	EDN1/ITGA2/VEGFA/VEGFB	4
BP	GO:0061008	hepaticobiliary system development	4/55	144/18903	0.000814872	0.00417268	0.00190408	ADA/ATP7A/CYP1A1/ITGA2	4
BP	GO:0034612	response to tumor necrosis factor	5/55	254/18903	0.00084704	0.00431207	0.00196769	BIRC2/CASP3/EDN1/PTGS2/VCAM1	5
BP	GO:0010649	regulation of cell communication by electrical coupling	2/55	15/18903	0.000851835	0.00431207	0.00196769	CAV1/SLC8A1	2
BP	GO:0035358	regulation of peroxisome proliferator activated receptor signaling pathway	2/55	15/18903	0.000851835	0.00431207	0.00196769	BMP2/TWIST1	2
BP	GO:0061307	cardiac neural crest cell differentiation involved in heart development	2/55	15/18903	0.000851835	0.00431207	0.00196769	EDN1/TWIST1	2
BP	GO:0061308	cardiac neural crest cell development involved in heart development	2/55	15/18903	0.000851835	0.00431207	0.00196769	EDN1/TWIST1	2
BP	GO:0071380	cellular response to prostaglandin E stimulus	2/55	15/18903	0.000851835	0.00431207	0.00196769	PRKAA1/PRKCE	2
BP	GO:0097531	mast cell migration	2/55	15/18903	0.000851835	0.00431207	0.00196769	VEGFA/VEGFB	2
BP	GO:0035306	positive regulation of dephosphorylation	3/55	64/18903	0.000856461	0.00431459	0.00196884	ADORA1/BMP2/ITGA2	3
BP	GO:0050918	positive chemotaxis	3/55	64/18903	0.000856461	0.00431459	0.00196884	ITGA2/VEGFA/VEGFB	3
BP	GO:0001508	action potential	4/55	146/18903	0.000857904	0.00431459	0.00196884	CAV1/SCN2A/SLC8A1/SLC9A1	4
BP	GO:0050671	positive regulation of lymphocyte proliferation	4/55	146/18903	0.000857904	0.00431459	0.00196884	ADA/IL1A/TGFBR2/VCAM1	4
BP	GO:0008584	male gonad development	4/55	147/18903	0.000880011	0.00440432	0.00200979	ACE/IL1A/MMP14/PDGFA	4
BP	GO:0017015	regulation of transforming growth factor beta receptor signaling pathway	4/55	147/18903	0.000880011	0.00440432	0.00200979	BMP2/CAV1/HIPK2/TGFB3	4
BP	GO:0045598	regulation of fat cell differentiation	4/55	147/18903	0.000880011	0.00440432	0.00200979	BMP2/E2F1/PPARD/PTGS2	4
BP	GO:0001654	eye development	6/55	388/18903	0.000892578	0.00445585	0.0020333	CYP1A1/DRD2/HIPK2/TGFBR2/TWIST1/VEGFA	6
BP	GO:0003170	heart valve development	3/55	65/18903	0.000896061	0.00445585	0.0020333	BMP2/TGFBR2/TWIST1	3
BP	GO:0031100	animal organ regeneration	3/55	65/18903	0.000896061	0.00445585	0.0020333	ACE/CCNA2/TGFBR2	3
BP	GO:0080164	regulation of nitric oxide metabolic process	3/55	65/18903	0.000896061	0.00445585	0.0020333	CAV1/EDN1/PTGS2	3
BP	GO:0046546	development of primary male sexual characteristics	4/55	148/18903	0.000902517	0.00448077	0.00204467	ACE/IL1A/MMP14/PDGFA	4
BP	GO:0003007	heart morphogenesis	5/55	258/18903	0.000908426	0.00450289	0.00205476	BMP2/EDN1/TGFBR2/TWIST1/VEGFA	5
BP	GO:0009411	response to UV	4/55	149/18903	0.000925427	0.00456524	0.00208322	CASP3/MMP2/PRKAA1/PTGS2	4
BP	GO:0032946	positive regulation of mononuclear cell proliferation	4/55	149/18903	0.000925427	0.00456524	0.00208322	ADA/IL1A/TGFBR2/VCAM1	4
BP	GO:0050796	regulation of insulin secretion	4/55	149/18903	0.000925427	0.00456524	0.00208322	DRD2/PPARD/PRKCE/REST	4
BP	GO:0010812	negative regulation of cell-substrate adhesion	3/55	66/18903	0.000936805	0.0046067	0.00210214	MMP14/PTEN/RHOA	3
BP	GO:0060389	pathway-restricted SMAD protein phosphorylation	3/55	66/18903	0.000936805	0.0046067	0.00210214	BMP2/TGFB3/TGFBR2	3
BP	GO:0150063	visual system development	6/55	392/18903	0.000941214	0.00462105	0.00210868	CYP1A1/DRD2/HIPK2/TGFBR2/TWIST1/VEGFA	6
BP	GO:0001890	placenta development	4/55	150/18903	0.000948743	0.0046433	0.00211884	ADA/BIRC2/PPARD/PTGS2	4
BP	GO:1903844	regulation of cellular response to transforming growth factor beta stimulus	4/55	150/18903	0.000948743	0.0046433	0.00211884	BMP2/CAV1/HIPK2/TGFB3	4
CC	GO:0098992	neuronal dense core vesicle	2/55	13/19869	0.000575473	0.00464641	0.00262496	OPRD1/PLAT	2
BP	GO:0006704	glucocorticoid biosynthetic process	2/55	16/18903	0.00097171	0.00467088	0.00213142	BMP2/REST	2
BP	GO:0015671	oxygen transport	2/55	16/18903	0.00097171	0.00467088	0.00213142	CYGB/MB	2
BP	GO:0021984	adenohypophysis development	2/55	16/18903	0.00097171	0.00467088	0.00213142	BMP2/DRD2	2
BP	GO:0036376	sodium ion export across plasma membrane	2/55	16/18903	0.00097171	0.00467088	0.00213142	SLC8A1/SLC9A1	2
BP	GO:0045187	regulation of circadian sleep/wake cycle, sleep	2/55	16/18903	0.00097171	0.00467088	0.00213142	ADORA1/DRD2	2
BP	GO:0045986	negative regulation of smooth muscle contraction	2/55	16/18903	0.00097171	0.00467088	0.00213142	ADORA1/PTGS2	2
BP	GO:0046184	aldehyde biosynthetic process	2/55	16/18903	0.00097171	0.00467088	0.00213142	BMP2/REST	2
BP	GO:0046321	positive regulation of fatty acid oxidation	2/55	16/18903	0.00097171	0.00467088	0.00213142	PPARD/TWIST1	2
BP	GO:0070365	hepatocyte differentiation	2/55	16/18903	0.00097171	0.00467088	0.00213142	CYP1A1/ITGA2	2
BP	GO:0090030	regulation of steroid hormone biosynthetic process	2/55	16/18903	0.00097171	0.00467088	0.00213142	BMP2/REST	2
BP	GO:1902931	negative regulation of alcohol biosynthetic process	2/55	16/18903	0.00097171	0.00467088	0.00213142	BMP2/REST	2
BP	GO:1903531	negative regulation of secretion by cell	4/55	151/18903	0.000972471	0.00467088	0.00213142	ADORA1/DRD2/EDN1/REST	4
BP	GO:0030888	regulation of B cell proliferation	3/55	67/18903	0.000978707	0.00467906	0.00213516	ADA/CASP3/PTEN	3
BP	GO:0031638	zymogen activation	3/55	67/18903	0.000978707	0.00467906	0.00213516	MMP14/PLAT/PLAU	3
BP	GO:0070613	regulation of protein processing	3/55	67/18903	0.000978707	0.00467906	0.00213516	MMP14/PLAT/PLAU	3
BP	GO:0071322	cellular response to carbohydrate stimulus	4/55	152/18903	0.000996614	0.00475733	0.00217087	ACE/PPARD/PRKAA1/PRKCE	4
BP	GO:0048880	sensory system development	6/55	398/18903	0.00101798	0.00485183	0.002214	CYP1A1/DRD2/HIPK2/TGFBR2/TWIST1/VEGFA	6
BP	GO:0030522	intracellular receptor signaling pathway	5/55	266/18903	0.00104109	0.00495437	0.00226079	BIRC2/BMP2/PPARD/RHOA/TWIST1	5
BP	GO:0043524	negative regulation of neuron apoptotic process	4/55	154/18903	0.00104616	0.00496326	0.00226484	HIPK2/HYOU1/RHOA/TGFB3	4
BP	GO:0098754	detoxification	4/55	154/18903	0.00104616	0.00496326	0.00226484	ATP7A/CYGB/PTGS2/SOD3	4
BP	GO:0010611	regulation of cardiac muscle hypertrophy	3/55	69/18903	0.00106603	0.0050498	0.00230433	EDN1/LMNA/SLC9A1	3
BP	GO:2001236	regulation of extrinsic apoptotic signaling pathway	4/55	155/18903	0.00107157	0.00506829	0.00231277	CAV1/IL1A/LMNA/PTEN	4
BP	GO:0008643	carbohydrate transport	4/55	156/18903	0.00109742	0.00511318	0.00233326	ACE/AQP3/EDN1/PPARD	4
BP	GO:0010566	regulation of ketone biosynthetic process	2/55	17/18903	0.00109922	0.00511318	0.00233326	BMP2/REST	2
BP	GO:0010763	positive regulation of fibroblast migration	2/55	17/18903	0.00109922	0.00511318	0.00233326	PRKCE/SLC8A1	2
BP	GO:0031649	heat generation	2/55	17/18903	0.00109922	0.00511318	0.00233326	IL1A/PTGS2	2
BP	GO:0033189	response to vitamin A	2/55	17/18903	0.00109922	0.00511318	0.00233326	CYP1A1/PPARD	2
BP	GO:0036124	histone H3-K9 trimethylation	2/55	17/18903	0.00109922	0.00511318	0.00233326	LMNA/SUV39H2	2
BP	GO:0042481	regulation of odontogenesis	2/55	17/18903	0.00109922	0.00511318	0.00233326	BMP2/EDN1	2
BP	GO:0051895	negative regulation of focal adhesion assembly	2/55	17/18903	0.00109922	0.00511318	0.00233326	MMP14/PTEN	2
BP	GO:0055089	fatty acid homeostasis	2/55	17/18903	0.00109922	0.00511318	0.00233326	ADORA1/PRKAA1	2
BP	GO:0150118	negative regulation of cell-substrate junction organization	2/55	17/18903	0.00109922	0.00511318	0.00233326	MMP14/PTEN	2
BP	GO:1900037	regulation of cellular response to hypoxia	2/55	17/18903	0.00109922	0.00511318	0.00233326	HYOU1/KCNK2	2
CC	GO:0009925	basal plasma membrane	5/55	254/19869	0.000677988	0.00527862	0.00298213	ACE/ADORA1/AQP3/ATP7A/SLC9A1	5
BP	GO:0001678	cellular glucose homeostasis	4/55	158/18903	0.00115041	0.00533529	0.00243461	ACE/PPARD/PRKAA1/PRKCE	4
BP	GO:0090101	negative regulation of transmembrane receptor protein serine/threonine kinase signaling pathway	4/55	158/18903	0.00115041	0.00533529	0.00243461	BMP2/CAV1/HIPK2/TGFB3	4
BP	GO:0007292	female gamete generation	4/55	159/18903	0.00117757	0.00545309	0.00248836	EDN1/MMP2/PLAT/PTGS2	4
BP	GO:0061448	connective tissue development	5/55	274/18903	0.00118766	0.00549161	0.00250594	ATP7A/BMP2/EDN1/PPARD/TGFBR2	5
BP	GO:0051017	actin filament bundle assembly	4/55	160/18903	0.00120518	0.00552698	0.00252208	HSP90B1/RHOA/SLC9A1/TGFB3	4
BP	GO:0120254	olefinic compound metabolic process	4/55	160/18903	0.00120518	0.00552698	0.00252208	BMP2/CYP1A1/PTGS2/REST	4
BP	GO:0014743	regulation of muscle hypertrophy	3/55	72/18903	0.00120602	0.00552698	0.00252208	EDN1/LMNA/SLC9A1	3
BP	GO:0042698	ovulation cycle	3/55	72/18903	0.00120602	0.00552698	0.00252208	CASP3/MMP2/TGFB3	3
BP	GO:0045600	positive regulation of fat cell differentiation	3/55	72/18903	0.00120602	0.00552698	0.00252208	BMP2/PPARD/PTGS2	3
BP	GO:1903317	regulation of protein maturation	3/55	72/18903	0.00120602	0.00552698	0.00252208	MMP14/PLAT/PLAU	3
BP	GO:0051348	negative regulation of transferase activity	5/55	276/18903	0.00122658	0.00558235	0.00254735	BMP2/CASP3/CAV1/PTEN/SLC8A1	5
BP	GO:0010755	regulation of plasminogen activation	2/55	18/18903	0.00123432	0.00558235	0.00254735	PLAT/PLAU	2
BP	GO:0016264	gap junction assembly	2/55	18/18903	0.00123432	0.00558235	0.00254735	ACE/CAV1	2
BP	GO:0032354	response to follicle-stimulating hormone	2/55	18/18903	0.00123432	0.00558235	0.00254735	EDN1/PLAT	2
BP	GO:0050802	circadian sleep/wake cycle, sleep	2/55	18/18903	0.00123432	0.00558235	0.00254735	ADORA1/DRD2	2
BP	GO:0051917	regulation of fibrinolysis	2/55	18/18903	0.00123432	0.00558235	0.00254735	PLAT/PLAU	2
BP	GO:0060391	positive regulation of SMAD protein signal transduction	2/55	18/18903	0.00123432	0.00558235	0.00254735	BMP2/TGFB3	2
BP	GO:0071318	cellular response to ATP	2/55	18/18903	0.00123432	0.00558235	0.00254735	HSP90B1/PTGS2	2
BP	GO:0086103	G protein-coupled receptor signaling pathway involved in heart process	2/55	18/18903	0.00123432	0.00558235	0.00254735	CAV1/EDN1	2
CC	GO:0042734	presynaptic membrane	4/55	148/19869	0.000750586	0.00564234	0.00318761	ADORA1/DRD2/OPRD1/SCN2A	4
BP	GO:0046635	positive regulation of alpha-beta T cell activation	3/55	73/18903	0.00125512	0.00565171	0.002579	ADA/RHOA/TGFBR2	3
BP	GO:0046637	regulation of alpha-beta T cell differentiation	3/55	73/18903	0.00125512	0.00565171	0.002579	ADA/RHOA/TGFBR2	3
BP	GO:0071260	cellular response to mechanical stimulus	3/55	73/18903	0.00125512	0.00565171	0.002579	ITGA2/PTGS2/SLC9A1	3
BP	GO:0051962	positive regulation of nervous system development	5/55	279/18903	0.00128673	0.00578559	0.00264009	ACE/BMP2/DRD2/E2F1/VEGFA	5
BP	GO:0006801	superoxide metabolic process	3/55	74/18903	0.00130548	0.00583603	0.00266311	ATP7A/EDN1/SOD3	3
BP	GO:0035924	cellular response to vascular endothelial growth factor stimulus	3/55	74/18903	0.00130548	0.00583603	0.00266311	VCAM1/VEGFA/VEGFB	3
BP	GO:0051926	negative regulation of calcium ion transport	3/55	74/18903	0.00130548	0.00583603	0.00266311	ACE/DRD2/PTGS2	3
BP	GO:2000628	regulation of miRNA metabolic process	3/55	74/18903	0.00130548	0.00583603	0.00266311	BMP2/PPARD/REST	3
BP	GO:0006633	fatty acid biosynthetic process	4/55	164/18903	0.00132016	0.00587622	0.00268145	CYP1A1/EDN1/PRKAA1/PTGS2	4
BP	GO:0007519	skeletal muscle tissue development	4/55	164/18903	0.00132016	0.00587622	0.00268145	CAV1/PRKAA1/RHOA/TWIST1	4
BP	GO:0061572	actin filament bundle organization	4/55	164/18903	0.00132016	0.00587622	0.00268145	HSP90B1/RHOA/SLC9A1/TGFB3	4
BP	GO:0043542	endothelial cell migration	5/55	281/18903	0.00132802	0.00590272	0.00269354	EDN1/PTEN/PTGS2/RHOA/VEGFA	5
BP	GO:0032890	regulation of organic acid transport	3/55	75/18903	0.00135709	0.00601467	0.00274462	ADORA1/EDN1/IL1A	3
BP	GO:2000242	negative regulation of reproductive process	3/55	75/18903	0.00135709	0.00601467	0.00274462	ADA/IL1A/PLAT	3
BP	GO:0001558	regulation of cell growth	6/55	422/18903	0.00137441	0.00605081	0.00276111	EDN1/MMP14/PPARD/RHOA/SLC9A1/VEGFA	6
BP	GO:0014067	negative regulation of phosphatidylinositol 3-kinase signaling	2/55	19/18903	0.00137696	0.00605081	0.00276111	PTEN/TWIST1	2
BP	GO:0030889	negative regulation of B cell proliferation	2/55	19/18903	0.00137696	0.00605081	0.00276111	CASP3/PTEN	2
BP	GO:0060977	coronary vasculature morphogenesis	2/55	19/18903	0.00137696	0.00605081	0.00276111	ACE/VEGFA	2
BP	GO:0099563	modification of synaptic structure	2/55	19/18903	0.00137696	0.00605081	0.00276111	REST/RHOA	2
BP	GO:1902894	negative regulation of miRNA transcription	2/55	19/18903	0.00137696	0.00605081	0.00276111	PPARD/REST	2
BP	GO:0006809	nitric oxide biosynthetic process	3/55	76/18903	0.00140996	0.00617535	0.00281794	CAV1/EDN1/PTGS2	3
BP	GO:0086003	cardiac muscle cell contraction	3/55	76/18903	0.00140996	0.00617535	0.00281794	ADORA1/CAV1/SLC9A1	3
BP	GO:0070665	positive regulation of leukocyte proliferation	4/55	167/18903	0.00141128	0.00617535	0.00281794	ADA/IL1A/TGFBR2/VCAM1	4
BP	GO:0002262	myeloid cell homeostasis	4/55	169/18903	0.00147442	0.00644251	0.00293986	CASP3/HIPK2/MB/VEGFA	4
BP	GO:0007249	I-kappaB kinase/NF-kappaB signaling	5/55	288/18903	0.00148029	0.00645908	0.00294742	BIRC2/EDN1/IL1A/PRKCE/RHOA	5
BP	GO:0043154	negative regulation of cysteine-type endopeptidase activity involved in apoptotic process	3/55	78/18903	0.00151956	0.00656168	0.00299423	BIRC2/PTGS2/VEGFA	3
BP	GO:0051966	regulation of synaptic transmission, glutamatergic	3/55	78/18903	0.00151956	0.00656168	0.00299423	ADORA1/DRD2/PTGS2	3
BP	GO:0090049	regulation of cell migration involved in sprouting angiogenesis	3/55	78/18903	0.00151956	0.00656168	0.00299423	PTGS2/RHOA/VEGFA	3
BP	GO:0090092	regulation of transmembrane receptor protein serine/threonine kinase signaling pathway	5/55	290/18903	0.00152608	0.00656168	0.00299423	BMP2/CAV1/HIPK2/TGFB3/TGFBR2	5
BP	GO:0006700	C21-steroid hormone biosynthetic process	2/55	20/18903	0.0015271	0.00656168	0.00299423	BMP2/REST	2
BP	GO:0010288	response to lead ion	2/55	20/18903	0.0015271	0.00656168	0.00299423	ATP7A/PTGS2	2
BP	GO:0032793	positive regulation of CREB transcription factor activity	2/55	20/18903	0.0015271	0.00656168	0.00299423	OPRD1/VEGFA	2
BP	GO:0042749	regulation of circadian sleep/wake cycle	2/55	20/18903	0.0015271	0.00656168	0.00299423	ADORA1/DRD2	2
BP	GO:0051546	keratinocyte migration	2/55	20/18903	0.0015271	0.00656168	0.00299423	PPARD/PTEN	2
BP	GO:0071379	cellular response to prostaglandin stimulus	2/55	20/18903	0.0015271	0.00656168	0.00299423	PRKAA1/PRKCE	2
BP	GO:2000629	negative regulation of miRNA metabolic process	2/55	20/18903	0.0015271	0.00656168	0.00299423	PPARD/REST	2
BP	GO:0046661	male sex differentiation	4/55	171/18903	0.0015395	0.00659663	0.00301018	ACE/IL1A/MMP14/PDGFA	4
BP	GO:1904064	positive regulation of cation transmembrane transport	4/55	171/18903	0.0015395	0.00659663	0.00301018	CAV1/EDN1/KCNMB1/SLC9A1	4
BP	GO:0008344	adult locomotory behavior	3/55	80/18903	0.00163437	0.00699348	0.00319128	DRD2/HIPK2/OPRD1	3
BP	GO:0046631	alpha-beta T cell activation	4/55	174/18903	0.00164084	0.00700182	0.00319508	ADA/ATP7A/RHOA/TGFBR2	4
BP	GO:0055088	lipid homeostasis	4/55	174/18903	0.00164084	0.00700182	0.00319508	ADORA1/ANGPTL4/CAV1/PRKAA1	4
BP	GO:0030217	T cell differentiation	5/55	296/18903	0.0016697	0.00710098	0.00324033	ADA/ATP7A/IL1A/RHOA/TGFBR2	5
BP	GO:0048872	homeostasis of number of cells	5/55	296/18903	0.0016697	0.00710098	0.00324033	ADA/CASP3/HIPK2/MB/VEGFA	5
BP	GO:0022410	circadian sleep/wake cycle process	2/55	21/18903	0.00168471	0.00710098	0.00324033	ADORA1/DRD2	2
BP	GO:0032305	positive regulation of icosanoid secretion	2/55	21/18903	0.00168471	0.00710098	0.00324033	EDN1/IL1A	2
BP	GO:0035902	response to immobilization stress	2/55	21/18903	0.00168471	0.00710098	0.00324033	CYP1A1/SLC8A1	2
BP	GO:0060546	negative regulation of necroptotic process	2/55	21/18903	0.00168471	0.00710098	0.00324033	BIRC2/CAV1	2
BP	GO:0060973	cell migration involved in heart development	2/55	21/18903	0.00168471	0.00710098	0.00324033	EDN1/TWIST1	2
BP	GO:0071498	cellular response to fluid shear stress	2/55	21/18903	0.00168471	0.00710098	0.00324033	MMP2/PTGS2	2
BP	GO:1901522	positive regulation of transcription from RNA polymerase II promoter involved in cellular response to chemical stimulus	2/55	21/18903	0.00168471	0.00710098	0.00324033	BMP2/VEGFA	2
BP	GO:0001570	vasculogenesis	3/55	81/18903	0.00169376	0.00712942	0.00325331	CAV1/TGFBR2/VEGFA	3
BP	GO:0050680	negative regulation of epithelial cell proliferation	4/55	176/18903	0.00171093	0.00717247	0.00327295	CAV1/DRD2/PPARD/PTEN	4
BP	GO:0060538	skeletal muscle organ development	4/55	176/18903	0.00171093	0.00717247	0.00327295	CAV1/PRKAA1/RHOA/TWIST1	4
BP	GO:1902905	positive regulation of supramolecular fiber organization	4/55	176/18903	0.00171093	0.00717247	0.00327295	EDN1/PRKCE/RHOA/TGFB3	4
BP	GO:0001764	neuron migration	4/55	177/18903	0.00174674	0.00731271	0.00333695	DRD2/RHOA/TWIST1/VEGFA	4
BP	GO:0046209	nitric oxide metabolic process	3/55	82/18903	0.00175448	0.00732529	0.00334269	CAV1/EDN1/PTGS2	3
BP	GO:0060395	SMAD protein signal transduction	3/55	82/18903	0.00175448	0.00732529	0.00334269	BMP2/HIPK2/TGFB3	3
BP	GO:2001057	reactive nitrogen species metabolic process	3/55	83/18903	0.00181654	0.00757422	0.00345628	CAV1/EDN1/PTGS2	3
BP	GO:0090276	regulation of peptide hormone secretion	4/55	179/18903	0.00181993	0.00757813	0.00345807	DRD2/PPARD/PRKCE/REST	4
CC	GO:0044291	cell-cell contact zone	3/55	72/19869	0.0010457	0.00759875	0.00429287	SCN2A/SLC8A1/SLC9A1	3
BP	GO:0002902	regulation of B cell apoptotic process	2/55	22/18903	0.00184973	0.00762028	0.0034773	ADA/PTEN	2
BP	GO:0010042	response to manganese ion	2/55	22/18903	0.00184973	0.00762028	0.0034773	ATP7A/PTGS2	2
BP	GO:0015669	gas transport	2/55	22/18903	0.00184973	0.00762028	0.0034773	CYGB/MB	2
BP	GO:0032303	regulation of icosanoid secretion	2/55	22/18903	0.00184973	0.00762028	0.0034773	EDN1/IL1A	2
BP	GO:0035809	regulation of urine volume	2/55	22/18903	0.00184973	0.00762028	0.0034773	DRD2/EDN1	2
BP	GO:0044321	response to leptin	2/55	22/18903	0.00184973	0.00762028	0.0034773	CCNA2/EDN1	2
BP	GO:0062099	negative regulation of programmed necrotic cell death	2/55	22/18903	0.00184973	0.00762028	0.0034773	BIRC2/CAV1	2
BP	GO:1902644	tertiary alcohol metabolic process	2/55	22/18903	0.00184973	0.00762028	0.0034773	BMP2/REST	2
BP	GO:0035265	organ growth	4/55	180/18903	0.00185731	0.00764135	0.00348691	EDN1/KCNK2/PTEN/TGFBR2	4
CC	GO:0044305	calyx of Held	2/55	18/19869	0.00111883	0.00786793	0.00444494	ADORA1/KCNK2	2
BP	GO:0097553	calcium ion transmembrane import into cytosol	4/55	182/18903	0.00193366	0.00794493	0.00362544	CAV1/DRD2/PRKCE/SLC8A1	4
BP	GO:0021954	central nervous system neuron development	3/55	85/18903	0.00194475	0.00797993	0.00364142	ATP7A/DRD2/PTEN	3
BP	GO:0010720	positive regulation of cell development	5/55	307/18903	0.00195854	0.00802589	0.00366239	ACE/BMP2/DRD2/E2F1/VEGFA	5
BP	GO:0001936	regulation of endothelial cell proliferation	4/55	183/18903	0.00197264	0.00806232	0.00367901	BMP2/CAV1/VEGFA/VEGFB	4
BP	GO:0030073	insulin secretion	4/55	183/18903	0.00197264	0.00806232	0.00367901	DRD2/PPARD/PRKCE/REST	4
BP	GO:0035725	sodium ion transmembrane transport	4/55	184/18903	0.00201216	0.00814633	0.00371734	PRKCE/SCN2A/SLC8A1/SLC9A1	4
BP	GO:1902107	positive regulation of leukocyte differentiation	4/55	184/18903	0.00201216	0.00814633	0.00371734	ADA/MMP14/RHOA/TGFBR2	4
BP	GO:1903708	positive regulation of hemopoiesis	4/55	184/18903	0.00201216	0.00814633	0.00371734	ADA/MMP14/RHOA/TGFBR2	4
BP	GO:0001822	kidney development	5/55	309/18903	0.00201476	0.00814633	0.00371734	ACE/BMP2/PDGFA/RHOA/VEGFA	5
BP	GO:0002053	positive regulation of mesenchymal cell proliferation	2/55	23/18903	0.00202212	0.00814633	0.00371734	PDGFA/TGFBR2	2
BP	GO:0002082	regulation of oxidative phosphorylation	2/55	23/18903	0.00202212	0.00814633	0.00371734	ATP7A/RHOA	2
BP	GO:0010155	regulation of proton transport	2/55	23/18903	0.00202212	0.00814633	0.00371734	ATP7A/TWIST1	2
BP	GO:0010893	positive regulation of steroid biosynthetic process	2/55	23/18903	0.00202212	0.00814633	0.00371734	IL1A/PRKAA1	2
BP	GO:0014821	phasic smooth muscle contraction	2/55	23/18903	0.00202212	0.00814633	0.00371734	DRD2/EDN1	2
BP	GO:0019430	removal of superoxide radicals	2/55	23/18903	0.00202212	0.00814633	0.00371734	ATP7A/SOD3	2
BP	GO:0034695	response to prostaglandin E	2/55	23/18903	0.00202212	0.00814633	0.00371734	PRKAA1/PRKCE	2
BP	GO:0042063	gliogenesis	5/55	310/18903	0.00204331	0.00821033	0.00374655	BMP2/E2F1/MMP14/PTEN/RHOA	5
BP	GO:0060070	canonical Wnt signaling pathway	5/55	310/18903	0.00204331	0.00821033	0.00374655	BMP2/CAV1/EDN1/LIMD1/PTEN	5
BP	GO:0002040	sprouting angiogenesis	4/55	185/18903	0.00205223	0.00822486	0.00375318	PTGS2/RHOA/VEGFA/VEGFB	4
BP	GO:1905952	regulation of lipid localization	4/55	185/18903	0.00205223	0.00822486	0.00375318	CAV1/EDN1/IL1A/PPARD	4
BP	GO:0034767	positive regulation of ion transmembrane transport	4/55	186/18903	0.00209285	0.00837681	0.00382252	CAV1/EDN1/KCNMB1/SLC9A1	4
BP	GO:0052547	regulation of peptidase activity	6/55	459/18903	0.00210242	0.00840424	0.00383504	BIRC2/CAV1/PTGS2/REST/RHOA/VEGFA	6
BP	GO:0032370	positive regulation of lipid transport	3/55	88/18903	0.00214743	0.00855109	0.00390205	CAV1/EDN1/IL1A	3
BP	GO:0033627	cell adhesion mediated by integrin	3/55	88/18903	0.00214743	0.00855109	0.00390205	ADA/ITGA2/PLAU	3
BP	GO:0046889	positive regulation of lipid biosynthetic process	3/55	88/18903	0.00214743	0.00855109	0.00390205	IL1A/PRKAA1/PTGS2	3
BP	GO:0010721	negative regulation of cell development	4/55	188/18903	0.00217575	0.00865274	0.00394843	IL1A/PTEN/REST/VEGFA	4
BP	GO:0070372	regulation of ERK1 and ERK2 cascade	5/55	315/18903	0.00219051	0.00868956	0.00396523	BMP2/DRD2/IL1A/PDGFA/PTEN	5
BP	GO:0035162	embryonic hemopoiesis	2/55	24/18903	0.00220184	0.00868956	0.00396523	TGFBR2/VEGFA	2
BP	GO:0035357	peroxisome proliferator activated receptor signaling pathway	2/55	24/18903	0.00220184	0.00868956	0.00396523	BMP2/TWIST1	2
BP	GO:0036120	cellular response to platelet-derived growth factor stimulus	2/55	24/18903	0.00220184	0.00868956	0.00396523	ATP7A/CCNA2	2
BP	GO:0042745	circadian sleep/wake cycle	2/55	24/18903	0.00220184	0.00868956	0.00396523	ADORA1/DRD2	2
BP	GO:0120255	olefinic compound biosynthetic process	2/55	24/18903	0.00220184	0.00868956	0.00396523	BMP2/REST	2
BP	GO:0032413	negative regulation of ion transmembrane transporter activity	3/55	89/18903	0.0022178	0.00872017	0.0039792	CAV1/DRD2/PRKCE	3
BP	GO:0071229	cellular response to acid chemical	3/55	89/18903	0.0022178	0.00872017	0.0039792	ATP7A/MMP2/VEGFA	3
BP	GO:0043123	positive regulation of I-kappaB kinase/NF-kappaB signaling	4/55	189/18903	0.00221804	0.00872017	0.0039792	BIRC2/IL1A/PRKCE/RHOA	4
BP	GO:0030198	extracellular matrix organization	5/55	318/18903	0.00228247	0.00894466	0.00408164	ATP7A/BMP2/CAV1/MMP14/MMP2	5
BP	GO:0072001	renal system development	5/55	318/18903	0.00228247	0.00894466	0.00408164	ACE/BMP2/PDGFA/RHOA/VEGFA	5
BP	GO:0010586	miRNA metabolic process	3/55	90/18903	0.00228958	0.00894466	0.00408164	BMP2/PPARD/REST	3
BP	GO:0051591	response to cAMP	3/55	90/18903	0.00228958	0.00894466	0.00408164	BIRC2/PLAT/SLC8A1	3
BP	GO:2000177	regulation of neural precursor cell proliferation	3/55	90/18903	0.00228958	0.00894466	0.00408164	DRD2/RHOA/VEGFA	3
BP	GO:0055001	muscle cell development	4/55	191/18903	0.00230432	0.00899092	0.00410275	EDN1/LMNA/SLC8A1/VEGFA	4
BP	GO:0043062	extracellular structure organization	5/55	319/18903	0.00231374	0.00900498	0.00410917	ATP7A/BMP2/CAV1/MMP14/MMP2	5
BP	GO:0060326	cell chemotaxis	5/55	319/18903	0.00231374	0.00900498	0.00410917	EDN1/MMP2/VCAM1/VEGFA/VEGFB	5
BP	GO:0060021	roof of mouth development	3/55	91/18903	0.00236279	0.0091029	0.00415385	TGFB3/TGFBR2/TWIST1	3
BP	GO:2000117	negative regulation of cysteine-type endopeptidase activity	3/55	91/18903	0.00236279	0.0091029	0.00415385	BIRC2/PTGS2/VEGFA	3
BP	GO:0009416	response to light stimulus	5/55	321/18903	0.00237722	0.0091029	0.00415385	CASP3/DRD2/MMP2/PRKAA1/PTGS2	5
BP	GO:0045229	external encapsulating structure organization	5/55	321/18903	0.00237722	0.0091029	0.00415385	ATP7A/BMP2/CAV1/MMP14/MMP2	5
BP	GO:0001964	startle response	2/55	25/18903	0.00238885	0.0091029	0.00415385	DRD2/PTEN	2
BP	GO:0003071	renal system process involved in regulation of systemic arterial blood pressure	2/55	25/18903	0.00238885	0.0091029	0.00415385	ADORA1/RHOA	2
BP	GO:0003081	regulation of systemic arterial blood pressure by renin-angiotensin	2/55	25/18903	0.00238885	0.0091029	0.00415385	ACE/RHOA	2
BP	GO:0008211	glucocorticoid metabolic process	2/55	25/18903	0.00238885	0.0091029	0.00415385	BMP2/REST	2
BP	GO:0045932	negative regulation of muscle contraction	2/55	25/18903	0.00238885	0.0091029	0.00415385	ADORA1/PTGS2	2
BP	GO:0046697	decidualization	2/55	25/18903	0.00238885	0.0091029	0.00415385	PPARD/PTGS2	2
BP	GO:0046885	regulation of hormone biosynthetic process	2/55	25/18903	0.00238885	0.0091029	0.00415385	BMP2/REST	2
BP	GO:0062149	detection of stimulus involved in sensory perception of pain	2/55	25/18903	0.00238885	0.0091029	0.00415385	ADORA1/ITGA2	2
BP	GO:0071450	cellular response to oxygen radical	2/55	25/18903	0.00238885	0.0091029	0.00415385	ATP7A/SOD3	2
BP	GO:0071451	cellular response to superoxide	2/55	25/18903	0.00238885	0.0091029	0.00415385	ATP7A/SOD3	2
BP	GO:0086064	cell communication by electrical coupling involved in cardiac conduction	2/55	25/18903	0.00238885	0.0091029	0.00415385	CAV1/SLC8A1	2
BP	GO:0098719	sodium ion import across plasma membrane	2/55	25/18903	0.00238885	0.0091029	0.00415385	SLC8A1/SLC9A1	2
BP	GO:2000193	positive regulation of fatty acid transport	2/55	25/18903	0.00238885	0.0091029	0.00415385	EDN1/IL1A	2
BP	GO:0090277	positive regulation of peptide hormone secretion	3/55	92/18903	0.00243744	0.00927664	0.00423313	DRD2/PPARD/PRKCE	3
MF	GO:0020037	heme binding	5/55	139/18432	5.83072e-05	0.00932201	0.00652066	CYGB/CYP1A1/HMOX2/MB/PTGS2	5
MF	GO:0046906	tetrapyrrole binding	5/55	149/18432	8.10809e-05	0.00932201	0.00652066	CYGB/CYP1A1/HMOX2/MB/PTGS2	5
MF	GO:0030546	signaling receptor activator activity	8/55	498/18432	0.000107061	0.00932201	0.00652066	BMP2/EDN1/IL1A/PDGFA/PRKCE/TGFB3/VEGFA/VEGFB	8
MF	GO:0008083	growth factor activity	5/55	162/18432	0.000120284	0.00932201	0.00652066	BMP2/PDGFA/TGFB3/VEGFA/VEGFB	5
BP	GO:0032872	regulation of stress-activated MAPK cascade	4/55	195/18903	0.00248378	0.00942985	0.00430304	BMP2/HIPK2/IL1A/VEGFA	4
BP	GO:0051495	positive regulation of cytoskeleton organization	4/55	195/18903	0.00248378	0.00942985	0.00430304	EDN1/PRKCE/RHOA/TGFB3	4
BP	GO:0045666	positive regulation of neuron differentiation	3/55	93/18903	0.00251354	0.00951948	0.00434394	BMP2/REST/RHOA	3
BP	GO:0050886	endocrine process	3/55	93/18903	0.00251354	0.00951948	0.00434394	ACE/EDN1/RHOA	3
BP	GO:0007369	gastrulation	4/55	196/18903	0.00253011	0.00957055	0.00436725	ITGA2/MMP14/MMP2/TGFBR2	4
BP	GO:0010882	regulation of cardiac muscle contraction by calcium ion signaling	2/55	26/18903	0.00258311	0.00967132	0.00441323	SLC8A1/SLC9A1	2
BP	GO:0036119	response to platelet-derived growth factor	2/55	26/18903	0.00258311	0.00967132	0.00441323	ATP7A/CCNA2	2
BP	GO:0043931	ossification involved in bone maturation	2/55	26/18903	0.00258311	0.00967132	0.00441323	BMP2/RHOA	2
BP	GO:0048596	embryonic camera-type eye morphogenesis	2/55	26/18903	0.00258311	0.00967132	0.00441323	HIPK2/TWIST1	2
BP	GO:0050995	negative regulation of lipid catabolic process	2/55	26/18903	0.00258311	0.00967132	0.00441323	ADORA1/PRKAA1	2
BP	GO:0060384	innervation	2/55	26/18903	0.00258311	0.00967132	0.00441323	EDN1/VCAM1	2
BP	GO:0062009	secondary palate development	2/55	26/18903	0.00258311	0.00967132	0.00441323	TGFB3/TGFBR2	2
BP	GO:2000773	negative regulation of cellular senescence	2/55	26/18903	0.00258311	0.00967132	0.00441323	PTEN/TWIST1	2
BP	GO:0002042	cell migration involved in sprouting angiogenesis	3/55	94/18903	0.00259109	0.00967132	0.00441323	PTGS2/RHOA/VEGFA	3
BP	GO:0035304	regulation of protein dephosphorylation	3/55	94/18903	0.00259109	0.00967132	0.00441323	ADORA1/DRD2/HSP90B1	3
BP	GO:0051492	regulation of stress fiber assembly	3/55	94/18903	0.00259109	0.00967132	0.00441323	RHOA/SLC9A1/TGFB3	3
MF	GO:0005126	cytokine receptor binding	6/55	273/18432	0.000157615	0.0097721	0.0068355	CASP3/IL1A/TGFB3/TGFBR2/VEGFA/VEGFB	6
BP	GO:0070302	regulation of stress-activated protein kinase signaling cascade	4/55	198/18903	0.00262454	0.00978439	0.00446483	BMP2/HIPK2/IL1A/VEGFA	4
BP	GO:0032465	regulation of cytokinesis	3/55	95/18903	0.00267011	0.00994231	0.00453689	DRD2/PRKCE/RHOA	3

## Sheet: Cluster 5
ONTOLOGY	ID	Description	GeneRatio	BgRatio	pvalue	p.adjust	qvalue	geneID	Count
BP	GO:0001666	response to hypoxia	76/76	296/18903	1.89059e-142	5.85706e-139	3.11053e-139	ACTN4/ADAM17/ADM/ADSL/AGTRAP/AJUBA/AK4/ALKBH5/ARNT2/BAD/BECN1/BNIP3/BNIP3L/CA9/CAPN2/CARD16/CD24/CIAO3/CPEB2/CRYAB/CYBA/DPP4/EGLN1/EGLN3/ENDOG/EPAS1/ERO1A/FMN2/HIF1A/HK2/IRAK1/KCND2/KCNK3/KCNMA1/LEP/LONP1/LOXL2/MDM2/MGARP/MT3/MTOR/NF1/NPEPPS/P4HB/PAM/PDLIM1/PGK1/PIN1/PINK1/PLOD1/PLOD2/PMAIP1/PML/PTGIS/PTK2B/SFRP1/SLC11A2/SLC29A1/SLC2A1/SLC8A3/SMAD3/SOD2/SRC/SRF/STC1/STC2/STUB1/TFRC/TGFB2/THBS1/TI…	76
BP	GO:0036293	response to decreased oxygen levels	76/76	309/18903	8.07891e-141	1.25142e-137	6.64597e-138	ACTN4/ADAM17/ADM/ADSL/AGTRAP/AJUBA/AK4/ALKBH5/ARNT2/BAD/BECN1/BNIP3/BNIP3L/CA9/CAPN2/CARD16/CD24/CIAO3/CPEB2/CRYAB/CYBA/DPP4/EGLN1/EGLN3/ENDOG/EPAS1/ERO1A/FMN2/HIF1A/HK2/IRAK1/KCND2/KCNK3/KCNMA1/LEP/LONP1/LOXL2/MDM2/MGARP/MT3/MTOR/NF1/NPEPPS/P4HB/PAM/PDLIM1/PGK1/PIN1/PINK1/PLOD1/PLOD2/PMAIP1/PML/PTGIS/PTK2B/SFRP1/SLC11A2/SLC29A1/SLC2A1/SLC8A3/SMAD3/SOD2/SRC/SRF/STC1/STC2/STUB1/TFRC/TGFB2/THBS1/TI…	76
BP	GO:0070482	response to oxygen levels	76/76	337/18903	1.46696e-137	1.51488e-134	8.04509e-135	ACTN4/ADAM17/ADM/ADSL/AGTRAP/AJUBA/AK4/ALKBH5/ARNT2/BAD/BECN1/BNIP3/BNIP3L/CA9/CAPN2/CARD16/CD24/CIAO3/CPEB2/CRYAB/CYBA/DPP4/EGLN1/EGLN3/ENDOG/EPAS1/ERO1A/FMN2/HIF1A/HK2/IRAK1/KCND2/KCNK3/KCNMA1/LEP/LONP1/LOXL2/MDM2/MGARP/MT3/MTOR/NF1/NPEPPS/P4HB/PAM/PDLIM1/PGK1/PIN1/PINK1/PLOD1/PLOD2/PMAIP1/PML/PTGIS/PTK2B/SFRP1/SLC11A2/SLC29A1/SLC2A1/SLC8A3/SMAD3/SOD2/SRC/SRF/STC1/STC2/STUB1/TFRC/TGFB2/THBS1/TI…	76
BP	GO:0071456	cellular response to hypoxia	38/76	151/18903	6.87109e-61	5.32166e-58	2.82619e-58	AJUBA/AK4/BAD/BNIP3/BNIP3L/CARD16/CPEB2/EGLN1/EGLN3/ENDOG/EPAS1/ERO1A/FMN2/HIF1A/IRAK1/KCND2/KCNK3/MDM2/MGARP/MT3/MTOR/NPEPPS/P4HB/PGK1/PINK1/PMAIP1/PTGIS/SFRP1/SLC29A1/SLC8A3/SRC/STC1/STC2/STUB1/TIGAR/TP53/UBQLN1/VASN	38
BP	GO:0036294	cellular response to decreased oxygen levels	38/76	159/18903	6.36771e-60	3.94543e-57	2.09531e-57	AJUBA/AK4/BAD/BNIP3/BNIP3L/CARD16/CPEB2/EGLN1/EGLN3/ENDOG/EPAS1/ERO1A/FMN2/HIF1A/IRAK1/KCND2/KCNK3/MDM2/MGARP/MT3/MTOR/NPEPPS/P4HB/PGK1/PINK1/PMAIP1/PTGIS/SFRP1/SLC29A1/SLC8A3/SRC/STC1/STC2/STUB1/TIGAR/TP53/UBQLN1/VASN	38
BP	GO:0071453	cellular response to oxygen levels	38/76	175/18903	3.80135e-58	1.96276e-55	1.04237e-55	AJUBA/AK4/BAD/BNIP3/BNIP3L/CARD16/CPEB2/EGLN1/EGLN3/ENDOG/EPAS1/ERO1A/FMN2/HIF1A/IRAK1/KCND2/KCNK3/MDM2/MGARP/MT3/MTOR/NPEPPS/P4HB/PGK1/PINK1/PMAIP1/PTGIS/SFRP1/SLC29A1/SLC8A3/SRC/STC1/STC2/STUB1/TIGAR/TP53/UBQLN1/VASN	38
BP	GO:0006979	response to oxidative stress	22/76	434/18903	1.19642e-18	5.29503e-16	2.81204e-16	BAD/BECN1/BNIP3/CAPN2/CPEB2/CRYAB/ENDOG/EPAS1/ERO1A/HIF1A/LONP1/MT3/P4HB/PDLIM1/PINK1/PML/PTK2B/SOD2/SRC/STC2/TP53/UBQLN1	22
BP	GO:2000377	regulation of reactive oxygen species metabolic process	14/76	149/18903	8.67831e-16	3.36067e-13	1.78476e-13	BECN1/BNIP3/CRYAB/CYBA/HIF1A/HK2/LEP/MT3/PINK1/PTK2B/SOD2/THBS1/TIGAR/TP53	14
BP	GO:0062197	cellular response to chemical stress	18/76	345/18903	1.55604e-15	5.35623e-13	2.84455e-13	BAD/BECN1/BNIP3/CPEB2/ENDOG/EPAS1/HIF1A/LONP1/MT3/MTOR/P4HB/PINK1/PML/SLC2A1/SOD2/SRC/TP53/UBQLN1	18
BP	GO:0072593	reactive oxygen species metabolic process	15/76	235/18903	2.42552e-14	7.51427e-12	3.99062e-12	BECN1/BNIP3/CRYAB/CYBA/HIF1A/HK2/LEP/MT3/PINK1/PMAIP1/PTK2B/SOD2/THBS1/TIGAR/TP53	15
BP	GO:0010038	response to metal ion	17/76	360/18903	5.3914e-14	1.51841e-11	8.06388e-12	BAD/BECN1/BNIP3/ENDOG/HIF1A/KCNK3/KCNMA1/LONP1/LOXL2/MT3/PAM/PTK2B/SLC11A2/SOD2/TFRC/THBS1/TIGAR	17
BP	GO:2000378	negative regulation of reactive oxygen species metabolic process	9/76	49/18903	3.03862e-13	7.8447e-11	4.16611e-11	BECN1/BNIP3/CRYAB/HIF1A/HK2/MT3/PINK1/TIGAR/TP53	9
BP	GO:0031667	response to nutrient levels	18/76	474/18903	3.65883e-13	8.71927e-11	4.63056e-11	ADM/ADSL/BECN1/BNIP3/CYBA/LEP/MT3/MTOR/PMAIP1/SFRP1/SLC2A1/SOD2/SRC/SRF/STC1/STC2/TFRC/TP53	18
BP	GO:0034599	cellular response to oxidative stress	15/76	288/18903	4.74607e-13	1.05024e-10	5.57752e-11	BECN1/BNIP3/CPEB2/ENDOG/EPAS1/HIF1A/LONP1/MT3/P4HB/PINK1/PML/SOD2/SRC/TP53/UBQLN1	15
BP	GO:0097193	intrinsic apoptotic signaling pathway	15/76	298/18903	7.7782e-13	1.60646e-10	8.53146e-11	BAD/BECN1/BNIP3/CD24/ERO1A/HIF1A/MDM2/P4HB/PINK1/PMAIP1/PML/SOD2/SRC/TP53/UBQLN1	15
BP	GO:0009410	response to xenobiotic stimulus	17/76	432/18903	1.02823e-12	1.99091e-10	1.05732e-10	ADAM17/BAD/BECN1/CA9/CYBA/KCNK3/PAM/PTK2B/SFRP1/SOD2/SRC/TFRC/TGFB2/THBS1/TIGAR/TP53/VEGFC	17
BP	GO:0070997	neuron death	15/76	368/18903	1.59243e-11	2.90197e-09	1.54116e-09	BAD/BNIP3/CAPN2/EGLN1/EGLN3/ENDOG/HIF1A/MT3/NF1/PINK1/PTK2B/SOD2/TGFB2/TIGAR/TP53	15
BP	GO:0010821	regulation of mitochondrion organization	11/76	150/18903	1.99636e-11	3.26422e-09	1.73354e-09	BAD/BNIP3/BNIP3L/ENDOG/HIF1A/MGARP/PINK1/PMAIP1/TFRC/TIGAR/TP53	11
BP	GO:2001233	regulation of apoptotic signaling pathway	15/76	374/18903	2.00194e-11	3.26422e-09	1.73354e-09	BAD/BECN1/HIF1A/MDM2/NF1/P4HB/PINK1/PMAIP1/PML/SFRP1/SOD2/SRC/THBS1/TP53/UBQLN1	15
CC	GO:0005741	mitochondrial outer membrane	12/76	207/19869	2.05356e-11	4.51784e-09	2.78852e-09	BAD/BNIP3/BNIP3L/HK2/MGARP/MT3/MTOR/PINK1/PMAIP1/SLC11A2/SLC8A3/TIGAR	12
BP	GO:0000302	response to reactive oxygen species	12/76	204/18903	3.05658e-11	4.73464e-09	2.51444e-09	BAD/BECN1/BNIP3/CAPN2/CRYAB/ENDOG/HIF1A/MT3/PINK1/PTK2B/SOD2/SRC	12
CC	GO:0031968	organelle outer membrane	12/76	235/19869	9.00179e-11	7.28209e-09	4.49469e-09	BAD/BNIP3/BNIP3L/HK2/MGARP/MT3/MTOR/PINK1/PMAIP1/SLC11A2/SLC8A3/TIGAR	12
CC	GO:0019867	outer membrane	12/76	237/19869	9.93012e-11	7.28209e-09	4.49469e-09	BAD/BNIP3/BNIP3L/HK2/MGARP/MT3/MTOR/PINK1/PMAIP1/SLC11A2/SLC8A3/TIGAR	12
BP	GO:2001242	regulation of intrinsic apoptotic signaling pathway	11/76	172/18903	8.81158e-11	1.29992e-08	6.90351e-09	BAD/BECN1/HIF1A/MDM2/P4HB/PINK1/PMAIP1/SOD2/SRC/TP53/UBQLN1	11
BP	GO:0045765	regulation of angiogenesis	14/76	349/18903	1.00825e-10	1.4198e-08	7.5402e-09	ADM/EGLN1/HIF1A/HK2/LEP/NF1/PGK1/PML/PTGIS/PTK2B/SFRP1/TGFB2/THBS1/VEGFC	14
BP	GO:0042542	response to hydrogen peroxide	10/76	130/18903	1.08351e-10	1.45944e-08	7.75069e-09	BAD/BECN1/BNIP3/CAPN2/CRYAB/ENDOG/PINK1/PTK2B/SOD2/SRC	10
BP	GO:1901342	regulation of vasculature development	14/76	355/18903	1.26207e-10	1.62913e-08	8.65185e-09	ADM/EGLN1/HIF1A/HK2/LEP/NF1/PGK1/PML/PTGIS/PTK2B/SFRP1/TGFB2/THBS1/VEGFC	14
BP	GO:1901214	regulation of neuron death	13/76	325/18903	5.21509e-10	6.46254e-08	3.43208e-08	BAD/CAPN2/EGLN1/EGLN3/HIF1A/MT3/NF1/PINK1/PTK2B/SOD2/TGFB2/TIGAR/TP53	13
BP	GO:0007584	response to nutrient	10/76	154/18903	5.7796e-10	6.88662e-08	3.65729e-08	ADSL/BECN1/LEP/MTOR/SFRP1/SOD2/SRF/STC1/STC2/TFRC	10
BP	GO:0010822	positive regulation of mitochondrion organization	8/76	76/18903	7.08217e-10	8.12614e-08	4.31557e-08	BAD/BNIP3/ENDOG/HIF1A/MGARP/PINK1/PMAIP1/TP53	8
BP	GO:0090559	regulation of membrane permeability	8/76	77/18903	7.878e-10	8.71644e-08	4.62907e-08	BAD/BNIP3/BNIP3L/HK2/MT3/MTOR/PMAIP1/TP53	8
BP	GO:0001667	ameboidal-type cell migration	15/76	492/18903	9.11922e-10	9.74184e-08	5.17362e-08	ADAM17/DPP4/HIF1A/LOXL2/MTOR/NF1/PDLIM1/PML/PTK2B/SRC/SRF/STC1/TGFB2/THBS1/VEGFC	15
BP	GO:0018126	protein hydroxylation	6/76	27/18903	9.56069e-10	9.87301e-08	5.24328e-08	EGLN1/EGLN3/ERO1A/P4HB/PLOD1/PLOD2	6
BP	GO:0033674	positive regulation of kinase activity	15/76	496/18903	1.01884e-09	1.00928e-07	5.36002e-08	ADAM17/AJUBA/BAD/CD24/IRAK1/LEP/MT3/MTOR/PINK1/PTK2B/SRC/TGFB2/THBS1/TIGAR/VEGFC	15
BP	GO:0010506	regulation of autophagy	13/76	344/18903	1.04251e-09	1.00928e-07	5.36002e-08	BAD/BECN1/BNIP3/BNIP3L/ENDOG/HIF1A/LEP/MT3/MTOR/PINK1/TIGAR/TP53/UBQLN1	13
BP	GO:0030003	cellular cation homeostasis	15/76	499/18903	1.10645e-09	1.03009e-07	5.47051e-08	BNIP3/CYBA/EGLN1/ERO1A/HIF1A/KCNMA1/MT3/PML/PTK2B/SLC11A2/SLC8A3/STC1/STC2/TFRC/TM9SF4	15
BP	GO:0006875	cellular metal ion homeostasis	14/76	420/18903	1.1305e-09	1.03009e-07	5.47051e-08	BNIP3/CYBA/EGLN1/ERO1A/HIF1A/KCNMA1/MT3/PML/PTK2B/SLC11A2/SLC8A3/STC1/STC2/TFRC	14
BP	GO:0010631	epithelial cell migration	13/76	366/18903	2.20889e-09	1.95518e-07	1.03834e-07	ADAM17/DPP4/HIF1A/LOXL2/MTOR/NF1/PTK2B/SRC/SRF/STC1/TGFB2/THBS1/VEGFC	13
BP	GO:0090132	epithelium migration	13/76	369/18903	2.4375e-09	2.09761e-07	1.11398e-07	ADAM17/DPP4/HIF1A/LOXL2/MTOR/NF1/PTK2B/SRC/SRF/STC1/TGFB2/THBS1/VEGFC	13
BP	GO:0048771	tissue remodeling	10/76	179/18903	2.50614e-09	2.09839e-07	1.1144e-07	EPAS1/HIF1A/LEP/MDM2/NF1/PTK2B/SFRP1/SRC/TFRC/TP53	10
BP	GO:0090130	tissue migration	13/76	374/18903	2.86665e-09	2.28905e-07	1.21565e-07	ADAM17/DPP4/HIF1A/LOXL2/MTOR/NF1/PTK2B/SRC/SRF/STC1/TGFB2/THBS1/VEGFC	13
BP	GO:0010332	response to gamma radiation	7/76	57/18903	2.88164e-09	2.28905e-07	1.21565e-07	CRYAB/CYBA/MDM2/PML/SOD2/TIGAR/TP53	7
BP	GO:0000422	autophagy of mitochondrion	8/76	93/18903	3.62224e-09	2.737e-07	1.45354e-07	BECN1/BNIP3/BNIP3L/HIF1A/HK2/PINK1/TIGAR/TP53	8
BP	GO:0061726	mitochondrion disassembly	8/76	93/18903	3.62224e-09	2.737e-07	1.45354e-07	BECN1/BNIP3/BNIP3L/HIF1A/HK2/PINK1/TIGAR/TP53	8
BP	GO:1903146	regulation of autophagy of mitochondrion	6/76	36/18903	6.11367e-09	4.50956e-07	2.3949e-07	BNIP3/BNIP3L/HIF1A/PINK1/TIGAR/TP53	6
BP	GO:0043281	regulation of cysteine-type endopeptidase activity involved in apoptotic process	10/76	205/18903	9.25308e-09	6.66652e-07	3.54041e-07	BAD/CARD16/CRYAB/EGLN3/MT3/PMAIP1/PML/SMAD3/SRC/THBS1	10
BP	GO:0062012	regulation of small molecule metabolic process	12/76	339/18903	1.01095e-08	6.99032e-07	3.71237e-07	ADM/AK4/BAD/HIF1A/LEP/MTOR/PINK1/PMAIP1/PTK2B/SRC/TIGAR/TP53	12
BP	GO:0034284	response to monosaccharide	10/76	207/18903	1.01538e-08	6.99032e-07	3.71237e-07	BAD/CYBA/ENDOG/HIF1A/LEP/PTK2B/SLC29A1/SOD2/SRF/THBS1	10
BP	GO:0071560	cellular response to transforming growth factor beta stimulus	11/76	271/18903	1.07856e-08	7.26385e-07	3.85763e-07	ADAM17/PIN1/PML/SFRP1/SMAD3/SRC/STUB1/TGFB2/THBS1/TP53/VASN	11
BP	GO:0045860	positive regulation of protein kinase activity	13/76	420/18903	1.14732e-08	7.56258e-07	4.01628e-07	ADAM17/AJUBA/CD24/IRAK1/LEP/MT3/MTOR/PINK1/PTK2B/SRC/TGFB2/THBS1/VEGFC	13
BP	GO:0008637	apoptotic mitochondrial changes	8/76	108/18903	1.19328e-08	7.70161e-07	4.09012e-07	BAD/BNIP3/BNIP3L/HK2/PINK1/PMAIP1/SOD2/TP53	8
BP	GO:0071559	response to transforming growth factor beta	11/76	277/18903	1.35248e-08	8.55101e-07	4.54121e-07	ADAM17/PIN1/PML/SFRP1/SMAD3/SRC/STUB1/TGFB2/THBS1/TP53/VASN	11
BP	GO:0007179	transforming growth factor beta receptor signaling pathway	10/76	216/18903	1.52417e-08	9.30181e-07	4.93994e-07	ADAM17/PIN1/PML/SMAD3/SRC/STUB1/TGFB2/THBS1/TP53/VASN	10
BP	GO:0042391	regulation of membrane potential	13/76	431/18903	1.5586e-08	9.30181e-07	4.93994e-07	BAD/BNIP3/KCND2/KCNK3/KCNMA1/MTOR/PINK1/PMAIP1/PTK2B/SLC29A1/SLC8A3/SOD2/SRC	13
BP	GO:0016241	regulation of macroautophagy	9/76	160/18903	1.56131e-08	9.30181e-07	4.93994e-07	BECN1/BNIP3/BNIP3L/HIF1A/MTOR/PINK1/TIGAR/TP53/UBQLN1	9
BP	GO:0008631	intrinsic apoptotic signaling pathway in response to oxidative stress	6/76	45/18903	2.48446e-08	1.44194e-06	7.65773e-07	HIF1A/P4HB/PINK1/PML/SOD2/UBQLN1	6
BP	GO:0007568	aging	9/76	169/18903	2.51338e-08	1.44194e-06	7.65773e-07	ADM/BECN1/CRYAB/ENDOG/IRAK1/LONP1/LOXL2/SOD2/TFRC	9
BP	GO:0009743	response to carbohydrate	10/76	234/18903	3.25719e-08	1.83469e-06	9.74352e-07	BAD/CYBA/ENDOG/HIF1A/LEP/PTK2B/SLC29A1/SOD2/SRF/THBS1	10
BP	GO:2000116	regulation of cysteine-type endopeptidase activity	10/76	235/18903	3.3911e-08	1.87601e-06	9.96295e-07	BAD/CARD16/CRYAB/EGLN3/MT3/PMAIP1/PML/SMAD3/SRC/THBS1	10
CC	GO:0045121	membrane raft	11/76	326/19869	4.34374e-08	1.9718e-06	1.21704e-06	ADAM17/CAPN2/CD24/DPP4/KCND2/KCNMA1/PGK1/PTGIS/PTK2B/SLC2A1/SRC	11
CC	GO:0098857	membrane microdomain	11/76	327/19869	4.48136e-08	1.9718e-06	1.21704e-06	ADAM17/CAPN2/CD24/DPP4/KCND2/KCNMA1/PGK1/PTGIS/PTK2B/SLC2A1/SRC	11
BP	GO:0006007	glucose catabolic process	5/76	25/18903	4.5862e-08	2.49264e-06	1.32377e-06	BAD/HK2/PGK1/TIGAR/TP53	5
BP	GO:0018401	peptidyl-proline hydroxylation to 4-hydroxy-L-proline	4/76	10/18903	4.97406e-08	2.61181e-06	1.38706e-06	EGLN1/EGLN3/ERO1A/P4HB	4
BP	GO:0033483	gas homeostasis	4/76	10/18903	4.97406e-08	2.61181e-06	1.38706e-06	CIAO3/EGLN1/HIF1A/SOD2	4
BP	GO:0006109	regulation of carbohydrate metabolic process	9/76	186/18903	5.75406e-08	2.89116e-06	1.53541e-06	BAD/HIF1A/LEP/MTOR/PMAIP1/PTK2B/SRC/TIGAR/TP53	9
BP	GO:0009266	response to temperature stimulus	9/76	186/18903	5.75406e-08	2.89116e-06	1.53541e-06	ADM/CRYAB/ERO1A/IRAK1/MTOR/NF1/SOD2/STUB1/THBS1	9
BP	GO:0010507	negative regulation of autophagy	7/76	87/18903	5.78604e-08	2.89116e-06	1.53541e-06	BECN1/LEP/MT3/MTOR/PINK1/TIGAR/TP53	7
BP	GO:0006839	mitochondrial transport	9/76	189/18903	6.6026e-08	3.2468e-06	1.72429e-06	BAD/BNIP3/BNIP3L/HK2/MGARP/NPEPPS/PINK1/PMAIP1/TP53	9
BP	GO:2001235	positive regulation of apoptotic signaling pathway	8/76	135/18903	6.88539e-08	3.30061e-06	1.75287e-06	BAD/BECN1/NF1/PMAIP1/PML/SFRP1/THBS1/TP53	8
BP	GO:0090200	positive regulation of release of cytochrome c from mitochondria	5/76	27/18903	6.92511e-08	3.30061e-06	1.75287e-06	BAD/BNIP3/PINK1/PMAIP1/TP53	5
BP	GO:0051402	neuron apoptotic process	10/76	255/18903	7.31141e-08	3.43193e-06	1.82261e-06	BNIP3/EGLN3/HIF1A/MT3/NF1/PINK1/PTK2B/SOD2/TGFB2/TP53	10
BP	GO:0071496	cellular response to external stimulus	11/76	328/18903	7.61585e-08	3.52148e-06	1.87016e-06	BAD/BECN1/BNIP3/CYBA/LEP/MTOR/PMAIP1/SFRP1/SLC2A1/SRF/TP53	11
BP	GO:0019221	cytokine-mediated signaling pathway	13/76	496/18903	8.08089e-08	3.68156e-06	1.95518e-06	ACTN4/ADAM17/BAD/CARD16/CD24/HIF1A/IRAK1/LEP/MT3/P4HB/PTK2B/SRC/TP53	13
BP	GO:0046031	ADP metabolic process	7/76	92/18903	8.53699e-08	3.71746e-06	1.97424e-06	AK4/BAD/HIF1A/HK2/MTOR/PGK1/TIGAR	7
BP	GO:0002931	response to ischemia	6/76	55/18903	8.56609e-08	3.71746e-06	1.97424e-06	HK2/PINK1/PTK2B/STUB1/TIGAR/TP53	6
BP	GO:0009895	negative regulation of catabolic process	11/76	332/18903	8.60975e-08	3.71746e-06	1.97424e-06	BECN1/FMN2/LEP/MT3/MTOR/PIN1/PINK1/PML/SMAD3/TIGAR/TP53	11
BP	GO:1903008	organelle disassembly	8/76	139/18903	8.63968e-08	3.71746e-06	1.97424e-06	BECN1/BNIP3/BNIP3L/HIF1A/HK2/PINK1/TIGAR/TP53	8
BP	GO:0015980	energy derivation by oxidation of organic compounds	11/76	333/18903	8.87557e-08	3.76664e-06	2.00036e-06	ADSL/AK4/BNIP3/HIF1A/LEP/MT3/MTOR/PINK1/SOD2/TIGAR/TP53	11
BP	GO:0001836	release of cytochrome c from mitochondria	6/76	56/18903	9.56359e-08	4.00379e-06	2.1263e-06	BAD/BNIP3/PINK1/PMAIP1/SOD2/TP53	6
BP	GO:1902175	regulation of oxidative stress-induced intrinsic apoptotic signaling pathway	5/76	29/18903	1.01233e-07	4.1816e-06	2.22074e-06	HIF1A/P4HB/PINK1/SOD2/UBQLN1	5
BP	GO:0090287	regulation of cellular response to growth factor stimulus	11/76	338/18903	1.03172e-07	4.20562e-06	2.23349e-06	ADAM17/HIF1A/MT3/PIN1/SFRP1/SMAD3/STUB1/THBS1/TP53/VASN/VEGFC	11
BP	GO:0010212	response to ionizing radiation	8/76	143/18903	1.07655e-07	4.33137e-06	2.30027e-06	CRYAB/CYBA/MDM2/PML/SFRP1/SOD2/TIGAR/TP53	8
BP	GO:0001558	regulation of cell growth	12/76	422/18903	1.11932e-07	4.44572e-06	2.361e-06	ADAM17/CRYAB/CYBA/MT3/MTOR/PML/PTK2B/SFRP1/SMAD3/SRF/TGFB2/TP53	12
BP	GO:0031331	positive regulation of cellular catabolic process	12/76	429/18903	1.33717e-07	5.24374e-06	2.78481e-06	BAD/BECN1/BNIP3/BNIP3L/ENDOG/HIF1A/MDM2/MTOR/PINK1/PTK2B/STUB1/UBQLN1	12
BP	GO:0032147	activation of protein kinase activity	8/76	148/18903	1.40428e-07	5.43806e-06	2.88801e-06	IRAK1/LEP/MT3/MTOR/PINK1/PTK2B/SRC/TGFB2	8
MF	GO:0031418	L-ascorbic acid binding	5/76	20/18432	1.54041e-08	5.51465e-06	3.9402e-06	EGLN1/EGLN3/PAM/PLOD1/PLOD2	5
BP	GO:0036473	cell death in response to oxidative stress	7/76	100/18903	1.52049e-07	5.81542e-06	3.08841e-06	ENDOG/HIF1A/P4HB/PINK1/PML/SOD2/UBQLN1	7
BP	GO:0009612	response to mechanical stimulus	9/76	211/18903	1.69183e-07	6.39182e-06	3.39452e-06	BAD/BNIP3/CAPN2/CYBA/ENDOG/PTK2B/SLC2A1/SRC/THBS1	9
BP	GO:0046902	regulation of mitochondrial membrane permeability	6/76	62/18903	1.77655e-07	6.58395e-06	3.49656e-06	BAD/BNIP3/BNIP3L/HK2/PMAIP1/TP53	6
BP	GO:0048732	gland development	12/76	441/18903	1.80008e-07	6.58395e-06	3.49656e-06	HIF1A/HK2/NF1/PAM/PML/SFRP1/SLC29A1/SMAD3/SOD2/SRC/SRF/TGFB2	12
BP	GO:0043542	endothelial cell migration	10/76	281/18903	1.80644e-07	6.58395e-06	3.49656e-06	ADAM17/DPP4/HIF1A/LOXL2/NF1/PTK2B/SRF/STC1/THBS1/VEGFC	10
BP	GO:0009135	purine nucleoside diphosphate metabolic process	7/76	104/18903	1.99217e-07	7.05831e-06	3.74848e-06	AK4/BAD/HIF1A/HK2/MTOR/PGK1/TIGAR	7
BP	GO:0009179	purine ribonucleoside diphosphate metabolic process	7/76	104/18903	1.99217e-07	7.05831e-06	3.74848e-06	AK4/BAD/HIF1A/HK2/MTOR/PGK1/TIGAR	7
BP	GO:0010675	regulation of cellular carbohydrate metabolic process	8/76	155/18903	2.00494e-07	7.05831e-06	3.74848e-06	BAD/LEP/MTOR/PMAIP1/PTK2B/SRC/TIGAR/TP53	8
BP	GO:0043523	regulation of neuron apoptotic process	9/76	218/18903	2.23163e-07	7.76808e-06	4.12541e-06	EGLN3/HIF1A/MT3/NF1/PINK1/PTK2B/SOD2/TGFB2/TP53	9
BP	GO:0051017	actin filament bundle assembly	8/76	160/18903	2.55845e-07	8.77062e-06	4.65783e-06	FMN2/MTOR/PDLIM1/PTK2B/SFRP1/SMAD3/SRC/SRF	8
BP	GO:0010632	regulation of epithelial cell migration	10/76	292/18903	2.57626e-07	8.77062e-06	4.65783e-06	ADAM17/HIF1A/MTOR/NF1/PTK2B/SRC/STC1/TGFB2/THBS1/VEGFC	10
BP	GO:0045862	positive regulation of proteolysis	11/76	372/18903	2.69774e-07	8.78288e-06	4.66435e-06	BAD/EGLN3/MDM2/PINK1/PMAIP1/PML/PTK2B/SMAD3/SRC/STUB1/UBQLN1	11
BP	GO:0010661	positive regulation of muscle cell apoptotic process	5/76	35/18903	2.71582e-07	8.78288e-06	4.66435e-06	BNIP3/CAPN2/SOD2/TIGAR/TP53	5
BP	GO:0016242	negative regulation of macroautophagy	5/76	35/18903	2.71582e-07	8.78288e-06	4.66435e-06	BECN1/MTOR/PINK1/TIGAR/TP53	5
BP	GO:0051222	positive regulation of protein transport	10/76	294/18903	2.74361e-07	8.78288e-06	4.66435e-06	BAD/HIF1A/LEP/NPEPPS/PINK1/SMAD3/SRC/TGFB2/TM9SF4/VEGFC	10
BP	GO:0030038	contractile actin filament bundle assembly	7/76	109/18903	2.74997e-07	8.78288e-06	4.66435e-06	MTOR/PDLIM1/PTK2B/SFRP1/SMAD3/SRC/SRF	7
BP	GO:0043149	stress fiber assembly	7/76	109/18903	2.74997e-07	8.78288e-06	4.66435e-06	MTOR/PDLIM1/PTK2B/SFRP1/SMAD3/SRC/SRF	7
BP	GO:0097191	extrinsic apoptotic signaling pathway	9/76	224/18903	2.80779e-07	8.87604e-06	4.71382e-06	BAD/NF1/PMAIP1/PML/SFRP1/SMAD3/SRC/TGFB2/THBS1	9
BP	GO:0061572	actin filament bundle organization	8/76	164/18903	3.09108e-07	9.67291e-06	5.13702e-06	FMN2/MTOR/PDLIM1/PTK2B/SFRP1/SMAD3/SRC/SRF	8
BP	GO:0019511	peptidyl-proline hydroxylation	4/76	15/18903	3.1842e-07	9.86466e-06	5.23885e-06	EGLN1/EGLN3/ERO1A/P4HB	4
BP	GO:0051881	regulation of mitochondrial membrane potential	6/76	70/18903	3.69405e-07	1.13309e-05	6.01751e-06	BAD/BNIP3/PINK1/PMAIP1/SOD2/SRC	6
BP	GO:0009185	ribonucleoside diphosphate metabolic process	7/76	114/18903	3.73723e-07	1.13509e-05	6.02816e-06	AK4/BAD/HIF1A/HK2/MTOR/PGK1/TIGAR	7
BP	GO:2000379	positive regulation of reactive oxygen species metabolic process	6/76	71/18903	4.02225e-07	1.2098e-05	6.42491e-06	CYBA/LEP/PTK2B/SOD2/THBS1/TP53	6
BP	GO:0007178	transmembrane receptor protein serine/threonine kinase signaling pathway	11/76	390/18903	4.31359e-07	1.28495e-05	6.82402e-06	ADAM17/PIN1/PML/SFRP1/SMAD3/SRC/STUB1/TGFB2/THBS1/TP53/VASN	11
BP	GO:1904951	positive regulation of establishment of protein localization	10/76	310/18903	4.46417e-07	1.31714e-05	6.99498e-06	BAD/HIF1A/LEP/NPEPPS/PINK1/SMAD3/SRC/TGFB2/TM9SF4/VEGFC	10
BP	GO:0050673	epithelial cell proliferation	12/76	481/18903	4.55155e-07	1.33025e-05	7.06461e-06	ADAM17/BAD/CYBA/HIF1A/LEP/LOXL2/NF1/SFRP1/SMAD3/TGFB2/THBS1/VEGFC	12
BP	GO:0071634	regulation of transforming growth factor beta production	5/76	39/18903	4.75674e-07	1.37723e-05	7.3141e-06	CD24/HIF1A/SMAD3/TGFB2/THBS1	5
BP	GO:0045785	positive regulation of cell adhesion	12/76	484/18903	4.86186e-07	1.39463e-05	7.40651e-06	BAD/CD24/DPP4/IRAK1/LEP/P4HB/PTK2B/SFRP1/SMAD3/SRC/TFRC/TGFB2	12
BP	GO:0010634	positive regulation of epithelial cell migration	8/76	176/18903	5.29613e-07	1.49277e-05	7.92772e-06	ADAM17/HIF1A/MTOR/PTK2B/SRC/TGFB2/THBS1/VEGFC	8
BP	GO:0007006	mitochondrial membrane organization	7/76	120/18903	5.30036e-07	1.49277e-05	7.92772e-06	BAD/BNIP3/BNIP3L/HK2/PINK1/PMAIP1/TP53	7
BP	GO:0016236	macroautophagy	10/76	317/18903	5.47532e-07	1.52816e-05	8.11562e-06	BECN1/BNIP3/BNIP3L/HIF1A/MTOR/PINK1/SRC/TIGAR/TP53/UBQLN1	10
BP	GO:0016049	cell growth	12/76	493/18903	5.90896e-07	1.63446e-05	8.68018e-06	ADAM17/CRYAB/CYBA/MT3/MTOR/PML/PTK2B/SFRP1/SMAD3/SRF/TGFB2/TP53	12
BP	GO:0046688	response to copper ion	5/76	41/18903	6.15266e-07	1.68681e-05	8.95819e-06	BECN1/LOXL2/MT3/PAM/TFRC	5
BP	GO:0030099	myeloid cell differentiation	11/76	407/18903	6.57245e-07	1.76328e-05	9.36432e-06	EPAS1/HIF1A/MTOR/NF1/PML/PTK2B/SFRP1/SLC11A2/SRC/SRF/TFRC	11
BP	GO:0044089	positive regulation of cellular component biogenesis	12/76	498/18903	6.57353e-07	1.76328e-05	9.36432e-06	AJUBA/BECN1/MTOR/PINK1/PTK2B/SFRP1/SMAD3/SRC/SRF/STUB1/TFRC/TP53	12
BP	GO:0005996	monosaccharide metabolic process	9/76	248/18903	6.60236e-07	1.76328e-05	9.36432e-06	BAD/HK2/LEP/PGK1/PMAIP1/SLC2A1/SRC/TIGAR/TP53	9
BP	GO:0045926	negative regulation of growth	9/76	249/18903	6.82801e-07	1.80796e-05	9.60161e-06	CRYAB/HIF1A/MT3/PML/SFRP1/SMAD3/STC2/TGFB2/TP53	9
BP	GO:0019320	hexose catabolic process	5/76	42/18903	6.96227e-07	1.81253e-05	9.62586e-06	BAD/HK2/PGK1/TIGAR/TP53	5
BP	GO:0071604	transforming growth factor beta production	5/76	42/18903	6.96227e-07	1.81253e-05	9.62586e-06	CD24/HIF1A/SMAD3/TGFB2/THBS1	5
BP	GO:0016485	protein processing	9/76	250/18903	7.06032e-07	1.82274e-05	9.68008e-06	ADAM17/BAD/CAPN2/CARD16/DPP4/ERO1A/PGK1/SRC/THBS1	9
BP	GO:0050678	regulation of epithelial cell proliferation	11/76	414/18903	7.77151e-07	1.98976e-05	1.05671e-05	ADAM17/BAD/CYBA/HIF1A/LEP/NF1/SFRP1/SMAD3/TGFB2/THBS1/VEGFC	11
BP	GO:0043405	regulation of MAP kinase activity	8/76	186/18903	8.05107e-07	2.02993e-05	1.07804e-05	AJUBA/CD24/IRAK1/NF1/PTK2B/SFRP1/SRC/THBS1	8
BP	GO:0034612	response to tumor necrosis factor	9/76	254/18903	8.05944e-07	2.02993e-05	1.07804e-05	ACTN4/ADAM17/CARD16/CYBA/ENDOG/PTK2B/SFRP1/THBS1/TP53	9
BP	GO:1903201	regulation of oxidative stress-induced cell death	6/76	80/18903	8.20166e-07	2.04909e-05	1.08822e-05	ENDOG/HIF1A/P4HB/PINK1/SOD2/UBQLN1	6
BP	GO:0006006	glucose metabolic process	8/76	188/18903	8.72855e-07	2.16328e-05	1.14886e-05	BAD/HK2/LEP/PGK1/PMAIP1/SRC/TIGAR/TP53	8
BP	GO:0010663	positive regulation of striated muscle cell apoptotic process	4/76	19/18903	8.93213e-07	2.17328e-05	1.15417e-05	BNIP3/CAPN2/TIGAR/TP53	4
BP	GO:0010666	positive regulation of cardiac muscle cell apoptotic process	4/76	19/18903	8.93213e-07	2.17328e-05	1.15417e-05	BNIP3/CAPN2/TIGAR/TP53	4
BP	GO:0071214	cellular response to abiotic stimulus	10/76	335/18903	9.0495e-07	2.17328e-05	1.15417e-05	BAD/BNIP3/CARD16/CRYAB/CYBA/MDM2/MTOR/SFRP1/SLC2A1/TP53	10
BP	GO:0104004	cellular response to environmental stimulus	10/76	335/18903	9.0495e-07	2.17328e-05	1.15417e-05	BAD/BNIP3/CARD16/CRYAB/CYBA/MDM2/MTOR/SFRP1/SLC2A1/TP53	10
BP	GO:0043434	response to peptide hormone	11/76	421/18903	9.15972e-07	2.18283e-05	1.15924e-05	ADM/AGTRAP/CPEB2/CYBA/LEP/LONP1/MGARP/MTOR/SLC2A1/SRC/STC2	11
BP	GO:0051604	protein maturation	10/76	336/18903	9.29728e-07	2.1987e-05	1.16767e-05	ADAM17/BAD/CAPN2/CARD16/DPP4/ERO1A/PGK1/SRC/STUB1/THBS1	10
BP	GO:0048545	response to steroid hormone	10/76	339/18903	1.00766e-06	2.33626e-05	1.24073e-05	ADM/BAD/CYBA/MGARP/PAM/SFRP1/SRC/STC1/TGFB2/THBS1	10
BP	GO:0034976	response to endoplasmic reticulum stress	9/76	261/18903	1.01043e-06	2.33626e-05	1.24073e-05	ERO1A/P4HB/PMAIP1/PML/STC2/STUB1/THBS1/TP53/UBQLN1	9
BP	GO:0009132	nucleoside diphosphate metabolic process	7/76	132/18903	1.01052e-06	2.33626e-05	1.24073e-05	AK4/BAD/HIF1A/HK2/MTOR/PGK1/TIGAR	7
BP	GO:0031334	positive regulation of protein-containing complex assembly	8/76	192/18903	1.02306e-06	2.34774e-05	1.24682e-05	AJUBA/MTOR/PINK1/PTK2B/SRC/STUB1/TFRC/TP53	8
BP	GO:0009749	response to glucose	8/76	194/18903	1.10609e-06	2.50538e-05	1.33054e-05	BAD/CYBA/ENDOG/HIF1A/PTK2B/SLC29A1/SRF/THBS1	8
BP	GO:0046365	monosaccharide catabolic process	5/76	46/18903	1.10793e-06	2.50538e-05	1.33054e-05	BAD/HK2/PGK1/TIGAR/TP53	5
BP	GO:0043467	regulation of generation of precursor metabolites and energy	7/76	134/18903	1.11828e-06	2.51045e-05	1.33323e-05	AK4/BNIP3/HIF1A/MTOR/PINK1/TIGAR/TP53	7
BP	GO:0034103	regulation of tissue remodeling	6/76	85/18903	1.17489e-06	2.5985e-05	1.37999e-05	LEP/NF1/SFRP1/SRC/TFRC/TP53	6
BP	GO:0048041	focal adhesion assembly	6/76	85/18903	1.17489e-06	2.5985e-05	1.37999e-05	AJUBA/PTK2B/SFRP1/SMAD3/SRC/THBS1	6
BP	GO:0050730	regulation of peptidyl-tyrosine phosphorylation	9/76	266/18903	1.18266e-06	2.5985e-05	1.37999e-05	ADAM17/CD24/LEP/LONP1/MTOR/PTK2B/SFRP1/SRC/TP53	9
BP	GO:0090199	regulation of release of cytochrome c from mitochondria	5/76	47/18903	1.23595e-06	2.67761e-05	1.42201e-05	BAD/BNIP3/PINK1/PMAIP1/TP53	5
BP	GO:1902895	positive regulation of miRNA transcription	5/76	47/18903	1.23595e-06	2.67761e-05	1.42201e-05	HIF1A/SMAD3/SRF/TGFB2/TP53	5
BP	GO:0006970	response to osmotic stress	6/76	86/18903	1.259e-06	2.68992e-05	1.42854e-05	BAD/KCNMA1/MTOR/PTK2B/SLC2A1/TP53	6
BP	GO:0033273	response to vitamin	6/76	86/18903	1.259e-06	2.68992e-05	1.42854e-05	BECN1/LEP/SFRP1/SOD2/STC1/STC2	6
BP	GO:0001935	endothelial cell proliferation	8/76	199/18903	1.33923e-06	2.82163e-05	1.49849e-05	ADAM17/CYBA/HIF1A/LEP/LOXL2/NF1/THBS1/VEGFC	8
BP	GO:0009746	response to hexose	8/76	199/18903	1.33923e-06	2.82163e-05	1.49849e-05	BAD/CYBA/ENDOG/HIF1A/PTK2B/SLC29A1/SRF/THBS1	8
BP	GO:0010660	regulation of muscle cell apoptotic process	6/76	87/18903	1.34797e-06	2.82163e-05	1.49849e-05	BNIP3/CAPN2/PTK2B/SOD2/TIGAR/TP53	6
BP	GO:0046850	regulation of bone remodeling	5/76	48/18903	1.37536e-06	2.85964e-05	1.51867e-05	LEP/NF1/SFRP1/SRC/TFRC	5
BP	GO:0055072	iron ion homeostasis	6/76	88/18903	1.44202e-06	2.97825e-05	1.58167e-05	EGLN1/EPAS1/HIF1A/SLC11A2/SOD2/TFRC	6
MF	GO:0016706	2-oxoglutarate-dependent dioxygenase activity	6/76	60/18432	1.68662e-07	3.01905e-05	2.1571e-05	ALKBH5/EGLN1/EGLN3/P4HB/PLOD1/PLOD2	6
BP	GO:0071326	cellular response to monosaccharide stimulus	7/76	140/18903	1.50104e-06	3.07962e-05	1.6355e-05	BAD/CYBA/ENDOG/HIF1A/LEP/SLC29A1/SRF	7
BP	GO:0018208	peptidyl-proline modification	5/76	49/18903	1.52686e-06	3.11199e-05	1.65269e-05	EGLN1/EGLN3/ERO1A/P4HB/PIN1	5
BP	GO:0046849	bone remodeling	6/76	89/18903	1.54136e-06	3.121e-05	1.65748e-05	LEP/NF1/PTK2B/SFRP1/SRC/TFRC	6
BP	GO:0072507	divalent inorganic cation homeostasis	10/76	356/18903	1.56669e-06	3.1517e-05	1.67378e-05	ADM/BNIP3/CYBA/ERO1A/MT3/PML/PTK2B/SLC8A3/STC1/STC2	10
BP	GO:2001238	positive regulation of extrinsic apoptotic signaling pathway	5/76	50/18903	1.69121e-06	3.38024e-05	1.79516e-05	NF1/PMAIP1/PML/SFRP1/THBS1	5
BP	GO:0072594	establishment of protein localization to organelle	11/76	449/18903	1.71505e-06	3.40592e-05	1.80879e-05	BECN1/BNIP3L/HK2/LEP/MGARP/NF1/NPEPPS/PINK1/PML/SMAD3/TP53	11
BP	GO:0055076	transition metal ion homeostasis	7/76	143/18903	1.73019e-06	3.41409e-05	1.81313e-05	EGLN1/EPAS1/HIF1A/MT3/SLC11A2/SOD2/TFRC	7
BP	GO:1903829	positive regulation of protein localization	11/76	451/18903	1.79051e-06	3.51076e-05	1.86447e-05	BAD/HIF1A/LEP/NPEPPS/PINK1/SMAD3/SRC/TFRC/TGFB2/TM9SF4/VEGFC	11
BP	GO:0010508	positive regulation of autophagy	7/76	144/18903	1.81278e-06	3.53208e-05	1.87579e-05	BAD/BECN1/BNIP3/BNIP3L/ENDOG/HIF1A/PINK1	7
BP	GO:0009314	response to radiation	11/76	452/18903	1.82932e-06	3.54202e-05	1.88107e-05	CARD16/CRYAB/CYBA/HIF1A/MDM2/NF1/PML/SFRP1/SOD2/TIGAR/TP53	11
BP	GO:0010657	muscle cell apoptotic process	6/76	92/18903	1.87346e-06	3.60495e-05	1.91449e-05	BNIP3/CAPN2/PTK2B/SOD2/TIGAR/TP53	6
BP	GO:0010823	negative regulation of mitochondrion organization	5/76	52/18903	2.06157e-06	3.93038e-05	2.08732e-05	BNIP3/PINK1/TFRC/TIGAR/TP53	5
BP	GO:0042594	response to starvation	8/76	211/18903	2.07557e-06	3.93038e-05	2.08732e-05	ADM/ADSL/BECN1/MTOR/PMAIP1/SFRP1/SLC2A1/TP53	8
BP	GO:0017015	regulation of transforming growth factor beta receptor signaling pathway	7/76	147/18903	2.08064e-06	3.93038e-05	2.08732e-05	ADAM17/PIN1/SMAD3/STUB1/THBS1/TP53/VASN	7
BP	GO:0052547	regulation of peptidase activity	11/76	459/18903	2.12236e-06	3.9849e-05	2.11627e-05	BAD/CARD16/CRYAB/EGLN3/MT3/PINK1/PMAIP1/PML/SMAD3/SRC/THBS1	11
BP	GO:0031589	cell-substrate adhesion	10/76	369/18903	2.16091e-06	4.03283e-05	2.14173e-05	ACTN4/AJUBA/NF1/P4HB/PTK2B/SFRP1/SMAD3/SRC/SRF/THBS1	10
BP	GO:0007044	cell-substrate junction assembly	6/76	95/18903	2.26178e-06	4.17084e-05	2.21502e-05	AJUBA/PTK2B/SFRP1/SMAD3/SRC/THBS1	6
BP	GO:1900407	regulation of cellular response to oxidative stress	6/76	95/18903	2.26178e-06	4.17084e-05	2.21502e-05	ENDOG/HIF1A/P4HB/PINK1/SOD2/UBQLN1	6
BP	GO:0001890	placenta development	7/76	150/18903	2.38082e-06	4.31332e-05	2.29069e-05	ADM/EGLN1/EPAS1/HIF1A/LEP/STC1/STC2	7
BP	GO:0034614	cellular response to reactive oxygen species	7/76	150/18903	2.38082e-06	4.31332e-05	2.29069e-05	BECN1/BNIP3/ENDOG/MT3/PINK1/SOD2/SRC	7
BP	GO:1903844	regulation of cellular response to transforming growth factor beta stimulus	7/76	150/18903	2.38082e-06	4.31332e-05	2.29069e-05	ADAM17/PIN1/SMAD3/STUB1/THBS1/TP53/VASN	7
BP	GO:0090092	regulation of transmembrane receptor protein serine/threonine kinase signaling pathway	9/76	290/18903	2.41012e-06	4.34103e-05	2.3054e-05	ADAM17/PIN1/SFRP1/SMAD3/STUB1/TGFB2/THBS1/TP53/VASN	9
BP	GO:0046034	ATP metabolic process	8/76	217/18903	2.55759e-06	4.58e-05	2.43231e-05	AK4/BAD/HIF1A/HK2/MTOR/PGK1/PINK1/TIGAR	8
BP	GO:0071322	cellular response to carbohydrate stimulus	7/76	152/18903	2.6004e-06	4.6299e-05	2.45881e-05	BAD/CYBA/ENDOG/HIF1A/LEP/SLC29A1/SRF	7
BP	GO:0044262	cellular carbohydrate metabolic process	9/76	296/18903	2.84995e-06	5.04523e-05	2.67938e-05	BAD/HK2/LEP/MTOR/PMAIP1/PTK2B/SRC/TIGAR/TP53	9
BP	GO:0006140	regulation of nucleotide metabolic process	6/76	99/18903	2.8793e-06	5.06823e-05	2.6916e-05	AK4/HIF1A/MTOR/PINK1/TIGAR/TP53	6
BP	GO:0016052	carbohydrate catabolic process	7/76	155/18903	2.96133e-06	5.18316e-05	2.75263e-05	BAD/HIF1A/HK2/MTOR/PGK1/TIGAR/TP53	7
BP	GO:2000630	positive regulation of miRNA metabolic process	5/76	56/18903	2.99231e-06	5.20796e-05	2.7658e-05	HIF1A/SMAD3/SRF/TGFB2/TP53	5
BP	GO:0010810	regulation of cell-substrate adhesion	8/76	222/18903	3.02903e-06	5.24242e-05	2.78411e-05	ACTN4/NF1/P4HB/PTK2B/SFRP1/SMAD3/SRC/THBS1	8
BP	GO:0006165	nucleoside diphosphate phosphorylation	6/76	100/18903	3.05338e-06	5.25521e-05	2.7909e-05	AK4/HIF1A/HK2/MTOR/PGK1/TIGAR	6
BP	GO:0150115	cell-substrate junction organization	6/76	101/18903	3.23594e-06	5.53865e-05	2.94142e-05	AJUBA/PTK2B/SFRP1/SMAD3/SRC/THBS1	6
BP	GO:0001678	cellular glucose homeostasis	7/76	158/18903	3.36316e-06	5.72476e-05	3.04027e-05	BAD/CYBA/ENDOG/HIF1A/HK2/SLC29A1/SRF	7
BP	GO:0046939	nucleotide phosphorylation	6/76	102/18903	3.4273e-06	5.80206e-05	3.08131e-05	AK4/HIF1A/HK2/MTOR/PGK1/TIGAR	6
BP	GO:0022411	cellular component disassembly	11/76	483/18903	3.46445e-06	5.83309e-05	3.09779e-05	BECN1/BNIP3/BNIP3L/DPP4/ENDOG/HIF1A/HK2/PINK1/TIGAR/TP53/UBQLN1	11
BP	GO:0048010	vascular endothelial growth factor receptor signaling pathway	5/76	58/18903	3.56708e-06	5.97341e-05	3.17231e-05	HIF1A/MT3/PTK2B/SRC/VEGFC	5
MF	GO:0048029	monosaccharide binding	6/76	72/18432	5.06181e-07	6.04043e-05	4.31586e-05	EGLN1/EGLN3/HK2/PAM/PLOD1/PLOD2	6
BP	GO:0034504	protein localization to nucleus	9/76	306/18903	3.73706e-06	6.22441e-05	3.30562e-05	LEP/MDM2/NF1/PIN1/PML/SMAD3/SRC/TFRC/TP53	9
BP	GO:0001701	in utero embryonic development	10/76	393/18903	3.78616e-06	6.27248e-05	3.33114e-05	ADM/ARNT2/CAPN2/EGLN1/ENDOG/EPAS1/HIF1A/SMAD3/SRF/TP53	10
BP	GO:0019318	hexose metabolic process	8/76	229/18903	3.81176e-06	6.2813e-05	3.33583e-05	BAD/HK2/LEP/PGK1/PMAIP1/SRC/TIGAR/TP53	8
BP	GO:1902882	regulation of response to oxidative stress	6/76	104/18903	3.83767e-06	6.29054e-05	3.34073e-05	ENDOG/HIF1A/P4HB/PINK1/SOD2/UBQLN1	6
BP	GO:0071900	regulation of protein serine/threonine kinase activity	10/76	395/18903	3.96021e-06	6.45722e-05	3.42925e-05	ADAM17/AJUBA/CD24/IRAK1/NF1/PTK2B/SFRP1/SLC8A3/SRC/THBS1	10
MF	GO:0016705	oxidoreductase activity, acting on paired donors, with incorporation or reduction of molecular oxygen	8/76	179/18432	7.26572e-07	6.50282e-05	4.64624e-05	ALKBH5/EGLN1/EGLN3/P4HB/PAM/PLOD1/PLOD2/PTGIS	8
BP	GO:0055074	calcium ion homeostasis	9/76	309/18903	4.04565e-06	6.55847e-05	3.48302e-05	ADM/BNIP3/CYBA/ERO1A/PML/PTK2B/SLC8A3/STC1/STC2	9
BP	GO:0031669	cellular response to nutrient levels	8/76	231/18903	4.06464e-06	6.55847e-05	3.48302e-05	BECN1/LEP/MTOR/PMAIP1/SFRP1/SLC2A1/SRF/TP53	8
BP	GO:0042063	gliogenesis	9/76	310/18903	4.15327e-06	6.66675e-05	3.54053e-05	BNIP3/MT3/MTOR/NF1/PTK2B/SLC8A3/TGFB2/TP53/VEGFC	9
BP	GO:0071356	cellular response to tumor necrosis factor	8/76	234/18903	4.47058e-06	7.13911e-05	3.79138e-05	ACTN4/ADAM17/CARD16/CYBA/PTK2B/SFRP1/THBS1/TP53	8
BP	GO:0010717	regulation of epithelial to mesenchymal transition	6/76	107/18903	4.52748e-06	7.15619e-05	3.80046e-05	LOXL2/MTOR/SFRP1/SMAD3/TGFB2/VASN	6
BP	GO:0010906	regulation of glucose metabolic process	6/76	107/18903	4.52748e-06	7.15619e-05	3.80046e-05	BAD/LEP/PMAIP1/SRC/TIGAR/TP53	6
BP	GO:1902893	regulation of miRNA transcription	5/76	61/18903	4.58802e-06	7.1829e-05	3.81464e-05	HIF1A/SMAD3/SRF/TGFB2/TP53	5
BP	GO:0051156	glucose 6-phosphate metabolic process	4/76	28/18903	4.59075e-06	7.1829e-05	3.81464e-05	HK2/MTOR/TIGAR/TP53	4
BP	GO:0030307	positive regulation of cell growth	7/76	167/18903	4.85137e-06	7.55253e-05	4.01094e-05	ADAM17/CYBA/MTOR/PTK2B/SFRP1/SRF/TGFB2	7
BP	GO:0061614	miRNA transcription	5/76	62/18903	4.9749e-06	7.70612e-05	4.09251e-05	HIF1A/SMAD3/SRF/TGFB2/TP53	5
BP	GO:0007160	cell-matrix adhesion	8/76	238/18903	5.06493e-06	7.80655e-05	4.14585e-05	AJUBA/NF1/PTK2B/SFRP1/SMAD3/SRC/SRF/THBS1	8
BP	GO:0051403	stress-activated MAPK cascade	8/76	239/18903	5.22356e-06	8.00808e-05	4.25287e-05	CRYAB/IRAK1/LEP/PINK1/PTK2B/SFRP1/SMAD3/TGFB2	8
BP	GO:0001837	epithelial to mesenchymal transition	7/76	169/18903	5.24738e-06	8.00808e-05	4.25287e-05	HIF1A/LOXL2/MTOR/SFRP1/SMAD3/TGFB2/VASN	7
BP	GO:0009205	purine ribonucleoside triphosphate metabolic process	8/76	242/18903	5.72495e-06	8.69407e-05	4.61718e-05	AK4/BAD/HIF1A/HK2/MTOR/PGK1/PINK1/TIGAR	8
BP	GO:0072503	cellular divalent inorganic cation homeostasis	9/76	323/18903	5.79305e-06	8.75458e-05	4.64932e-05	BNIP3/CYBA/ERO1A/MT3/PML/PTK2B/SLC8A3/STC1/STC2	9
BP	GO:0035306	positive regulation of dephosphorylation	5/76	64/18903	5.82517e-06	8.76037e-05	4.65239e-05	MTOR/PIN1/PINK1/SMAD3/SRC	5
BP	GO:0031647	regulation of protein stability	9/76	325/18903	6.08907e-06	9.09623e-05	4.83076e-05	CRYAB/MDM2/MT3/PIN1/PINK1/SMAD3/SRC/STUB1/TP53	9
BP	GO:0071480	cellular response to gamma radiation	4/76	30/18903	6.10722e-06	9.09623e-05	4.83076e-05	CRYAB/CYBA/MDM2/TP53	4
BP	GO:0021543	pallium development	7/76	174/18903	6.35668e-06	9.42249e-05	5.00402e-05	BAD/BNIP3/HIF1A/MGARP/NF1/SLC2A1/SRF	7
BP	GO:0031098	stress-activated protein kinase signaling cascade	8/76	246/18903	6.45643e-06	9.52477e-05	5.05835e-05	CRYAB/IRAK1/LEP/PINK1/PTK2B/SFRP1/SMAD3/TGFB2	8
BP	GO:0009408	response to heat	6/76	114/18903	6.53439e-06	9.5941e-05	5.09516e-05	CRYAB/IRAK1/MTOR/NF1/STUB1/THBS1	6
BP	GO:0009144	purine nucleoside triphosphate metabolic process	8/76	247/18903	6.65118e-06	9.67388e-05	5.13753e-05	AK4/BAD/HIF1A/HK2/MTOR/PGK1/PINK1/TIGAR	8
BP	GO:0031330	negative regulation of cellular catabolic process	8/76	247/18903	6.65118e-06	9.67388e-05	5.13753e-05	BECN1/LEP/MT3/MTOR/PINK1/PML/TIGAR/TP53	8
BP	GO:0034605	cellular response to heat	5/76	66/18903	6.78529e-06	9.82282e-05	5.21663e-05	IRAK1/MTOR/NF1/STUB1/THBS1	5
BP	GO:0042593	glucose homeostasis	8/76	248/18903	6.85088e-06	9.87164e-05	5.24256e-05	BAD/CYBA/ENDOG/HIF1A/HK2/LEP/SLC29A1/SRF	8
BP	GO:0010039	response to iron ion	4/76	31/18903	6.99067e-06	9.98022e-05	5.30022e-05	BECN1/HIF1A/SLC11A2/TFRC	4
BP	GO:0032148	activation of protein kinase B activity	4/76	31/18903	6.99067e-06	9.98022e-05	5.30022e-05	MT3/MTOR/PINK1/SRC	4
BP	GO:0009199	ribonucleoside triphosphate metabolic process	8/76	249/18903	7.05563e-06	9.98098e-05	5.30062e-05	AK4/BAD/HIF1A/HK2/MTOR/PGK1/PINK1/TIGAR	8
BP	GO:0033500	carbohydrate homeostasis	8/76	249/18903	7.05563e-06	9.98098e-05	5.30062e-05	BAD/CYBA/ENDOG/HIF1A/HK2/LEP/SLC29A1/SRF	8
BP	GO:0043534	blood vessel endothelial cell migration	7/76	177/18903	7.11123e-06	0.000100139	5.31811e-05	ADAM17/HIF1A/NF1/PTK2B/SRF/THBS1/VEGFC	7
BP	GO:0021987	cerebral cortex development	6/76	117/18903	7.59052e-06	0.000105925	5.62541e-05	BAD/BNIP3/HIF1A/MGARP/NF1/SLC2A1	6
BP	GO:0043406	positive regulation of MAP kinase activity	6/76	117/18903	7.59052e-06	0.000105925	5.62541e-05	AJUBA/CD24/IRAK1/PTK2B/SRC/THBS1	6
BP	GO:0032386	regulation of intracellular transport	9/76	336/18903	7.96022e-06	0.000110159	5.85026e-05	BNIP3L/CRYAB/LEP/NF1/NPEPPS/PINK1/SMAD3/SRC/TM9SF4	9
BP	GO:1903715	regulation of aerobic respiration	4/76	32/18903	7.96504e-06	0.000110159	5.85026e-05	AK4/BNIP3/HIF1A/PINK1	4
BP	GO:0052548	regulation of endopeptidase activity	10/76	428/18903	8.01917e-06	0.000110415	5.86384e-05	BAD/CARD16/CRYAB/EGLN3/MT3/PMAIP1/PML/SMAD3/SRC/THBS1	10
BP	GO:0001936	regulation of endothelial cell proliferation	7/76	183/18903	8.84488e-06	0.000121245	6.43901e-05	ADAM17/CYBA/HIF1A/LEP/NF1/THBS1/VEGFC	7
BP	GO:0048147	negative regulation of fibroblast proliferation	4/76	33/18903	9.03611e-06	0.000123307	6.54852e-05	NF1/SFRP1/SOD2/TP53	4
BP	GO:0014823	response to activity	5/76	70/18903	9.07491e-06	0.000123307	6.54852e-05	ADSL/CYBA/HIF1A/LEP/SOD2	5
BP	GO:0003007	heart morphogenesis	8/76	258/18903	9.14325e-06	0.000123693	6.56902e-05	EGLN1/HIF1A/MDM2/MTOR/SMAD3/SRF/TGFB2/TP53	8
BP	GO:0032355	response to estradiol	6/76	121/18903	9.20997e-06	0.000124054	6.58818e-05	BAD/CRYAB/ENDOG/LEP/PAM/SFRP1	6
BP	GO:0003015	heart process	8/76	261/18903	9.94582e-06	0.000132811	7.05323e-05	ADM/EPAS1/MDM2/MTOR/SLC8A3/SRC/STC1/TGFB2	8
BP	GO:0045927	positive regulation of growth	8/76	261/18903	9.94582e-06	0.000132811	7.05323e-05	ADAM17/CYBA/LEP/MTOR/PTK2B/SFRP1/SRF/TGFB2	8
BP	GO:0045766	positive regulation of angiogenesis	7/76	187/18903	1.01851e-05	0.000134812	7.1595e-05	ADM/HIF1A/HK2/PTGIS/PTK2B/THBS1/VEGFC	7
BP	GO:1904018	positive regulation of vasculature development	7/76	187/18903	1.01851e-05	0.000134812	7.1595e-05	ADM/HIF1A/HK2/PTGIS/PTK2B/THBS1/VEGFC	7
BP	GO:0031668	cellular response to extracellular stimulus	8/76	262/18903	1.02262e-05	0.000134812	7.1595e-05	BECN1/LEP/MTOR/PMAIP1/SFRP1/SLC2A1/SRF/TP53	8
BP	GO:0030308	negative regulation of cell growth	7/76	188/18903	1.05452e-05	0.000138429	7.35156e-05	CRYAB/MT3/PML/SFRP1/SMAD3/TGFB2/TP53	7
BP	GO:0042060	wound healing	10/76	442/18903	1.06143e-05	0.000138747	7.36846e-05	ADAM17/AJUBA/HIF1A/MTOR/NF1/SMAD3/SRC/SRF/TGFB2/THBS1	10
BP	GO:0007565	female pregnancy	7/76	189/18903	1.09159e-05	0.00014209	7.54601e-05	ADM/CAPN2/LEP/PAM/SLC2A1/STC1/STC2	7
BP	GO:0001952	regulation of cell-matrix adhesion	6/76	125/18903	1.10987e-05	0.000143865	7.64029e-05	NF1/PTK2B/SFRP1/SMAD3/SRC/THBS1	6
BP	GO:1903578	regulation of ATP metabolic process	5/76	73/18903	1.11572e-05	0.000144021	7.64856e-05	AK4/HIF1A/MTOR/PINK1/TIGAR	5
BP	GO:0003206	cardiac chamber morphogenesis	6/76	126/18903	1.16167e-05	0.000149331	7.93054e-05	EGLN1/HIF1A/MDM2/SRF/TGFB2/TP53	6
BP	GO:0008217	regulation of blood pressure	7/76	191/18903	1.16896e-05	0.000149552	7.94229e-05	ADM/AGTRAP/CYBA/LEP/SMAD3/SOD2/VEGFC	7
BP	GO:0009141	nucleoside triphosphate metabolic process	8/76	267/18903	1.17305e-05	0.000149552	7.94229e-05	AK4/BAD/HIF1A/HK2/MTOR/PGK1/PINK1/TIGAR	8
BP	GO:2000628	regulation of miRNA metabolic process	5/76	74/18903	1.19284e-05	0.000151451	8.04315e-05	HIF1A/SMAD3/SRF/TGFB2/TP53	5
BP	GO:0050731	positive regulation of peptidyl-tyrosine phosphorylation	7/76	193/18903	1.25083e-05	0.000158166	8.39978e-05	ADAM17/CD24/LEP/MTOR/PTK2B/SRC/TP53	7
BP	GO:0003018	vascular process in circulatory system	8/76	270/18903	1.27196e-05	0.000159153	8.45221e-05	ADM/KCNMA1/LEP/SLC29A1/SLC2A1/SOD2/SRC/TFRC	8
BP	GO:0016239	positive regulation of macroautophagy	5/76	75/18903	1.27405e-05	0.000159153	8.45221e-05	BECN1/BNIP3/BNIP3L/HIF1A/PINK1	5
BP	GO:0071479	cellular response to ionizing radiation	5/76	75/18903	1.27405e-05	0.000159153	8.45221e-05	CRYAB/CYBA/MDM2/SFRP1/TP53	5
BP	GO:0000423	mitophagy	4/76	36/18903	1.28894e-05	0.000160366	8.51662e-05	BECN1/PINK1/TIGAR/TP53	4
MF	GO:0051213	dioxygenase activity	6/76	93/18432	2.30631e-06	0.000165132	0.000117986	ALKBH5/EGLN1/EGLN3/P4HB/PLOD1/PLOD2	6
CC	GO:0005925	focal adhesion	10/76	422/19869	4.59136e-06	0.00016835	0.00010391	ACTN4/ADAM17/AJUBA/CAPN2/CYBA/DPP4/P4HB/PDLIM1/PTK2B/SRC	10
BP	GO:0003012	muscle system process	10/76	455/18903	1.36445e-05	0.000169083	8.97954e-05	BECN1/CRYAB/CYBA/KCNMA1/LEP/MTOR/SLC8A3/SMAD3/SRF/STC1	10
CC	GO:0030055	cell-substrate junction	10/76	432/19869	5.64291e-06	0.000177349	0.000109464	ACTN4/ADAM17/AJUBA/CAPN2/CYBA/DPP4/P4HB/PDLIM1/PTK2B/SRC	10
BP	GO:0006734	NADH metabolic process	4/76	37/18903	1.44078e-05	0.00017783	9.44406e-05	HK2/PGK1/TIGAR/TP53	4
BP	GO:0006919	activation of cysteine-type endopeptidase activity involved in apoptotic process	5/76	77/18903	1.44939e-05	0.000178183	9.46281e-05	BAD/EGLN3/PMAIP1/PML/SMAD3	5
BP	GO:0048565	digestive tract development	6/76	132/18903	1.51517e-05	0.000185533	9.85316e-05	HIF1A/SFRP1/SMAD3/SRC/TGFB2/TIGAR	6
BP	GO:0043154	negative regulation of cysteine-type endopeptidase activity involved in apoptotic process	5/76	78/18903	1.54383e-05	0.000188299	0.0001	CARD16/CRYAB/MT3/SRC/THBS1	5
BP	GO:0035303	regulation of dephosphorylation	6/76	133/18903	1.58173e-05	0.000192164	0.000102053	MTOR/PIN1/PINK1/SMAD3/SRC/TGFB2	6
BP	GO:1900180	regulation of protein localization to nucleus	6/76	135/18903	1.72193e-05	0.000208363	0.000110656	LEP/NF1/PIN1/SMAD3/SRC/TFRC	6
BP	GO:0043471	regulation of cellular carbohydrate catabolic process	3/76	13/18903	1.73524e-05	0.000208363	0.000110656	MTOR/TIGAR/TP53	3
BP	GO:1901524	regulation of mitophagy	3/76	13/18903	1.73524e-05	0.000208363	0.000110656	PINK1/TIGAR/TP53	3
BP	GO:0032350	regulation of hormone metabolic process	4/76	39/18903	1.78342e-05	0.000212332	0.000112764	ADM/HIF1A/STC2/STUB1	4
BP	GO:0032570	response to progesterone	4/76	39/18903	1.78342e-05	0.000212332	0.000112764	BAD/SRC/TGFB2/THBS1	4
BP	GO:0031032	actomyosin structure organization	7/76	204/18903	1.7908e-05	0.000212332	0.000112764	MTOR/PDLIM1/PTK2B/SFRP1/SMAD3/SRC/SRF	7
BP	GO:0071333	cellular response to glucose stimulus	6/76	136/18903	1.7957e-05	0.000212332	0.000112764	BAD/CYBA/ENDOG/HIF1A/SLC29A1/SRF	6
BP	GO:1901653	cellular response to peptide	9/76	373/18903	1.82962e-05	0.000214955	0.000114157	AGTRAP/CPEB2/CYBA/LEP/LONP1/MDM2/MGARP/SRC/TP53	9
BP	GO:0006874	cellular calcium ion homeostasis	8/76	284/18903	1.83177e-05	0.000214955	0.000114157	BNIP3/CYBA/ERO1A/PML/PTK2B/SLC8A3/STC1/STC2	8
BP	GO:1901654	response to ketone	7/76	205/18903	1.8482e-05	0.000216065	0.000114746	BAD/CA9/CYBA/SFRP1/SRC/TGFB2/THBS1	7
MF	GO:0031625	ubiquitin protein ligase binding	9/76	299/18432	3.79237e-06	0.000226278	0.000161675	BECN1/HIF1A/MDM2/PINK1/PML/PTK2B/SMAD3/STUB1/TP53	9
BP	GO:0030879	mammary gland development	6/76	138/18903	1.9509e-05	0.000226363	0.000120215	HIF1A/HK2/PAM/PML/SLC29A1/SRC	6
BP	GO:0071331	cellular response to hexose stimulus	6/76	138/18903	1.9509e-05	0.000226363	0.000120215	BAD/CYBA/ENDOG/HIF1A/SLC29A1/SRF	6
BP	GO:1902692	regulation of neuroblast proliferation	4/76	40/18903	1.97556e-05	0.000228369	0.00012128	HIF1A/NF1/TP53/VEGFC	4
BP	GO:0006096	glycolytic process	5/76	83/18903	2.09034e-05	0.000239291	0.000127081	HIF1A/HK2/MTOR/PGK1/TIGAR	5
BP	GO:0061912	selective autophagy	5/76	83/18903	2.09034e-05	0.000239291	0.000127081	BECN1/PINK1/TIGAR/TP53/UBQLN1	5
BP	GO:0044703	multi-organism reproductive process	7/76	209/18903	2.09322e-05	0.000239291	0.000127081	ADM/CAPN2/LEP/PAM/SLC2A1/STC1/STC2	7
BP	GO:0018108	peptidyl-tyrosine phosphorylation	9/76	380/18903	2.11865e-05	0.000241308	0.000128152	ADAM17/CD24/LEP/LONP1/MTOR/PTK2B/SFRP1/SRC/TP53	9
BP	GO:1902043	positive regulation of extrinsic apoptotic signaling pathway via death domain receptors	3/76	14/18903	2.2021e-05	0.000248705	0.00013208	PMAIP1/SFRP1/THBS1	3
BP	GO:0070555	response to interleukin-1	6/76	141/18903	2.20382e-05	0.000248705	0.00013208	CYBA/HIF1A/IRAK1/PTGIS/SFRP1/SRC	6
BP	GO:0018212	peptidyl-tyrosine modification	9/76	382/18903	2.20804e-05	0.000248705	0.00013208	ADAM17/CD24/LEP/LONP1/MTOR/PTK2B/SFRP1/SRC/TP53	9
BP	GO:0006757	ATP generation from ADP	5/76	84/18903	2.21571e-05	0.000248705	0.00013208	HIF1A/HK2/MTOR/PGK1/TIGAR	5
BP	GO:0008625	extrinsic apoptotic signaling pathway via death domain receptors	5/76	85/18903	2.34685e-05	0.000262474	0.000139393	BAD/NF1/PMAIP1/SFRP1/THBS1	5
BP	GO:0055123	digestive system development	6/76	143/18903	2.38665e-05	0.000265965	0.000141247	HIF1A/SFRP1/SMAD3/SRC/TGFB2/TIGAR	6
BP	GO:0050878	regulation of body fluid levels	9/76	390/18903	2.59845e-05	0.000288531	0.000153231	ADM/CYBA/HIF1A/HK2/PAM/SLC29A1/SRC/SRF/THBS1	9
BP	GO:0048145	regulation of fibroblast proliferation	5/76	87/18903	2.62718e-05	0.000290679	0.000154372	NF1/PML/SFRP1/SOD2/TP53	5
BP	GO:0007595	lactation	4/76	43/18903	2.64349e-05	0.000291442	0.000154777	HIF1A/HK2/PAM/SLC29A1	4
BP	GO:0044706	multi-multicellular organism process	7/76	218/18903	2.7437e-05	0.000300458	0.000159565	ADM/CAPN2/LEP/PAM/SLC2A1/STC1/STC2	7
BP	GO:0060576	intestinal epithelial cell development	3/76	15/18903	2.74466e-05	0.000300458	0.000159565	HIF1A/SRC/TIGAR	3
BP	GO:0048511	rhythmic process	8/76	302/18903	2.84383e-05	0.000310218	0.000164748	KCND2/LEP/MTOR/PAM/PML/SRC/TGFB2/TP53	8
BP	GO:0007589	body fluid secretion	5/76	89/18903	2.93287e-05	0.000318808	0.00016931	CYBA/HIF1A/HK2/PAM/SLC29A1	5
MF	GO:0044389	ubiquitin-like protein ligase binding	9/76	318/18432	6.24799e-06	0.00031954	0.00022831	BECN1/HIF1A/MDM2/PINK1/PML/PTK2B/SMAD3/STUB1/TP53	9
BP	GO:0050900	leukocyte migration	9/76	398/18903	3.04609e-05	0.000329958	0.000175232	ADAM17/DPP4/LEP/NF1/PTK2B/SRC/TGFB2/THBS1/VEGFC	9
BP	GO:0010586	miRNA metabolic process	5/76	90/18903	3.0957e-05	0.000334164	0.000177465	HIF1A/SMAD3/SRF/TGFB2/TP53	5
BP	GO:0050679	positive regulation of epithelial cell proliferation	7/76	224/18903	3.26359e-05	0.000348843	0.000185261	ADAM17/BAD/CYBA/HIF1A/NF1/SFRP1/VEGFC	7
BP	GO:1901216	positive regulation of neuron death	5/76	91/18903	3.26547e-05	0.000348843	0.000185261	BAD/CAPN2/NF1/TGFB2/TP53	5
BP	GO:2000117	negative regulation of cysteine-type endopeptidase activity	5/76	91/18903	3.26547e-05	0.000348843	0.000185261	CARD16/CRYAB/MT3/SRC/THBS1	5
BP	GO:0033157	regulation of intracellular protein transport	7/76	225/18903	3.35764e-05	0.000356141	0.000189136	BNIP3L/LEP/NF1/NPEPPS/PINK1/SMAD3/TM9SF4	7
BP	GO:0062013	positive regulation of small molecule metabolic process	6/76	152/18903	3.36676e-05	0.000356141	0.000189136	ADM/HIF1A/MTOR/PINK1/PMAIP1/SRC	6
BP	GO:0048266	behavioral response to pain	3/76	16/18903	3.36828e-05	0.000356141	0.000189136	CAPN2/MTOR/THBS1	3
BP	GO:0070301	cellular response to hydrogen peroxide	5/76	93/18903	3.62662e-05	0.000382152	0.000202951	BECN1/BNIP3/ENDOG/PINK1/SRC	5
BP	GO:0060485	mesenchyme development	8/76	313/18903	3.66708e-05	0.000385105	0.000204519	HIF1A/LOXL2/MDM2/MTOR/SFRP1/SMAD3/TGFB2/VASN	8
BP	GO:0071241	cellular response to inorganic substance	7/76	229/18903	3.75644e-05	0.000390595	0.000207434	BAD/BECN1/BNIP3/ENDOG/KCNK3/MT3/TIGAR	7
BP	GO:0071902	positive regulation of protein serine/threonine kinase activity	7/76	229/18903	3.75644e-05	0.000390595	0.000207434	ADAM17/AJUBA/CD24/IRAK1/PTK2B/SRC/THBS1	7
BP	GO:2001236	regulation of extrinsic apoptotic signaling pathway	6/76	155/18903	3.75718e-05	0.000390595	0.000207434	NF1/PMAIP1/PML/SFRP1/SRC/THBS1	6
BP	GO:0061383	trabecula morphogenesis	4/76	47/18903	3.77444e-05	0.000391077	0.000207691	EGLN1/SFRP1/SRF/TGFB2	4
BP	GO:1900542	regulation of purine nucleotide metabolic process	5/76	94/18903	3.81842e-05	0.000394316	0.00020941	AK4/HIF1A/MTOR/PINK1/TIGAR	5
BP	GO:0043254	regulation of protein-containing complex assembly	9/76	410/18903	3.83956e-05	0.000395181	0.00020987	AJUBA/CRYAB/MTOR/PINK1/PTK2B/SRC/STUB1/TFRC/TP53	9
BP	GO:0010594	regulation of endothelial cell migration	7/76	230/18903	3.862e-05	0.000396175	0.000210398	ADAM17/HIF1A/NF1/PTK2B/STC1/THBS1/VEGFC	7
BP	GO:0006089	lactate metabolic process	3/76	17/18903	4.07822e-05	0.000416975	0.000221444	HIF1A/TIGAR/TP53	3
BP	GO:0090101	negative regulation of transmembrane receptor protein serine/threonine kinase signaling pathway	6/76	158/18903	4.18314e-05	0.000426295	0.000226394	ADAM17/PIN1/SFRP1/STUB1/TP53/VASN	6
BP	GO:0043457	regulation of cellular respiration	4/76	49/18903	4.45639e-05	0.000452652	0.000240391	AK4/BNIP3/HIF1A/PINK1	4
BP	GO:0048661	positive regulation of smooth muscle cell proliferation	5/76	98/18903	4.6655e-05	0.000472344	0.000250849	CYBA/IRAK1/NF1/SRC/THBS1	5
BP	GO:0002066	columnar/cuboidal epithelial cell development	4/76	50/18903	4.8292e-05	0.000487324	0.000258805	BAD/HIF1A/SRC/TIGAR	4
BP	GO:0006977	DNA damage response, signal transduction by p53 class mediator resulting in cell cycle arrest	3/76	18/18903	4.87972e-05	0.000490824	0.000260663	MDM2/PML/TP53	3
BP	GO:0030512	negative regulation of transforming growth factor beta receptor signaling pathway	5/76	99/18903	4.89835e-05	0.000491103	0.000260812	ADAM17/PIN1/STUB1/TP53/VASN	5
BP	GO:0030316	osteoclast differentiation	5/76	100/18903	5.14009e-05	0.000513677	0.0002728	MTOR/NF1/SFRP1/SRC/TFRC	5
BP	GO:0042445	hormone metabolic process	7/76	241/18903	5.19304e-05	0.000517087	0.000274611	ADM/DPP4/ERO1A/HIF1A/LEP/STC2/STUB1	7
BP	GO:0010665	regulation of cardiac muscle cell apoptotic process	4/76	51/18903	5.22428e-05	0.000517087	0.000274611	BNIP3/CAPN2/TIGAR/TP53	4
BP	GO:0022602	ovulation cycle process	4/76	51/18903	5.22428e-05	0.000517087	0.000274611	LEP/PAM/SRC/TGFB2	4
CC	GO:0043025	neuronal cell body	10/76	497/19869	1.90603e-05	0.000524157	0.000323523	CAPN2/CRYAB/CYBA/ENDOG/KCND2/PAM/PTK2B/SLC8A3/SRC/TGFB2	10
BP	GO:0031960	response to corticosteroid	6/76	165/18903	5.32871e-05	0.000525744	0.000279208	ADM/BAD/CYBA/PAM/SRC/STC1	6
BP	GO:2001243	negative regulation of intrinsic apoptotic signaling pathway	5/76	101/18903	5.39095e-05	0.000530196	0.000281572	HIF1A/MDM2/PINK1/SOD2/SRC	5
BP	GO:0001503	ossification	9/76	429/18903	5.45199e-05	0.000534502	0.000283859	HIF1A/LEP/NF1/PTK2B/SFRP1/SMAD3/STC1/TGFB2/VEGFC	9
BP	GO:0010043	response to zinc ion	4/76	52/18903	5.64246e-05	0.000549696	0.000291929	KCNK3/MT3/PAM/SOD2	4
BP	GO:1905710	positive regulation of membrane permeability	4/76	52/18903	5.64246e-05	0.000549696	0.000291929	BNIP3/BNIP3L/MT3/TP53	4
BP	GO:0060249	anatomical structure homeostasis	8/76	333/18903	5.67588e-05	0.000551219	0.000292737	EPAS1/HIF1A/NF1/PTK2B/SLC2A1/SRC/SRF/TFRC	8
BP	GO:0003205	cardiac chamber development	6/76	167/18903	5.69836e-05	0.000551672	0.000292978	EGLN1/HIF1A/MDM2/SRF/TGFB2/TP53	6
BP	GO:0006098	pentose-phosphate shunt	3/76	19/18903	5.77792e-05	0.000555901	0.000295224	MTOR/TIGAR/TP53	3
BP	GO:1902176	negative regulation of oxidative stress-induced intrinsic apoptotic signaling pathway	3/76	19/18903	5.77792e-05	0.000555901	0.000295224	HIF1A/PINK1/SOD2	3
BP	GO:0060562	epithelial tube morphogenesis	8/76	335/18903	5.91934e-05	0.000566148	0.000300666	ADM/HIF1A/PML/SFRP1/SMAD3/SRC/SRF/TGFB2	8
BP	GO:0048144	fibroblast proliferation	5/76	103/18903	5.92098e-05	0.000566148	0.000300666	NF1/PML/SFRP1/SOD2/TP53	5
BP	GO:0033002	muscle cell proliferation	7/76	247/18903	6.06449e-05	0.0005768	0.000306323	CYBA/IRAK1/NF1/SOD2/SRC/TGFB2/THBS1	7
BP	GO:0010662	regulation of striated muscle cell apoptotic process	4/76	53/18903	6.08455e-05	0.0005768	0.000306323	BNIP3/CAPN2/TIGAR/TP53	4
BP	GO:0002262	myeloid cell homeostasis	6/76	169/18903	6.08824e-05	0.0005768	0.000306323	ADAM17/EPAS1/HIF1A/NF1/SLC11A2/SRF	6
BP	GO:1901796	regulation of signal transduction by p53 class mediator	5/76	105/18903	6.49038e-05	0.000613025	0.000325561	MDM2/MTOR/PMAIP1/PML/TP53	5
BP	GO:0060047	heart contraction	7/76	250/18903	6.54314e-05	0.000613176	0.000325641	ADM/EPAS1/MDM2/MTOR/SLC8A3/STC1/TGFB2	7
BP	GO:0014009	glial cell proliferation	4/76	54/18903	6.55137e-05	0.000613176	0.000325641	NF1/PTK2B/TP53/VEGFC	4
BP	GO:0042149	cellular response to glucose starvation	4/76	54/18903	6.55137e-05	0.000613176	0.000325641	BECN1/PMAIP1/SLC2A1/TP53	4
BP	GO:0010310	regulation of hydrogen peroxide metabolic process	3/76	20/18903	6.77791e-05	0.00063057	0.000334878	MT3/PINK1/SOD2	3
BP	GO:0010940	positive regulation of necrotic cell death	3/76	20/18903	6.77791e-05	0.00063057	0.000334878	BNIP3/MT3/TP53	3
BP	GO:0048762	mesenchymal cell differentiation	7/76	252/18903	6.87908e-05	0.000638066	0.000338859	HIF1A/LOXL2/MTOR/SFRP1/SMAD3/TGFB2/VASN	7
MF	GO:0031543	peptidyl-proline dioxygenase activity	3/76	12/18432	1.44298e-05	0.000645734	0.000461374	EGLN1/EGLN3/P4HB	3
BP	GO:0010659	cardiac muscle cell apoptotic process	4/76	55/18903	7.04376e-05	0.000649451	0.000344906	BNIP3/CAPN2/TIGAR/TP53	4
BP	GO:0042743	hydrogen peroxide metabolic process	4/76	55/18903	7.04376e-05	0.000649451	0.000344906	CYBA/MT3/PINK1/SOD2	4
BP	GO:0009267	cellular response to starvation	6/76	175/18903	7.38749e-05	0.000674352	0.00035813	BECN1/MTOR/PMAIP1/SFRP1/SLC2A1/TP53	6
BP	GO:0048660	regulation of smooth muscle cell proliferation	6/76	175/18903	7.38749e-05	0.000674352	0.00035813	CYBA/IRAK1/NF1/SOD2/SRC/THBS1	6
BP	GO:0021537	telencephalon development	7/76	255/18903	7.40936e-05	0.000674352	0.00035813	BAD/BNIP3/HIF1A/MGARP/NF1/SLC2A1/SRF	7
BP	GO:0006090	pyruvate metabolic process	5/76	108/18903	7.42266e-05	0.000674352	0.00035813	HIF1A/HK2/MTOR/PGK1/TIGAR	5
BP	GO:0051341	regulation of oxidoreductase activity	5/76	108/18903	7.42266e-05	0.000674352	0.00035813	CYBA/HIF1A/LEP/MT3/PTK2B	5
BP	GO:0009150	purine ribonucleotide metabolic process	9/76	447/18903	7.47457e-05	0.000677083	0.00035958	ADSL/AK4/BAD/HIF1A/HK2/MTOR/PGK1/PINK1/TIGAR	9
BP	GO:0010718	positive regulation of epithelial to mesenchymal transition	4/76	56/18903	7.56257e-05	0.000681071	0.000361698	LOXL2/MTOR/SMAD3/TGFB2	4
BP	GO:0043470	regulation of carbohydrate catabolic process	4/76	56/18903	7.56257e-05	0.000681071	0.000361698	HIF1A/MTOR/TIGAR/TP53	4
BP	GO:0033209	tumor necrosis factor-mediated signaling pathway	5/76	109/18903	7.75528e-05	0.000696402	0.00036984	ACTN4/ADAM17/CARD16/PTK2B/TP53	5
BP	GO:0050708	regulation of protein secretion	7/76	257/18903	7.78109e-05	0.0006967	0.000369998	BAD/HIF1A/LEP/PAM/SFRP1/TGFB2/VEGFC	7
BP	GO:0098780	response to mitochondrial depolarisation	3/76	21/18903	7.88472e-05	0.000703944	0.000373845	BECN1/HK2/PINK1	3
BP	GO:0010658	striated muscle cell apoptotic process	4/76	57/18903	8.10865e-05	0.000721856	0.000383358	BNIP3/CAPN2/TIGAR/TP53	4
BP	GO:0048659	smooth muscle cell proliferation	6/76	179/18903	8.37019e-05	0.000743004	0.000394589	CYBA/IRAK1/NF1/SOD2/SRC/THBS1	6
CC	GO:0014069	postsynaptic density	8/76	321/19869	3.08951e-05	0.000755214	0.000466137	BNIP3/CRYAB/EGLN1/KCND2/MT3/PTK2B/SLC8A3/SRC	8
CC	GO:0032279	asymmetric synapse	8/76	327/19869	3.52361e-05	0.000775193	0.000478469	BNIP3/CRYAB/EGLN1/KCND2/MT3/PTK2B/SLC8A3/SRC	8
BP	GO:1903522	regulation of blood circulation	7/76	263/18903	8.9888e-05	0.000795637	0.000422541	ADM/EPAS1/LEP/MDM2/SLC8A3/STC1/TGFB2	7
BP	GO:0006740	NADPH regeneration	3/76	22/18903	9.1033e-05	0.000801194	0.000425492	MTOR/TIGAR/TP53	3
BP	GO:0035313	wound healing, spreading of epidermal cells	3/76	22/18903	9.1033e-05	0.000801194	0.000425492	ADAM17/AJUBA/MTOR	3
BP	GO:0002237	response to molecule of bacterial origin	8/76	360/18903	9.77405e-05	0.00085779	0.000455549	ADAM17/ADM/CAPN2/CARD16/CD24/IRAK1/SOD2/SRC	8
BP	GO:0002011	morphogenesis of an epithelial sheet	4/76	60/18903	9.91921e-05	0.000868071	0.000461009	ADAM17/AJUBA/MTOR/SRF	4
BP	GO:0042176	regulation of protein catabolic process	8/76	361/18903	9.96355e-05	0.000869496	0.000461765	EGLN1/FMN2/MDM2/PIN1/PINK1/SMAD3/STUB1/UBQLN1	8
BP	GO:0001938	positive regulation of endothelial cell proliferation	5/76	115/18903	9.99912e-05	0.000870148	0.000462112	ADAM17/CYBA/HIF1A/NF1/VEGFC	5
BP	GO:0009259	ribonucleotide metabolic process	9/76	466/18903	0.00010262	0.000890521	0.000472932	ADSL/AK4/BAD/HIF1A/HK2/MTOR/PGK1/PINK1/TIGAR	9
BP	GO:0032868	response to insulin	7/76	269/18903	0.000103453	0.000895246	0.000475441	ADM/CPEB2/LEP/LONP1/MTOR/SLC2A1/SRC	7
BP	GO:0046916	cellular transition metal ion homeostasis	5/76	116/18903	0.00010417	0.000898296	0.00047706	EGLN1/HIF1A/MT3/SLC11A2/TFRC	5
BP	GO:0032042	mitochondrial DNA metabolic process	3/76	23/18903	0.000104386	0.000898296	0.00047706	ENDOG/LONP1/TP53	3
BP	GO:0045428	regulation of nitric oxide biosynthetic process	4/76	62/18903	0.000112787	0.000965996	0.000513014	PTGIS/PTK2B/SMAD3/SOD2	4
BP	GO:0071478	cellular response to radiation	6/76	189/18903	0.000112876	0.000965996	0.000513014	CARD16/CRYAB/CYBA/MDM2/SFRP1/TP53	6
CC	GO:0099572	postsynaptic specialization	8/76	342/19869	4.83721e-05	0.000967442	0.00059713	BNIP3/CRYAB/EGLN1/KCND2/MT3/PTK2B/SLC8A3/SRC	8
BP	GO:0019693	ribose phosphate metabolic process	9/76	475/18903	0.000118601	0.00100688	0.000534725	ADSL/AK4/BAD/HIF1A/HK2/MTOR/PGK1/PINK1/TIGAR	9
BP	GO:0001894	tissue homeostasis	7/76	275/18903	0.000118642	0.00100688	0.000534725	EPAS1/NF1/PTK2B/SLC2A1/SRC/SRF/TFRC	7
BP	GO:1903039	positive regulation of leukocyte cell-cell adhesion	7/76	275/18903	0.000118642	0.00100688	0.000534725	BAD/CD24/DPP4/IRAK1/LEP/SRC/TFRC	7
BP	GO:0035357	peroxisome proliferator activated receptor signaling pathway	3/76	24/18903	0.000118953	0.00100688	0.000534725	ACTN4/LEP/PTGIS	3
BP	GO:0045453	bone resorption	4/76	63/18903	0.000120068	0.00100805	0.000535347	NF1/PTK2B/SRC/TFRC	4
BP	GO:0070059	intrinsic apoptotic signaling pathway in response to endoplasmic reticulum stress	4/76	63/18903	0.000120068	0.00100805	0.000535347	ERO1A/PMAIP1/PML/TP53	4
BP	GO:2001244	positive regulation of intrinsic apoptotic signaling pathway	4/76	63/18903	0.000120068	0.00100805	0.000535347	BAD/BECN1/PMAIP1/TP53	4
BP	GO:0006163	purine nucleotide metabolic process	9/76	476/18903	0.000120499	0.00100893	0.000535817	ADSL/AK4/BAD/HIF1A/HK2/MTOR/PGK1/PINK1/TIGAR	9
BP	GO:0051346	negative regulation of hydrolase activity	8/76	373/18903	0.000124857	0.00104261	0.000553702	CARD16/CPEB2/CRYAB/EGLN1/MT3/SRC/TGFB2/THBS1	8
BP	GO:0051893	regulation of focal adhesion assembly	4/76	64/18903	0.000127684	0.0010605	0.000563201	SFRP1/SMAD3/SRC/THBS1	4
BP	GO:0090109	regulation of cell-substrate junction assembly	4/76	64/18903	0.000127684	0.0010605	0.000563201	SFRP1/SMAD3/SRC/THBS1	4
CC	GO:0098984	neuron to neuron synapse	8/76	351/19869	5.80555e-05	0.00106435	0.000656944	BNIP3/CRYAB/EGLN1/KCND2/MT3/PTK2B/SLC8A3/SRC	8
BP	GO:0010952	positive regulation of peptidase activity	6/76	194/18903	0.000130219	0.00107866	0.000572846	BAD/EGLN3/PINK1/PMAIP1/PML/SMAD3	6
BP	GO:0030278	regulation of ossification	5/76	122/18903	0.000132134	0.0010916	0.00057972	HIF1A/PTK2B/SFRP1/SMAD3/TGFB2	5
BP	GO:0046885	regulation of hormone biosynthetic process	3/76	25/18903	0.000134784	0.00110759	0.000588209	ADM/HIF1A/STC2	3
BP	GO:0060575	intestinal epithelial cell differentiation	3/76	25/18903	0.000134784	0.00110759	0.000588209	HIF1A/SRC/TIGAR	3
BP	GO:0080164	regulation of nitric oxide metabolic process	4/76	65/18903	0.000135644	0.00111171	0.000590398	PTGIS/PTK2B/SMAD3/SOD2	4
BP	GO:0072655	establishment of protein localization to mitochondrion	5/76	123/18903	0.000137304	0.00112234	0.000596046	BNIP3L/HK2/MGARP/NPEPPS/PINK1	5
BP	GO:0006879	cellular iron ion homeostasis	4/76	66/18903	0.000143958	0.00117055	0.000621649	EGLN1/HIF1A/SLC11A2/TFRC	4
BP	GO:0010812	negative regulation of cell-substrate adhesion	4/76	66/18903	0.000143958	0.00117055	0.000621649	ACTN4/NF1/SRC/THBS1	4
BP	GO:0071248	cellular response to metal ion	6/76	198/18903	0.000145562	0.0011805	0.000626931	BECN1/BNIP3/ENDOG/KCNK3/MT3/TIGAR	6
BP	GO:0043280	positive regulation of cysteine-type endopeptidase activity involved in apoptotic process	5/76	125/18903	0.000148108	0.00119801	0.000636232	BAD/EGLN3/PMAIP1/PML/SMAD3	5
BP	GO:0030900	forebrain development	8/76	383/18903	0.000149717	0.00120787	0.000641468	BAD/BNIP3/HIF1A/MGARP/NF1/SLC2A1/SRC/SRF	8
BP	GO:0060343	trabecula formation	3/76	26/18903	0.000151924	0.0012225	0.000649235	EGLN1/SFRP1/SRF	3
BP	GO:0007405	neuroblast proliferation	4/76	67/18903	0.000152634	0.00122502	0.000650577	HIF1A/NF1/TP53/VEGFC	4
CC	GO:0044853	plasma membrane raft	5/76	113/19869	7.29083e-05	0.00123383	0.000761552	KCND2/KCNMA1/PTGIS/SLC2A1/SRC	5
BP	GO:0051216	cartilage development	6/76	201/18903	0.000157983	0.00126468	0.000671637	HIF1A/LEP/LOXL2/SMAD3/SRF/STC1	6
CC	GO:0016324	apical plasma membrane	8/76	368/19869	8.07735e-05	0.0012693	0.000783442	ADAM17/CYBA/DPP4/KCNMA1/SLC11A2/SLC29A1/SLC2A1/STC1	8
BP	GO:0002688	regulation of leukocyte chemotaxis	5/76	127/18903	0.000159551	0.00127394	0.000676557	ADAM17/DPP4/PTK2B/THBS1/VEGFC	5
BP	GO:0043410	positive regulation of MAPK cascade	9/76	496/18903	0.000164169	0.00130745	0.000694348	AJUBA/CD24/IRAK1/LEP/MT3/PTK2B/SRC/TGFB2/THBS1	9
BP	GO:0070585	protein localization to mitochondrion	5/76	128/18903	0.000165521	0.00131483	0.000698269	BNIP3L/HK2/MGARP/NPEPPS/PINK1	5
BP	GO:0150116	regulation of cell-substrate junction organization	4/76	69/18903	0.000171111	0.00135576	0.000720008	SFRP1/SMAD3/SRC/THBS1	4
BP	GO:0031929	TOR signaling	5/76	130/18903	0.00017797	0.00140651	0.000746957	ENDOG/HIF1A/LEP/MTOR/PINK1	5
BP	GO:0010595	positive regulation of endothelial cell migration	5/76	131/18903	0.000184456	0.00145406	0.000772211	ADAM17/HIF1A/PTK2B/THBS1/VEGFC	5
BP	GO:0048872	homeostasis of number of cells	7/76	296/18903	0.000186737	0.0014683	0.000779776	ADAM17/EPAS1/HIF1A/NF1/PMAIP1/SLC11A2/SRF	7
BP	GO:1904385	cellular response to angiotensin	3/76	28/18903	0.000190321	0.0014927	0.000792731	AGTRAP/CYBA/SRC	3
CC	GO:0031307	integral component of mitochondrial outer membrane	3/76	24/19869	0.000102736	0.00150679	0.000930029	BNIP3/MGARP/PINK1	3
BP	GO:0002244	hematopoietic progenitor cell differentiation	5/76	133/18903	0.00019797	0.00154876	0.000822505	CIAO3/SFRP1/SLC8A3/SRF/TP53	5
BP	GO:0042698	ovulation cycle	4/76	72/18903	0.000201784	0.00157067	0.000834138	LEP/PAM/SRC/TGFB2	4
BP	GO:0060411	cardiac septum morphogenesis	4/76	72/18903	0.000201784	0.00157067	0.000834138	EGLN1/MDM2/TGFB2/TP53	4
CC	GO:0031306	intrinsic component of mitochondrial outer membrane	3/76	25/19869	0.000116424	0.00160084	0.000988075	BNIP3/MGARP/PINK1	3
BP	GO:0051054	positive regulation of DNA metabolic process	7/76	301/18903	0.000206892	0.0016064	0.000853113	ENDOG/FMN2/PML/PTK2B/SRC/TFRC/TIGAR	7
BP	GO:0031571	mitotic G1 DNA damage checkpoint signaling	3/76	29/18903	0.000211669	0.00163208	0.000866754	MDM2/PML/TP53	3
BP	GO:0048265	response to pain	3/76	29/18903	0.000211669	0.00163208	0.000866754	CAPN2/MTOR/THBS1	3
BP	GO:0019362	pyridine nucleotide metabolic process	4/76	73/18903	0.000212834	0.00163208	0.000866754	MTOR/PTGIS/TIGAR/TP53	4
BP	GO:0046496	nicotinamide nucleotide metabolic process	4/76	73/18903	0.000212834	0.00163208	0.000866754	MTOR/PTGIS/TIGAR/TP53	4
BP	GO:0071260	cellular response to mechanical stimulus	4/76	73/18903	0.000212834	0.00163208	0.000866754	BAD/BNIP3/CYBA/SLC2A1	4
CC	GO:0031093	platelet alpha granule lumen	4/76	67/19869	0.000126214	0.00163336	0.00100815	ACTN4/TGFB2/THBS1/VEGFC	4
BP	GO:0002064	epithelial cell development	6/76	213/18903	0.000216313	0.00165466	0.000878744	BAD/EPAS1/HIF1A/SRC/STC1/TIGAR	6
BP	GO:0051047	positive regulation of secretion	7/76	304/18903	0.000219806	0.00167724	0.000890735	BAD/CYBA/HIF1A/LEP/PINK1/TGFB2/VEGFC	7
BP	GO:0008016	regulation of heart contraction	6/76	214/18903	0.000221849	0.00168453	0.00089461	ADM/EPAS1/MDM2/SLC8A3/STC1/TGFB2	6
BP	GO:0050821	protein stabilization	6/76	214/18903	0.000221849	0.00168453	0.00089461	CRYAB/MT3/PIN1/PINK1/SMAD3/TP53	6
BP	GO:0030330	DNA damage response, signal transduction by p53 class mediator	4/76	74/18903	0.000224315	0.00169909	0.000902339	MDM2/PMAIP1/PML/TP53	4
CC	GO:0030018	Z disc	5/76	130/19869	0.000141368	0.00172783	0.00106646	ACTN4/CRYAB/PDLIM1/SLC2A1/STUB1	5
BP	GO:0071375	cellular response to peptide hormone stimulus	7/76	306/18903	0.000228771	0.00172862	0.000918022	AGTRAP/CPEB2/CYBA/LEP/LONP1/MGARP/SRC	7
BP	GO:0009615	response to virus	8/76	409/18903	0.000234049	0.00176337	0.000936478	BECN1/BNIP3/BNIP3L/HIF1A/PMAIP1/PML/SMAD3/SRC	8
BP	GO:0044819	mitotic G1/S transition checkpoint signaling	3/76	30/18903	0.000234509	0.00176337	0.000936478	MDM2/PML/TP53	3
BP	GO:0043536	positive regulation of blood vessel endothelial cell migration	4/76	75/18903	0.000236234	0.00177204	0.000941084	ADAM17/HIF1A/THBS1/VEGFC	4
BP	GO:0043491	protein kinase B signaling	6/76	218/18903	0.000245125	0.00182988	0.000971797	LEP/MT3/MTOR/PINK1/SRC/THBS1	6
BP	GO:1901215	negative regulation of neuron death	6/76	218/18903	0.000245125	0.00182988	0.000971797	HIF1A/MT3/PINK1/PTK2B/SOD2/TIGAR	6
BP	GO:0006809	nitric oxide biosynthetic process	4/76	76/18903	0.000248603	0.00185138	0.000983216	PTGIS/PTK2B/SMAD3/SOD2	4
BP	GO:2001020	regulation of response to DNA damage stimulus	7/76	312/18903	0.000257455	0.0019127	0.00101578	ENDOG/FMN2/MDM2/PMAIP1/PML/TIGAR/TP53	7
BP	GO:0000002	mitochondrial genome maintenance	3/76	31/18903	0.000258886	0.00191873	0.00101898	ENDOG/LONP1/TP53	3
BP	GO:0045913	positive regulation of carbohydrate metabolic process	4/76	78/18903	0.000274728	0.00203128	0.00107876	HIF1A/MTOR/PMAIP1/SRC	4
BP	GO:0030098	lymphocyte differentiation	8/76	419/18903	0.00027544	0.0020317	0.00107898	ADAM17/BAD/LEP/MTOR/PTK2B/SFRP1/SRF/TP53	8
BP	GO:2001056	positive regulation of cysteine-type endopeptidase activity	5/76	143/18903	0.000277221	0.00203998	0.00108338	BAD/EGLN3/PMAIP1/PML/SMAD3	5
BP	GO:0051443	positive regulation of ubiquitin-protein transferase activity	3/76	32/18903	0.000284843	0.00208124	0.00110529	PIN1/PINK1/STUB1	3
BP	GO:0061384	heart trabecula morphogenesis	3/76	32/18903	0.000284843	0.00208124	0.00110529	EGLN1/SRF/TGFB2	3
BP	GO:1990776	response to angiotensin	3/76	32/18903	0.000284843	0.00208124	0.00110529	AGTRAP/CYBA/SRC	3
BP	GO:0050921	positive regulation of chemotaxis	5/76	144/18903	0.0002863	0.00208696	0.00110833	ADAM17/PTK2B/SMAD3/THBS1/VEGFC	5
BP	GO:0072524	pyridine-containing compound metabolic process	4/76	79/18903	0.000288504	0.00209809	0.00111424	MTOR/PTGIS/TIGAR/TP53	4
BP	GO:0010959	regulation of metal ion transport	8/76	423/18903	0.000293593	0.0021301	0.00113124	ACTN4/CYBA/KCNK3/PML/PTK2B/STC1/STC2/UBQLN1	8
BP	GO:0014065	phosphatidylinositol 3-kinase signaling	5/76	145/18903	0.000295603	0.00213967	0.00113632	BECN1/LEP/NF1/SRC/TGFB2	5
BP	GO:0046777	protein autophosphorylation	6/76	226/18903	0.000297432	0.0021429	0.00113803	IRAK1/MTOR/PINK1/PTK2B/SRC/VEGFC	6
BP	GO:0051651	maintenance of location in cell	6/76	226/18903	0.000297432	0.0021429	0.00113803	CYBA/ERO1A/HK2/PINK1/PML/PTK2B	6
BP	GO:0014068	positive regulation of phosphatidylinositol 3-kinase signaling	4/76	80/18903	0.000302769	0.00217628	0.00115576	BECN1/LEP/SRC/TGFB2	4
BP	GO:1903050	regulation of proteolysis involved in protein catabolic process	6/76	227/18903	0.000304543	0.00218397	0.00115985	MDM2/PINK1/PML/PTK2B/STUB1/UBQLN1	6
BP	GO:0022409	positive regulation of cell-cell adhesion	7/76	322/18903	0.000311655	0.00222503	0.00118165	BAD/CD24/DPP4/IRAK1/LEP/SRC/TFRC	7
BP	GO:0030947	regulation of vascular endothelial growth factor receptor signaling pathway	3/76	33/18903	0.000312424	0.00222503	0.00118165	HIF1A/MT3/VEGFC	3
BP	GO:0036475	neuron death in response to oxidative stress	3/76	33/18903	0.000312424	0.00222503	0.00118165	ENDOG/HIF1A/PINK1	3
BP	GO:0051592	response to calcium ion	5/76	147/18903	0.000314896	0.00223749	0.00118827	BAD/ENDOG/KCNMA1/PTK2B/THBS1	5
BP	GO:0033555	multicellular organismal response to stress	4/76	81/18903	0.000317533	0.00224593	0.00119275	CAPN2/DPP4/MTOR/THBS1	4
BP	GO:0072332	intrinsic apoptotic signaling pathway by p53 class mediator	4/76	81/18903	0.000317533	0.00224593	0.00119275	MDM2/PMAIP1/PML/TP53	4
BP	GO:0050920	regulation of chemotaxis	6/76	230/18903	0.000326679	0.00230536	0.00122431	ADAM17/DPP4/PTK2B/SMAD3/THBS1/VEGFC	6
BP	GO:0046209	nitric oxide metabolic process	4/76	82/18903	0.000332806	0.00234326	0.00124444	PTGIS/PTK2B/SMAD3/SOD2	4
BP	GO:0002685	regulation of leukocyte migration	6/76	231/18903	0.000334332	0.00234866	0.00124731	ADAM17/DPP4/NF1/PTK2B/THBS1/VEGFC	6
BP	GO:0016525	negative regulation of angiogenesis	5/76	149/18903	0.000335129	0.00234893	0.00124745	NF1/PGK1/PML/TGFB2/THBS1	5
CC	GO:0016234	inclusion body	4/76	76/19869	0.000205844	0.00238346	0.00147113	MT3/PINK1/STUB1/UBQLN1	4
BP	GO:0043535	regulation of blood vessel endothelial cell migration	5/76	150/18903	0.000345607	0.00241691	0.00128356	ADAM17/HIF1A/NF1/THBS1/VEGFC	5
CC	GO:0031674	I band	5/76	143/19869	0.000220638	0.00242702	0.00149802	ACTN4/CRYAB/PDLIM1/SLC2A1/STUB1	5
BP	GO:2001057	reactive nitrogen species metabolic process	4/76	83/18903	0.000348599	0.00243234	0.00129175	PTGIS/PTK2B/SMAD3/SOD2	4
BP	GO:2001234	negative regulation of apoptotic signaling pathway	6/76	233/18903	0.000350059	0.00243704	0.00129425	HIF1A/MDM2/PINK1/SOD2/SRC/THBS1	6
BP	GO:2000181	negative regulation of blood vessel morphogenesis	5/76	151/18903	0.000356332	0.00247515	0.00131448	NF1/PGK1/PML/TGFB2/THBS1	5
CC	GO:0032432	actin filament bundle	4/76	79/19869	0.000238988	0.00250368	0.00154533	ACTN4/CRYAB/CYBA/PDLIM1	4
CC	GO:0045177	apical part of cell	8/76	435/19869	0.000253979	0.00253979	0.00156762	ADAM17/CYBA/DPP4/KCNMA1/SLC11A2/SLC29A1/SLC2A1/STC1	8
BP	GO:0030183	B cell differentiation	5/76	152/18903	0.000367307	0.00253999	0.00134892	ADAM17/BAD/PTK2B/SFRP1/TP53	5
BP	GO:1901343	negative regulation of vasculature development	5/76	152/18903	0.000367307	0.00253999	0.00134892	NF1/PGK1/PML/TGFB2/THBS1	5
BP	GO:0060218	hematopoietic stem cell differentiation	3/76	35/18903	0.000372625	0.00257103	0.0013654	SFRP1/SRF/TP53	3
BP	GO:0016331	morphogenesis of embryonic epithelium	5/76	153/18903	0.000378536	0.00260601	0.00138398	ADM/HIF1A/SFRP1/TGFB2/VEGFC	5
BP	GO:0006816	calcium ion transport	8/76	440/18903	0.000382033	0.00262425	0.00139367	CYBA/ERO1A/PML/PTK2B/SLC8A3/STC1/STC2/UBQLN1	8
CC	GO:0005901	caveola	4/76	82/19869	0.000275807	0.00263816	0.00162834	KCNMA1/PTGIS/SLC2A1/SRC	4
BP	GO:0043524	negative regulation of neuron apoptotic process	5/76	154/18903	0.000390023	0.00266731	0.00141653	HIF1A/MT3/PINK1/PTK2B/SOD2	5
BP	GO:0045834	positive regulation of lipid metabolic process	5/76	154/18903	0.000390023	0.00266731	0.00141653	ADM/CAPN2/MTOR/PTK2B/SRC	5
BP	GO:0033280	response to vitamin D	3/76	36/18903	0.000405328	0.00275979	0.00146565	SFRP1/STC1/STC2	3
BP	GO:1903580	positive regulation of ATP metabolic process	3/76	36/18903	0.000405328	0.00275979	0.00146565	HIF1A/MTOR/PINK1	3
BP	GO:0030595	leukocyte chemotaxis	6/76	240/18903	0.000409725	0.00277753	0.00147507	ADAM17/DPP4/PTK2B/TGFB2/THBS1/VEGFC	6
BP	GO:0045333	cellular respiration	6/76	240/18903	0.000409725	0.00277753	0.00147507	ADSL/AK4/BNIP3/HIF1A/PINK1/SOD2	6
BP	GO:0001892	embryonic placenta development	4/76	87/18903	0.000417167	0.00281565	0.00149531	ADM/EGLN1/EPAS1/HIF1A	4
BP	GO:1900182	positive regulation of protein localization to nucleus	4/76	87/18903	0.000417167	0.00281565	0.00149531	LEP/SMAD3/SRC/TFRC	4
CC	GO:0043204	perikaryon	5/76	154/19869	0.000310931	0.0028502	0.00175921	CRYAB/ENDOG/KCND2/PAM/SLC8A3	5
BP	GO:0032496	response to lipopolysaccharide	7/76	339/18903	0.000424592	0.00285954	0.00151862	ADAM17/ADM/CAPN2/CARD16/IRAK1/SOD2/SRC	7
BP	GO:0090316	positive regulation of intracellular protein transport	5/76	157/18903	0.000426068	0.00286325	0.0015206	LEP/NPEPPS/PINK1/SMAD3/TM9SF4	5
BP	GO:0097529	myeloid leukocyte migration	6/76	242/18903	0.000428154	0.00287104	0.00152473	DPP4/NF1/PTK2B/TGFB2/THBS1/VEGFC	6
BP	GO:0048568	embryonic organ development	8/76	449/18903	0.000437	0.00292403	0.00155287	ADM/EGLN1/EPAS1/HIF1A/SMAD3/SRF/TGFB2/TP53	8
BP	GO:0044319	wound healing, spreading of cells	3/76	37/18903	0.000439821	0.00293025	0.00155618	ADAM17/AJUBA/MTOR	3
BP	GO:0090505	epiboly involved in wound healing	3/76	37/18903	0.000439821	0.00293025	0.00155618	ADAM17/AJUBA/MTOR	3
BP	GO:0045444	fat cell differentiation	6/76	244/18903	0.000447225	0.00296897	0.00157674	BNIP3/ERO1A/LEP/SFRP1/SMAD3/SOD2	6
BP	GO:0051235	maintenance of location	7/76	342/18903	0.00044755	0.00296897	0.00157674	CYBA/ERO1A/HK2/LEP/PINK1/PML/PTK2B	7
BP	GO:0007015	actin filament organization	8/76	454/18903	0.000470217	0.00310604	0.00164953	FMN2/MTOR/PDLIM1/PTK2B/SFRP1/SMAD3/SRC/SRF	8
BP	GO:0051090	regulation of DNA-binding transcription factor activity	8/76	454/18903	0.000470217	0.00310604	0.00164953	CARD16/EGLN1/IRAK1/PINK1/PTGIS/SMAD3/SRF/TFRC	8
BP	GO:2000177	regulation of neural precursor cell proliferation	4/76	90/18903	0.000474548	0.0031252	0.00165971	HIF1A/NF1/TP53/VEGFC	4
BP	GO:0043516	regulation of DNA damage response, signal transduction by p53 class mediator	3/76	38/18903	0.000476144	0.0031252	0.00165971	MDM2/PMAIP1/TP53	3
BP	GO:0090504	epiboly	3/76	38/18903	0.000476144	0.0031252	0.00165971	ADAM17/AJUBA/MTOR	3
BP	GO:0019216	regulation of lipid metabolic process	7/76	347/18903	0.000488011	0.00319632	0.00169748	ADM/CAPN2/LEP/MTOR/PTK2B/SRC/STUB1	7
BP	GO:0071695	anatomical structure maturation	6/76	250/18903	0.000508445	0.00332313	0.00176482	EPAS1/HIF1A/LEP/NF1/PTK2B/TGFB2	6
BP	GO:0030279	negative regulation of ossification	3/76	39/18903	0.000514337	0.00334049	0.00177404	HIF1A/PTK2B/SFRP1	3
BP	GO:0043618	regulation of transcription from RNA polymerase II promoter in response to stress	3/76	39/18903	0.000514337	0.00334049	0.00177404	EPAS1/HIF1A/TP53	3
BP	GO:0060251	regulation of glial cell proliferation	3/76	39/18903	0.000514337	0.00334049	0.00177404	NF1/TP53/VEGFC	3
BP	GO:0050870	positive regulation of T cell activation	6/76	251/18903	0.000519254	0.00336272	0.00178585	BAD/CD24/DPP4/LEP/SRC/TFRC	6
BP	GO:0021915	neural tube development	5/76	164/18903	0.00051993	0.00336272	0.00178585	ADM/HIF1A/NF1/SFRP1/TGFB2	5
BP	GO:1903320	regulation of protein modification by small protein conjugation or removal	6/76	252/18903	0.000530241	0.00342226	0.00181747	EPAS1/HIF1A/PIN1/PINK1/STUB1/UBQLN1	6
BP	GO:0045861	negative regulation of proteolysis	7/76	352/18903	0.000531344	0.00342226	0.00181747	CARD16/CRYAB/MT3/PML/SRC/THBS1/TP53	7
BP	GO:0006606	protein import into nucleus	5/76	165/18903	0.000534513	0.00343552	0.00182451	LEP/NF1/PML/SMAD3/TP53	5
BP	GO:2000106	regulation of leukocyte apoptotic process	4/76	93/18903	0.000537346	0.00344658	0.00183038	ADAM17/HIF1A/NF1/TP53	4
BP	GO:0097305	response to alcohol	6/76	253/18903	0.000541408	0.00346546	0.00184041	BAD/CYBA/LEP/PTK2B/SFRP1/SOD2	6
BP	GO:0001953	negative regulation of cell-matrix adhesion	3/76	40/18903	0.000554438	0.00353425	0.00187695	NF1/SRC/THBS1	3
BP	GO:0035886	vascular associated smooth muscle cell differentiation	3/76	40/18903	0.000554438	0.00353425	0.00187695	ADM/SOD2/SRF	3
BP	GO:0001959	regulation of cytokine-mediated signaling pathway	5/76	167/18903	0.000564599	0.00359164	0.00190742	ADAM17/CARD16/CD24/HIF1A/IRAK1	5
CC	GO:0031091	platelet alpha granule	4/76	91/19869	0.000410652	0.00361374	0.00223049	ACTN4/TGFB2/THBS1/VEGFC	4
BP	GO:0090257	regulation of muscle system process	6/76	256/18903	0.000576012	0.00365673	0.00194199	BECN1/KCNMA1/SLC8A3/SMAD3/SRF/STC1	6
BP	GO:0051170	import into nucleus	5/76	169/18903	0.000595941	0.00375226	0.00199272	LEP/NF1/PML/SMAD3/TP53	5
BP	GO:0010719	negative regulation of epithelial to mesenchymal transition	3/76	41/18903	0.000596486	0.00375226	0.00199272	SFRP1/TGFB2/VASN	3
BP	GO:0045124	regulation of bone resorption	3/76	41/18903	0.000596486	0.00375226	0.00199272	NF1/SRC/TFRC	3
BP	GO:0072595	maintenance of protein localization in organelle	3/76	41/18903	0.000596486	0.00375226	0.00199272	HK2/PINK1/PML	3
BP	GO:0009306	protein secretion	7/76	359/18903	0.000597115	0.00375226	0.00199272	BAD/HIF1A/LEP/PAM/SFRP1/TGFB2/VEGFC	7
MF	GO:0061629	RNA polymerase II-specific DNA-binding transcription factor binding	8/76	350/18432	9.56386e-05	0.00380429	0.00271815	ACTN4/ARNT2/EPAS1/HIF1A/SMAD3/SRC/SRF/TP53	8
BP	GO:0035592	establishment of protein localization to extracellular region	7/76	360/18903	0.000607018	0.00380676	0.00202167	BAD/HIF1A/LEP/PAM/SFRP1/TGFB2/VEGFC	7
BP	GO:2000058	regulation of ubiquitin-dependent protein catabolic process	5/76	170/18903	0.000612094	0.00383084	0.00203446	MDM2/PML/PTK2B/STUB1/UBQLN1	5
BP	GO:1903131	mononuclear cell differentiation	8/76	473/18903	0.000615718	0.00384576	0.00204238	ADAM17/BAD/LEP/MTOR/PTK2B/SFRP1/SRF/TP53	8
BP	GO:0002690	positive regulation of leukocyte chemotaxis	4/76	97/18903	0.00062999	0.00392698	0.00208551	ADAM17/PTK2B/THBS1/VEGFC	4
BP	GO:0071216	cellular response to biotic stimulus	6/76	261/18903	0.000637486	0.00396074	0.00210344	CAPN2/CARD16/IRAK1/SRC/TIGAR/TP53	6
BP	GO:0031670	cellular response to nutrient	3/76	42/18903	0.00064052	0.00396074	0.00210344	LEP/SFRP1/SRF	3
BP	GO:0045429	positive regulation of nitric oxide biosynthetic process	3/76	42/18903	0.00064052	0.00396074	0.00210344	PTK2B/SMAD3/SOD2	3
BP	GO:0050999	regulation of nitric-oxide synthase activity	3/76	42/18903	0.00064052	0.00396074	0.00210344	HIF1A/LEP/PTK2B	3
BP	GO:0007254	JNK cascade	5/76	172/18903	0.000645383	0.00398286	0.00211519	IRAK1/PINK1/PTK2B/SFRP1/SMAD3	5
BP	GO:0014020	primary neural tube formation	4/76	98/18903	0.000654813	0.00403302	0.00214183	ADM/HIF1A/SFRP1/TGFB2	4
BP	GO:0072331	signal transduction by p53 class mediator	5/76	173/18903	0.000662527	0.00407244	0.00216276	MDM2/MTOR/PMAIP1/PML/TP53	5
BP	GO:0051051	negative regulation of transport	8/76	479/18903	0.000668577	0.00409729	0.00217596	CRYAB/LEP/NF1/PTK2B/SFRP1/STC1/THBS1/UBQLN1	8
BP	GO:0010639	negative regulation of organelle organization	7/76	366/18903	0.000669215	0.00409729	0.00217596	BECN1/BNIP3/PINK1/SRC/TFRC/TIGAR/TP53	7
BP	GO:0010950	positive regulation of endopeptidase activity	5/76	174/18903	0.000680011	0.00415518	0.0022067	BAD/EGLN3/PMAIP1/PML/SMAD3	5
MF	GO:0005507	copper ion binding	4/76	61/18432	0.000116553	0.00417261	0.00298131	LOXL2/MT3/PAM/TP53	4
BP	GO:0006739	NADP metabolic process	3/76	43/18903	0.000686576	0.00417881	0.00221925	MTOR/TIGAR/TP53	3
BP	GO:0033574	response to testosterone	3/76	43/18903	0.000686576	0.00417881	0.00221925	BAD/CA9/THBS1	3
BP	GO:0071692	protein localization to extracellular region	7/76	368/18903	0.000691036	0.00419771	0.00222929	BAD/HIF1A/LEP/PAM/SFRP1/TGFB2/VEGFC	7
BP	GO:0010469	regulation of signaling receptor activity	5/76	175/18903	0.000697839	0.00420927	0.00223543	ADAM17/HIF1A/PINK1/PTK2B/SRC	5
BP	GO:0015911	long-chain fatty acid import across plasma membrane	2/76	10/18903	0.000703036	0.00420927	0.00223543	SLC2A1/THBS1	2
BP	GO:0032025	response to cobalt ion	2/76	10/18903	0.000703036	0.00420927	0.00223543	BNIP3/TIGAR	2
BP	GO:0046886	positive regulation of hormone biosynthetic process	2/76	10/18903	0.000703036	0.00420927	0.00223543	ADM/HIF1A	2
BP	GO:0051974	negative regulation of telomerase activity	2/76	10/18903	0.000703036	0.00420927	0.00223543	SRC/TP53	2
BP	GO:0030522	intracellular receptor signaling pathway	6/76	266/18903	0.000703941	0.00420927	0.00223543	ACTN4/LEP/PML/PTGIS/SFRP1/SRC	6
BP	GO:0051091	positive regulation of DNA-binding transcription factor activity	6/76	266/18903	0.000703941	0.00420927	0.00223543	CARD16/IRAK1/PINK1/SMAD3/SRF/TFRC	6
BP	GO:0001776	leukocyte homeostasis	4/76	100/18903	0.000706527	0.00420927	0.00223543	ADAM17/HIF1A/NF1/PMAIP1	4
BP	GO:0048709	oligodendrocyte differentiation	4/76	100/18903	0.000706527	0.00420927	0.00223543	BNIP3/MTOR/NF1/SLC8A3	4
BP	GO:1990830	cellular response to leukemia inhibitory factor	4/76	100/18903	0.000706527	0.00420927	0.00223543	HK2/PML/TFRC/VEGFC	4
BP	GO:0051924	regulation of calcium ion transport	6/76	268/18903	0.000731977	0.00432794	0.00229845	CYBA/PML/PTK2B/STC1/STC2/UBQLN1	6
BP	GO:1990823	response to leukemia inhibitory factor	4/76	101/18903	0.000733439	0.00432794	0.00229845	HK2/PML/TFRC/VEGFC	4
BP	GO:0044275	cellular carbohydrate catabolic process	3/76	44/18903	0.000734692	0.00432794	0.00229845	MTOR/TIGAR/TP53	3
BP	GO:1903214	regulation of protein targeting to mitochondrion	3/76	44/18903	0.000734692	0.00432794	0.00229845	BNIP3L/NPEPPS/PINK1	3
BP	GO:1904407	positive regulation of nitric oxide metabolic process	3/76	44/18903	0.000734692	0.00432794	0.00229845	PTK2B/SMAD3/SOD2	3
BP	GO:0001819	positive regulation of cytokine production	8/76	486/18903	0.000734827	0.00432794	0.00229845	ADAM17/CYBA/HIF1A/IRAK1/LEP/SMAD3/SRC/THBS1	8
BP	GO:0048015	phosphatidylinositol-mediated signaling	5/76	178/18903	0.000753426	0.00442906	0.00235215	BECN1/LEP/NF1/SRC/TGFB2	5
BP	GO:0008630	intrinsic apoptotic signaling pathway in response to DNA damage	4/76	102/18903	0.000761068	0.00446551	0.00237151	BAD/PML/SOD2/TP53	4
MF	GO:0030246	carbohydrate binding	7/76	275/18432	0.000138499	0.00450751	0.0032206	EGLN1/EGLN3/HK2/LOXL2/PAM/PLOD1/PLOD2	7
BP	GO:0060759	regulation of response to cytokine stimulus	5/76	179/18903	0.000772671	0.00452502	0.00240311	ADAM17/CARD16/CD24/HIF1A/IRAK1	5
BP	GO:0043087	regulation of GTPase activity	7/76	376/18903	0.000784046	0.00456216	0.00242284	AJUBA/CPEB2/MTOR/NF1/PIN1/PTK2B/SFRP1	7
BP	GO:0031295	T cell costimulation	3/76	45/18903	0.000784904	0.00456216	0.00242284	CD24/DPP4/SRC	3
BP	GO:0043620	regulation of DNA-templated transcription in response to stress	3/76	45/18903	0.000784904	0.00456216	0.00242284	EPAS1/HIF1A/TP53	3
BP	GO:0048512	circadian behavior	3/76	45/18903	0.000784904	0.00456216	0.00242284	KCND2/MTOR/TP53	3
BP	GO:0050767	regulation of neurogenesis	7/76	377/18903	0.000796337	0.00461131	0.00244894	HIF1A/MT3/MTOR/NF1/SRF/TP53/VEGFC	7
BP	GO:1903037	regulation of leukocyte cell-cell adhesion	7/76	377/18903	0.000796337	0.00461131	0.00244894	BAD/CD24/DPP4/IRAK1/LEP/SRC/TFRC	7
BP	GO:0007611	learning or memory	6/76	273/18903	0.000805861	0.00465776	0.00247361	HIF1A/NF1/SLC11A2/SLC8A3/SRC/SRF	6
CC	GO:0043197	dendritic spine	5/76	175/19869	0.000558083	0.00466648	0.00288026	CRYAB/KCND2/MT3/PTK2B/SLC8A3	5
CC	GO:0044309	neuron spine	5/76	176/19869	0.000572704	0.00466648	0.00288026	CRYAB/KCND2/MT3/PTK2B/SLC8A3	5
BP	GO:0006626	protein targeting to mitochondrion	4/76	104/18903	0.000818523	0.00471335	0.00250313	BNIP3L/MGARP/NPEPPS/PINK1	4
BP	GO:0014896	muscle hypertrophy	4/76	104/18903	0.000818523	0.00471335	0.00250313	BECN1/CYBA/LEP/SMAD3	4
BP	GO:0061448	connective tissue development	6/76	274/18903	0.000821306	0.00472061	0.00250698	HIF1A/LEP/LOXL2/SMAD3/SRF/STC1	6
BP	GO:0048017	inositol lipid-mediated signaling	5/76	182/18903	0.000832615	0.00476791	0.00253211	BECN1/LEP/NF1/SRC/TGFB2	5
BP	GO:0097553	calcium ion transmembrane import into cytosol	5/76	182/18903	0.000832615	0.00476791	0.00253211	CYBA/ERO1A/PML/PTK2B/SLC8A3	5
BP	GO:2000273	positive regulation of signaling receptor activity	3/76	46/18903	0.000837248	0.0047856	0.0025415	ADAM17/HIF1A/PINK1	3
BP	GO:0051348	negative regulation of transferase activity	6/76	276/18903	0.000852882	0.0048362	0.00256838	AJUBA/NF1/SFRP1/SLC8A3/SRC/TP53	6
BP	GO:0010917	negative regulation of mitochondrial membrane potential	2/76	11/18903	0.000857029	0.0048362	0.00256838	BNIP3/PMAIP1	2
BP	GO:0033210	leptin-mediated signaling pathway	2/76	11/18903	0.000857029	0.0048362	0.00256838	LEP/MT3	2
BP	GO:0034975	protein folding in endoplasmic reticulum	2/76	11/18903	0.000857029	0.0048362	0.00256838	ERO1A/P4HB	2
BP	GO:0045837	negative regulation of membrane potential	2/76	11/18903	0.000857029	0.0048362	0.00256838	BNIP3/PMAIP1	2
BP	GO:0061418	regulation of transcription from RNA polymerase II promoter in response to hypoxia	2/76	11/18903	0.000857029	0.0048362	0.00256838	HIF1A/TP53	2
BP	GO:1903299	regulation of hexokinase activity	2/76	11/18903	0.000857029	0.0048362	0.00256838	BAD/TIGAR	2
BP	GO:2000146	negative regulation of cell motility	7/76	383/18903	0.000873331	0.00491923	0.00261247	DPP4/NF1/PIN1/SFRP1/SRF/STC1/THBS1	7
BP	GO:0001841	neural tube formation	4/76	106/18903	0.000878976	0.00494204	0.00262459	ADM/HIF1A/SFRP1/TGFB2	4
BP	GO:1903532	positive regulation of secretion by cell	6/76	278/18903	0.000885388	0.00495103	0.00262935	BAD/HIF1A/LEP/PINK1/TGFB2/VEGFC	6
BP	GO:0006110	regulation of glycolytic process	3/76	47/18903	0.00089176	0.00495103	0.00262935	HIF1A/MTOR/TIGAR	3
BP	GO:0007622	rhythmic behavior	3/76	47/18903	0.00089176	0.00495103	0.00262935	KCND2/MTOR/TP53	3
BP	GO:0031294	lymphocyte costimulation	3/76	47/18903	0.00089176	0.00495103	0.00262935	CD24/DPP4/SRC	3
BP	GO:0035794	positive regulation of mitochondrial membrane permeability	3/76	47/18903	0.00089176	0.00495103	0.00262935	BNIP3/BNIP3L/TP53	3
BP	GO:0046677	response to antibiotic	3/76	47/18903	0.00089176	0.00495103	0.00262935	ENDOG/MDM2/TP53	3
BP	GO:0071470	cellular response to osmotic stress	3/76	47/18903	0.00089176	0.00495103	0.00262935	BAD/MTOR/SLC2A1	3
BP	GO:0002040	sprouting angiogenesis	5/76	185/18903	0.000895965	0.00496547	0.00263703	LOXL2/PTK2B/SRF/THBS1/VEGFC	5
BP	GO:0044282	small molecule catabolic process	7/76	385/18903	0.000900264	0.00498039	0.00264495	BAD/HK2/LEP/MT3/PGK1/TIGAR/TP53	7
BP	GO:0003279	cardiac septum development	4/76	107/18903	0.000910353	0.00500937	0.00266034	EGLN1/MDM2/TGFB2/TP53	4
BP	GO:0014013	regulation of gliogenesis	4/76	107/18903	0.000910353	0.00500937	0.00266034	MTOR/NF1/TP53/VEGFC	4
BP	GO:0060840	artery development	4/76	107/18903	0.000910353	0.00500937	0.00266034	LEP/NF1/SRF/TGFB2	4
BP	GO:0090263	positive regulation of canonical Wnt signaling pathway	4/76	108/18903	0.000942512	0.00517713	0.00274943	PIN1/SFRP1/SMAD3/SRC	4
BP	GO:0045981	positive regulation of nucleotide metabolic process	3/76	48/18903	0.000948474	0.00519147	0.00275705	HIF1A/MTOR/PINK1	3
BP	GO:1900544	positive regulation of purine nucleotide metabolic process	3/76	48/18903	0.000948474	0.00519147	0.00275705	HIF1A/MTOR/PINK1	3
BP	GO:0061138	morphogenesis of a branching epithelium	5/76	188/18903	0.000962842	0.00526082	0.00279388	ADM/PML/SFRP1/SRC/SRF	5
BP	GO:0043123	positive regulation of I-kappaB kinase/NF-kappaB signaling	5/76	189/18903	0.000985938	0.00536808	0.00285084	AJUBA/CARD16/IRAK1/PINK1/TFRC	5
BP	GO:0051896	regulation of protein kinase B signaling	5/76	189/18903	0.000985938	0.00536808	0.00285084	LEP/MTOR/PINK1/SRC/THBS1	5
BP	GO:0035307	positive regulation of protein dephosphorylation	3/76	49/18903	0.00100742	0.0054563	0.00289769	MTOR/PIN1/PINK1	3
BP	GO:0048546	digestive tract morphogenesis	3/76	49/18903	0.00100742	0.0054563	0.00289769	HIF1A/SFRP1/SMAD3	3
BP	GO:1902108	regulation of mitochondrial membrane permeability involved in apoptotic process	3/76	49/18903	0.00100742	0.0054563	0.00289769	BNIP3/BNIP3L/TP53	3
BP	GO:2000060	positive regulation of ubiquitin-dependent protein catabolic process	4/76	110/18903	0.00100922	0.00545646	0.00289778	MDM2/PTK2B/STUB1/UBQLN1	4
BP	GO:0010635	regulation of mitochondrial fusion	2/76	12/18903	0.00102576	0.00553623	0.00294014	BNIP3/TFRC	2
BP	GO:1904062	regulation of cation transmembrane transport	7/76	394/18903	0.0010297	0.00554787	0.00294632	ACTN4/CYBA/KCNK3/PINK1/PML/PTK2B/UBQLN1	7
BP	GO:0014066	regulation of phosphatidylinositol 3-kinase signaling	4/76	111/18903	0.00104378	0.00560423	0.00297625	BECN1/LEP/SRC/TGFB2	4
BP	GO:0071347	cellular response to interleukin-1	4/76	111/18903	0.00104378	0.00560423	0.00297625	HIF1A/IRAK1/PTGIS/SFRP1	4
BP	GO:1902041	regulation of extrinsic apoptotic signaling pathway via death domain receptors	3/76	50/18903	0.00106865	0.0057179	0.00303662	PMAIP1/SFRP1/THBS1	3
BP	GO:1903747	regulation of establishment of protein localization to mitochondrion	3/76	50/18903	0.00106865	0.0057179	0.00303662	BNIP3L/NPEPPS/PINK1	3
BP	GO:0009060	aerobic respiration	5/76	194/18903	0.00110766	0.00591644	0.00314206	ADSL/AK4/BNIP3/HIF1A/PINK1	5
BP	GO:0050873	brown fat cell differentiation	3/76	51/18903	0.00113217	0.00603251	0.0032037	BNIP3/ERO1A/LEP	3
BP	GO:0032872	regulation of stress-activated MAPK cascade	5/76	195/18903	0.00113329	0.00603251	0.0032037	LEP/PINK1/PTK2B/SFRP1/TGFB2	5
BP	GO:0010939	regulation of necrotic cell death	3/76	52/18903	0.00119803	0.00635532	0.00337514	BNIP3/MT3/TP53	3
BP	GO:0051496	positive regulation of stress fiber assembly	3/76	52/18903	0.00119803	0.00635532	0.00337514	MTOR/SFRP1/SMAD3	3
BP	GO:0051481	negative regulation of cytosolic calcium ion concentration	2/76	13/18903	0.0012091	0.00638127	0.00338892	KCNK3/SMAD3	2
BP	GO:0070243	regulation of thymocyte apoptotic process	2/76	13/18903	0.0012091	0.00638127	0.00338892	HIF1A/TP53	2
BP	GO:1903599	positive regulation of autophagy of mitochondrion	2/76	13/18903	0.0012091	0.00638127	0.00338892	BNIP3/HIF1A	2
BP	GO:0070302	regulation of stress-activated protein kinase signaling cascade	5/76	198/18903	0.0012128	0.0063899	0.0033935	LEP/PINK1/PTK2B/SFRP1/TGFB2	5
BP	GO:0030217	T cell differentiation	6/76	296/18903	0.0012229	0.00643219	0.00341596	ADAM17/BAD/LEP/MTOR/SRF/TP53	6
BP	GO:0002065	columnar/cuboidal epithelial cell differentiation	4/76	116/18903	0.00122919	0.0064543	0.0034277	BAD/HIF1A/SRC/TIGAR	4
BP	GO:0032388	positive regulation of intracellular transport	5/76	199/18903	0.0012402	0.00650111	0.00345256	LEP/NPEPPS/PINK1/SMAD3/TM9SF4	5
BP	GO:0071887	leukocyte apoptotic process	4/76	117/18903	0.00126886	0.0066401	0.00352638	ADAM17/HIF1A/NF1/TP53	4
BP	GO:0042692	muscle cell differentiation	7/76	409/18903	0.00127765	0.00667478	0.00354479	ACTN4/ADM/CAPN2/MDM2/MTOR/SOD2/SRF	7
BP	GO:0043200	response to amino acid	4/76	118/18903	0.00130942	0.00682928	0.00362684	BAD/CAPN2/CYBA/MTOR	4
BP	GO:0031398	positive regulation of protein ubiquitination	4/76	119/18903	0.00135088	0.00703366	0.00373538	PIN1/PINK1/STUB1/UBQLN1	4
BP	GO:0001763	morphogenesis of a branching structure	5/76	203/18903	0.00135442	0.00704025	0.00373888	ADM/PML/SFRP1/SRC/SRF	5
BP	GO:0007159	leukocyte cell-cell adhesion	7/76	414/18903	0.00136996	0.00710909	0.00377544	BAD/CD24/DPP4/IRAK1/LEP/SRC/TFRC	7
BP	GO:0051897	positive regulation of protein kinase B signaling	4/76	120/18903	0.00139325	0.00717251	0.00380913	LEP/PINK1/SRC/THBS1	4
BP	GO:0021700	developmental maturation	6/76	304/18903	0.00140124	0.00717251	0.00380913	EPAS1/HIF1A/LEP/NF1/PTK2B/TGFB2	6
BP	GO:0010752	regulation of cGMP-mediated signaling	2/76	14/18903	0.00140695	0.00717251	0.00380913	PTK2B/THBS1	2
BP	GO:0071236	cellular response to antibiotic	2/76	14/18903	0.00140695	0.00717251	0.00380913	MDM2/TP53	2
BP	GO:1901298	regulation of hydrogen peroxide-mediated programmed cell death	2/76	14/18903	0.00140695	0.00717251	0.00380913	ENDOG/PINK1	2
BP	GO:1904925	positive regulation of autophagy of mitochondrion in response to mitochondrial depolarization	2/76	14/18903	0.00140695	0.00717251	0.00380913	HK2/PINK1	2
BP	GO:0003179	heart valve morphogenesis	3/76	55/18903	0.00140996	0.00717251	0.00380913	MDM2/MTOR/TGFB2	3
BP	GO:0010761	fibroblast migration	3/76	55/18903	0.00140996	0.00717251	0.00380913	PDLIM1/PML/THBS1	3
BP	GO:0043525	positive regulation of neuron apoptotic process	3/76	55/18903	0.00140996	0.00717251	0.00380913	NF1/TGFB2/TP53	3
BP	GO:0045668	negative regulation of osteoblast differentiation	3/76	55/18903	0.00140996	0.00717251	0.00380913	SFRP1/SMAD3/VEGFC	3
BP	GO:0072132	mesenchyme morphogenesis	3/76	55/18903	0.00140996	0.00717251	0.00380913	MDM2/SMAD3/TGFB2	3
BP	GO:1903202	negative regulation of oxidative stress-induced cell death	3/76	55/18903	0.00140996	0.00717251	0.00380913	HIF1A/PINK1/SOD2	3
BP	GO:0040013	negative regulation of locomotion	7/76	419/18903	0.00146742	0.00745256	0.00395785	DPP4/NF1/PIN1/SFRP1/SRF/STC1/THBS1	7
BP	GO:0010720	positive regulation of cell development	6/76	307/18903	0.00147301	0.00746871	0.00396643	BAD/HIF1A/MTOR/P4HB/SRF/VEGFC	6
BP	GO:0001954	positive regulation of cell-matrix adhesion	3/76	56/18903	0.00148549	0.00750742	0.00398699	PTK2B/SFRP1/SMAD3	3
BP	GO:0051438	regulation of ubiquitin-protein transferase activity	3/76	56/18903	0.00148549	0.00750742	0.00398699	PIN1/PINK1/STUB1	3
MF	GO:0043177	organic acid binding	5/76	137/18432	0.000255112	0.00761084	0.00543792	EGLN1/EGLN3/PAM/PLOD1/PLOD2	5
BP	GO:0022612	gland morphogenesis	4/76	123/18903	0.00152591	0.00768661	0.00408215	PML/SFRP1/SRC/TGFB2	4
BP	GO:0030282	bone mineralization	4/76	123/18903	0.00152591	0.00768661	0.00408215	HIF1A/LEP/PTK2B/SMAD3	4
BP	GO:0032768	regulation of monooxygenase activity	3/76	57/18903	0.00156351	0.00786325	0.00417596	HIF1A/LEP/PTK2B	3
BP	GO:0007623	circadian rhythm	5/76	210/18903	0.00157275	0.00789689	0.00419382	KCND2/LEP/MTOR/PML/TP53	5
BP	GO:0003014	renal system process	4/76	125/18903	0.00161909	0.00797492	0.00423526	ADM/CYBA/KCNMA1/STC1	4
BP	GO:0010811	positive regulation of cell-substrate adhesion	4/76	125/18903	0.00161909	0.00797492	0.00423526	P4HB/PTK2B/SFRP1/SMAD3	4
BP	GO:0010225	response to UV-C	2/76	15/18903	0.00161918	0.00797492	0.00423526	CARD16/TP53	2
BP	GO:0032352	positive regulation of hormone metabolic process	2/76	15/18903	0.00161918	0.00797492	0.00423526	ADM/HIF1A	2
BP	GO:0033689	negative regulation of osteoblast proliferation	2/76	15/18903	0.00161918	0.00797492	0.00423526	SFRP1/SMAD3	2
BP	GO:0035358	regulation of peroxisome proliferator activated receptor signaling pathway	2/76	15/18903	0.00161918	0.00797492	0.00423526	LEP/PTGIS	2
BP	GO:0038166	angiotensin-activated signaling pathway	2/76	15/18903	0.00161918	0.00797492	0.00423526	AGTRAP/SRC	2
BP	GO:0045475	locomotor rhythm	2/76	15/18903	0.00161918	0.00797492	0.00423526	KCND2/MTOR	2
BP	GO:0048820	hair follicle maturation	2/76	15/18903	0.00161918	0.00797492	0.00423526	NF1/TGFB2	2
BP	GO:0060347	heart trabecula formation	2/76	15/18903	0.00161918	0.00797492	0.00423526	EGLN1/SRF	2
BP	GO:1902902	negative regulation of autophagosome assembly	2/76	15/18903	0.00161918	0.00797492	0.00423526	BECN1/PINK1	2
BP	GO:1904923	regulation of autophagy of mitochondrion in response to mitochondrial depolarization	2/76	15/18903	0.00161918	0.00797492	0.00423526	HK2/PINK1	2
BP	GO:0006909	phagocytosis	6/76	314/18903	0.00165138	0.00810774	0.0043058	BECN1/CYBA/LEP/SRC/THBS1/TM9SF4	6
BP	GO:0050890	cognition	6/76	314/18903	0.00165138	0.00810774	0.0043058	HIF1A/NF1/SLC11A2/SLC8A3/SRC/SRF	6
BP	GO:0003231	cardiac ventricle development	4/76	126/18903	0.00166713	0.00815921	0.00433313	EGLN1/HIF1A/MDM2/TGFB2	4
BP	GO:0038127	ERBB signaling pathway	4/76	126/18903	0.00166713	0.00815921	0.00433313	ADAM17/PTK2B/SRC/STUB1	4
BP	GO:0007033	vacuole organization	5/76	213/18903	0.00167385	0.00817914	0.00434372	BECN1/MT3/MTOR/PINK1/UBQLN1	5
BP	GO:0034329	cell junction assembly	7/76	430/18903	0.00170094	0.00829843	0.00440707	AJUBA/PTK2B/SFRP1/SMAD3/SRC/SRF/THBS1	7
BP	GO:0045637	regulation of myeloid cell differentiation	5/76	214/18903	0.00170858	0.00832263	0.00441992	HIF1A/MTOR/NF1/PTK2B/SFRP1	5
BP	GO:0001838	embryonic epithelial tube formation	4/76	127/18903	0.00171616	0.00834641	0.00443255	ADM/HIF1A/SFRP1/TGFB2	4
BP	GO:0042306	regulation of protein import into nucleus	3/76	59/18903	0.00172716	0.00837361	0.004447	LEP/NF1/SMAD3	3
BP	GO:0061098	positive regulation of protein tyrosine kinase activity	3/76	59/18903	0.00172716	0.00837361	0.004447	ADAM17/CD24/SRC	3
BP	GO:0030198	extracellular matrix organization	6/76	318/18903	0.00176044	0.00852163	0.0045256	DPP4/ERO1A/LOXL2/NF1/SMAD3/TGFB2	6
BP	GO:0030218	erythrocyte differentiation	4/76	128/18903	0.00176618	0.00852278	0.00452622	EPAS1/HIF1A/SLC11A2/SRF	4
BP	GO:0045471	response to ethanol	4/76	128/18903	0.00176618	0.00852278	0.00452622	BAD/LEP/PTK2B/SOD2	4
BP	GO:0043062	extracellular structure organization	6/76	319/18903	0.00178854	0.00860388	0.00456929	DPP4/ERO1A/LOXL2/NF1/SMAD3/TGFB2	6
BP	GO:0060326	cell chemotaxis	6/76	319/18903	0.00178854	0.00860388	0.00456929	ADAM17/DPP4/PTK2B/TGFB2/THBS1/VEGFC	6
BP	GO:0051353	positive regulation of oxidoreductase activity	3/76	60/18903	0.00181284	0.00870726	0.00462419	CYBA/HIF1A/PTK2B	3
BP	GO:0050714	positive regulation of protein secretion	4/76	129/18903	0.00181721	0.00871471	0.00462814	BAD/HIF1A/TGFB2/VEGFC	4
BP	GO:0032102	negative regulation of response to external stimulus	7/76	436/18903	0.00183999	0.00875678	0.00465049	CARD16/DPP4/LEP/PTGIS/SMAD3/SRC/THBS1	7
BP	GO:0006735	NADH regeneration	2/76	16/18903	0.00184568	0.00875678	0.00465049	HK2/PGK1	2
BP	GO:0010421	hydrogen peroxide-mediated programmed cell death	2/76	16/18903	0.00184568	0.00875678	0.00465049	ENDOG/PINK1	2
BP	GO:0032095	regulation of response to food	2/76	16/18903	0.00184568	0.00875678	0.00465049	LEP/MT3	2
BP	GO:0061621	canonical glycolysis	2/76	16/18903	0.00184568	0.00875678	0.00465049	HK2/PGK1	2
BP	GO:0061718	glucose catabolic process to pyruvate	2/76	16/18903	0.00184568	0.00875678	0.00465049	HK2/PGK1	2
BP	GO:0045229	external encapsulating structure organization	6/76	321/18903	0.00184576	0.00875678	0.00465049	DPP4/ERO1A/LOXL2/NF1/SMAD3/TGFB2	6
BP	GO:0002573	myeloid leukocyte differentiation	5/76	218/18903	0.00185285	0.00877696	0.0046612	MTOR/NF1/SFRP1/SRC/TFRC	5
BP	GO:0060135	maternal process involved in female pregnancy	3/76	61/18903	0.00190114	0.00899193	0.00477537	PAM/STC1/STC2	3
BP	GO:0045936	negative regulation of phosphate metabolic process	7/76	440/18903	0.0019375	0.00914996	0.00485929	AJUBA/NF1/SFRP1/SLC8A3/TGFB2/TIGAR/TP53	7
BP	GO:0010563	negative regulation of phosphorus metabolic process	7/76	441/18903	0.00196249	0.00925389	0.00491449	AJUBA/NF1/SFRP1/SLC8A3/TGFB2/TIGAR/TP53	7
BP	GO:0032233	positive regulation of actin filament bundle assembly	3/76	62/18903	0.00199207	0.00935065	0.00496587	MTOR/SFRP1/SMAD3	3
BP	GO:0035904	aorta development	3/76	62/18903	0.00199207	0.00935065	0.00496587	LEP/SRF/TGFB2	3
BP	GO:0099601	regulation of neurotransmitter receptor activity	3/76	62/18903	0.00199207	0.00935065	0.00496587	PINK1/PTK2B/SRC	3
BP	GO:0001101	response to acid chemical	4/76	133/18903	0.00203155	0.00952156	0.00505664	BAD/CAPN2/CYBA/MTOR	4
BP	GO:0030949	positive regulation of vascular endothelial growth factor receptor signaling pathway	2/76	17/18903	0.00208634	0.00964346	0.00512138	HIF1A/MT3	2
BP	GO:0034134	toll-like receptor 2 signaling pathway	2/76	17/18903	0.00208634	0.00964346	0.00512138	CYBA/IRAK1	2
BP	GO:0044539	long-chain fatty acid import into cell	2/76	17/18903	0.00208634	0.00964346	0.00512138	SLC2A1/THBS1	2
BP	GO:0051895	negative regulation of focal adhesion assembly	2/76	17/18903	0.00208634	0.00964346	0.00512138	SRC/THBS1	2
BP	GO:0060253	negative regulation of glial cell proliferation	2/76	17/18903	0.00208634	0.00964346	0.00512138	NF1/TP53	2
BP	GO:0097468	programmed cell death in response to reactive oxygen species	2/76	17/18903	0.00208634	0.00964346	0.00512138	ENDOG/PINK1	2
BP	GO:0150118	negative regulation of cell-substrate junction organization	2/76	17/18903	0.00208634	0.00964346	0.00512138	SRC/THBS1	2
BP	GO:1900037	regulation of cellular response to hypoxia	2/76	17/18903	0.00208634	0.00964346	0.00512138	AJUBA/PINK1	2
BP	GO:0006913	nucleocytoplasmic transport	6/76	329/18903	0.00208869	0.00964346	0.00512138	ALKBH5/LEP/NF1/PML/SMAD3/TP53	6
BP	GO:0051169	nuclear transport	6/76	329/18903	0.00208869	0.00964346	0.00512138	ALKBH5/LEP/NF1/PML/SMAD3/TP53	6
CC	GO:0005938	cell cortex	6/76	312/19869	0.00124258	0.00976309	0.00602602	ACTN4/AGTRAP/CAPN2/FMN2/PTK2B/SLC2A1	6
BP	GO:0050804	modulation of chemical synaptic transmission	7/76	448/18903	0.00214455	0.00985947	0.0052361	EGLN1/NF1/PINK1/PTK2B/SLC8A3/SRC/SRF	7
BP	GO:0035270	endocrine system development	4/76	135/18903	0.00214502	0.00985947	0.0052361	BAD/NF1/SMAD3/SRF	4
BP	GO:0042476	odontogenesis	4/76	135/18903	0.00214502	0.00985947	0.0052361	ADM/PAM/SRC/TGFB2	4
BP	GO:0099177	regulation of trans-synaptic signaling	7/76	449/18903	0.00217159	0.00996681	0.0052931	EGLN1/NF1/PINK1/PTK2B/SLC8A3/SRC/SRF	7
BP	GO:0001947	heart looping	3/76	64/18903	0.00218196	0.00998481	0.00530266	HIF1A/SMAD3/SRF	3
BP	GO:0030199	collagen fibril organization	3/76	64/18903	0.00218196	0.00998481	0.00530266	LOXL2/NF1/TGFB2	3
