# Supplementary material for: Silk-Ovarioids: establishment and characterization of a human ovarian primary cell 3D-model system
Source: Hum Reprod Open. 2025 Jul 10;2025(3):hoaf042. doi: 10.1093/hropen/hoaf042 (PMC12343022; doi:10.1093/hropen/hoaf042)
Supplement: hoaf042_Supplementary_Data [file hoaf042_supplementary_data.zip › Suppl. Table S4 - Angiogenesis clusters GO over-representation analysis.xlsx]

## Sheet: Cluster 1
ONTOLOGY	ID	Description	GeneRatio	BgRatio	pvalue	p.adjust	qvalue	geneID	Count
BP	GO:1901342	regulation of vasculature development	30/83	355/18903	6.72579e-31	1.73324e-27	1.1363e-27	AMOT/ANGPT2/ANGPT4/ANGPTL3/APLNR/CEACAM1/ECSCR/EFNA1/EPHA1/FLT1/GAB1/GLUL/HMOX1/ID1/KDR/KRIT1/NOS3/PDCD6/PDE3B/PIK3R6/PRKD2/PROK1/RAMP2/RAPGEF3/RHOB/SEMA4A/SIRT1/TEK/TIE1/TNFSF12	30
BP	GO:0045765	regulation of angiogenesis	29/83	349/18903	1.29026e-29	1.6625e-26	1.08993e-26	AMOT/ANGPT2/ANGPT4/ANGPTL3/APLNR/CEACAM1/ECSCR/EFNA1/EPHA1/FLT1/GAB1/GLUL/HMOX1/KDR/KRIT1/NOS3/PDCD6/PDE3B/PIK3R6/PRKD2/PROK1/RAMP2/RAPGEF3/RHOB/SEMA4A/SIRT1/TEK/TIE1/TNFSF12	29
BP	GO:0001667	ameboidal-type cell migration	29/83	492/18903	2.59711e-25	2.23092e-22	1.46258e-22	AAMP/AMOT/ANGPT2/ANGPT4/CEACAM1/DLL4/EFNA1/EPHB4/FGF10/GLUL/HAND2/HMOX1/ID1/JUN/KDR/KRIT1/MEOX2/NOS3/PDCD6/PIK3CG/PRKD2/RHOB/SEMA4A/SIRT1/SOX18/TBX1/TEK/TNFSF12/WASF2	29
BP	GO:0010631	epithelial cell migration	26/83	366/18903	1.05331e-24	5.44179e-22	3.56762e-22	AAMP/AMOT/ANGPT2/ANGPT4/CEACAM1/DLL4/EFNA1/EPHB4/FGF10/GLUL/HMOX1/ID1/JUN/KDR/KRIT1/MEOX2/NOS3/PDCD6/PIK3CG/PRKD2/RHOB/SEMA4A/SIRT1/SOX18/TEK/TNFSF12	26
BP	GO:0043542	endothelial cell migration	24/83	281/18903	1.05584e-24	5.44179e-22	3.56762e-22	AAMP/AMOT/ANGPT2/ANGPT4/CEACAM1/DLL4/EFNA1/EPHB4/GLUL/HMOX1/ID1/KDR/KRIT1/MEOX2/NOS3/PDCD6/PIK3CG/PRKD2/RHOB/SEMA4A/SIRT1/SOX18/TEK/TNFSF12	24
BP	GO:0090132	epithelium migration	26/83	369/18903	1.30066e-24	5.58634e-22	3.66239e-22	AAMP/AMOT/ANGPT2/ANGPT4/CEACAM1/DLL4/EFNA1/EPHB4/FGF10/GLUL/HMOX1/ID1/JUN/KDR/KRIT1/MEOX2/NOS3/PDCD6/PIK3CG/PRKD2/RHOB/SEMA4A/SIRT1/SOX18/TEK/TNFSF12	26
BP	GO:0090130	tissue migration	26/83	374/18903	1.84109e-24	6.77782e-22	4.44352e-22	AAMP/AMOT/ANGPT2/ANGPT4/CEACAM1/DLL4/EFNA1/EPHB4/FGF10/GLUL/HMOX1/ID1/JUN/KDR/KRIT1/MEOX2/NOS3/PDCD6/PIK3CG/PRKD2/RHOB/SEMA4A/SIRT1/SOX18/TEK/TNFSF12	26
BP	GO:0045766	positive regulation of angiogenesis	20/83	187/18903	1.36215e-22	3.90028e-20	2.55701e-20	ANGPT2/ANGPT4/ANGPTL3/APLNR/EPHA1/FLT1/GAB1/HMOX1/KDR/NOS3/PDCD6/PIK3R6/PRKD2/RAMP2/RAPGEF3/RHOB/SIRT1/TEK/TIE1/TNFSF12	20
BP	GO:1904018	positive regulation of vasculature development	20/83	187/18903	1.36215e-22	3.90028e-20	2.55701e-20	ANGPT2/ANGPT4/ANGPTL3/APLNR/EPHA1/FLT1/GAB1/HMOX1/KDR/NOS3/PDCD6/PIK3R6/PRKD2/RAMP2/RAPGEF3/RHOB/SIRT1/TEK/TIE1/TNFSF12	20
BP	GO:0003158	endothelium development	17/83	139/18903	2.65535e-20	6.84284e-18	4.48615e-18	APOLD1/CEACAM1/DLL4/GJA5/HEY1/ID1/KDR/KRIT1/PRKD2/RAPGEF3/RHOB/ROBO4/S1PR1/SOX18/TIE1/TMEM100/VEZF1	17
BP	GO:0010632	regulation of epithelial cell migration	21/83	292/18903	4.66653e-20	1.09324e-17	7.16726e-18	AAMP/ANGPT2/ANGPT4/CEACAM1/DLL4/EFNA1/FGF10/GLUL/HMOX1/JUN/KDR/KRIT1/MEOX2/NOS3/PDCD6/PIK3CG/PRKD2/RHOB/SEMA4A/SIRT1/TEK	21
BP	GO:0050678	regulation of epithelial cell proliferation	23/83	414/18903	2.02823e-19	4.35563e-17	2.85554e-17	ANG/APLNR/ATP5IF1/CEACAM1/DLL4/FGF10/FGFR2/FLT1/GLUL/HMOX1/ID1/JUN/KDR/KRIT1/PDCD6/PRKD2/PROK1/SIRT1/TBX1/TEK/TGFA/TIE1/TNFSF12	23
BP	GO:0010594	regulation of endothelial cell migration	19/83	230/18903	2.52074e-19	4.99687e-17	3.27594e-17	AAMP/ANGPT2/ANGPT4/CEACAM1/DLL4/EFNA1/GLUL/HMOX1/KDR/KRIT1/MEOX2/NOS3/PDCD6/PIK3CG/PRKD2/RHOB/SEMA4A/SIRT1/TEK	19
BP	GO:0050673	epithelial cell proliferation	24/83	481/18903	3.51904e-19	6.47756e-17	4.24667e-17	ANG/APLNR/ATP5IF1/CEACAM1/DLL4/FGF10/FGFR2/FLT1/GLUL/HMOX1/ID1/JUN/KDR/KRIT1/NOX5/PDCD6/PRKD2/PROK1/SIRT1/TBX1/TEK/TGFA/TIE1/TNFSF12	24
BP	GO:0001935	endothelial cell proliferation	18/83	199/18903	4.75243e-19	8.16467e-17	5.35273e-17	ANG/APLNR/ATP5IF1/DLL4/FGF10/FLT1/HMOX1/JUN/KDR/KRIT1/NOX5/PDCD6/PRKD2/PROK1/SIRT1/TEK/TIE1/TNFSF12	18
BP	GO:0001936	regulation of endothelial cell proliferation	17/83	183/18903	3.16881e-18	5.10376e-16	3.34601e-16	ANG/APLNR/ATP5IF1/DLL4/FGF10/FLT1/HMOX1/JUN/KDR/KRIT1/PDCD6/PRKD2/PROK1/SIRT1/TEK/TIE1/TNFSF12	17
BP	GO:0050679	positive regulation of epithelial cell proliferation	17/83	224/18903	9.92328e-17	1.50425e-14	9.86184e-15	ANG/APLNR/FGF10/FGFR2/GLUL/HMOX1/ID1/JUN/KDR/PDCD6/PRKD2/PROK1/SIRT1/TBX1/TEK/TGFA/TNFSF12	17
BP	GO:0033674	positive regulation of kinase activity	20/83	496/18903	2.90295e-14	4.15605e-12	2.7247e-12	ADAM8/ADRA2B/ANG/ANGPT4/EFNA1/EPHA1/EPHB4/FGFR2/FLT1/FZD5/IL18/KDR/PIK3CG/PIK3R6/SIRT1/SYK/TEK/TGFA/TIE1/VAV3	20
BP	GO:0043534	blood vessel endothelial cell migration	14/83	177/18903	3.57322e-14	4.84642e-12	3.1773e-12	AMOT/ANGPT2/ANGPT4/DLL4/EFNA1/EPHB4/HMOX1/ID1/KDR/MEOX2/NOS3/PRKD2/SIRT1/SOX18	14
BP	GO:0001570	vasculogenesis	11/83	81/18903	5.56809e-14	7.17449e-12	4.70357e-12	AMOT/APLNR/CEACAM1/HEY1/KDR/RAMP2/RASIP1/SETD2/SOX18/TIE1/TMEM100	11
BP	GO:0001938	positive regulation of endothelial cell proliferation	12/83	115/18903	9.63711e-14	1.18261e-11	7.75317e-12	ANG/APLNR/FGF10/HMOX1/JUN/KDR/PDCD6/PRKD2/PROK1/SIRT1/TEK/TNFSF12	12
BP	GO:0045446	endothelial cell differentiation	12/83	121/18903	1.79119e-13	2.09813e-11	1.37553e-11	APOLD1/CEACAM1/HEY1/ID1/KDR/RAPGEF3/ROBO4/S1PR1/SOX18/TIE1/TMEM100/VEZF1	12
BP	GO:0043410	positive regulation of MAPK cascade	19/83	496/18903	3.50885e-13	3.93143e-11	2.57744e-11	ADAM8/ADRA2B/EFNA1/FGF10/FGFR2/FLT1/FZD5/HAND2/JUN/KDR/PIK3CG/PIK3R6/PRKD2/PROK1/S100A7/SYK/TBX1/TEK/TGFA	19
BP	GO:0003007	heart morphogenesis	15/83	258/18903	3.76164e-13	4.03906e-11	2.648e-11	APLNR/DLL4/EFNA1/EPHB4/FGFR2/GJA5/HAND2/HEY1/JUN/NOS3/S1PR1/SOX18/TBX1/TEK/TMEM100	15
BP	GO:0010634	positive regulation of epithelial cell migration	13/83	176/18903	7.58846e-13	7.82219e-11	5.1282e-11	AAMP/ANGPT4/FGF10/HMOX1/JUN/KDR/NOS3/PDCD6/PIK3CG/PRKD2/RHOB/SIRT1/TEK	13
BP	GO:0010595	positive regulation of endothelial cell migration	11/83	131/18903	1.22266e-11	1.21184e-09	7.9448e-10	AAMP/ANGPT4/HMOX1/KDR/NOS3/PDCD6/PIK3CG/PRKD2/RHOB/SIRT1/TEK	11
BP	GO:0048771	tissue remodeling	12/83	179/18903	1.9372e-11	1.84895e-09	1.21217e-09	ADAM8/CEACAM1/DLL4/FGF10/HAND2/HOXA3/IL18/LEPR/NOS3/S1PR1/SYK/TIE1	12
BP	GO:0048568	embryonic organ development	15/83	449/18903	9.5151e-10	8.75729e-08	5.74125e-08	APLNR/EFNA1/FGF10/FGFR2/FZD5/HAND2/HEY1/HOXA3/HOXA7/HOXB3/HS6ST1/KDR/SETD2/SOX18/TBX1	15
BP	GO:0043535	regulation of blood vessel endothelial cell migration	10/83	150/18903	1.08471e-09	9.63896e-08	6.31928e-08	ANGPT2/ANGPT4/DLL4/EFNA1/HMOX1/KDR/MEOX2/NOS3/PRKD2/SIRT1	10
BP	GO:0048562	embryonic organ morphogenesis	12/83	294/18903	5.79906e-09	4.98139e-07	3.26579e-07	APLNR/EFNA1/FGF10/FGFR2/FZD5/HAND2/HOXA3/HOXA7/HOXB3/SETD2/SOX18/TBX1	12
BP	GO:2001212	regulation of vasculogenesis	5/83	16/18903	6.07432e-09	5.04952e-07	3.31045e-07	CEACAM1/HEY1/KDR/RAMP2/TMEM100	5
BP	GO:0002040	sprouting angiogenesis	10/83	185/18903	8.28165e-09	6.66932e-07	4.37239e-07	APLNR/CEACAM1/DLL4/EPHB4/GLUL/HMOX1/KDR/MEOX2/RAMP2/TEK	10
BP	GO:1904019	epithelial cell apoptotic process	9/83	137/18903	8.83756e-09	6.90133e-07	4.52449e-07	ECSCR/HAND2/HMOX1/KDR/KRIT1/NDNF/PIK3CG/RAMP2/TEK	9
BP	GO:1904036	negative regulation of epithelial cell apoptotic process	7/83	62/18903	9.84111e-09	7.45898e-07	4.89009e-07	HAND2/HMOX1/KDR/KRIT1/NDNF/RAMP2/TEK	7
BP	GO:0018108	peptidyl-tyrosine phosphorylation	13/83	380/18903	1.05895e-08	7.7969e-07	5.11163e-07	ANGPT4/EFNA1/EPHA1/EPHB4/FGF10/FGFR2/FLT1/IL18/KDR/SYK/TEK/TGFA/TIE1	13
BP	GO:0018212	peptidyl-tyrosine modification	13/83	382/18903	1.1271e-08	8.06816e-07	5.28946e-07	ANGPT4/EFNA1/EPHA1/EPHB4/FGF10/FGFR2/FLT1/IL18/KDR/SYK/TEK/TGFA/TIE1	13
BP	GO:0003170	heart valve development	7/83	65/18903	1.37847e-08	9.60084e-07	6.29428e-07	APLNR/DLL4/EFNA1/GJA5/HEY1/NOS3/TIE1	7
BP	GO:0007389	pattern specification process	14/83	472/18903	1.65647e-08	1.12335e-06	7.36465e-07	APLNR/DLL4/FGF10/FGFR2/FZD5/HAND2/HEY1/HOXA3/HOXA7/HOXB3/MEIS1/MEOX2/SOX18/TBX1	14
BP	GO:0016525	negative regulation of angiogenesis	9/83	149/18903	1.8436e-08	1.2182e-06	7.98645e-07	AMOT/ANGPT2/ANGPT4/ECSCR/KRIT1/PDE3B/SEMA4A/TEK/TIE1	9
BP	GO:2000181	negative regulation of blood vessel morphogenesis	9/83	151/18903	2.07089e-08	1.33417e-06	8.74677e-07	AMOT/ANGPT2/ANGPT4/ECSCR/KRIT1/PDE3B/SEMA4A/TEK/TIE1	9
BP	GO:1901343	negative regulation of vasculature development	9/83	152/18903	2.19345e-08	1.37866e-06	9.03848e-07	AMOT/ANGPT2/ANGPT4/ECSCR/KRIT1/PDE3B/SEMA4A/TEK/TIE1	9
BP	GO:1905314	semi-lunar valve development	6/83	41/18903	2.37168e-08	1.45519e-06	9.54021e-07	DLL4/EFNA1/GJA5/HEY1/NOS3/TIE1	6
BP	GO:0060562	epithelial tube morphogenesis	12/83	335/18903	2.47501e-08	1.48328e-06	9.72432e-07	APLNR/DLL4/FGF10/FGFR2/HAND2/KDR/PRKD2/RASIP1/RHOB/SETD2/SOX18/TIE1	12
BP	GO:1904035	regulation of epithelial cell apoptotic process	8/83	110/18903	2.79108e-08	1.63469e-06	1.0717e-06	ECSCR/HAND2/HMOX1/KDR/KRIT1/NDNF/RAMP2/TEK	8
BP	GO:0045860	positive regulation of protein kinase activity	13/83	420/18903	3.45163e-08	1.97663e-06	1.29588e-06	ADAM8/ADRA2B/ANG/ANGPT4/EFNA1/FLT1/FZD5/IL18/PIK3CG/PIK3R6/SIRT1/SYK/TGFA	13
BP	GO:0003205	cardiac chamber development	9/83	167/18903	4.9605e-08	2.77896e-06	1.82188e-06	APLNR/DLL4/FGFR2/GJA5/HAND2/HEY1/NOS3/TBX1/TEK	9
BP	GO:0048660	regulation of smooth muscle cell proliferation	9/83	175/18903	7.42263e-08	4.06981e-06	2.66816e-06	ANG/APOD/CALCRL/FGFR2/HMOX1/IL18/JUN/NOS3/S1PR1	9
BP	GO:0003206	cardiac chamber morphogenesis	8/83	126/18903	8.08531e-08	4.3408e-06	2.84581e-06	APLNR/DLL4/FGFR2/HAND2/HEY1/NOS3/TBX1/TEK	8
BP	GO:0048659	smooth muscle cell proliferation	9/83	179/18903	9.01178e-08	4.69434e-06	3.0776e-06	ANG/APOD/CALCRL/FGFR2/HMOX1/IL18/JUN/NOS3/S1PR1	9
BP	GO:0034103	regulation of tissue remodeling	7/83	85/18903	9.10815e-08	4.69434e-06	3.0776e-06	ADAM8/CEACAM1/HAND2/IL18/LEPR/S1PR1/SYK	7
BP	GO:0060485	mesenchyme development	11/83	313/18903	1.20391e-07	6.08329e-06	3.98818e-06	APLNR/EFNA1/FGF10/FGFR2/HAND2/HEY1/NOS3/PDCD6/SEMA4A/TBX1/TMEM100	11
BP	GO:0003179	heart valve morphogenesis	6/83	55/18903	1.45609e-07	7.08646e-06	4.64586e-06	DLL4/EFNA1/GJA5/HEY1/NOS3/TIE1	6
BP	GO:0060326	cell chemotaxis	11/83	319/18903	1.45744e-07	7.08646e-06	4.64586e-06	ADAM8/CXCR3/FLT1/GAB1/KDR/PIK3CG/PRKD2/S100A7/S1PR1/SYK/VAV3	11
BP	GO:2001214	positive regulation of vasculogenesis	4/83	12/18903	1.66515e-07	7.94646e-06	5.20967e-06	CEACAM1/KDR/RAMP2/TMEM100	4
BP	GO:0001945	lymph vessel development	5/83	31/18903	2.24395e-07	1.05139e-05	6.8929e-06	KDR/SOX18/SYK/TBX1/TIE1	5
BP	GO:2000351	regulation of endothelial cell apoptotic process	6/83	60/18903	2.47105e-07	1.13713e-05	7.45496e-06	ECSCR/KDR/KRIT1/NDNF/RAMP2/TEK	6
BP	GO:0003180	aortic valve morphogenesis	5/83	32/18903	2.65036e-07	1.19824e-05	7.85564e-06	DLL4/EFNA1/HEY1/NOS3/TIE1	5
BP	GO:0040013	negative regulation of locomotion	12/83	419/18903	2.81266e-07	1.24969e-05	8.19295e-06	ANGPT2/ANGPT4/APOD/DLL4/EPHA1/HMOX1/HOXA7/KRIT1/MEOX2/RHOB/SEMA4A/TIE1	12
BP	GO:2000352	negative regulation of endothelial cell apoptotic process	5/83	35/18903	4.2287e-07	1.84701e-05	1.21089e-05	KDR/KRIT1/NDNF/RAMP2/TEK	5
BP	GO:0072577	endothelial cell apoptotic process	6/83	66/18903	4.39159e-07	1.88123e-05	1.23333e-05	ECSCR/KDR/KRIT1/NDNF/RAMP2/TEK	6
BP	GO:0060840	artery development	7/83	107/18903	4.45305e-07	1.88123e-05	1.23333e-05	ANGPTL3/APLNR/DLL4/GJA5/HAND2/HEY1/TBX1	7
BP	GO:0042060	wound healing	12/83	442/18903	4.9676e-07	2.06476e-05	1.35365e-05	ADRA2B/CEACAM1/FGF10/FGFR2/HMOX1/KDR/NDNF/NOS3/PIK3CG/SYK/TGFA/VAV3	12
BP	GO:0003176	aortic valve development	5/83	37/18903	5.63912e-07	2.30667e-05	1.51225e-05	DLL4/EFNA1/HEY1/NOS3/TIE1	5
BP	GO:0030336	negative regulation of cell migration	11/83	368/18903	6.0448e-07	2.43397e-05	1.59571e-05	ANGPT2/ANGPT4/APOD/DLL4/EPHA1/HMOX1/HOXA7/KRIT1/MEOX2/RHOB/TIE1	11
BP	GO:0031589	cell-substrate adhesion	11/83	369/18903	6.20859e-07	2.46147e-05	1.61373e-05	ANGPT2/ANGPTL3/APOD/EFNA1/EPHA1/HOXA7/ID1/ITGA2B/KDR/NDNF/TEK	11
BP	GO:0046777	protein autophosphorylation	9/83	226/18903	6.49516e-07	2.53607e-05	1.66264e-05	EPHA1/EPHB4/FGFR2/FLT1/JUN/KDR/PRKD2/SYK/TEK	9
BP	GO:0043406	positive regulation of MAP kinase activity	7/83	117/18903	8.17636e-07	3.14485e-05	2.06175e-05	ADAM8/FLT1/FZD5/PIK3CG/PIK3R6/SYK/TGFA	7
BP	GO:0035924	cellular response to vascular endothelial growth factor stimulus	6/83	74/18903	8.70727e-07	3.25197e-05	2.13198e-05	DLL4/FLT1/GAB1/KDR/PRKD2/RAMP2	6
BP	GO:0051145	smooth muscle cell differentiation	6/83	74/18903	8.70727e-07	3.25197e-05	2.13198e-05	APLNR/FGF10/FGFR2/HEY1/RAMP2/SIRT1	6
BP	GO:2000146	negative regulation of cell motility	11/83	383/18903	8.95065e-07	3.29512e-05	2.16027e-05	ANGPT2/ANGPT4/APOD/DLL4/EPHA1/HMOX1/HOXA7/KRIT1/MEOX2/RHOB/TIE1	11
BP	GO:0043536	positive regulation of blood vessel endothelial cell migration	6/83	75/18903	9.43143e-07	3.42321e-05	2.24425e-05	ANGPT4/HMOX1/KDR/NOS3/PRKD2/SIRT1	6
BP	GO:0001701	in utero embryonic development	11/83	393/18903	1.15154e-06	4.12156e-05	2.70208e-05	AMOT/FGFR2/FZD5/HAND2/HEY1/HS6ST1/NOS3/SETD2/SOX18/TIE1/TMEM100	11
BP	GO:0070372	regulation of ERK1 and ERK2 cascade	10/83	315/18903	1.18812e-06	4.19422e-05	2.74972e-05	CEACAM1/FGF10/FGFR2/HAND2/JUN/KDR/PRKD2/S100A7/SYK/TEK	10
BP	GO:0048844	artery morphogenesis	6/83	79/18903	1.28389e-06	4.47104e-05	2.9312e-05	ANGPTL3/DLL4/GJA5/HAND2/HEY1/TBX1	6
BP	GO:0050900	leukocyte migration	11/83	398/18903	1.30254e-06	4.47552e-05	2.93414e-05	ADAM8/APOD/CXCR3/FLT1/HMOX1/HOXA7/PIK3CG/S100A7/S1PR1/SYK/VAV3	11
BP	GO:0003231	cardiac ventricle development	7/83	126/18903	1.34855e-06	4.55263e-05	2.98469e-05	APLNR/DLL4/FGFR2/GJA5/HAND2/HEY1/NOS3	7
BP	GO:0033002	muscle cell proliferation	9/83	247/18903	1.36031e-06	4.55263e-05	2.98469e-05	ANG/APOD/CALCRL/FGFR2/HMOX1/IL18/JUN/NOS3/S1PR1	9
BP	GO:0003151	outflow tract morphogenesis	6/83	80/18903	1.38315e-06	4.5697e-05	2.99588e-05	FGFR2/GJA5/HAND2/JUN/SOX18/TBX1	6
BP	GO:0048706	embryonic skeletal system development	7/83	128/18903	1.49919e-06	4.89038e-05	3.20612e-05	FGFR2/HAND2/HOXA3/HOXA7/HOXB3/SETD2/TBX1	7
BP	GO:0048762	mesenchymal cell differentiation	9/83	252/18903	1.60536e-06	5.17125e-05	3.39026e-05	EFNA1/FGF10/FGFR2/HAND2/HEY1/PDCD6/SEMA4A/TBX1/TMEM100	9
BP	GO:0045601	regulation of endothelial cell differentiation	5/83	47/18903	1.91735e-06	6.10003e-05	3.99916e-05	APOLD1/CEACAM1/ID1/TMEM100/VEZF1	5
BP	GO:0001974	blood vessel remodeling	5/83	48/18903	2.13296e-06	6.70321e-05	4.3946e-05	CEACAM1/DLL4/FGF10/HOXA3/NOS3	5
BP	GO:0070371	ERK1 and ERK2 cascade	10/83	340/18903	2.35937e-06	7.32541e-05	4.80252e-05	CEACAM1/FGF10/FGFR2/HAND2/JUN/KDR/PRKD2/S100A7/SYK/TEK	10
BP	GO:0019216	regulation of lipid metabolic process	10/83	347/18903	2.82962e-06	8.68088e-05	5.69116e-05	ANGPTL3/APOD/CEACAM1/FLT1/PDE3B/PIK3CG/RORA/SIRT1/TEK/VAV3	10
BP	GO:0001763	morphogenesis of a branching structure	8/83	203/18903	3.05014e-06	9.24732e-05	6.06252e-05	DLL4/FGF10/FGFR2/FZD5/KDR/RASIP1/SETD2/TIE1	8
BP	GO:0043392	negative regulation of DNA binding	5/83	52/18903	3.19323e-06	9.56855e-05	6.27312e-05	HAND2/HEY1/HMOX1/ID1/JUN	5
BP	GO:0014065	phosphatidylinositol 3-kinase signaling	7/83	145/18903	3.44828e-06	0.000102141	6.6963e-05	CEACAM1/FLT1/IL18/KDR/PIK3CG/SIRT1/TEK	7
BP	GO:0048704	embryonic skeletal system morphogenesis	6/83	94/18903	3.56895e-06	0.000104514	6.85188e-05	FGFR2/HOXA3/HOXA7/HOXB3/SETD2/TBX1	6
BP	GO:0003002	regionalization	10/83	360/18903	3.92243e-06	0.000113574	7.4459e-05	DLL4/FGF10/FGFR2/FZD5/HEY1/HOXA3/HOXA7/HOXB3/MEOX2/TBX1	10
BP	GO:0048661	positive regulation of smooth muscle cell proliferation	6/83	98/18903	4.54999e-06	0.000130281	8.5412e-05	CALCRL/FGFR2/HMOX1/IL18/JUN/S1PR1	6
BP	GO:0050926	regulation of positive chemotaxis	4/83	26/18903	4.799e-06	0.000135901	8.90966e-05	ANGPT2/FGF10/KDR/S1PR1	4
BP	GO:0043491	protein kinase B signaling	8/83	218/18903	5.16656e-06	0.00014472	9.48779e-05	ADAM8/IL18/KDR/PDCD6/PIK3CG/SIRT1/TEK/TMEM100	8
BP	GO:0048010	vascular endothelial growth factor receptor signaling pathway	5/83	58/18903	5.51497e-06	0.000152818	0.000100187	FGF10/FLT1/KDR/PDCD6/PRKD2	5
BP	GO:0003171	atrioventricular valve development	4/83	27/18903	5.61481e-06	0.000153929	0.000100916	APLNR/EFNA1/GJA5/HEY1	4
BP	GO:0001666	response to hypoxia	9/83	296/18903	5.97549e-06	0.000160405	0.000105161	ADAM8/ANG/ANGPT2/ANGPT4/HIF3A/HMOX1/NDNF/RORA/SIRT1	9
BP	GO:0030217	T cell differentiation	9/83	296/18903	5.97549e-06	0.000160405	0.000105161	ADAM8/DLL4/FZD5/IL18/LEPR/PIK3R6/RORA/SEMA4A/SYK	9
BP	GO:0070374	positive regulation of ERK1 and ERK2 cascade	8/83	223/18903	6.1037e-06	0.000162157	0.00010631	FGF10/FGFR2/HAND2/JUN/KDR/PRKD2/S100A7/TEK	8
BP	GO:0030878	thyroid gland development	4/83	28/18903	6.52876e-06	0.00017168	0.000112553	FGF10/HOXA3/HOXB3/TBX1	4
BP	GO:1903131	mononuclear cell differentiation	11/83	473/18903	6.82666e-06	0.0001777	0.0001165	ADAM8/DLL4/FZD5/HOXA7/IL18/JUN/LEPR/PIK3R6/RORA/SEMA4A/SYK	11
BP	GO:0071902	positive regulation of protein serine/threonine kinase activity	8/83	229/18903	7.41464e-06	0.000191075	0.000125268	ADAM8/FLT1/FZD5/PIK3CG/PIK3R6/SIRT1/SYK/TGFA	8
BP	GO:0003279	cardiac septum development	6/83	107/18903	7.57042e-06	0.000193158	0.000126634	APLNR/FGFR2/GJA5/HEY1/NOS3/TBX1	6
BP	GO:0030856	regulation of epithelial cell differentiation	7/83	164/18903	7.76953e-06	0.000196295	0.00012869	APOLD1/CEACAM1/FGF10/HOXA7/ID1/TMEM100/VEZF1	7
BP	GO:0050878	regulation of body fluid levels	10/83	390/18903	7.93083e-06	0.000198425	0.000130087	ADRA2B/APLNR/CEACAM1/FGF10/GJA5/IL18/NOS3/PIK3CG/SYK/VAV3	10
BP	GO:0036293	response to decreased oxygen levels	9/83	309/18903	8.44603e-06	0.000209283	0.000137205	ADAM8/ANG/ANGPT2/ANGPT4/HIF3A/HMOX1/NDNF/RORA/SIRT1	9
BP	GO:0001819	positive regulation of cytokine production	11/83	486/18903	8.81362e-06	0.000216311	0.000141813	ADAM8/FZD5/HMOX1/IL18/NOX5/PIK3CG/PRKD2/RORA/SETD2/SIRT1/SYK	11
BP	GO:0014066	regulation of phosphatidylinositol 3-kinase signaling	6/83	111/18903	9.35334e-06	0.000225267	0.000147684	CEACAM1/FLT1/IL18/KDR/SIRT1/TEK	6
BP	GO:0031532	actin cytoskeleton reorganization	6/83	111/18903	9.35334e-06	0.000225267	0.000147684	FGF10/GAB1/RAPGEF3/S1PR1/TEK/THSD7A	6
BP	GO:0019932	second-messenger-mediated signaling	9/83	314/18903	9.60564e-06	0.000229201	0.000150264	APLNR/CXCR3/KDR/NDNF/NOS3/PDE3B/RAPGEF3/SYK/TMEM100	9
BP	GO:0044344	cellular response to fibroblast growth factor stimulus	6/83	114/18903	1.09021e-05	0.00025775	0.00016898	DLL4/FGF10/FGFR2/NDNF/PRKD2/TBX1	6
BP	GO:0061384	heart trabecula morphogenesis	4/83	32/18903	1.13141e-05	0.00026506	0.000173772	DLL4/HEY1/S1PR1/TEK	4
BP	GO:0048863	stem cell differentiation	8/83	248/18903	1.32438e-05	0.000305086	0.000200013	FGFR2/HAND2/HOXA7/PDCD6/SEMA4A/SETD2/SOX18/TBX1	8
BP	GO:0048015	phosphatidylinositol-mediated signaling	7/83	178/18903	1.32595e-05	0.000305086	0.000200013	CEACAM1/FLT1/IL18/KDR/PIK3CG/SIRT1/TEK	7
BP	GO:0071774	response to fibroblast growth factor	6/83	120/18903	1.46229e-05	0.000333479	0.000218628	DLL4/FGF10/FGFR2/NDNF/PRKD2/TBX1	6
BP	GO:0048017	inositol lipid-mediated signaling	7/83	182/18903	1.53154e-05	0.000346209	0.000226974	CEACAM1/FLT1/IL18/KDR/PIK3CG/SIRT1/TEK	7
BP	GO:0060411	cardiac septum morphogenesis	5/83	72/18903	1.60496e-05	0.00035965	0.000235786	APLNR/FGFR2/HEY1/NOS3/TBX1	5
BP	GO:0070482	response to oxygen levels	9/83	337/18903	1.68625e-05	0.00037461	0.000245593	ADAM8/ANG/ANGPT2/ANGPT4/HIF3A/HMOX1/NDNF/RORA/SIRT1	9
BP	GO:0072678	T cell migration	5/83	73/18903	1.71707e-05	0.000378195	0.000247944	ADAM8/APOD/PIK3CG/S100A7/S1PR1	5
BP	GO:0043405	regulation of MAP kinase activity	7/83	186/18903	1.76284e-05	0.000384987	0.000252396	ADAM8/FLT1/FZD5/PIK3CG/PIK3R6/SYK/TGFA	7
BP	GO:0003281	ventricular septum development	5/83	74/18903	1.83518e-05	0.000397417	0.000260546	APLNR/FGFR2/GJA5/HEY1/NOS3	5
BP	GO:0061138	morphogenesis of a branching epithelium	7/83	188/18903	1.88889e-05	0.000405639	0.000265936	DLL4/FGF10/FGFR2/FZD5/KDR/RASIP1/TIE1	7
BP	GO:0009880	embryonic pattern specification	5/83	76/18903	2.09034e-05	0.000445191	0.000291866	FGF10/FGFR2/FZD5/MEIS1/MEOX2	5
BP	GO:0060837	blood vessel endothelial cell differentiation	3/83	13/18903	2.26163e-05	0.000476674	0.000312506	HEY1/KDR/TMEM100	3
BP	GO:0003203	endocardial cushion morphogenesis	4/83	38/18903	2.27638e-05	0.000476674	0.000312506	APLNR/HEY1/NOS3/TMEM100	4
BP	GO:0048732	gland development	10/83	441/18903	2.29366e-05	0.000476674	0.000312506	CEACAM1/FGF10/FGFR2/HAND2/HMOX1/HOXA3/HOXB3/JUN/TBX1/TGFA	10
BP	GO:0030168	platelet activation	6/83	133/18903	2.62325e-05	0.000540809	0.000354553	ADRA2B/CEACAM1/NOS3/PIK3CG/SYK/VAV3	6
BP	GO:0014068	positive regulation of phosphatidylinositol 3-kinase signaling	5/83	80/18903	2.68293e-05	0.000548724	0.000359742	FLT1/IL18/KDR/SIRT1/TEK	5
BP	GO:0003188	heart valve formation	3/83	14/18903	2.86931e-05	0.000582222	0.000381703	EFNA1/GJA5/HEY1	3
BP	GO:0000302	response to reactive oxygen species	7/83	204/18903	3.19131e-05	0.0006425	0.000421221	APOD/HMOX1/JUN/NOS3/RHOB/S100A7/SIRT1	7
BP	GO:0010463	mesenchymal cell proliferation	4/83	42/18903	3.40602e-05	0.000670024	0.000439266	FGFR2/HAND2/KDR/TBX1	4
BP	GO:0055090	acylglycerol homeostasis	4/83	42/18903	3.40602e-05	0.000670024	0.000439266	ANGPTL3/IL18/RORA/SIRT1	4
BP	GO:0070328	triglyceride homeostasis	4/83	42/18903	3.40602e-05	0.000670024	0.000439266	ANGPTL3/IL18/RORA/SIRT1	4
BP	GO:0060412	ventricular septum morphogenesis	4/83	43/18903	3.74285e-05	0.000730706	0.000479048	APLNR/FGFR2/HEY1/NOS3	4
BP	GO:0001892	embryonic placenta development	5/83	87/18903	4.02587e-05	0.000780051	0.000511399	FGFR2/FZD5/HEY1/HS6ST1/SETD2	5
BP	GO:0033627	cell adhesion mediated by integrin	5/83	88/18903	4.25378e-05	0.00081806	0.000536318	EFNA1/ITGA2B/PDE3B/PIK3CG/SYK	5
BP	GO:0048864	stem cell development	5/83	89/18903	4.49156e-05	0.000857388	0.000562101	HAND2/PDCD6/SEMA4A/SETD2/TBX1	5
BP	GO:0009952	anterior/posterior pattern specification	7/83	218/18903	4.86754e-05	0.000922326	0.000604675	FZD5/HEY1/HOXA3/HOXA7/HOXB3/MEOX2/TBX1	7
BP	GO:0045785	positive regulation of cell adhesion	10/83	484/18903	5.04016e-05	0.000948064	0.000621548	ADAM8/EPHA1/IL18/KDR/NDNF/PIK3R6/PRKD2/SYK/TEK/VAV3	10
BP	GO:0001890	placenta development	6/83	150/18903	5.15531e-05	0.000962698	0.000631142	ANG/FGFR2/FZD5/HEY1/HS6ST1/SETD2	6
BP	GO:0003184	pulmonary valve morphogenesis	3/83	17/18903	5.30947e-05	0.000964116	0.000632072	GJA5/HEY1/NOS3	3
BP	GO:0048286	lung alveolus development	4/83	47/18903	5.33784e-05	0.000964116	0.000632072	FGF10/FGFR2/HS6ST1/KDR	4
BP	GO:0060711	labyrinthine layer development	4/83	47/18903	5.33784e-05	0.000964116	0.000632072	FGFR2/FZD5/HEY1/HS6ST1	4
BP	GO:0061383	trabecula morphogenesis	4/83	47/18903	5.33784e-05	0.000964116	0.000632072	DLL4/HEY1/S1PR1/TEK	4
BP	GO:0071456	cellular response to hypoxia	6/83	151/18903	5.34996e-05	0.000964116	0.000632072	ADAM8/ANGPT4/HMOX1/NDNF/RORA/SIRT1	6
BP	GO:0010810	regulation of cell-substrate adhesion	7/83	222/18903	5.46069e-05	0.000977236	0.000640673	ANGPT2/APOD/EPHA1/HOXA7/KDR/NDNF/TEK	7
BP	GO:0003197	endocardial cushion development	4/83	48/18903	5.80371e-05	0.00100311	0.000657636	APLNR/HEY1/NOS3/TMEM100	4
BP	GO:0046850	regulation of bone remodeling	4/83	48/18903	5.80371e-05	0.00100311	0.000657636	ADAM8/LEPR/S1PR1/SYK	4
BP	GO:0048538	thymus development	4/83	48/18903	5.80371e-05	0.00100311	0.000657636	FGF10/HAND2/HOXA3/TBX1	4
BP	GO:0060976	coronary vasculature development	4/83	48/18903	5.80371e-05	0.00100311	0.000657636	APLNR/HAND2/SETD2/TBX1	4
BP	GO:0071900	regulation of protein serine/threonine kinase activity	9/83	395/18903	5.82583e-05	0.00100311	0.000657636	ADAM8/FLT1/FZD5/PIK3CG/PIK3R6/RASIP1/SIRT1/SYK/TGFA	9
BP	GO:0002042	cell migration involved in sprouting angiogenesis	5/83	94/18903	5.83882e-05	0.00100311	0.000657636	DLL4/EPHB4/HMOX1/KDR/MEOX2	5
BP	GO:0033628	regulation of cell adhesion mediated by integrin	4/83	49/18903	6.29855e-05	0.00106974	0.000701318	EFNA1/PDE3B/PIK3CG/SYK	4
BP	GO:0003159	morphogenesis of an endothelium	3/83	18/18903	6.35119e-05	0.00106974	0.000701318	DLL4/PRKD2/RHOB	3
BP	GO:0061154	endothelial tube morphogenesis	3/83	18/18903	6.35119e-05	0.00106974	0.000701318	DLL4/PRKD2/RHOB	3
BP	GO:0048754	branching morphogenesis of an epithelial tube	6/83	157/18903	6.6451e-05	0.00111198	0.000729008	DLL4/FGF10/FGFR2/KDR/RASIP1/TIE1	6
BP	GO:0010596	negative regulation of endothelial cell migration	5/83	97/18903	6.78507e-05	0.00112029	0.000734462	ANGPT2/ANGPT4/DLL4/KRIT1/MEOX2	5
BP	GO:0038084	vascular endothelial growth factor signaling pathway	4/83	50/18903	6.82346e-05	0.00112029	0.000734462	FLT1/GAB1/KDR/PRKD2	4
BP	GO:0050920	regulation of chemotaxis	7/83	230/18903	6.82523e-05	0.00112029	0.000734462	ANGPT2/FGF10/KDR/PRKD2/S100A7/S1PR1/SEMA4A	7
BP	GO:0036294	cellular response to decreased oxygen levels	6/83	159/18903	7.12847e-05	0.00116266	0.000762238	ADAM8/ANGPT4/HMOX1/NDNF/RORA/SIRT1	6
BP	GO:0060039	pericardium development	3/83	19/18903	7.51816e-05	0.00120337	0.000788927	DLL4/HAND2/SETD2	3
BP	GO:0060216	definitive hemopoiesis	3/83	19/18903	7.51816e-05	0.00120337	0.000788927	HOXB3/MEIS1/TEK	3
BP	GO:0060977	coronary vasculature morphogenesis	3/83	19/18903	7.51816e-05	0.00120337	0.000788927	HAND2/SETD2/TBX1	3
BP	GO:0007160	cell-matrix adhesion	7/83	238/18903	8.45689e-05	0.00134527	0.000881956	ANGPTL3/APOD/EPHA1/HOXA7/ITGA2B/KDR/TEK	7
BP	GO:0060716	labyrinthine layer blood vessel development	3/83	20/18903	8.81689e-05	0.00139393	0.000913859	FZD5/HEY1/HS6ST1	3
BP	GO:0030595	leukocyte chemotaxis	7/83	240/18903	8.91094e-05	0.00140021	0.000917976	ADAM8/FLT1/PIK3CG/S100A7/S1PR1/SYK/VAV3	7
BP	GO:0030098	lymphocyte differentiation	9/83	419/18903	9.14746e-05	0.00142867	0.00093663	ADAM8/DLL4/FZD5/IL18/LEPR/PIK3R6/RORA/SEMA4A/SYK	9
BP	GO:0072132	mesenchyme morphogenesis	4/83	55/18903	9.93792e-05	0.00154277	0.00101144	APLNR/HEY1/NOS3/TMEM100	4
BP	GO:0003177	pulmonary valve development	3/83	21/18903	0.000102538	0.00158228	0.00103734	GJA5/HEY1/NOS3	3
BP	GO:0043551	regulation of phosphatidylinositol 3-kinase activity	4/83	56/18903	0.000106668	0.00163621	0.00107269	FLT1/PIK3R6/TEK/VAV3	4
BP	GO:0034329	cell junction assembly	9/83	430/18903	0.000111337	0.00169773	0.00111303	APLNR/APOD/FZD5/GJA5/KDR/NRCAM/RAMP2/SEMA4A/TEK	9
BP	GO:0032231	regulation of actin filament bundle assembly	5/83	108/18903	0.000113017	0.00171321	0.00112318	EPHA1/ID1/RAPGEF3/S1PR1/WASF2	5
BP	GO:0071453	cellular response to oxygen levels	6/83	175/18903	0.000120916	0.00182223	0.00119465	ADAM8/ANGPT4/HMOX1/NDNF/RORA/SIRT1	6
BP	GO:0045833	negative regulation of lipid metabolic process	5/83	110/18903	0.000123244	0.00184652	0.00121057	APOD/CEACAM1/PDE3B/PIK3CG/SIRT1	5
BP	GO:0050680	negative regulation of epithelial cell proliferation	6/83	176/18903	0.000124749	0.00185826	0.00121827	ATP5IF1/CEACAM1/DLL4/FGFR2/FLT1/KRIT1	6
BP	GO:0002053	positive regulation of mesenchymal cell proliferation	3/83	23/18903	0.000135675	0.00199791	0.00130982	FGFR2/KDR/TBX1	3
BP	GO:0031065	positive regulation of histone deacetylation	3/83	23/18903	0.000135675	0.00199791	0.00130982	APLNR/PRKD2/SIRT1	3
BP	GO:0007229	integrin-mediated signaling pathway	5/83	113/18903	0.000139898	0.00203682	0.00133533	ANGPTL3/CEACAM1/ITGA2B/SYK/VAV3	5
BP	GO:0010633	negative regulation of epithelial cell migration	5/83	113/18903	0.000139898	0.00203682	0.00133533	ANGPT2/ANGPT4/DLL4/KRIT1/MEOX2	5
BP	GO:0007219	Notch signaling pathway	6/83	183/18903	0.000154361	0.00223476	0.0014651	ANGPT4/DLL4/FGF10/HEY1/NOS3/TMEM100	6
BP	GO:0035904	aorta development	4/83	62/18903	0.000158802	0.00228622	0.00149884	APLNR/DLL4/HEY1/TBX1	4
BP	GO:0002718	regulation of cytokine production involved in immune response	5/83	118/18903	0.000171423	0.0024542	0.00160897	FZD5/HMOX1/IL18/SIRT1/SYK	5
BP	GO:0050927	positive regulation of positive chemotaxis	3/83	25/18903	0.000175088	0.00249283	0.00163429	FGF10/KDR/S1PR1	3
BP	GO:0050918	positive chemotaxis	4/83	64/18903	0.000179672	0.00254404	0.00166786	ANGPT2/FGF10/KDR/S1PR1	4
BP	GO:0051896	regulation of protein kinase B signaling	6/83	189/18903	0.000183946	0.00258323	0.00169356	ADAM8/IL18/PDCD6/PIK3CG/SIRT1/TEK	6
BP	GO:0003018	vascular process in circulatory system	7/83	270/18903	0.000184724	0.00258323	0.00169356	ADRA2B/CEACAM1/GJA5/LEPR/NOS3/RAMP2/TEK	7
BP	GO:0002367	cytokine production involved in immune response	5/83	120/18903	0.000185447	0.00258323	0.00169356	FZD5/HMOX1/IL18/SIRT1/SYK	5
BP	GO:0001885	endothelial cell development	4/83	65/18903	0.000190818	0.00264375	0.00173323	RAPGEF3/ROBO4/SOX18/VEZF1	4
BP	GO:0051101	regulation of DNA binding	5/83	121/18903	0.00019278	0.00265665	0.00174169	HAND2/HEY1/HMOX1/ID1/JUN	5
BP	GO:0032103	positive regulation of response to external stimulus	9/83	464/18903	0.000197014	0.00269016	0.00176366	ADAM8/FGF10/IL18/KDR/PIK3CG/PRKD2/S100A7/S1PR1/SYK	9
BP	GO:0060669	embryonic placenta morphogenesis	3/83	26/18903	0.0001973	0.00269016	0.00176366	FGFR2/FZD5/SETD2	3
BP	GO:0010517	regulation of phospholipase activity	4/83	66/18903	0.000202453	0.0027459	0.00180021	ANG/ANGPTL3/FGFR2/FLT1	4
BP	GO:0050731	positive regulation of peptidyl-tyrosine phosphorylation	6/83	193/18903	0.00020604	0.00277992	0.0018225	ANGPT4/EFNA1/FGF10/IL18/SYK/TGFA	6
BP	GO:0046660	female sex differentiation	5/83	124/18903	0.00021611	0.00288558	0.00189177	ANG/FGF10/KDR/NOS3/SIRT1	5
BP	GO:0072676	lymphocyte migration	5/83	124/18903	0.00021611	0.00288558	0.00189177	ADAM8/APOD/PIK3CG/S100A7/S1PR1	5
BP	GO:0001952	regulation of cell-matrix adhesion	5/83	125/18903	0.000224346	0.0029801	0.00195375	APOD/EPHA1/HOXA7/KDR/TEK	5
BP	GO:0043550	regulation of lipid kinase activity	4/83	68/18903	0.000227246	0.00300314	0.00196885	FLT1/PIK3R6/TEK/VAV3	4
BP	GO:0048645	animal organ formation	4/83	69/18903	0.000240429	0.00316115	0.00207244	FGF10/FGFR2/HAND2/HOXA3	4
BP	GO:0003208	cardiac ventricle morphogenesis	4/83	71/18903	0.000268432	0.00351142	0.00230207	DLL4/FGFR2/HAND2/HEY1	4
BP	GO:0090312	positive regulation of protein deacetylation	3/83	29/18903	0.00027466	0.00357474	0.00234359	APLNR/PRKD2/SIRT1	3
BP	GO:1901888	regulation of cell junction assembly	6/83	204/18903	0.000277737	0.00359356	0.00235593	APLNR/APOD/FZD5/KDR/SEMA4A/TEK	6
BP	GO:0007368	determination of left/right symmetry	5/83	131/18903	0.000278895	0.00359356	0.00235593	APLNR/FGF10/HAND2/SOX18/TBX1	5
BP	GO:0071674	mononuclear cell migration	6/83	206/18903	0.000292653	0.00375207	0.00245985	ADAM8/APOD/FLT1/PIK3CG/S100A7/S1PR1	6
BP	GO:0061564	axon development	9/83	490/18903	0.00029473	0.00376	0.00246505	APOD/EFNA1/EPHA1/EPHB4/FGFR2/JUN/NRCAM/ROBO4/SEMA4A	9
BP	GO:0060415	muscle tissue morphogenesis	4/83	73/18903	0.000298704	0.00379193	0.00248598	DLL4/FGFR2/S1PR1/TBX1	4
BP	GO:0002366	leukocyte activation involved in immune response	7/83	293/18903	0.000303864	0.00380562	0.00249496	CEACAM1/HMOX1/IL18/PIK3CG/RORA/SEMA4A/SYK	7
BP	GO:0010464	regulation of mesenchymal cell proliferation	3/83	30/18903	0.000304214	0.00380562	0.00249496	FGFR2/KDR/TBX1	3
BP	GO:0021602	cranial nerve morphogenesis	3/83	30/18903	0.000304214	0.00380562	0.00249496	HOXA3/HOXB3/TBX1	3
BP	GO:0048662	negative regulation of smooth muscle cell proliferation	4/83	74/18903	0.000314724	0.00391809	0.00256869	ANG/APOD/HMOX1/NOS3	4
BP	GO:0002263	cell activation involved in immune response	7/83	297/18903	0.000329784	0.00408583	0.00267866	CEACAM1/HMOX1/IL18/PIK3CG/RORA/SEMA4A/SYK	7
BP	GO:0044089	positive regulation of cellular component biogenesis	9/83	498/18903	0.000331849	0.00409174	0.00268254	EPHA1/ID1/KDR/RAPGEF3/RASIP1/SEMA4A/SYK/TEK/WASF2	9
BP	GO:0032148	activation of protein kinase B activity	3/83	31/18903	0.000335744	0.00410053	0.00268829	ADRA2B/ANG/IL18	3
BP	GO:0061311	cell surface receptor signaling pathway involved in heart development	3/83	31/18903	0.000335744	0.00410053	0.00268829	DLL4/HAND2/HEY1	3
BP	GO:0001937	negative regulation of endothelial cell proliferation	4/83	76/18903	0.000348599	0.00423307	0.00277519	ATP5IF1/DLL4/FLT1/KRIT1	4
BP	GO:0002064	epithelial cell development	6/83	213/18903	0.000349881	0.00423307	0.00277519	FZD5/KDR/RAPGEF3/ROBO4/SOX18/VEZF1	6
BP	GO:0043552	positive regulation of phosphatidylinositol 3-kinase activity	3/83	32/18903	0.000369305	0.00442651	0.00290201	FLT1/TEK/VAV3	3
BP	GO:0060674	placenta blood vessel development	3/83	32/18903	0.000369305	0.00442651	0.00290201	FZD5/HEY1/HS6ST1	3
BP	GO:0043537	negative regulation of blood vessel endothelial cell migration	4/83	78/18903	0.000385007	0.00457217	0.0029975	ANGPT2/ANGPT4/DLL4/MEOX2	4
BP	GO:0090049	regulation of cell migration involved in sprouting angiogenesis	4/83	78/18903	0.000385007	0.00457217	0.0029975	DLL4/HMOX1/KDR/MEOX2	4
BP	GO:0009855	determination of bilateral symmetry	5/83	141/18903	0.000391505	0.00462802	0.00303411	APLNR/FGF10/HAND2/SOX18/TBX1	5
BP	GO:1901215	negative regulation of neuron death	6/83	218/18903	0.000395869	0.00465824	0.00305393	ADAM8/HMOX1/JUN/KDR/NDNF/SIRT1	6
BP	GO:0002720	positive regulation of cytokine production involved in immune response	4/83	79/18903	0.000404194	0.00467965	0.00306797	FZD5/IL18/SIRT1/SYK	4
BP	GO:0043299	leukocyte degranulation	4/83	79/18903	0.000404194	0.00467965	0.00306797	CEACAM1/HMOX1/PIK3CG/SYK	4
BP	GO:0009799	specification of symmetry	5/83	142/18903	0.000404409	0.00467965	0.00306797	APLNR/FGF10/HAND2/SOX18/TBX1	5
BP	GO:0030947	regulation of vascular endothelial growth factor receptor signaling pathway	3/83	33/18903	0.000404953	0.00467965	0.00306797	FGF10/PDCD6/PRKD2	3
BP	GO:0032970	regulation of actin filament-based process	8/83	406/18903	0.000408938	0.00470461	0.00308433	EPHA1/GJA5/ID1/RAPGEF3/RHOB/S1PR1/TEK/WASF2	8
BP	GO:0048644	muscle organ morphogenesis	4/83	80/18903	0.000424055	0.00485685	0.00318414	DLL4/FGFR2/S1PR1/TBX1	4
BP	GO:0042692	muscle cell differentiation	8/83	409/18903	0.000429398	0.00489492	0.00320909	APLNR/FGF10/FGFR2/HEY1/RAMP2/RORA/SIRT1/TBX1	8
BP	GO:0050921	positive regulation of chemotaxis	5/83	144/18903	0.000431178	0.00489492	0.00320909	FGF10/KDR/PRKD2/S100A7/S1PR1	5
BP	GO:0060317	cardiac epithelial to mesenchymal transition	3/83	34/18903	0.000442739	0.00500412	0.00328068	EFNA1/HEY1/TMEM100	3
BP	GO:0007596	blood coagulation	6/83	225/18903	0.000468052	0.00526711	0.0034531	ADRA2B/CEACAM1/NOS3/PIK3CG/SYK/VAV3	6
BP	GO:0014032	neural crest cell development	4/83	83/18903	0.000487817	0.00544782	0.00357158	HAND2/PDCD6/SEMA4A/TBX1	4
BP	GO:0032147	activation of protein kinase activity	5/83	148/18903	0.000488709	0.00544782	0.00357158	ADRA2B/ANG/ANGPT4/IL18/TGFA	5
BP	GO:0048705	skeletal system morphogenesis	6/83	227/18903	0.000490452	0.00544782	0.00357158	FGFR2/HOXA3/HOXA7/HOXB3/SETD2/TBX1	6
BP	GO:0035909	aorta morphogenesis	3/83	36/18903	0.000524938	0.00576383	0.00377875	DLL4/HEY1/TBX1	3
BP	GO:0090218	positive regulation of lipid kinase activity	3/83	36/18903	0.000524938	0.00576383	0.00377875	FLT1/TEK/VAV3	3
BP	GO:0050817	coagulation	6/83	230/18903	0.000525612	0.00576383	0.00377875	ADRA2B/CEACAM1/NOS3/PIK3CG/SYK/VAV3	6
BP	GO:0002685	regulation of leukocyte migration	6/83	231/18903	0.000537758	0.00584726	0.00383345	ADAM8/APOD/CXCR3/HMOX1/HOXA7/S100A7	6
BP	GO:0007599	hemostasis	6/83	231/18903	0.000537758	0.00584726	0.00383345	ADRA2B/CEACAM1/NOS3/PIK3CG/SYK/VAV3	6
BP	GO:0043524	negative regulation of neuron apoptotic process	5/83	154/18903	0.000585615	0.00634088	0.00415706	ADAM8/HMOX1/JUN/KDR/NDNF	5
BP	GO:0007411	axon guidance	6/83	236/18903	0.000601804	0.00648891	0.00425411	EFNA1/EPHA1/EPHB4/NRCAM/ROBO4/SEMA4A	6
BP	GO:0002274	myeloid leukocyte activation	6/83	237/18903	0.000615296	0.00657933	0.00431339	HMOX1/IL18/JUN/PIK3CG/RORA/SYK	6
BP	GO:0097485	neuron projection guidance	6/83	237/18903	0.000615296	0.00657933	0.00431339	EFNA1/EPHA1/EPHB4/NRCAM/ROBO4/SEMA4A	6
BP	GO:0046849	bone remodeling	4/83	89/18903	0.000635366	0.00676586	0.00443568	ADAM8/LEPR/S1PR1/SYK	4
BP	GO:0032102	negative regulation of response to external stimulus	8/83	436/18903	0.000653815	0.00693367	0.00454569	ANGPT2/CALCRL/CEACAM1/NOS3/RORA/SEMA4A/SYK/TEK	8
BP	GO:0097530	granulocyte migration	5/83	158/18903	0.000657795	0.00694729	0.00455462	ADAM8/PIK3CG/S100A7/SYK/VAV3	5
BP	GO:0060191	regulation of lipase activity	4/83	90/18903	0.000662713	0.00697066	0.00456994	ANG/ANGPTL3/FGFR2/FLT1	4
BP	GO:0002703	regulation of leukocyte mediated immunity	6/83	241/18903	0.00067163	0.00703574	0.00461261	CEACAM1/FZD5/HMOX1/IL18/PIK3R6/SYK	6
BP	GO:0097529	myeloid leukocyte migration	6/83	242/18903	0.00068632	0.00716051	0.00469441	ADAM8/FLT1/PIK3CG/S100A7/SYK/VAV3	6
BP	GO:0051017	actin filament bundle assembly	5/83	160/18903	0.00069629	0.00723524	0.0047434	EPHA1/ID1/RAPGEF3/S1PR1/WASF2	5
BP	GO:0072091	regulation of stem cell proliferation	4/83	92/18903	0.000719894	0.00745047	0.00488451	FGF10/HOXA3/KDR/SOX18	4
BP	GO:0043010	camera-type eye development	7/83	340/18903	0.000737439	0.00760152	0.00498354	DLL4/FGF10/FLT1/FZD5/JUN/KDR/MEIS1	7
BP	GO:2000106	regulation of leukocyte apoptotic process	4/83	93/18903	0.000749756	0.0076977	0.00504659	ADAM8/EFNA1/PRKD2/SIRT1	4
BP	GO:0045124	regulation of bone resorption	3/83	41/18903	0.000771443	0.00785666	0.00515081	ADAM8/S1PR1/SYK	3
BP	GO:0070232	regulation of T cell apoptotic process	3/83	41/18903	0.000771443	0.00785666	0.00515081	ADAM8/EFNA1/PRKD2	3
BP	GO:0051100	negative regulation of binding	5/83	164/18903	0.000778315	0.00785666	0.00515081	HAND2/HEY1/HMOX1/ID1/JUN	5
BP	GO:0061572	actin filament bundle organization	5/83	164/18903	0.000778315	0.00785666	0.00515081	EPHA1/ID1/RAPGEF3/S1PR1/WASF2	5
BP	GO:0051492	regulation of stress fiber assembly	4/83	94/18903	0.000780484	0.00785666	0.00515081	EPHA1/RAPGEF3/S1PR1/WASF2	4
BP	GO:0071695	anatomical structure maturation	6/83	250/18903	0.000813006	0.0081522	0.00534456	ANG/FZD5/KDR/NRCAM/S1PR1/SOX18	6
BP	GO:0001542	ovulation from ovarian follicle	2/83	10/18903	0.000837793	0.00830382	0.00544396	NOS3/SIRT1	2
BP	GO:0035907	dorsal aorta development	2/83	10/18903	0.000837793	0.00830382	0.00544396	DLL4/HEY1	2
BP	GO:0071600	otic vesicle morphogenesis	2/83	10/18903	0.000837793	0.00830382	0.00544396	FGF10/FGFR2	2
BP	GO:0014033	neural crest cell differentiation	4/83	96/18903	0.000844591	0.00833913	0.00546711	HAND2/PDCD6/SEMA4A/TBX1	4
BP	GO:0051090	regulation of DNA-binding transcription factor activity	8/83	454/18903	0.000850263	0.00836309	0.00548282	ADAM8/HAND2/HMOX1/ID1/IL18/PRKD2/SIRT1/SYK	8
BP	GO:0008593	regulation of Notch signaling pathway	4/83	97/18903	0.000878	0.00860306	0.00564014	DLL4/FGF10/HEY1/NOS3	4
BP	GO:0001837	epithelial to mesenchymal transition	5/83	169/18903	0.000890757	0.008695	0.00570042	EFNA1/FGFR2/HEY1/PDCD6/TMEM100	5
BP	GO:0032642	regulation of chemokine production	4/83	98/18903	0.000912329	0.00887197	0.00581644	APOD/HMOX1/IL18/SYK	4
BP	GO:0007265	Ras protein signal transduction	7/83	353/18903	0.000918352	0.00887315	0.00581721	FGF10/JUN/PIK3CG/RAPGEF3/RASIP1/RHOB/WASF2	7
BP	GO:0090257	regulation of muscle system process	6/83	256/18903	0.000919337	0.00887315	0.00581721	ADRA2B/CALCRL/GJA5/HAND2/NOS3/PIK3CG	6
BP	GO:0032602	chemokine production	4/83	99/18903	0.000947594	0.00906154	0.00594072	APOD/HMOX1/IL18/SYK	4
BP	GO:0031063	regulation of histone deacetylation	3/83	44/18903	0.000949405	0.00906154	0.00594072	APLNR/PRKD2/SIRT1	3
BP	GO:0071526	semaphorin-plexin signaling pathway	3/83	44/18903	0.000949405	0.00906154	0.00594072	HAND2/KDR/SEMA4A	3
BP	GO:0042632	cholesterol homeostasis	4/83	100/18903	0.000983808	0.00935526	0.00613328	ANGPTL3/IL18/RORA/SIRT1	4
BP	GO:0031214	biomineral tissue development	5/83	174/18903	0.00101489	0.00946492	0.00620518	FGFR2/HEY1/NOS3/S1PR1/TBX1	5
BP	GO:0055092	sterol homeostasis	4/83	101/18903	0.00102099	0.00946492	0.00620518	ANGPTL3/IL18/RORA/SIRT1	4
BP	GO:0003174	mitral valve development	2/83	11/18903	0.00102105	0.00946492	0.00620518	EFNA1/GJA5	2
BP	GO:0033210	leptin-mediated signaling pathway	2/83	11/18903	0.00102105	0.00946492	0.00620518	LEPR/SIRT1	2
BP	GO:0060174	limb bud formation	2/83	11/18903	0.00102105	0.00946492	0.00620518	FGF10/FGFR2	2
BP	GO:0060601	lateral sprouting from an epithelium	2/83	11/18903	0.00102105	0.00946492	0.00620518	FGF10/FGFR2	2
BP	GO:0061314	Notch signaling involved in heart development	2/83	11/18903	0.00102105	0.00946492	0.00620518	DLL4/HEY1	2
BP	GO:0048701	embryonic cranial skeleton morphogenesis	3/83	46/18903	0.00108134	0.00998786	0.00654801	FGFR2/SETD2/TBX1	3
MF	GO:0004714	transmembrane receptor protein tyrosine kinase activity	7/83	60/18432	9.24236e-09	2.51392e-06	2.17925e-06	EPHA1/EPHB4/FGFR2/FLT1/KDR/TEK/TIE1	7
MF	GO:0019199	transmembrane receptor protein kinase activity	7/83	79/18432	6.47677e-08	8.8084e-06	7.63577e-06	EPHA1/EPHB4/FGFR2/FLT1/KDR/TEK/TIE1	7
MF	GO:0004713	protein tyrosine kinase activity	8/83	138/18432	1.97987e-07	1.79509e-05	1.55611e-05	EPHA1/EPHB4/FGFR2/FLT1/KDR/SYK/TEK/TIE1	8
MF	GO:0005539	glycosaminoglycan binding	7/83	237/18432	9.62729e-05	0.00654655	0.00567503	AAMP/ANG/ANGPTL3/FGF10/FGFR2/NDNF/STAB2	7
MF	GO:0008201	heparin binding	6/83	171/18432	0.000122113	0.00664295	0.00575859	AAMP/ANG/ANGPTL3/FGF10/FGFR2/NDNF	6

## Sheet: Cluster 2
ONTOLOGY	ID	Description	GeneRatio	BgRatio	pvalue	p.adjust	qvalue	geneID	Count
BP	GO:0045765	regulation of angiogenesis	17/65	349/18903	1.90785e-15	2.65952e-12	1.72789e-12	ACVRL1/ADM2/ANGPTL4/CD160/CXCL8/CYP1B1/ECM1/ERAP1/MINAR1/NRP1/PDCL3/PLXND1/RHOJ/TSPAN12/VEGFA/WARS1/XBP1	17
BP	GO:1901342	regulation of vasculature development	17/65	355/18903	2.52927e-15	2.65952e-12	1.72789e-12	ACVRL1/ADM2/ANGPTL4/CD160/CXCL8/CYP1B1/ECM1/ERAP1/MINAR1/NRP1/PDCL3/PLXND1/RHOJ/TSPAN12/VEGFA/WARS1/XBP1	17
BP	GO:0001667	ameboidal-type cell migration	17/65	492/18903	5.18368e-13	3.03101e-10	1.96924e-10	ACVRL1/AMOTL1/ANGPT1/CCN3/CIB1/CYP1B1/FAP/FN1/NRP1/PIK3CA/PLXND1/PTGS2/PTK2/RHOJ/SOX17/SRPX2/VEGFA	17
BP	GO:0043542	endothelial cell migration	14/65	281/18903	5.76512e-13	3.03101e-10	1.96924e-10	ACVRL1/ANGPT1/CCN3/CIB1/CYP1B1/FAP/NRP1/PIK3CA/PLXND1/PTGS2/PTK2/RHOJ/SRPX2/VEGFA	14
BP	GO:0010631	epithelial cell migration	14/65	366/18903	2.02784e-11	7.92361e-09	5.14796e-09	ACVRL1/ANGPT1/CCN3/CIB1/CYP1B1/FAP/NRP1/PIK3CA/PLXND1/PTGS2/PTK2/RHOJ/SRPX2/VEGFA	14
BP	GO:0090132	epithelium migration	14/65	369/18903	2.26066e-11	7.92361e-09	5.14796e-09	ACVRL1/ANGPT1/CCN3/CIB1/CYP1B1/FAP/NRP1/PIK3CA/PLXND1/PTGS2/PTK2/RHOJ/SRPX2/VEGFA	14
BP	GO:0090130	tissue migration	14/65	374/18903	2.70385e-11	8.12314e-09	5.27759e-09	ACVRL1/ANGPT1/CCN3/CIB1/CYP1B1/FAP/NRP1/PIK3CA/PLXND1/PTGS2/PTK2/RHOJ/SRPX2/VEGFA	14
BP	GO:0045766	positive regulation of angiogenesis	11/65	187/18903	3.71776e-11	8.68716e-09	5.64403e-09	ACVRL1/ADM2/ANGPTL4/CXCL8/CYP1B1/ECM1/ERAP1/NRP1/PDCL3/VEGFA/XBP1	11
BP	GO:1904018	positive regulation of vasculature development	11/65	187/18903	3.71776e-11	8.68716e-09	5.64403e-09	ACVRL1/ADM2/ANGPTL4/CXCL8/CYP1B1/ECM1/ERAP1/NRP1/PDCL3/VEGFA/XBP1	11
BP	GO:0018108	peptidyl-tyrosine phosphorylation	13/65	380/18903	4.55746e-10	9.23115e-08	5.99747e-08	ANGPT1/CSPG4/EPGN/EPHB1/EPHB2/EPHB3/NCL/NRP1/PDCL3/PDGFA/PDGFRB/PTK2/VEGFA	13
BP	GO:0018212	peptidyl-tyrosine modification	13/65	382/18903	4.85942e-10	9.23115e-08	5.99747e-08	ANGPT1/CSPG4/EPGN/EPHB1/EPHB2/EPHB3/NCL/NRP1/PDCL3/PDGFA/PDGFRB/PTK2/VEGFA	13
BP	GO:0007162	negative regulation of cell adhesion	12/65	308/18903	5.26742e-10	9.23115e-08	5.99747e-08	ACVRL1/ANGPT1/CYP1B1/EPHB2/JAG1/JAM3/MMP14/MMP2/PLXND1/PTK2/TGFBI/VEGFA	12
BP	GO:0090050	positive regulation of cell migration involved in sprouting angiogenesis	6/65	35/18903	1.95922e-09	3.16941e-07	2.05916e-07	CIB1/NRP1/PTGS2/RHOJ/SRPX2/VEGFA	6
BP	GO:0042060	wound healing	13/65	442/18903	2.85035e-09	4.28163e-07	2.78177e-07	ACVRL1/ARHGAP24/ELK3/EPHB2/FAP/FN1/PDGFA/PDGFRB/PIK3CA/PTK2/VAV2/VEGFA/XBP1	13
BP	GO:0001655	urogenital system development	12/65	360/18903	3.0846e-09	4.32461e-07	2.80969e-07	ANGPT1/ENPEP/EPHB2/EPHB3/JAG1/MMP2/NRP1/PDGFA/PDGFRB/PLXND1/SOX17/VEGFA	12
BP	GO:0031589	cell-substrate adhesion	12/65	369/18903	4.07021e-09	5.34978e-07	3.47574e-07	ACVRL1/ANGPT1/CIB1/EPHB1/EPHB3/FN1/JAG1/JAM3/MMP14/NRP1/PTK2/VEGFA	12
BP	GO:0061298	retina vasculature development in camera-type eye	5/65	19/18903	4.60396e-09	5.69537e-07	3.70027e-07	ACVRL1/CYP1B1/NRP1/PDGFRB/RHOJ	5
BP	GO:0043536	positive regulation of blood vessel endothelial cell migration	7/65	75/18903	6.73313e-09	7.86654e-07	5.11088e-07	ANGPT1/CIB1/NRP1/PTGS2/RHOJ/SRPX2/VEGFA	7
BP	GO:0050673	epithelial cell proliferation	13/65	481/18903	7.84481e-09	8.68296e-07	5.64131e-07	ACVRL1/APLN/CCL2/CCN3/ECM1/EPGN/FAP/JAG1/MMP14/NRP1/PDCL3/VEGFA/XBP1	13
BP	GO:0045446	endothelial cell differentiation	8/65	121/18903	8.30302e-09	8.73062e-07	5.67227e-07	ACVRL1/COL15A1/COL18A1/COL22A1/JAG1/NRP1/SOX17/VEGFA	8
BP	GO:0043534	blood vessel endothelial cell migration	9/65	177/18903	9.19415e-09	9.20728e-07	5.98196e-07	ACVRL1/ANGPT1/CIB1/CYP1B1/NRP1/PTGS2/RHOJ/SRPX2/VEGFA	9
BP	GO:0031290	retinal ganglion cell axon guidance	5/65	22/18903	1.03441e-08	9.88804e-07	6.42424e-07	EPHB1/EPHB2/EPHB3/NRP1/VEGFA	5
BP	GO:0033674	positive regulation of kinase activity	13/65	496/18903	1.13024e-08	1.03343e-06	6.71419e-07	ANGPT1/CIB1/EPGN/EPHB1/EPHB2/EPHB3/FZD8/PDGFA/PDGFRB/PIK3CA/PTK2/VAV2/VEGFA	13
BP	GO:0002040	sprouting angiogenesis	9/65	185/18903	1.35185e-08	1.18456e-06	7.69608e-07	ACVRL1/ANGPT1/CIB1/ESM1/NRP1/PTGS2/RHOJ/SRPX2/VEGFA	9
BP	GO:0034329	cell junction assembly	12/65	430/18903	2.23147e-08	1.87711e-06	1.21956e-06	ACVRL1/EPHB1/EPHB2/EPHB3/FN1/JAM3/MMP14/NRP1/PLXND1/PTK2/SRPX2/VEGFA	12
BP	GO:0003158	endothelium development	8/65	139/18903	2.47508e-08	2.00196e-06	1.30067e-06	ACVRL1/COL15A1/COL18A1/COL22A1/JAG1/NRP1/SOX17/VEGFA	8
BP	GO:1901888	regulation of cell junction assembly	9/65	204/18903	3.15532e-08	2.45764e-06	1.59672e-06	ACVRL1/EPHB1/EPHB2/EPHB3/MMP14/NRP1/PTK2/SRPX2/VEGFA	9
BP	GO:0014065	phosphatidylinositol 3-kinase signaling	8/65	145/18903	3.44475e-08	2.58726e-06	1.68094e-06	ANGPT1/CD160/FN1/PDGFA/PDGFRB/PIK3CA/PTK2/UNC5B	8
BP	GO:0043535	regulation of blood vessel endothelial cell migration	8/65	150/18903	4.48743e-08	3.25416e-06	2.11422e-06	ACVRL1/ANGPT1/CIB1/NRP1/PTGS2/RHOJ/SRPX2/VEGFA	8
BP	GO:0001654	eye development	11/65	388/18903	7.84069e-08	5.49633e-06	3.57095e-06	ACVRL1/CYP1B1/EPHB1/EPHB2/JAG1/NRP1/PDGFRB/PXDN/RHOJ/TSPAN12/VEGFA	11
BP	GO:0150063	visual system development	11/65	392/18903	8.69729e-08	5.81065e-06	3.77517e-06	ACVRL1/CYP1B1/EPHB1/EPHB2/JAG1/NRP1/PDGFRB/PXDN/RHOJ/TSPAN12/VEGFA	11
BP	GO:0010594	regulation of endothelial cell migration	9/65	230/18903	8.84169e-08	5.81065e-06	3.77517e-06	ACVRL1/ANGPT1/CIB1/NRP1/PTGS2/PTK2/RHOJ/SRPX2/VEGFA	9
BP	GO:0048880	sensory system development	11/65	398/18903	1.01385e-07	6.44674e-06	4.18844e-06	ACVRL1/CYP1B1/EPHB1/EPHB2/JAG1/NRP1/PDGFRB/PXDN/RHOJ/TSPAN12/VEGFA	11
BP	GO:0022604	regulation of cell morphogenesis	10/65	312/18903	1.04227e-07	6.44674e-06	4.18844e-06	CCL2/CIB1/EPHB2/FMNL3/FN1/NRP1/PLXND1/PTK2/RHOJ/VEGFA	10
BP	GO:0007160	cell-matrix adhesion	9/65	238/18903	1.18358e-07	7.09059e-06	4.60674e-06	ACVRL1/CIB1/FN1/JAG1/JAM3/MMP14/NRP1/PTK2/VEGFA	9
BP	GO:0030198	extracellular matrix organization	10/65	318/18903	1.24438e-07	7.09059e-06	4.60674e-06	COL15A1/COL18A1/COL22A1/CYP1B1/FAP/MMP14/MMP19/MMP2/PXDN/TGFBI	10
BP	GO:0043062	extracellular structure organization	10/65	319/18903	1.28123e-07	7.09059e-06	4.60674e-06	COL15A1/COL18A1/COL22A1/CYP1B1/FAP/MMP14/MMP19/MMP2/PXDN/TGFBI	10
BP	GO:0060326	cell chemotaxis	10/65	319/18903	1.28123e-07	7.09059e-06	4.60674e-06	CCL2/CCN3/CXCL8/EPHB1/JAM3/MMP2/NRP1/PDGFRB/PTK2/VEGFA	10
BP	GO:0045229	external encapsulating structure organization	10/65	321/18903	1.35781e-07	7.32175e-06	4.75693e-06	COL15A1/COL18A1/COL22A1/CYP1B1/FAP/MMP14/MMP19/MMP2/PXDN/TGFBI	10
BP	GO:0010634	positive regulation of epithelial cell migration	8/65	176/18903	1.5465e-07	8.13072e-06	5.28252e-06	ANGPT1/CIB1/NRP1/PTGS2/PTK2/RHOJ/SRPX2/VEGFA	8
BP	GO:0048015	phosphatidylinositol-mediated signaling	8/65	178/18903	1.68683e-07	8.65219e-06	5.62131e-06	ANGPT1/CD160/FN1/PDGFA/PDGFRB/PIK3CA/PTK2/UNC5B	8
BP	GO:0048017	inositol lipid-mediated signaling	8/65	182/18903	2.00056e-07	1.00171e-05	6.50809e-06	ANGPT1/CD160/FN1/PDGFA/PDGFRB/PIK3CA/PTK2/UNC5B	8
BP	GO:0043010	camera-type eye development	10/65	340/18903	2.31211e-07	1.13017e-05	7.34271e-06	ACVRL1/CYP1B1/EPHB1/EPHB2/JAG1/NRP1/PDGFRB/RHOJ/TSPAN12/VEGFA	10
BP	GO:0001952	regulation of cell-matrix adhesion	7/65	125/18903	2.3646e-07	1.13017e-05	7.34271e-06	ACVRL1/CIB1/JAG1/MMP14/NRP1/PTK2/VEGFA	7
BP	GO:0090049	regulation of cell migration involved in sprouting angiogenesis	6/65	78/18903	2.76304e-07	1.29126e-05	8.38929e-06	CIB1/NRP1/PTGS2/RHOJ/SRPX2/VEGFA	6
BP	GO:0014068	positive regulation of phosphatidylinositol 3-kinase signaling	6/65	80/18903	3.21532e-07	1.45706e-05	9.46651e-06	ANGPT1/FN1/PDGFA/PDGFRB/PTK2/UNC5B	6
BP	GO:0010595	positive regulation of endothelial cell migration	7/65	131/18903	3.25639e-07	1.45706e-05	9.46651e-06	ANGPT1/CIB1/NRP1/PTGS2/RHOJ/SRPX2/VEGFA	7
BP	GO:0001935	endothelial cell proliferation	8/65	199/18903	3.9573e-07	1.73379e-05	1.12644e-05	ACVRL1/APLN/CCL2/ECM1/MMP14/NRP1/PDCL3/VEGFA	8
BP	GO:0060976	coronary vasculature development	5/65	48/18903	6.27871e-07	2.69472e-05	1.75075e-05	APLN/NRP1/PDGFRB/PLXND1/VEGFA	5
BP	GO:0010632	regulation of epithelial cell migration	9/65	292/18903	6.63618e-07	2.79118e-05	1.81342e-05	ACVRL1/ANGPT1/CIB1/NRP1/PTGS2/PTK2/RHOJ/SRPX2/VEGFA	9
BP	GO:0038084	vascular endothelial growth factor signaling pathway	5/65	50/18903	7.72811e-07	3.18671e-05	2.0704e-05	NRP1/PDGFRB/PIK3CA/TSPAN12/VEGFA	5
BP	GO:0002042	cell migration involved in sprouting angiogenesis	6/65	94/18903	8.39151e-07	3.39372e-05	2.2049e-05	CIB1/NRP1/PTGS2/RHOJ/SRPX2/VEGFA	6
BP	GO:0007044	cell-substrate junction assembly	6/65	95/18903	8.93329e-07	3.52731e-05	2.29169e-05	ACVRL1/FN1/MMP14/NRP1/PTK2/VEGFA	6
BP	GO:0010810	regulation of cell-substrate adhesion	8/65	222/18903	9.05729e-07	3.52731e-05	2.29169e-05	ACVRL1/CIB1/FN1/JAG1/MMP14/NRP1/PTK2/VEGFA	8
BP	GO:0048013	ephrin receptor signaling pathway	5/65	52/18903	9.4296e-07	3.59171e-05	2.33353e-05	EPHB1/EPHB2/EPHB3/MMP2/PTK2	5
BP	GO:0050679	positive regulation of epithelial cell proliferation	8/65	224/18903	9.68993e-07	3.59171e-05	2.33353e-05	ACVRL1/APLN/ECM1/EPGN/NRP1/PDCL3/VEGFA/XBP1	8
BP	GO:0008360	regulation of cell shape	7/65	154/18903	9.73503e-07	3.59171e-05	2.33353e-05	CCL2/FMNL3/FN1/PLXND1/PTK2/RHOJ/VEGFA	7
BP	GO:0001822	kidney development	9/65	309/18903	1.06236e-06	3.85197e-05	2.50262e-05	ANGPT1/ENPEP/JAG1/NRP1/PDGFA/PDGFRB/PLXND1/SOX17/VEGFA	9
BP	GO:0050920	regulation of chemotaxis	8/65	230/18903	1.18193e-06	4.21289e-05	2.73711e-05	CCL2/CCN3/CXCL8/JAM3/NRP1/PDGFRB/PTK2/VEGFA	8
BP	GO:0002685	regulation of leukocyte migration	8/65	231/18903	1.22104e-06	4.27975e-05	2.78055e-05	CCL2/CCN3/CXCL8/ECM1/JAM3/MMP14/PTK2/VEGFA	8
BP	GO:0070372	regulation of ERK1 and ERK2 cascade	9/65	315/18903	1.24572e-06	4.29468e-05	2.79025e-05	ANGPT1/CCL2/CIB1/EPHB1/EPHB2/FN1/NRP1/PDGFA/PDGFRB	9
BP	GO:0150115	cell-substrate junction organization	6/65	101/18903	1.2819e-06	4.34813e-05	2.82497e-05	ACVRL1/FN1/MMP14/NRP1/PTK2/VEGFA	6
BP	GO:0072001	renal system development	9/65	318/18903	1.34725e-06	4.49724e-05	2.92185e-05	ANGPT1/ENPEP/JAG1/NRP1/PDGFA/PDGFRB/PLXND1/SOX17/VEGFA	9
BP	GO:0050678	regulation of epithelial cell proliferation	10/65	414/18903	1.39234e-06	4.57513e-05	2.97245e-05	ACVRL1/APLN/CCL2/ECM1/EPGN/JAG1/NRP1/PDCL3/VEGFA/XBP1	10
BP	GO:0007411	axon guidance	8/65	236/18903	1.43359e-06	4.63821e-05	3.01344e-05	EPHB1/EPHB2/EPHB3/NRP1/PLXND1/PTK2/UNC5B/VEGFA	8
BP	GO:0097485	neuron projection guidance	8/65	237/18903	1.47968e-06	4.7148e-05	3.0632e-05	EPHB1/EPHB2/EPHB3/NRP1/PLXND1/PTK2/UNC5B/VEGFA	8
BP	GO:0048008	platelet-derived growth factor receptor signaling pathway	5/65	58/18903	1.63632e-06	5.13608e-05	3.3369e-05	CSPG4/NRP1/PDGFA/PDGFRB/VEGFA	5
BP	GO:1901890	positive regulation of cell junction assembly	6/65	106/18903	1.70257e-06	5.26544e-05	3.42095e-05	EPHB1/EPHB2/EPHB3/NRP1/SRPX2/VEGFA	6
BP	GO:0097529	myeloid leukocyte migration	8/65	242/18903	1.72958e-06	5.27146e-05	3.42486e-05	CCL2/CCN3/CXCL8/JAM3/MMP14/MMP2/PTK2/VEGFA	8
BP	GO:0060840	artery development	6/65	107/18903	1.79889e-06	5.40437e-05	3.51121e-05	ACVRL1/JAG1/NRP1/PDGFRB/PLXND1/VEGFA	6
BP	GO:0033002	muscle cell proliferation	8/65	247/18903	2.01458e-06	5.96714e-05	3.87684e-05	ANGPT1/APLN/CCN3/EPHB1/MMP2/PDGFRB/PIK3CA/PTGS2	8
BP	GO:0014066	regulation of phosphatidylinositol 3-kinase signaling	6/65	111/18903	2.22977e-06	6.51279e-05	4.23135e-05	ANGPT1/FN1/PDGFA/PDGFRB/PTK2/UNC5B	6
BP	GO:0070371	ERK1 and ERK2 cascade	9/65	340/18903	2.33602e-06	6.72966e-05	4.37225e-05	ANGPT1/CCL2/CIB1/EPHB1/EPHB2/FN1/NRP1/PDGFA/PDGFRB	9
BP	GO:0048732	gland development	10/65	441/18903	2.45286e-06	6.97076e-05	4.52889e-05	APLN/CYP1B1/EPHB3/MMP2/NRP1/PDGFA/PIK3CA/PLXND1/VEGFA/XBP1	10
BP	GO:0051893	regulation of focal adhesion assembly	5/65	64/18903	2.67992e-06	7.41562e-05	4.81792e-05	ACVRL1/MMP14/NRP1/PTK2/VEGFA	5
BP	GO:0090109	regulation of cell-substrate junction assembly	5/65	64/18903	2.67992e-06	7.41562e-05	4.81792e-05	ACVRL1/MMP14/NRP1/PTK2/VEGFA	5
BP	GO:0001938	positive regulation of endothelial cell proliferation	6/65	115/18903	2.74139e-06	7.48719e-05	4.86442e-05	ACVRL1/APLN/ECM1/NRP1/PDCL3/VEGFA	6
BP	GO:0001936	regulation of endothelial cell proliferation	7/65	183/18903	3.08037e-06	8.30515e-05	5.39584e-05	ACVRL1/APLN/CCL2/ECM1/NRP1/PDCL3/VEGFA	7
BP	GO:0051960	regulation of nervous system development	10/65	456/18903	3.30346e-06	8.79388e-05	5.71337e-05	EIF2AK3/EPHB1/EPHB2/EPHB3/FN1/NRP1/PLXND1/SRPX2/TYMP/VEGFA	10
BP	GO:0050730	regulation of peptidyl-tyrosine phosphorylation	8/65	266/18903	3.49164e-06	9.17865e-05	5.96335e-05	ANGPT1/CSPG4/EPGN/NCL/NRP1/PDCL3/PDGFA/VEGFA	8
BP	GO:0150116	regulation of cell-substrate junction organization	5/65	69/18903	3.89832e-06	0.000101212	6.57572e-05	ACVRL1/MMP14/NRP1/PTK2/VEGFA	5
BP	GO:0008217	regulation of blood pressure	7/65	191/18903	4.0876e-06	0.000104832	6.81092e-05	ACVRL1/ADM2/ANPEP/APLN/ENPEP/ERAP1/PTGS2	7
BP	GO:0061448	connective tissue development	8/65	274/18903	4.34494e-06	0.000110089	7.15249e-05	ACVRL1/CCN3/ECM1/EIF2AK3/PDGFRB/PIK3CA/TGFBI/XBP1	8
BP	GO:0002688	regulation of leukocyte chemotaxis	6/65	127/18903	4.8773e-06	0.000122107	7.93326e-05	CCL2/CCN3/CXCL8/JAM3/PTK2/VEGFA	6
BP	GO:0051962	positive regulation of nervous system development	8/65	279/18903	4.96335e-06	0.000122799	7.97824e-05	EPHB1/EPHB2/EPHB3/FN1/NRP1/PLXND1/SRPX2/VEGFA	8
BP	GO:0035924	cellular response to vascular endothelial growth factor stimulus	5/65	74/18903	5.51429e-06	0.000134844	8.76078e-05	NRP1/PDGFRB/PIK3CA/TSPAN12/VEGFA	5
BP	GO:0035633	maintenance of blood-brain barrier	4/65	35/18903	6.15269e-06	0.000146702	9.53121e-05	ANGPT1/JAM3/PTGS2/VEGFA	4
BP	GO:0061564	axon development	10/65	490/18903	6.2335e-06	0.000146702	9.53121e-05	EPHB1/EPHB2/EPHB3/FN1/MMP2/NRP1/PLXND1/PTK2/UNC5B/VEGFA	10
BP	GO:0061299	retina vasculature morphogenesis in camera-type eye	3/65	11/18903	6.27827e-06	0.000146702	9.53121e-05	CYP1B1/NRP1/RHOJ	3
BP	GO:0071679	commissural neuron axon guidance	3/65	11/18903	6.27827e-06	0.000146702	9.53121e-05	EPHB2/NRP1/VEGFA	3
BP	GO:0043410	positive regulation of MAPK cascade	10/65	496/18903	6.93573e-06	0.000160284	0.000104136	ANGPT1/CCL2/CIB1/CSPG4/EPGN/FZD8/NRP1/PDGFA/PDGFRB/VEGFA	10
BP	GO:0050878	regulation of body fluid levels	9/65	390/18903	7.11793e-06	0.000162706	0.00010571	APLN/EPHB2/FAP/FN1/PDGFA/PIK3CA/VAV2/VEGFA/XBP1	9
BP	GO:0048844	artery morphogenesis	5/65	79/18903	7.61367e-06	0.000172167	0.000111857	ACVRL1/JAG1/NRP1/PDGFRB/VEGFA	5
BP	GO:0003151	outflow tract morphogenesis	5/65	80/18903	8.09981e-06	0.000181212	0.000117733	JAG1/NRP1/PLXND1/SOX17/VEGFA	5
BP	GO:0001886	endothelial cell morphogenesis	3/65	12/18903	8.35045e-06	0.00018166	0.000118024	COL15A1/COL18A1/COL22A1	3
BP	GO:0045602	negative regulation of endothelial cell differentiation	3/65	12/18903	8.35045e-06	0.00018166	0.000118024	ACVRL1/JAG1/VEGFA	3
BP	GO:0050900	leukocyte migration	9/65	398/18903	8.37899e-06	0.00018166	0.000118024	CCL2/CCN3/CXCL8/ECM1/JAM3/MMP14/MMP2/PTK2/VEGFA	9
BP	GO:0048041	focal adhesion assembly	5/65	85/18903	1.09068e-05	0.00023405	0.000152062	ACVRL1/MMP14/NRP1/PTK2/VEGFA	5
BP	GO:0046777	protein autophosphorylation	7/65	226/18903	1.22929e-05	0.000261132	0.000169657	EIF2AK3/EPHB1/EPHB3/PDGFA/PDGFRB/PTK2/VEGFA	7
BP	GO:0045860	positive regulation of protein kinase activity	9/65	420/18903	1.28786e-05	0.000269088	0.000174826	ANGPT1/CIB1/EPGN/FZD8/PDGFA/PDGFRB/PIK3CA/PTK2/VEGFA	9
BP	GO:0033627	cell adhesion mediated by integrin	5/65	88/18903	1.29234e-05	0.000269088	0.000174826	CCN3/CIB1/CYP1B1/JAM3/PTK2	5
BP	GO:0001558	regulation of cell growth	9/65	422/18903	1.33745e-05	0.000275751	0.000179155	ACVRL1/CCN3/CIB1/FN1/MINAR1/MMP14/NRP1/SOX17/VEGFA	9
BP	GO:0043524	negative regulation of neuron apoptotic process	6/65	154/18903	1.47349e-05	0.00030085	0.000195462	ANGPT1/CCL2/NRP1/PIK3CA/PLXND1/UNC5B	6
BP	GO:0008406	gonad development	7/65	233/18903	1.49777e-05	0.000302867	0.000196772	CYP1B1/MMP14/MMP19/MMP2/PDGFA/PDGFRB/VEGFA	7
BP	GO:0050770	regulation of axonogenesis	6/65	156/18903	1.58563e-05	0.00031758	0.000206331	EPHB2/EPHB3/FN1/NRP1/PLXND1/VEGFA	6
BP	GO:0030574	collagen catabolic process	4/65	45/18903	1.70622e-05	0.000337633	0.00021936	FAP/MMP14/MMP19/MMP2	4
BP	GO:0045137	development of primary sexual characteristics	7/65	238/18903	1.71787e-05	0.000337633	0.00021936	CYP1B1/MMP14/MMP19/MMP2/PDGFA/PDGFRB/VEGFA	7
BP	GO:0060041	retina development in camera-type eye	6/65	159/18903	1.76669e-05	0.000344014	0.000223505	ACVRL1/CYP1B1/NRP1/PDGFRB/RHOJ/TSPAN12	6
BP	GO:0007409	axonogenesis	9/65	438/18903	1.7964e-05	0.000346591	0.000225179	EPHB1/EPHB2/EPHB3/FN1/NRP1/PLXND1/PTK2/UNC5B/VEGFA	9
BP	GO:0030595	leukocyte chemotaxis	7/65	240/18903	1.81309e-05	0.000346629	0.000225204	CCL2/CCN3/CXCL8/JAM3/MMP2/PTK2/VEGFA	7
BP	GO:2000273	positive regulation of signaling receptor activity	4/65	46/18903	1.8639e-05	0.000352315	0.000228899	CCL2/EPGN/EPHB2/NRP1	4
BP	GO:0014909	smooth muscle cell migration	5/65	95/18903	1.87634e-05	0.000352315	0.000228899	CCN3/CYP1B1/NRP1/PDGFA/PDGFRB	5
BP	GO:0070482	response to oxygen levels	8/65	337/18903	1.95771e-05	0.000364342	0.000236713	ACVRL1/ANGPTL4/MMP14/MMP2/PDGFA/PDGFRB/PTGS2/VEGFA	8
BP	GO:0033628	regulation of cell adhesion mediated by integrin	4/65	49/18903	2.40141e-05	0.000439144	0.000285311	CIB1/CYP1B1/JAM3/PTK2	4
BP	GO:0035987	endodermal cell differentiation	4/65	49/18903	2.40141e-05	0.000439144	0.000285311	FN1/MMP14/MMP2/SOX17	4
BP	GO:0003007	heart morphogenesis	7/65	258/18903	2.88368e-05	0.000522792	0.000339657	ACVRL1/JAG1/NRP1/PLXND1/PTK2/SOX17/VEGFA	7
BP	GO:0032963	collagen metabolic process	5/65	107/18903	3.33529e-05	0.000599496	0.000389492	FAP/MMP14/MMP19/MMP2/PDGFRB	5
BP	GO:0048659	smooth muscle cell proliferation	6/65	179/18903	3.44626e-05	0.000614194	0.000399041	APLN/CCN3/MMP2/PDGFRB/PIK3CA/PTGS2	6
BP	GO:0014812	muscle cell migration	5/65	108/18903	3.48797e-05	0.000616404	0.000400477	CCN3/CYP1B1/NRP1/PDGFA/PDGFRB	5
BP	GO:0060977	coronary vasculature morphogenesis	3/65	19/18903	3.61521e-05	0.000633565	0.000411626	NRP1/PDGFRB/VEGFA	3
BP	GO:0045785	positive regulation of cell adhesion	9/65	484/18903	3.92999e-05	0.000683039	0.000443769	ANGPT1/CCL2/CD160/CIB1/FN1/NRP1/PIK3CA/VEGFA/XBP1	9
BP	GO:0034446	substrate adhesion-dependent cell spreading	5/65	111/18903	3.97875e-05	0.000685846	0.000445593	CIB1/EPHB3/FN1/NRP1/PTK2	5
BP	GO:0002062	chondrocyte differentiation	5/65	114/18903	4.52142e-05	0.00076894	0.000499579	ACVRL1/CCN3/ECM1/EIF2AK3/TGFBI	5
BP	GO:0016049	cell growth	9/65	493/18903	4.53393e-05	0.00076894	0.000499579	ACVRL1/CCN3/CIB1/FN1/MINAR1/MMP14/NRP1/SOX17/VEGFA	9
BP	GO:0001541	ovarian follicle development	4/65	58/18903	4.69843e-05	0.000778016	0.000505476	MMP14/MMP19/MMP2/VEGFA	4
BP	GO:0001706	endoderm formation	4/65	58/18903	4.69843e-05	0.000778016	0.000505476	FN1/MMP14/MMP2/SOX17	4
BP	GO:0048010	vascular endothelial growth factor receptor signaling pathway	4/65	58/18903	4.69843e-05	0.000778016	0.000505476	NRP1/PTK2/VAV2/VEGFA	4
BP	GO:0007413	axonal fasciculation	3/65	21/18903	4.93771e-05	0.00079877	0.000518959	EPHB2/EPHB3/NRP1	3
BP	GO:0060445	branching involved in salivary gland morphogenesis	3/65	21/18903	4.93771e-05	0.00079877	0.000518959	NRP1/PDGFA/PLXND1	3
BP	GO:0106030	neuron projection fasciculation	3/65	21/18903	4.93771e-05	0.00079877	0.000518959	EPHB2/EPHB3/NRP1	3
BP	GO:0043406	positive regulation of MAP kinase activity	5/65	117/18903	5.11969e-05	0.000821886	0.000533978	EPGN/FZD8/PDGFA/PDGFRB/VEGFA	5
BP	GO:1905517	macrophage migration	4/65	60/18903	5.3724e-05	0.000849485	0.000551909	CCL2/MMP14/MMP2/PTK2	4
BP	GO:2000351	regulation of endothelial cell apoptotic process	4/65	60/18903	5.3724e-05	0.000849485	0.000551909	ANGPT1/ANGPTL4/CCL2/CD160	4
BP	GO:0030728	ovulation	3/65	22/18903	5.70331e-05	0.00089508	0.000581532	MMP19/MMP2/PTGS2	3
BP	GO:0007548	sex differentiation	7/65	288/18903	5.79501e-05	0.000902734	0.000586505	CYP1B1/MMP14/MMP19/MMP2/PDGFA/PDGFRB/VEGFA	7
BP	GO:0031623	receptor internalization	5/65	121/18903	6.01057e-05	0.000922644	0.000599441	ANGPT1/APLN/CXCL8/RAMP1/VEGFA	5
BP	GO:0032355	response to estradiol	5/65	121/18903	6.01057e-05	0.000922644	0.000599441	CYP1B1/MMP2/PDGFA/PDGFRB/PTGS2	5
BP	GO:0022617	extracellular matrix disassembly	4/65	62/18903	6.11434e-05	0.000925068	0.000601015	FAP/MMP14/MMP19/MMP2	4
BP	GO:0035904	aorta development	4/65	62/18903	6.11434e-05	0.000925068	0.000601015	ACVRL1/JAG1/PDGFRB/PLXND1	4
BP	GO:0022612	gland morphogenesis	5/65	123/18903	6.49861e-05	0.000971269	0.000631032	MMP2/NRP1/PDGFA/PLXND1/XBP1	5
BP	GO:0051965	positive regulation of synapse assembly	4/65	63/18903	6.51207e-05	0.000971269	0.000631032	EPHB1/EPHB2/EPHB3/SRPX2	4
BP	GO:0001666	response to hypoxia	7/65	296/18903	6.88451e-05	0.0010189	0.00066198	ACVRL1/ANGPTL4/MMP14/MMP2/PDGFA/PTGS2/VEGFA	7
BP	GO:0050918	positive chemotaxis	4/65	64/18903	6.92835e-05	0.0010189	0.00066198	ANGPT1/CXCL8/NRP1/VEGFA	4
BP	GO:0001885	endothelial cell development	4/65	65/18903	7.36368e-05	0.0010754	0.000698688	COL15A1/COL18A1/COL22A1/VEGFA	4
BP	GO:0072577	endothelial cell apoptotic process	4/65	66/18903	7.81859e-05	0.00113397	0.000736736	ANGPT1/ANGPTL4/CCL2/CD160	4
BP	GO:0048593	camera-type eye morphogenesis	5/65	129/18903	8.14799e-05	0.00117365	0.000762516	EPHB1/EPHB2/JAG1/TSPAN12/VEGFA	5
BP	GO:0048608	reproductive structure development	7/65	306/18903	8.47662e-05	0.00121268	0.000787873	CYP1B1/MMP14/MMP19/MMP2/PDGFA/PDGFRB/VEGFA	7
BP	GO:0036293	response to decreased oxygen levels	7/65	309/18903	9.00889e-05	0.00128012	0.000831689	ACVRL1/ANGPTL4/MMP14/MMP2/PDGFA/PTGS2/VEGFA	7
BP	GO:0061458	reproductive system development	7/65	310/18903	9.19226e-05	0.0012974	0.000842922	CYP1B1/MMP14/MMP19/MMP2/PDGFA/PDGFRB/VEGFA	7
BP	GO:0032835	glomerulus development	4/65	69/18903	9.30622e-05	0.00130473	0.000847682	ANGPT1/ENPEP/JAG1/PDGFRB	4
BP	GO:0006929	substrate-dependent cell migration	3/65	26/18903	9.5348e-05	0.00132793	0.000862751	CSPG4/FN1/NRP1	3
BP	GO:0043491	protein kinase B signaling	6/65	218/18903	0.00010288	0.00140492	0.000912772	ANGPT1/CCL2/CIB1/PDGFA/PIK3CA/PTK2	6
BP	GO:0043523	regulation of neuron apoptotic process	6/65	218/18903	0.00010288	0.00140492	0.000912772	ANGPT1/CCL2/NRP1/PIK3CA/PLXND1/UNC5B	6
BP	GO:1901215	negative regulation of neuron death	6/65	218/18903	0.00010288	0.00140492	0.000912772	ANGPT1/CCL2/NRP1/PIK3CA/PLXND1/UNC5B	6
BP	GO:0002092	positive regulation of receptor internalization	3/65	27/18903	0.000107003	0.00145179	0.000943228	ANGPT1/APLN/VEGFA	3
BP	GO:0061041	regulation of wound healing	5/65	137/18903	0.000108281	0.00145971	0.000948371	EPHB2/FAP/PDGFA/PTK2/XBP1	5
BP	GO:0070374	positive regulation of ERK1 and ERK2 cascade	6/65	223/18903	0.000116494	0.00156042	0.0010138	ANGPT1/CCL2/CIB1/NRP1/PDGFA/PDGFRB	6
BP	GO:0021952	central nervous system projection neuron axonogenesis	3/65	28/18903	0.00011955	0.00159122	0.00103381	EPHB1/EPHB2/EPHB3	3
BP	GO:0007596	blood coagulation	6/65	225/18903	0.000122324	0.00161791	0.00105115	EPHB2/FAP/FN1/PDGFA/PIK3CA/VAV2	6
BP	GO:1901214	regulation of neuron death	7/65	325/18903	0.000123291	0.00162051	0.00105284	ANGPT1/CCL2/EPHB1/NRP1/PIK3CA/PLXND1/UNC5B	7
BP	GO:0010575	positive regulation of vascular endothelial growth factor production	3/65	29/18903	0.000133017	0.00173748	0.00112884	CYP1B1/EIF2AK3/PTGS2	3
BP	GO:0071902	positive regulation of protein serine/threonine kinase activity	6/65	229/18903	0.00013468	0.00174834	0.00113589	CIB1/EPGN/FZD8/PDGFA/PDGFRB/VEGFA	6
BP	GO:0050921	positive regulation of chemotaxis	5/65	144/18903	0.000136873	0.00176592	0.00114732	CXCL8/NRP1/PDGFRB/PTK2/VEGFA	5
BP	GO:0050817	coagulation	6/65	230/18903	0.000137918	0.00176855	0.00114902	EPHB2/FAP/FN1/PDGFA/PIK3CA/VAV2	6
BP	GO:0010975	regulation of neuron projection development	8/65	446/18903	0.000140193	0.00178683	0.0011609	CIB1/EPHB2/EPHB3/FN1/MINAR1/NRP1/PLXND1/VEGFA	8
BP	GO:0007599	hemostasis	6/65	231/18903	0.000141218	0.00178905	0.00116234	EPHB2/FAP/FN1/PDGFA/PIK3CA/VAV2	6
BP	GO:0048568	embryonic organ development	8/65	449/18903	0.000146788	0.00184556	0.00119906	CCDC134/CXCL8/EPHB2/MMP14/PDGFA/SOX17/TBX4/VEGFA	8
BP	GO:0021602	cranial nerve morphogenesis	3/65	30/18903	0.000147434	0.00184556	0.00119906	EPHB1/EPHB2/NRP1	3
BP	GO:0050772	positive regulation of axonogenesis	4/65	78/18903	0.000150037	0.00186702	0.001213	FN1/NRP1/PLXND1/VEGFA	4
BP	GO:0002687	positive regulation of leukocyte migration	5/65	148/18903	0.000155621	0.00192512	0.00125075	CXCL8/JAM3/MMP14/PTK2/VEGFA	5
BP	GO:0035767	endothelial cell chemotaxis	3/65	31/18903	0.00016283	0.00197938	0.001286	CCN3/NRP1/VEGFA	3
BP	GO:0061437	renal system vasculature development	3/65	31/18903	0.00016283	0.00197938	0.001286	ANGPT1/NRP1/PDGFRB	3
BP	GO:0061440	kidney vasculature development	3/65	31/18903	0.00016283	0.00197938	0.001286	ANGPT1/NRP1/PDGFRB	3
BP	GO:0001570	vasculogenesis	4/65	81/18903	0.000173653	0.00209881	0.00136359	NRP1/PDGFRB/SOX17/VEGFA	4
BP	GO:0072006	nephron development	5/65	152/18903	0.000176273	0.0021183	0.00137625	ANGPT1/ENPEP/JAG1/PDGFRB/VEGFA	5
BP	GO:0007435	salivary gland morphogenesis	3/65	32/18903	0.000179234	0.00212955	0.00138356	NRP1/PDGFA/PLXND1	3
BP	GO:0043552	positive regulation of phosphatidylinositol 3-kinase activity	3/65	32/18903	0.000179234	0.00212955	0.00138356	PDGFRB/PTK2/VAV2	3
BP	GO:0007492	endoderm development	4/65	83/18903	0.000190818	0.00225443	0.0014647	FN1/MMP14/MMP2/SOX17	4
BP	GO:0043171	peptide catabolic process	3/65	33/18903	0.000196674	0.00231065	0.00150123	ANPEP/ENPEP/ERAP1	3
BP	GO:0021954	central nervous system neuron development	4/65	85/18903	0.000209174	0.00244385	0.00158777	EPHB1/EPHB2/EPHB3/NRP1	4
BP	GO:0003382	epithelial cell morphogenesis	3/65	34/18903	0.000215179	0.00247279	0.00160657	COL15A1/COL18A1/COL22A1	3
BP	GO:0007431	salivary gland development	3/65	34/18903	0.000215179	0.00247279	0.00160657	NRP1/PDGFA/PLXND1	3
BP	GO:0034405	response to fluid shear stress	3/65	34/18903	0.000215179	0.00247279	0.00160657	MMP2/PDGFRB/PTGS2	3
BP	GO:0048592	eye morphogenesis	5/65	159/18903	0.000217382	0.00248454	0.0016142	EPHB1/EPHB2/JAG1/TSPAN12/VEGFA	5
BP	GO:0014910	regulation of smooth muscle cell migration	4/65	87/18903	0.000228771	0.00260056	0.00168958	CYP1B1/NRP1/PDGFA/PDGFRB	4
BP	GO:0051402	neuron apoptotic process	6/65	255/18903	0.000241167	0.00272675	0.00177156	ANGPT1/CCL2/NRP1/PIK3CA/PLXND1/UNC5B	6
BP	GO:0071229	cellular response to acid chemical	4/65	89/18903	0.000249656	0.00280762	0.00182411	MMP2/PIK3CA/VEGFA/XBP1	4
BP	GO:0001569	branching involved in blood vessel morphogenesis	3/65	36/18903	0.00025549	0.00282788	0.00183727	NRP1/PLXND1/VEGFA	3
BP	GO:0035909	aorta morphogenesis	3/65	36/18903	0.00025549	0.00282788	0.00183727	ACVRL1/JAG1/PDGFRB	3
BP	GO:0090218	positive regulation of lipid kinase activity	3/65	36/18903	0.00025549	0.00282788	0.00183727	PDGFRB/PTK2/VAV2	3
BP	GO:0070997	neuron death	7/65	368/18903	0.000264113	0.00289633	0.00188174	ANGPT1/CCL2/EPHB1/NRP1/PIK3CA/PLXND1/UNC5B	7
BP	GO:0099173	postsynapse organization	5/65	166/18903	0.000265425	0.00289633	0.00188174	ARHGAP22/EPHB1/EPHB2/EPHB3/NRP1	5
BP	GO:0022407	regulation of cell-cell adhesion	8/65	490/18903	0.000265807	0.00289633	0.00188174	CCL2/CD160/EPHB3/JAG1/PIK3CA/PTK2/VEGFA/XBP1	8
BP	GO:0030307	positive regulation of cell growth	5/65	167/18903	0.000272898	0.00295827	0.00192198	CIB1/FN1/MMP14/NRP1/VEGFA	5
BP	GO:0021955	central nervous system neuron axonogenesis	3/65	37/18903	0.000277352	0.00299114	0.00194334	EPHB1/EPHB2/EPHB3	3
BP	GO:0044089	positive regulation of cellular component biogenesis	8/65	498/18903	0.000296392	0.00318016	0.00206615	EPHB1/EPHB2/EPHB3/NRP1/PIK3CA/SRPX2/VEGFA/WARS1	8
BP	GO:0045773	positive regulation of axon extension	3/65	38/18903	0.000300388	0.00319549	0.0020761	FN1/NRP1/VEGFA	3
BP	GO:0043087	regulation of GTPase activity	7/65	376/18903	0.000300859	0.00319549	0.0020761	ARHGAP22/ARHGAP24/CCL2/EPHB3/PLXND1/PTK2/VAV2	7
BP	GO:1903034	regulation of response to wounding	5/65	172/18903	0.000312687	0.00330442	0.00214688	EPHB2/FAP/PDGFA/PTK2/XBP1	5
BP	GO:0048660	regulation of smooth muscle cell proliferation	5/65	175/18903	0.000338584	0.00356021	0.00231307	APLN/MMP2/PDGFRB/PIK3CA/PTGS2	5
BP	GO:0001953	negative regulation of cell-matrix adhesion	3/65	40/18903	0.000350084	0.00364469	0.00236795	ACVRL1/JAG1/MMP14	3
BP	GO:0048246	macrophage chemotaxis	3/65	40/18903	0.000350084	0.00364469	0.00236795	CCL2/MMP2/PTK2	3
BP	GO:0048661	positive regulation of smooth muscle cell proliferation	4/65	98/18903	0.00036091	0.00373888	0.00242915	MMP2/PDGFRB/PIK3CA/PTGS2	4
BP	GO:0048771	tissue remodeling	5/65	179/18903	0.000375605	0.00387205	0.00251566	ACVRL1/CSPG4/JAG1/MMP14/MMP2	5
BP	GO:0010769	regulation of cell morphogenesis involved in differentiation	4/65	100/18903	0.000389769	0.00399846	0.00259779	CIB1/EPHB2/NRP1/PTK2	4
BP	GO:0007416	synapse assembly	5/65	184/18903	0.000426097	0.00434992	0.00282613	EPHB1/EPHB2/EPHB3/PLXND1/SRPX2	5
BP	GO:0007595	lactation	3/65	43/18903	0.000434082	0.00440923	0.00286467	APLN/VEGFA/XBP1	3
BP	GO:0019233	sensory perception of pain	4/65	103/18903	0.000436101	0.00440923	0.00286467	CCL2/CCN3/EPHB1/PTGS2	4
BP	GO:0043405	regulation of MAP kinase activity	5/65	186/18903	0.000447668	0.00450452	0.00292658	EPGN/FZD8/PDGFA/PDGFRB/VEGFA	5
BP	GO:0051963	regulation of synapse assembly	4/65	104/18903	0.000452382	0.00453028	0.00294332	EPHB1/EPHB2/EPHB3/SRPX2	4
BP	GO:0030324	lung development	5/65	187/18903	0.000458757	0.00457235	0.00297065	MMP14/PDGFA/PDGFRB/TBX4/VEGFA	5
BP	GO:0014911	positive regulation of smooth muscle cell migration	3/65	44/18903	0.000464703	0.00459777	0.00298717	CYP1B1/NRP1/PDGFRB	3
BP	GO:0008585	female gonad development	4/65	105/18903	0.000469092	0.00459777	0.00298717	MMP14/MMP19/MMP2/VEGFA	4
BP	GO:0030308	negative regulation of cell growth	5/65	188/18903	0.000470053	0.00459777	0.00298717	ACVRL1/CCN3/MINAR1/NRP1/SOX17	5
BP	GO:0061138	morphogenesis of a branching epithelium	5/65	188/18903	0.000470053	0.00459777	0.00298717	MMP14/NRP1/PDGFA/PLXND1/VEGFA	5
BP	GO:0051896	regulation of protein kinase B signaling	5/65	189/18903	0.000481557	0.00468849	0.0030461	ANGPT1/CIB1/PDGFA/PIK3CA/PTK2	5
BP	GO:0030323	respiratory tube development	5/65	191/18903	0.000505201	0.00489602	0.00318094	MMP14/PDGFA/PDGFRB/TBX4/VEGFA	5
BP	GO:0001542	ovulation from ovarian follicle	2/65	10/18903	0.000514689	0.00494242	0.00321109	MMP19/MMP2	2
BP	GO:0038007	netrin-activated signaling pathway	2/65	10/18903	0.000514689	0.00494242	0.00321109	PTK2/UNC5B	2
BP	GO:0033138	positive regulation of peptidyl-serine phosphorylation	4/65	108/18903	0.000521861	0.00498852	0.00324103	ANGPT1/PIK3CA/PTGS2/VEGFA	4
BP	GO:0050731	positive regulation of peptidyl-tyrosine phosphorylation	5/65	193/18903	0.000529709	0.00499844	0.00324748	ANGPT1/CSPG4/EPGN/NRP1/VEGFA	5
BP	GO:0010830	regulation of myotube differentiation	3/65	46/18903	0.000530029	0.00499844	0.00324748	CCN3/MMP14/XBP1	3
BP	GO:0035272	exocrine system development	3/65	46/18903	0.000530029	0.00499844	0.00324748	NRP1/PDGFA/PLXND1	3
BP	GO:0046545	development of primary female sexual characteristics	4/65	109/18903	0.000540353	0.00506863	0.00329308	MMP14/MMP19/MMP2/VEGFA	4
BP	GO:0031345	negative regulation of cell projection organization	5/65	194/18903	0.000542293	0.00506863	0.00329308	ARHGAP24/CIB1/EPHB2/MINAR1/NRP1	5
BP	GO:1904035	regulation of epithelial cell apoptotic process	4/65	110/18903	0.000559306	0.00520451	0.00338136	ANGPT1/ANGPTL4/CCL2/CD160	4
BP	GO:0045601	regulation of endothelial cell differentiation	3/65	47/18903	0.000564782	0.00523232	0.00339943	ACVRL1/JAG1/VEGFA	3
BP	GO:0007369	gastrulation	5/65	196/18903	0.000568136	0.00524031	0.00340462	APLN/FN1/MMP14/MMP2/SOX17	5
BP	GO:0008038	neuron recognition	3/65	48/18903	0.00060096	0.00551886	0.0035856	EPHB2/EPHB3/NRP1	3
BP	GO:0051056	regulation of small GTPase mediated signal transduction	6/65	305/18903	0.00062398	0.00570535	0.00370676	ARHGAP22/ARHGAP24/EPHB2/NRP1/PDGFRB/VAV2	6
BP	GO:0051216	cartilage development	5/65	201/18903	0.000636794	0.00579731	0.0037665	ACVRL1/CCN3/ECM1/EIF2AK3/TGFBI	5
BP	GO:0010720	positive regulation of cell development	6/65	307/18903	0.000645693	0.00585299	0.00380268	CIB1/EPHB2/FN1/NRP1/PLXND1/VEGFA	6
BP	GO:0001503	ossification	7/65	429/18903	0.00066132	0.00596891	0.00387799	ECM1/EIF2AK3/JAG1/MMP14/MMP2/PTGS2/PTK2	7
BP	GO:0001763	morphogenesis of a branching structure	5/65	203/18903	0.000665932	0.00598485	0.00388835	MMP14/NRP1/PDGFA/PLXND1/VEGFA	5
BP	GO:0050808	synapse organization	7/65	432/18903	0.000689041	0.00616618	0.00400616	ARHGAP22/EPHB1/EPHB2/EPHB3/NRP1/PLXND1/SRPX2	7
BP	GO:0060485	mesenchyme development	6/65	313/18903	0.000714371	0.00636578	0.00413583	ACVRL1/FN1/JAG1/NRP1/PDGFRB/PTK2	6
BP	GO:0014842	regulation of skeletal muscle satellite cell proliferation	2/65	12/18903	0.000751533	0.00661286	0.00429636	ANGPT1/EPHB1	2
BP	GO:0033629	negative regulation of cell adhesion mediated by integrin	2/65	12/18903	0.000751533	0.00661286	0.00429636	CYP1B1/JAM3	2
BP	GO:1902667	regulation of axon guidance	2/65	12/18903	0.000751533	0.00661286	0.00429636	NRP1/VEGFA	2
BP	GO:0050807	regulation of synapse organization	5/65	209/18903	0.000759366	0.00665395	0.00432306	ARHGAP22/EPHB1/EPHB2/EPHB3/SRPX2	5
BP	GO:0051897	positive regulation of protein kinase B signaling	4/65	120/18903	0.000775666	0.00676857	0.00439753	ANGPT1/PDGFA/PIK3CA/PTK2	4
BP	GO:0009612	response to mechanical stimulus	5/65	211/18903	0.000792589	0.00685932	0.00445649	MMP14/MMP2/PIK3CA/PTGS2/PTK2	5
BP	GO:0060541	respiratory system development	5/65	211/18903	0.000792589	0.00685932	0.00445649	MMP14/PDGFA/PDGFRB/TBX4/VEGFA	5
BP	GO:0048146	positive regulation of fibroblast proliferation	3/65	53/18903	0.000804045	0.00687361	0.00446577	FN1/PDGFA/PDGFRB	3
BP	GO:0048260	positive regulation of receptor-mediated endocytosis	3/65	53/18903	0.000804045	0.00687361	0.00446577	ANGPT1/APLN/VEGFA	3
BP	GO:0071622	regulation of granulocyte chemotaxis	3/65	53/18903	0.000804045	0.00687361	0.00446577	CXCL8/JAM3/PTK2	3
BP	GO:0002064	epithelial cell development	5/65	213/18903	0.000826886	0.00704025	0.00457404	COL15A1/COL18A1/COL22A1/JAG1/VEGFA	5
BP	GO:0030857	negative regulation of epithelial cell differentiation	3/65	54/18903	0.000849261	0.0071847	0.00466789	ACVRL1/JAG1/VEGFA	3
BP	GO:0071675	regulation of mononuclear cell migration	4/65	123/18903	0.000850685	0.0071847	0.00466789	CCL2/CCN3/ECM1/PTK2	4
BP	GO:0050803	regulation of synapse structure or activity	5/65	215/18903	0.000862281	0.00725351	0.00471259	ARHGAP22/EPHB1/EPHB2/EPHB3/SRPX2	5
BP	GO:0046660	female sex differentiation	4/65	124/18903	0.00087679	0.00734617	0.0047728	MMP14/MMP19/MMP2/VEGFA	4
BP	GO:0048012	hepatocyte growth factor receptor signaling pathway	2/65	13/18903	0.000886206	0.00736637	0.00478592	ESM1/NRP1	2
BP	GO:0097475	motor neuron migration	2/65	13/18903	0.000886206	0.00736637	0.00478592	NRP1/VEGFA	2
BP	GO:0010811	positive regulation of cell-substrate adhesion	4/65	125/18903	0.000903455	0.00748018	0.00485986	CIB1/FN1/NRP1/VEGFA	4
BP	GO:0001954	positive regulation of cell-matrix adhesion	3/65	56/18903	0.000944467	0.00772846	0.00502117	CIB1/NRP1/VEGFA	3
BP	GO:0021545	cranial nerve development	3/65	56/18903	0.000944467	0.00772846	0.00502117	EPHB1/EPHB2/NRP1	3
BP	GO:0043551	regulation of phosphatidylinositol 3-kinase activity	3/65	56/18903	0.000944467	0.00772846	0.00502117	PDGFRB/PTK2/VAV2	3
BP	GO:0001704	formation of primary germ layer	4/65	127/18903	0.000958493	0.00781284	0.00507599	FN1/MMP14/MMP2/SOX17	4
BP	GO:0008347	glial cell migration	3/65	57/18903	0.000994501	0.00807504	0.00524634	CCL2/CSPG4/MMP14	3
BP	GO:0060562	epithelial tube morphogenesis	6/65	335/18903	0.00101587	0.00818675	0.00531892	ACVRL1/MMP14/NRP1/PLXND1/SOX17/VEGFA	6
BP	GO:0014841	skeletal muscle satellite cell proliferation	2/65	14/18903	0.00103162	0.00818675	0.00531892	ANGPT1/EPHB1	2
BP	GO:0022038	corpus callosum development	2/65	14/18903	0.00103162	0.00818675	0.00531892	EPHB2/EPHB3	2
BP	GO:0035791	platelet-derived growth factor receptor-beta signaling pathway	2/65	14/18903	0.00103162	0.00818675	0.00531892	PDGFA/PDGFRB	2
BP	GO:0050930	induction of positive chemotaxis	2/65	14/18903	0.00103162	0.00818675	0.00531892	CXCL8/VEGFA	2
BP	GO:1902287	semaphorin-plexin signaling pathway involved in axon guidance	2/65	14/18903	0.00103162	0.00818675	0.00531892	NRP1/PLXND1	2
BP	GO:0071621	granulocyte chemotaxis	4/65	130/18903	0.00104542	0.00820956	0.00533374	CCL2/CXCL8/JAM3/PTK2	4
BP	GO:0060997	dendritic spine morphogenesis	3/65	58/18903	0.00104618	0.00820956	0.00533374	EPHB1/EPHB2/EPHB3	3
BP	GO:0032103	positive regulation of response to external stimulus	7/65	464/18903	0.0010462	0.00820956	0.00533374	CD160/CXCL8/NRP1/PDGFRB/PTGS2/PTK2/VEGFA	7
BP	GO:0050867	positive regulation of cell activation	7/65	467/18903	0.00108601	0.00849028	0.00551612	CCL2/CD160/EPHB2/MMP14/PDGFRB/PIK3CA/XBP1	7
BP	GO:0002090	regulation of receptor internalization	3/65	59/18903	0.00109954	0.00850119	0.00552321	ANGPT1/APLN/VEGFA	3
BP	GO:0007566	embryo implantation	3/65	59/18903	0.00109954	0.00850119	0.00552321	MMP2/PTGS2/VEGFA	3
BP	GO:0010574	regulation of vascular endothelial growth factor production	3/65	59/18903	0.00109954	0.00850119	0.00552321	CYP1B1/EIF2AK3/PTGS2	3
BP	GO:0001101	response to acid chemical	4/65	133/18903	0.00113774	0.00873239	0.00567342	MMP2/PIK3CA/VEGFA/XBP1	4
BP	GO:0030168	platelet activation	4/65	133/18903	0.00113774	0.00873239	0.00567342	FN1/PDGFA/PIK3CA/VAV2	4
BP	GO:0002011	morphogenesis of an epithelial sheet	3/65	60/18903	0.00115458	0.00882938	0.00573643	ACVRL1/ARHGAP24/JAG1	3
BP	GO:0050769	positive regulation of neurogenesis	5/65	231/18903	0.00118761	0.00885713	0.00575446	EPHB2/FN1/NRP1/PLXND1/VEGFA	5
BP	GO:0010832	negative regulation of myotube differentiation	2/65	15/18903	0.00118769	0.00885713	0.00575446	CCN3/XBP1	2
BP	GO:0014857	regulation of skeletal muscle cell proliferation	2/65	15/18903	0.00118769	0.00885713	0.00575446	ANGPT1/EPHB1	2
BP	GO:0021554	optic nerve development	2/65	15/18903	0.00118769	0.00885713	0.00575446	EPHB1/EPHB2	2
BP	GO:0032488	Cdc42 protein signal transduction	2/65	15/18903	0.00118769	0.00885713	0.00575446	NRP1/RHOJ	2
BP	GO:0045579	positive regulation of B cell differentiation	2/65	15/18903	0.00118769	0.00885713	0.00575446	MMP14/XBP1	2
BP	GO:0090280	positive regulation of calcium ion import	2/65	15/18903	0.00118769	0.00885713	0.00575446	CCL2/PDGFRB	2
BP	GO:1900024	regulation of substrate adhesion-dependent cell spreading	3/65	61/18903	0.00121133	0.00900152	0.00584828	CIB1/NRP1/PTK2	3
BP	GO:0019216	regulation of lipid metabolic process	6/65	347/18903	0.00121712	0.00901272	0.00585555	PANK2/PDGFA/PDGFRB/PTGS2/PTK2/VAV2	6
BP	GO:0007163	establishment or maintenance of cell polarity	5/65	234/18903	0.00125751	0.00927914	0.00602864	AMOTL1/EPHB1/JAM3/PTK2/RHOJ	5
BP	GO:1904019	epithelial cell apoptotic process	4/65	137/18903	0.00126955	0.00933522	0.00606508	ANGPT1/ANGPTL4/CCL2/CD160	4
BP	GO:0031346	positive regulation of cell projection organization	6/65	352/18903	0.00130948	0.00959522	0.006234	EPHB2/FN1/NRP1/PIK3CA/PLXND1/VEGFA	6
BP	GO:0010573	vascular endothelial growth factor production	3/65	63/18903	0.00133005	0.00971214	0.00630996	CYP1B1/EIF2AK3/PTGS2	3
BP	GO:0021535	cell migration in hindbrain	2/65	16/18903	0.00135435	0.00978763	0.00635901	EPHB1/EPHB2	2
BP	GO:0060841	venous blood vessel development	2/65	16/18903	0.00135435	0.00978763	0.00635901	ACVRL1/VEGFA	2
BP	GO:1902285	semaphorin-plexin signaling pathway involved in neuron projection guidance	2/65	16/18903	0.00135435	0.00978763	0.00635901	NRP1/PLXND1	2
BP	GO:0048813	dendrite morphogenesis	4/65	140/18903	0.00137518	0.0099041	0.00643468	EPHB1/EPHB2/EPHB3/NRP1	4
CC	GO:0062023	collagen-containing extracellular matrix	12/65	433/19869	1.39783e-08	1.84514e-06	1.42726e-06	ANGPT1/ANGPTL4/CCN3/COL15A1/COL18A1/CSPG4/ECM1/FN1/MMP2/PXDN/SRPX2/TGFBI	12
CC	GO:0005604	basement membrane	5/65	99/19869	1.808e-05	0.00119328	0.000923033	COL15A1/COL18A1/FN1/PXDN/TGFBI	5
CC	GO:0031258	lamellipodium membrane	3/65	22/19869	4.92238e-05	0.0017572	0.00135924	CSPG4/FAP/PLXND1	3
CC	GO:0005925	focal adhesion	8/65	422/19869	6.78408e-05	0.0017572	0.00135924	ARHGAP22/ARHGAP24/CSPG4/FAP/MMP14/NRP1/PDGFRB/PTK2	8
CC	GO:0005788	endoplasmic reticulum lumen	7/65	312/19869	7.02483e-05	0.0017572	0.00135924	COL15A1/COL18A1/COL22A1/ERAP1/FN1/PDGFA/PTGS2	7
CC	GO:0030055	cell-substrate junction	8/65	432/19869	7.98729e-05	0.0017572	0.00135924	ARHGAP22/ARHGAP24/CSPG4/FAP/MMP14/NRP1/PDGFRB/PTK2	8
CC	GO:0030027	lamellipodium	5/65	203/19869	0.000532364	0.00834052	0.0064516	CIB1/CSPG4/FAP/PIK3CA/PLXND1	5
CC	GO:0045177	apical part of cell	7/65	435/19869	0.000535444	0.00834052	0.0064516	CIB1/CSPG4/ENPEP/FAP/FN1/JAG1/PDGFRB	7
CC	GO:0002116	semaphorin receptor complex	2/65	11/19869	0.000568672	0.00834052	0.0064516	NRP1/PLXND1	2
MF	GO:0070851	growth factor receptor binding	9/65	140/18432	1.44701e-09	2.54674e-07	1.75165e-07	ECM1/EPGN/ERAP1/ESM1/PDCL3/PDGFA/PDGFRB/VAV2/VEGFA	9
MF	GO:0005178	integrin binding	8/65	156/18432	7.37454e-08	6.48959e-06	4.46354e-06	CCN3/ESM1/FAP/FN1/JAM3/MMP14/PTK2/TGFBI	8
MF	GO:0005201	extracellular matrix structural constituent	8/65	173/18432	1.63922e-07	9.61673e-06	6.61438e-06	COL15A1/COL18A1/COL22A1/ECM1/FN1/PXDN/SRPX2/TGFBI	8
MF	GO:0019199	transmembrane receptor protein kinase activity	6/65	79/18432	3.45234e-07	1.51903e-05	1.04479e-05	ACVRL1/EPHB1/EPHB2/EPHB3/NRP1/PDGFRB	6
MF	GO:0070006	metalloaminopeptidase activity	4/65	26/18432	1.9861e-06	6.43218e-05	4.42405e-05	ANPEP/ENPEP/ERAP1/MMP14	4
MF	GO:0004714	transmembrane receptor protein tyrosine kinase activity	5/65	60/18432	2.19279e-06	6.43218e-05	4.42405e-05	EPHB1/EPHB2/EPHB3/NRP1/PDGFRB	5
MF	GO:0019838	growth factor binding	6/65	132/18432	7.03074e-06	0.000159735	0.000109866	ACVRL1/NRP1/PDGFA/PDGFRB/PXDN/SRPX2	6
MF	GO:0048018	receptor ligand activity	10/65	491/18432	7.90273e-06	0.000159735	0.000109866	ADM2/APLN/CCL2/CCN3/CXCL8/EPGN/JAG1/PDGFA/TYMP/VEGFA	10
MF	GO:0030546	signaling receptor activator activity	10/65	498/18432	8.94258e-06	0.000159735	0.000109866	ADM2/APLN/CCL2/CCN3/CXCL8/EPGN/JAG1/PDGFA/TYMP/VEGFA	10
MF	GO:0004713	protein tyrosine kinase activity	6/65	138/18432	9.07586e-06	0.000159735	0.000109866	EPHB1/EPHB2/EPHB3/NRP1/PDGFRB/PTK2	6
MF	GO:0004177	aminopeptidase activity	4/65	39/18432	1.05574e-05	0.000168919	0.000116182	ANPEP/ENPEP/ERAP1/MMP14	4
MF	GO:0005161	platelet-derived growth factor receptor binding	3/65	14/18432	1.48193e-05	0.000217349	0.000149493	PDGFA/PDGFRB/VEGFA	3
MF	GO:0008083	growth factor activity	6/65	162/18432	2.26089e-05	0.00030609	0.000210529	CCN3/EPGN/JAG1/PDGFA/TYMP/VEGFA	6
MF	GO:0008238	exopeptidase activity	5/65	98/18432	2.45976e-05	0.000309227	0.000212686	ANPEP/ENPEP/ERAP1/FAP/MMP14	5
MF	GO:0005005	transmembrane-ephrin receptor activity	3/65	17/18432	2.74756e-05	0.000322381	0.000221733	EPHB1/EPHB2/EPHB3	3
MF	GO:0005003	ephrin receptor activity	3/65	19/18432	3.89558e-05	0.000428514	0.000294732	EPHB1/EPHB2/EPHB3	3
MF	GO:0050840	extracellular matrix binding	4/65	56/18432	4.50718e-05	0.000448462	0.000308452	ECM1/PXDN/TGFBI/VEGFA	4
MF	GO:0008237	metallopeptidase activity	6/65	184/18432	4.62178e-05	0.000448462	0.000308452	ANPEP/ENPEP/ERAP1/MMP14/MMP19/MMP2	6
MF	GO:0005126	cytokine receptor binding	7/65	273/18432	4.84135e-05	0.000448462	0.000308452	CCL2/CXCL8/ECM1/ERAP1/PDCL3/PXDN/VEGFA	7
MF	GO:0008235	metalloexopeptidase activity	4/65	66/18432	8.61372e-05	0.000758008	0.000521357	ANPEP/ENPEP/ERAP1/MMP14	4
MF	GO:0008201	heparin binding	5/65	171/18432	0.000341491	0.00286202	0.00196849	CCN3/CXCL8/FN1/NRP1/VEGFA	5
MF	GO:0015026	coreceptor activity	3/65	48/18432	0.000646394	0.00504906	0.00347274	CSPG4/NRP1/RAMP1	3
MF	GO:0048407	platelet-derived growth factor binding	2/65	11/18432	0.000659821	0.00504906	0.00347274	PDGFA/PDGFRB	2
MF	GO:0017154	semaphorin receptor activity	2/65	12/18432	0.000789984	0.00579322	0.00398457	NRP1/PLXND1	2
MF	GO:0043560	insulin receptor substrate binding	2/65	13/18432	0.000931495	0.00655773	0.0045104	NCL/PIK3CA	2
MF	GO:0005172	vascular endothelial growth factor receptor binding	2/65	14/18432	0.00108427	0.00733971	0.00504824	PDCL3/VEGFA	2
MF	GO:0005539	glycosaminoglycan binding	5/65	237/18432	0.00148599	0.00968645	0.00666233	CCN3/CXCL8/FN1/NRP1/VEGFA	5

## Sheet: Cluster 3
ONTOLOGY	ID	Description	GeneRatio	BgRatio	pvalue	p.adjust	qvalue	geneID	Count
BP	GO:0045765	regulation of angiogenesis	22/72	349/18903	2.88734e-21	5.54961e-18	3.50017e-18	AGGF1/CEMIP2/COL4A2/DAB2IP/EMC10/FGF1/FGF18/FOXC1/HIF1A/HSPG2/HTATIP2/ITGA5/LEP/MYDGF/NF1/NINJ1/PDCD10/PRKCA/PRKD1/SERPINE1/ZC3H12A/ZNF304	22
BP	GO:1901342	regulation of vasculature development	22/72	355/18903	4.18522e-21	5.54961e-18	3.50017e-18	AGGF1/CEMIP2/COL4A2/DAB2IP/EMC10/FGF1/FGF18/FOXC1/HIF1A/HSPG2/HTATIP2/ITGA5/LEP/MYDGF/NF1/NINJ1/PDCD10/PRKCA/PRKD1/SERPINE1/ZC3H12A/ZNF304	22
BP	GO:0050673	epithelial cell proliferation	24/72	481/18903	7.90355e-21	6.98674e-18	4.40658e-18	AGGF1/AIMP1/CAV1/COL8A1/COL8A2/DAB2IP/EGF/EGFL7/EMC10/FGF1/FGF9/HIF1A/LEP/MED1/MYDGF/NF1/NRP2/PDCD10/PRKCA/PRKD1/PRKX/RBPJ/SCG2/ZNF304	24
BP	GO:0043542	endothelial cell migration	19/72	281/18903	5.89426e-19	3.90789e-16	2.46473e-16	ATP5F1B/BCAS3/DAB2IP/EDN2/EGF/EMC10/FGF1/FGF18/HIF1A/MYH9/NF1/NRP2/NUS1/PDCD10/PRKCA/PRKD1/PRKX/SCG2/ZC3H12A	19
BP	GO:0050678	regulation of epithelial cell proliferation	21/72	414/18903	2.36655e-18	1.25522e-15	7.91673e-16	AGGF1/AIMP1/CAV1/DAB2IP/EGF/EGFL7/EMC10/FGF1/FGF9/HIF1A/LEP/MED1/MYDGF/NF1/NRP2/PDCD10/PRKCA/PRKD1/RBPJ/SCG2/ZNF304	21
BP	GO:0001935	endothelial cell proliferation	16/72	199/18903	3.03774e-17	1.34268e-14	8.46836e-15	AGGF1/AIMP1/CAV1/EGF/EGFL7/EMC10/HIF1A/LEP/MYDGF/NF1/NRP2/PDCD10/PRKCA/PRKD1/PRKX/SCG2	16
BP	GO:0010631	epithelial cell migration	19/72	366/18903	8.22513e-17	3.11615e-14	1.96537e-14	ATP5F1B/BCAS3/DAB2IP/EDN2/EGF/EMC10/FGF1/FGF18/HIF1A/MYH9/NF1/NRP2/NUS1/PDCD10/PRKCA/PRKD1/PRKX/SCG2/ZC3H12A	19
BP	GO:0090132	epithelium migration	19/72	369/18903	9.56485e-17	3.17075e-14	1.99981e-14	ATP5F1B/BCAS3/DAB2IP/EDN2/EGF/EMC10/FGF1/FGF18/HIF1A/MYH9/NF1/NRP2/NUS1/PDCD10/PRKCA/PRKD1/PRKX/SCG2/ZC3H12A	19
BP	GO:0090130	tissue migration	19/72	374/18903	1.2264e-16	3.61381e-14	2.27925e-14	ATP5F1B/BCAS3/DAB2IP/EDN2/EGF/EMC10/FGF1/FGF18/HIF1A/MYH9/NF1/NRP2/NUS1/PDCD10/PRKCA/PRKD1/PRKX/SCG2/ZC3H12A	19
BP	GO:0050679	positive regulation of epithelial cell proliferation	16/72	224/18903	2.01853e-16	5.35315e-14	3.37626e-14	AGGF1/EGF/EGFL7/EMC10/FGF1/FGF9/HIF1A/MED1/MYDGF/NF1/NRP2/PRKCA/PRKD1/RBPJ/SCG2/ZNF304	16
BP	GO:0001936	regulation of endothelial cell proliferation	15/72	183/18903	2.45782e-16	5.92558e-14	3.7373e-14	AGGF1/AIMP1/CAV1/EGF/EGFL7/EMC10/HIF1A/LEP/MYDGF/NF1/NRP2/PDCD10/PRKCA/PRKD1/SCG2	15
BP	GO:0001667	ameboidal-type cell migration	20/72	492/18903	1.23961e-15	2.73954e-13	1.72784e-13	AMOTL2/ATP5F1B/BCAS3/DAB2IP/EDN2/EGF/EMC10/FGF1/FGF18/HIF1A/MYH9/NF1/NRP2/NUS1/PDCD10/PRKCA/PRKD1/PRKX/SCG2/ZC3H12A	20
BP	GO:0010594	regulation of endothelial cell migration	15/72	230/18903	7.49751e-15	1.52949e-12	9.64659e-13	ATP5F1B/BCAS3/DAB2IP/EGF/EMC10/FGF1/FGF18/HIF1A/NF1/NRP2/NUS1/PDCD10/PRKCA/PRKD1/ZC3H12A	15
BP	GO:0010595	positive regulation of endothelial cell migration	12/72	131/18903	7.93161e-14	1.50247e-11	9.47619e-12	ATP5F1B/BCAS3/EGF/EMC10/FGF1/FGF18/HIF1A/NRP2/NUS1/PRKCA/PRKD1/ZC3H12A	12
BP	GO:0045766	positive regulation of angiogenesis	13/72	187/18903	2.43258e-13	3.88693e-11	2.45151e-11	AGGF1/EMC10/FGF1/FGF18/HIF1A/ITGA5/MYDGF/NINJ1/PRKCA/PRKD1/SERPINE1/ZC3H12A/ZNF304	13
BP	GO:1904018	positive regulation of vasculature development	13/72	187/18903	2.43258e-13	3.88693e-11	2.45151e-11	AGGF1/EMC10/FGF1/FGF18/HIF1A/ITGA5/MYDGF/NINJ1/PRKCA/PRKD1/SERPINE1/ZC3H12A/ZNF304	13
BP	GO:0010632	regulation of epithelial cell migration	15/72	292/18903	2.49162e-13	3.88693e-11	2.45151e-11	ATP5F1B/BCAS3/DAB2IP/EGF/EMC10/FGF1/FGF18/HIF1A/NF1/NRP2/NUS1/PDCD10/PRKCA/PRKD1/ZC3H12A	15
BP	GO:0001938	positive regulation of endothelial cell proliferation	11/72	115/18903	5.74157e-13	8.45925e-11	5.3353e-11	AGGF1/EGF/EGFL7/EMC10/HIF1A/MYDGF/NF1/NRP2/PRKCA/PRKD1/SCG2	11
BP	GO:0010634	positive regulation of epithelial cell migration	12/72	176/18903	2.75169e-12	3.84078e-10	2.4224e-10	ATP5F1B/BCAS3/EGF/EMC10/FGF1/FGF18/HIF1A/NRP2/NUS1/PRKCA/PRKD1/ZC3H12A	12
BP	GO:0048010	vascular endothelial growth factor receptor signaling pathway	8/72	58/18903	4.8872e-11	6.48043e-09	4.08724e-09	DAB2IP/FGF18/FGF9/FOXC1/HIF1A/ITGA5/MAPK14/PRKD1	8
BP	GO:0042060	wound healing	15/72	442/18903	9.21546e-11	1.16378e-08	7.34004e-09	ACTG1/ANXA2/CAV1/FGF1/FLNA/HIF1A/ITGA5/MAPK14/MCAM/MYH9/NF1/PDCD10/PRKCA/SERPINE1/TNFRSF12A	15
BP	GO:0007229	integrin-mediated signaling pathway	9/72	113/18903	4.38451e-10	5.28533e-08	3.33349e-08	ADAM15/CCN2/FLNA/ITGA5/ITGAV/MYH9/PRKD1/THY1/ZNF304	9
BP	GO:0030099	myeloid cell differentiation	13/72	407/18903	3.96201e-09	4.56837e-07	2.8813e-07	ANXA2/CASP8/EPAS1/FLNA/HIF1A/MAPK14/MED1/MYH9/NF1/PKNOX1/PRKCA/PRKX/RBPJ	13
BP	GO:0001890	placenta development	9/72	150/18903	5.44944e-09	6.02163e-07	3.79788e-07	BSG/CASP8/EPAS1/HIF1A/LEP/MAPK14/MED1/PLCD3/RBPJ	9
BP	GO:0031589	cell-substrate adhesion	12/72	369/18903	1.37317e-08	1.45666e-06	9.18725e-07	ACTG1/ADAM15/BCAS3/CCN2/COL8A1/FLNA/ITGA5/ITGAV/NF1/PRKX/SERPINE1/THY1	12
BP	GO:0051170	import into nucleus	9/72	169/18903	1.54812e-08	1.57908e-06	9.95933e-07	FGF9/FLNA/HTATIP2/LEP/MAPK14/MED1/NF1/PRKD1/ZC3H12A	9
BP	GO:0043534	blood vessel endothelial cell migration	9/72	177/18903	2.31439e-08	2.27324e-06	1.43375e-06	ATP5F1B/FGF18/HIF1A/MYH9/NF1/NUS1/PDCD10/PRKCA/PRKD1	9
BP	GO:0048771	tissue remodeling	9/72	179/18903	2.55127e-08	2.41641e-06	1.52405e-06	CAV1/EPAS1/FLNA/FOXC1/HIF1A/LEP/NF1/PRKCA/RBPJ	9
BP	GO:0043410	positive regulation of MAPK cascade	13/72	496/18903	4.12821e-08	3.77518e-06	2.38103e-06	ACKR3/CCN2/DAB2IP/EGF/FGF1/FGF18/LEP/MYDGF/NOX1/PDCD10/PRKCA/SHC1/ZC3H12A	13
BP	GO:0042306	regulation of protein import into nucleus	6/72	59/18903	9.48569e-08	8.38535e-06	5.28869e-06	FLNA/LEP/MAPK14/NF1/PRKD1/ZC3H12A	6
BP	GO:0043535	regulation of blood vessel endothelial cell migration	8/72	150/18903	1.01546e-07	8.68708e-06	5.47899e-06	ATP5F1B/FGF18/HIF1A/NF1/NUS1/PDCD10/PRKCA/PRKD1	8
BP	GO:0030947	regulation of vascular endothelial growth factor receptor signaling pathway	5/72	33/18903	1.52064e-07	1.26023e-05	7.94834e-06	DAB2IP/FGF18/FGF9/HIF1A/ITGA5	5
BP	GO:0010810	regulation of cell-substrate adhesion	9/72	222/18903	1.61948e-07	1.30147e-05	8.20847e-06	ACTG1/ADAM15/BCAS3/COL8A1/FLNA/ITGA5/NF1/SERPINE1/THY1	9
BP	GO:0006606	protein import into nucleus	8/72	165/18903	2.11714e-07	1.65137e-05	1.04153e-05	FGF9/FLNA/LEP/MAPK14/MED1/NF1/PRKD1/ZC3H12A	8
BP	GO:0007160	cell-matrix adhesion	9/72	238/18903	2.91937e-07	2.21205e-05	1.39515e-05	ACTG1/ADAM15/BCAS3/CCN2/ITGA5/ITGAV/NF1/SERPINE1/THY1	9
BP	GO:0030198	extracellular matrix organization	10/72	318/18903	3.35923e-07	2.47463e-05	1.56076e-05	ADAM15/ANXA2/CAV1/CCN2/COL4A2/COL8A1/COL8A2/FOXC1/NF1/NOX1	10
BP	GO:0043062	extracellular structure organization	10/72	319/18903	3.45752e-07	2.4782e-05	1.56302e-05	ADAM15/ANXA2/CAV1/CCN2/COL4A2/COL8A1/COL8A2/FOXC1/NF1/NOX1	10
BP	GO:0045229	external encapsulating structure organization	10/72	321/18903	3.66172e-07	2.53548e-05	1.59914e-05	ADAM15/ANXA2/CAV1/CCN2/COL4A2/COL8A1/COL8A2/FOXC1/NF1/NOX1	10
BP	GO:0035924	cellular response to vascular endothelial growth factor stimulus	6/72	74/18903	3.72865e-07	2.53548e-05	1.59914e-05	DAB2IP/FOXC1/MAPK14/NRP2/NUS1/PRKD1	6
BP	GO:0043536	positive regulation of blood vessel endothelial cell migration	6/72	75/18903	4.04076e-07	2.67116e-05	1.68471e-05	ATP5F1B/FGF18/HIF1A/NUS1/PRKCA/PRKD1	6
BP	GO:0042307	positive regulation of protein import into nucleus	5/72	40/18903	4.12962e-07	2.67116e-05	1.68471e-05	FLNA/LEP/MAPK14/PRKD1/ZC3H12A	5
BP	GO:0030949	positive regulation of vascular endothelial growth factor receptor signaling pathway	4/72	17/18903	4.43468e-07	2.80019e-05	1.76609e-05	FGF18/FGF9/HIF1A/ITGA5	4
BP	GO:0030324	lung development	8/72	187/18903	5.50414e-07	3.35216e-05	2.11422e-05	CCN2/EDN2/EPAS1/FGF1/FGF18/FGF9/RBPJ/YWHAZ	8
BP	GO:0032386	regulation of intracellular transport	10/72	336/18903	5.56165e-07	3.35216e-05	2.11422e-05	ANXA2/BCAS3/FLNA/LEP/MAPK14/NF1/NUS1/PDCD10/PRKD1/ZC3H12A	10
BP	GO:0070371	ERK1 and ERK2 cascade	10/72	340/18903	6.19542e-07	3.63379e-05	2.29185e-05	ACKR3/CCN2/DAB2IP/EGF/FGF1/FGF18/ITGAV/PRKCA/SHC1/YWHAZ	10
BP	GO:0001503	ossification	11/72	429/18903	6.30295e-07	3.63379e-05	2.29185e-05	ATP5F1B/CCN2/FGF18/FGF9/FOXC1/HIF1A/LEP/MAPK14/NF1/PRKD1/RBPJ	11
BP	GO:0030323	respiratory tube development	8/72	191/18903	6.46215e-07	3.6463e-05	2.29974e-05	CCN2/EDN2/EPAS1/FGF1/FGF18/FGF9/RBPJ/YWHAZ	8
BP	GO:0032388	positive regulation of intracellular transport	8/72	199/18903	8.81192e-07	4.86859e-05	3.07064e-05	ANXA2/BCAS3/FLNA/LEP/MAPK14/PDCD10/PRKD1/ZC3H12A	8
BP	GO:0001892	embryonic placenta development	6/72	87/18903	9.77603e-07	5.29102e-05	3.33708e-05	CASP8/EPAS1/HIF1A/MED1/PLCD3/RBPJ	6
BP	GO:0038084	vascular endothelial growth factor signaling pathway	5/72	50/18903	1.29101e-06	6.84754e-05	4.31878e-05	DAB2IP/FOXC1/NRP2/NUS1/PRKD1	5
BP	GO:0060541	respiratory system development	8/72	211/18903	1.36877e-06	7.1176e-05	4.48911e-05	CCN2/EDN2/EPAS1/FGF1/FGF18/FGF9/RBPJ/YWHAZ	8
BP	GO:2001233	regulation of apoptotic signaling pathway	10/72	374/18903	1.46851e-06	7.48938e-05	4.72359e-05	ACKR3/CAV1/DAB2IP/HIF1A/ITGAV/NF1/NOX1/SCG2/SERPINE1/TNFRSF12A	10
BP	GO:0002573	myeloid leukocyte differentiation	8/72	218/18903	1.74758e-06	8.74449e-05	5.5152e-05	ANXA2/CASP8/MAPK14/MED1/MYH9/NF1/PRKCA/RBPJ	8
BP	GO:0001654	eye development	10/72	388/18903	2.04215e-06	9.89335e-05	6.23979e-05	CLIC4/COL8A1/COL8A2/FGF9/FOXC1/HIF1A/MED1/NF1/PKNOX1/THY1	10
BP	GO:0050878	regulation of body fluid levels	10/72	390/18903	2.13827e-06	9.89335e-05	6.23979e-05	ACTG1/ANXA2/CAV1/FLNA/HIF1A/MAPK14/MED1/MYH9/PRKCA/SERPINE1	10
BP	GO:0097191	extrinsic apoptotic signaling pathway	8/72	224/18903	2.14007e-06	9.89335e-05	6.23979e-05	CASP8/CAV1/DAB2IP/ITGAV/NF1/SCG2/SERPINE1/TNFRSF12A	8
BP	GO:0007596	blood coagulation	8/72	225/18903	2.21228e-06	9.89335e-05	6.23979e-05	ACTG1/ANXA2/CAV1/FLNA/MAPK14/MYH9/PRKCA/SERPINE1	8
BP	GO:0033157	regulation of intracellular protein transport	8/72	225/18903	2.21228e-06	9.89335e-05	6.23979e-05	BCAS3/FLNA/LEP/MAPK14/NF1/PDCD10/PRKD1/ZC3H12A	8
BP	GO:0090316	positive regulation of intracellular protein transport	7/72	157/18903	2.23386e-06	9.89335e-05	6.23979e-05	BCAS3/FLNA/LEP/MAPK14/PDCD10/PRKD1/ZC3H12A	7
BP	GO:0150063	visual system development	10/72	392/18903	2.23831e-06	9.89335e-05	6.23979e-05	CLIC4/COL8A1/COL8A2/FGF9/FOXC1/HIF1A/MED1/NF1/PKNOX1/THY1	10
BP	GO:0048880	sensory system development	10/72	398/18903	2.56334e-06	0.000109645	6.91537e-05	CLIC4/COL8A1/COL8A2/FGF9/FOXC1/HIF1A/MED1/NF1/PKNOX1/THY1	10
BP	GO:0050900	leukocyte migration	10/72	398/18903	2.56334e-06	0.000109645	6.91537e-05	AIMP1/BSG/EDN2/LEP/MYH9/NF1/NINJ1/SCG2/SERPINE1/THY1	10
BP	GO:0050817	coagulation	8/72	230/18903	2.60523e-06	0.000109668	6.91681e-05	ACTG1/ANXA2/CAV1/FLNA/MAPK14/MYH9/PRKCA/SERPINE1	8
BP	GO:0007599	hemostasis	8/72	231/18903	2.69055e-06	0.00011149	7.03172e-05	ACTG1/ANXA2/CAV1/FLNA/MAPK14/MYH9/PRKCA/SERPINE1	8
BP	GO:0060326	cell chemotaxis	9/72	319/18903	3.31963e-06	0.000135441	8.54233e-05	ACKR3/BSG/EDN2/FGF1/FGF18/NINJ1/PRKD1/SCG2/SERPINE1	9
BP	GO:0046822	regulation of nucleocytoplasmic transport	6/72	109/18903	3.67045e-06	0.000147485	9.30199e-05	FLNA/LEP/MAPK14/NF1/PRKD1/ZC3H12A	6
BP	GO:0046824	positive regulation of nucleocytoplasmic transport	5/72	62/18903	3.80568e-06	0.000150637	9.50075e-05	FLNA/LEP/MAPK14/PRKD1/ZC3H12A	5
BP	GO:0006913	nucleocytoplasmic transport	9/72	329/18903	4.26716e-06	0.000164007	0.00010344	FGF9/FLNA/HTATIP2/LEP/MAPK14/MED1/NF1/PRKD1/ZC3H12A	9
BP	GO:0051169	nuclear transport	9/72	329/18903	4.26716e-06	0.000164007	0.00010344	FGF9/FLNA/HTATIP2/LEP/MAPK14/MED1/NF1/PRKD1/ZC3H12A	9
BP	GO:0050680	negative regulation of epithelial cell proliferation	7/72	176/18903	4.76351e-06	0.000180469	0.000113823	AIMP1/CAV1/DAB2IP/MED1/NF1/PDCD10/SCG2	7
BP	GO:0070482	response to oxygen levels	9/72	337/18903	5.18443e-06	0.000193649	0.000122136	ADAM15/CAV1/CCN2/EPAS1/HIF1A/LEP/NF1/NOX1/RBPJ	9
BP	GO:0043010	camera-type eye development	9/72	340/18903	5.5696e-06	0.000205147	0.000129387	CLIC4/COL8A1/COL8A2/FOXC1/HIF1A/MED1/NF1/PKNOX1/THY1	9
BP	GO:1905952	regulation of lipid localization	7/72	185/18903	6.61224e-06	0.000240215	0.000151505	ANXA2/CAV1/EGF/ITGAV/LEP/NUS1/ZC3H12A	7
BP	GO:0043405	regulation of MAP kinase activity	7/72	186/18903	6.85016e-06	0.000245495	0.000154835	CAV1/DAB2IP/EGF/FGF1/FGF18/NF1/PDCD10	7
BP	GO:0001952	regulation of cell-matrix adhesion	6/72	125/18903	8.10458e-06	0.000286578	0.000180746	ACTG1/ADAM15/BCAS3/NF1/SERPINE1/THY1	6
BP	GO:0032874	positive regulation of stress-activated MAPK cascade	6/72	130/18903	1.01508e-05	0.000354208	0.000223401	CCN2/DAB2IP/LEP/NOX1/PDCD10/ZC3H12A	6
BP	GO:0001937	negative regulation of endothelial cell proliferation	5/72	76/18903	1.04256e-05	0.000359072	0.000226469	AIMP1/CAV1/NF1/PDCD10/SCG2	5
BP	GO:0070304	positive regulation of stress-activated protein kinase signaling cascade	6/72	132/18903	1.10781e-05	0.000376656	0.000237559	CCN2/DAB2IP/LEP/NOX1/PDCD10/ZC3H12A	6
BP	GO:1900180	regulation of protein localization to nucleus	6/72	135/18903	1.25967e-05	0.000422866	0.000266704	FLNA/LEP/MAPK14/NF1/PRKD1/ZC3H12A	6
BP	GO:0001570	vasculogenesis	5/72	81/18903	1.42469e-05	0.000456247	0.000287757	ACKR3/AGGF1/CAV1/EGFL7/ITGAV	5
BP	GO:0032371	regulation of sterol transport	5/72	81/18903	1.42469e-05	0.000456247	0.000287757	ANXA2/CAV1/EGF/LEP/NUS1	5
BP	GO:0032374	regulation of cholesterol transport	5/72	81/18903	1.42469e-05	0.000456247	0.000287757	ANXA2/CAV1/EGF/LEP/NUS1	5
BP	GO:0045785	positive regulation of cell adhesion	10/72	484/18903	1.42792e-05	0.000456247	0.000287757	ADGRG1/CAV1/COL8A1/FLNA/ITGA5/ITGAV/LEP/PRKCA/SHB/THY1	10
BP	GO:0051222	positive regulation of protein transport	8/72	294/18903	1.57248e-05	0.000496456	0.000313118	BCAS3/FLNA/HIF1A/LEP/MAPK14/PDCD10/PRKD1/ZC3H12A	8
BP	GO:0001953	negative regulation of cell-matrix adhesion	4/72	40/18903	1.59384e-05	0.000497277	0.000313636	ADAM15/BCAS3/NF1/SERPINE1	4
BP	GO:0050999	regulation of nitric-oxide synthase activity	4/72	42/18903	1.94087e-05	0.000598509	0.000377483	CAV1/HIF1A/LEP/NUS1	4
BP	GO:0021700	developmental maturation	8/72	304/18903	2.00014e-05	0.000601485	0.00037936	DAB2IP/EPAS1/HIF1A/LEP/NF1/RBPJ/SHB/YWHAZ	8
BP	GO:0019915	lipid storage	5/72	87/18903	2.01856e-05	0.000601485	0.00037936	CAV1/ITGAV/LEP/RNF213/ZC3H12A	5
BP	GO:1900182	positive regulation of protein localization to nucleus	5/72	87/18903	2.01856e-05	0.000601485	0.00037936	FLNA/LEP/MAPK14/PRKD1/ZC3H12A	5
BP	GO:0034504	protein localization to nucleus	8/72	306/18903	2.09646e-05	0.000617756	0.000389622	FGF9/FLNA/LEP/MAPK14/MED1/NF1/PRKD1/ZC3H12A	8
BP	GO:0016525	negative regulation of angiogenesis	6/72	149/18903	2.20722e-05	0.000643246	0.000405699	COL4A2/DAB2IP/FOXC1/HSPG2/NF1/SERPINE1	6
BP	GO:0036293	response to decreased oxygen levels	8/72	309/18903	2.24822e-05	0.000648074	0.000408744	ADAM15/CAV1/CCN2/EPAS1/HIF1A/LEP/NF1/RBPJ	8
BP	GO:1904951	positive regulation of establishment of protein localization	8/72	310/18903	2.30081e-05	0.000656103	0.000413808	BCAS3/FLNA/HIF1A/LEP/MAPK14/PDCD10/PRKD1/ZC3H12A	8
BP	GO:0060576	intestinal epithelial cell development	3/72	15/18903	2.33291e-05	0.00065818	0.000415118	C1GALT1/HIF1A/KLF5	3
BP	GO:2000181	negative regulation of blood vessel morphogenesis	6/72	151/18903	2.38005e-05	0.000664409	0.000419047	COL4A2/DAB2IP/FOXC1/HSPG2/NF1/SERPINE1	6
BP	GO:0060485	mesenchyme development	8/72	313/18903	2.46484e-05	0.000675429	0.000425997	ADAM15/DAB2IP/FGF9/FLNA/FOXC1/HIF1A/NRP2/RBPJ	8
BP	GO:1901343	negative regulation of vasculature development	6/72	152/18903	2.47046e-05	0.000675429	0.000425997	COL4A2/DAB2IP/FOXC1/HSPG2/NF1/SERPINE1	6
BP	GO:0070372	regulation of ERK1 and ERK2 cascade	8/72	315/18903	2.57956e-05	0.00069806	0.000440271	ACKR3/CCN2/DAB2IP/FGF1/FGF18/PRKCA/SHC1/YWHAZ	8
BP	GO:0032368	regulation of lipid transport	6/72	155/18903	2.75843e-05	0.000731535	0.000461383	ANXA2/CAV1/EGF/ITGAV/LEP/NUS1	6
BP	GO:2001236	regulation of extrinsic apoptotic signaling pathway	6/72	155/18903	2.75843e-05	0.000731535	0.000461383	CAV1/ITGAV/NF1/SCG2/SERPINE1/TNFRSF12A	6
BP	GO:0060348	bone development	7/72	233/18903	2.94597e-05	0.000773536	0.000487874	ANXA2/FGF18/FLNA/FOXC1/LEP/MAPK14/MED1	7
BP	GO:0001974	blood vessel remodeling	4/72	48/18903	3.31634e-05	0.000862249	0.000543826	EPAS1/FLNA/FOXC1/RBPJ	4
BP	GO:0051403	stress-activated MAPK cascade	7/72	239/18903	3.46479e-05	0.0008921	0.000562653	CCN2/DAB2IP/LEP/MAPK14/NOX1/PDCD10/ZC3H12A	7
BP	GO:0035987	endodermal cell differentiation	4/72	49/18903	3.60077e-05	0.000918196	0.000579112	COL4A2/COL8A1/ITGA5/ITGAV	4
BP	GO:0060249	anatomical structure homeostasis	8/72	333/18903	3.8293e-05	0.000967171	0.000610001	ACTG1/CAV1/CCN2/EPAS1/FOXC1/HIF1A/NF1/PRKCA	8
BP	GO:0002532	production of molecular mediator involved in inflammatory response	5/72	100/18903	3.9583e-05	0.000990322	0.000624602	HIF1A/LEP/MAPK14/SERPINE1/ZC3H12A	5
BP	GO:2000811	negative regulation of anoikis	3/72	18/18903	4.14965e-05	0.00102221	0.000644713	CAV1/ITGA5/ZNF304	3
BP	GO:0031098	stress-activated protein kinase signaling cascade	7/72	246/18903	4.16284e-05	0.00102221	0.000644713	CCN2/DAB2IP/LEP/MAPK14/NOX1/PDCD10/ZC3H12A	7
BP	GO:0090287	regulation of cellular response to growth factor stimulus	8/72	338/18903	4.25488e-05	0.00103522	0.000652922	CAV1/DAB2IP/FGF1/FGF18/FGF9/HIF1A/ITGA5/RBPJ	8
BP	GO:0001837	epithelial to mesenchymal transition	6/72	169/18903	4.48107e-05	0.00107061	0.000675242	ADAM15/DAB2IP/FLNA/FOXC1/HIF1A/RBPJ	6
BP	GO:0002262	myeloid cell homeostasis	6/72	169/18903	4.48107e-05	0.00107061	0.000675242	EPAS1/HIF1A/MAPK14/MED1/NF1/PKNOX1	6
BP	GO:0045639	positive regulation of myeloid cell differentiation	5/72	103/18903	4.56204e-05	0.00108023	0.000681305	CASP8/HIF1A/MAPK14/MED1/PRKCA	5
BP	GO:0051235	maintenance of location	8/72	342/18903	4.62319e-05	0.00108502	0.000684327	CAV1/FLNA/ITGAV/LEP/PRKD1/RNF213/THY1/ZC3H12A	8
BP	GO:0048762	mesenchymal cell differentiation	7/72	252/18903	4.84955e-05	0.00112816	0.000711536	ADAM15/DAB2IP/FLNA/FOXC1/HIF1A/NRP2/RBPJ	7
BP	GO:0062197	cellular response to chemical stress	8/72	345/18903	4.91659e-05	0.00113016	0.000712801	CAV1/EPAS1/HIF1A/NOX1/PDCD10/PRKD1/SLC12A6/ZC3H12A	8
BP	GO:1903034	regulation of response to wounding	6/72	172/18903	4.9434e-05	0.00113016	0.000712801	ACTG1/ANXA2/CAV1/FLNA/SERPINE1/TNFRSF12A	6
BP	GO:1903829	positive regulation of protein localization	9/72	451/18903	5.19901e-05	0.00117844	0.00074325	BCAS3/EGF/FLNA/HIF1A/LEP/MAPK14/PDCD10/PRKD1/ZC3H12A	9
BP	GO:0006898	receptor-mediated endocytosis	7/72	257/18903	5.49045e-05	0.00123396	0.000778263	ACKR3/ANXA2/CAV1/EGF/HSPG2/ITGAV/SERPINE1	7
BP	GO:0003007	heart morphogenesis	7/72	258/18903	5.62661e-05	0.00125393	0.000790861	ADAM15/FLNA/FOXC1/HIF1A/MED1/NRP2/RBPJ	7
BP	GO:0051341	regulation of oxidoreductase activity	5/72	108/18903	5.72405e-05	0.00126502	0.000797853	CAV1/EDN2/HIF1A/LEP/NUS1	5
BP	GO:0048015	phosphatidylinositol-mediated signaling	6/72	178/18903	5.98265e-05	0.00131124	0.000827006	DAB2IP/EGF/LEP/MYDGF/NF1/PLCD3	6
BP	GO:0045806	negative regulation of endocytosis	4/72	56/18903	6.11776e-05	0.00132986	0.000838751	ANXA2/CAV1/ITGAV/PRKD1	4
BP	GO:1903522	regulation of blood circulation	7/72	263/18903	6.34959e-05	0.00136903	0.000863457	CAV1/CCN2/EDN2/EPAS1/FLNA/LEP/ZC3H12A	7
BP	GO:0032103	positive regulation of response to external stimulus	9/72	464/18903	6.47004e-05	0.00138085	0.000870912	EDN2/FGF18/FLNA/MED1/NINJ1/PRKCA/PRKD1/SCG2/SERPINE1	9
BP	GO:0032768	regulation of monooxygenase activity	4/72	57/18903	6.56062e-05	0.00138085	0.000870912	CAV1/HIF1A/LEP/NUS1	4
BP	GO:0038066	p38MAPK cascade	4/72	57/18903	6.56062e-05	0.00138085	0.000870912	DAB2IP/LEP/MAPK14/ZC3H12A	4
BP	GO:0048017	inositol lipid-mediated signaling	6/72	182/18903	6.76758e-05	0.0014132	0.000891312	DAB2IP/EGF/LEP/MYDGF/NF1/PLCD3	6
BP	GO:0001706	endoderm formation	4/72	58/18903	7.02639e-05	0.00145578	0.000918169	COL4A2/COL8A1/ITGA5/ITGAV	4
BP	GO:0002062	chondrocyte differentiation	5/72	114/18903	7.40644e-05	0.00152263	0.000960329	CCN2/FGF18/FGF9/HIF1A/MAPK14	5
BP	GO:0030336	negative regulation of cell migration	8/72	368/18903	7.72595e-05	0.00157609	0.000994051	ADAM15/ADGRG1/CLIC4/DAB2IP/NF1/PDCD10/SERPINE1/THY1	8
BP	GO:0002065	columnar/cuboidal epithelial cell differentiation	5/72	116/18903	8.04436e-05	0.00162852	0.00102712	C1GALT1/CAV1/HIF1A/KLF5/SERPINE1	5
BP	GO:0045862	positive regulation of proteolysis	8/72	372/18903	8.32962e-05	0.00167072	0.00105373	ANXA2/CASP8/CAV1/CCN2/DAB2IP/EGF/MYH9/ZC3H12A	8
BP	GO:0043406	positive regulation of MAP kinase activity	5/72	117/18903	8.37878e-05	0.00167072	0.00105373	DAB2IP/EGF/FGF1/FGF18/PDCD10	5
BP	GO:0034113	heterotypic cell-cell adhesion	4/72	61/18903	8.56841e-05	0.00169578	0.00106954	ITGA5/ITGAV/NINJ1/THY1	4
BP	GO:0031099	regeneration	6/72	192/18903	9.09372e-05	0.00178095	0.00112326	ADAM15/FLNA/KLF5/MED1/NINJ1/THY1	6
BP	GO:0060038	cardiac muscle cell proliferation	4/72	62/18903	9.13309e-05	0.00178095	0.00112326	FGF9/FOXC1/MAPK14/RBPJ	4
BP	GO:0030301	cholesterol transport	5/72	121/18903	9.82477e-05	0.00190185	0.00119951	ANXA2/CAV1/EGF/LEP/NUS1	5
BP	GO:0032872	regulation of stress-activated MAPK cascade	6/72	195/18903	9.90337e-05	0.00190317	0.00120034	CCN2/DAB2IP/LEP/NOX1/PDCD10/ZC3H12A	6
BP	GO:2001026	regulation of endothelial cell chemotaxis	3/72	24/18903	0.000101252	0.00193124	0.00121805	FGF1/FGF18/PRKD1	3
BP	GO:2000146	negative regulation of cell motility	8/72	383/18903	0.000101951	0.00193124	0.00121805	ADAM15/ADGRG1/CLIC4/DAB2IP/NF1/PDCD10/SERPINE1/THY1	8
BP	GO:0070302	regulation of stress-activated protein kinase signaling cascade	6/72	198/18903	0.000107694	0.00202556	0.00127753	CCN2/DAB2IP/LEP/NOX1/PDCD10/ZC3H12A	6
BP	GO:0030003	cellular cation homeostasis	9/72	499/18903	0.000112609	0.0021031	0.00132644	ATP5F1B/CAV1/CLIC4/EDN2/FLNA/HIF1A/NOX1/PRKD1/THY1	9
BP	GO:0060575	intestinal epithelial cell differentiation	3/72	25/18903	0.000114745	0.00211323	0.00133283	C1GALT1/HIF1A/KLF5	3
BP	GO:2000209	regulation of anoikis	3/72	25/18903	0.000114745	0.00211323	0.00133283	CAV1/ITGA5/ZNF304	3
BP	GO:0010812	negative regulation of cell-substrate adhesion	4/72	66/18903	0.000116651	0.00212426	0.00133978	ADAM15/BCAS3/NF1/SERPINE1	4
BP	GO:0051216	cartilage development	6/72	201/18903	0.000116946	0.00212426	0.00133978	CCN2/FGF18/FGF9/HIF1A/LEP/MAPK14	6
BP	GO:0003206	cardiac chamber morphogenesis	5/72	126/18903	0.000118937	0.00214572	0.00135332	FOXC1/HIF1A/MED1/NRP2/RBPJ	5
BP	GO:0001701	in utero embryonic development	8/72	393/18903	0.000121798	0.00218249	0.00137651	CASP8/EPAS1/FOXC1/HIF1A/MED1/MYH9/PLCD3/RBPJ	8
BP	GO:0001704	formation of primary germ layer	5/72	127/18903	0.000123447	0.0021972	0.00138578	COL4A2/COL8A1/FOXC1/ITGA5/ITGAV	5
BP	GO:0071900	regulation of protein serine/threonine kinase activity	8/72	395/18903	0.000126128	0.00222994	0.00140644	CAV1/DAB2IP/EGF/FGF1/FGF18/NF1/PDCD10/THY1	8
BP	GO:0030218	erythrocyte differentiation	5/72	128/18903	0.000128088	0.0022496	0.00141883	EPAS1/HIF1A/MAPK14/MED1/PKNOX1	5
BP	GO:0001666	response to hypoxia	7/72	296/18903	0.000132706	0.00228797	0.00144304	ADAM15/CAV1/EPAS1/HIF1A/LEP/NF1/RBPJ	7
BP	GO:0048872	homeostasis of number of cells	7/72	296/18903	0.000132706	0.00228797	0.00144304	ADGRG1/EPAS1/HIF1A/MAPK14/MED1/NF1/PKNOX1	7
BP	GO:0048593	camera-type eye morphogenesis	5/72	129/18903	0.000132861	0.00228797	0.00144304	COL8A1/COL8A2/HIF1A/NF1/THY1	5
BP	GO:0030100	regulation of endocytosis	6/72	209/18903	0.000144736	0.00247639	0.00156188	ANXA2/CAV1/EGF/ITGAV/PRKD1/SERPINE1	6
BP	GO:0030168	platelet activation	5/72	133/18903	0.000153332	0.00260203	0.00164112	ACTG1/FLNA/MAPK14/MYH9/PRKCA	5
BP	GO:0003208	cardiac ventricle morphogenesis	4/72	71/18903	0.000155023	0.00260203	0.00164112	FOXC1/HIF1A/MED1/RBPJ	4
BP	GO:0070527	platelet aggregation	4/72	71/18903	0.000155023	0.00260203	0.00164112	ACTG1/FLNA/MYH9/PRKCA	4
BP	GO:0015918	sterol transport	5/72	135/18903	0.00016443	0.00269464	0.00169952	ANXA2/CAV1/EGF/LEP/NUS1	5
BP	GO:2001235	positive regulation of apoptotic signaling pathway	5/72	135/18903	0.00016443	0.00269464	0.00169952	CAV1/DAB2IP/NF1/NOX1/TNFRSF12A	5
BP	GO:0008016	regulation of heart contraction	6/72	214/18903	0.000164605	0.00269464	0.00169952	CAV1/CCN2/EDN2/EPAS1/FLNA/ZC3H12A	6
BP	GO:0045637	regulation of myeloid cell differentiation	6/72	214/18903	0.000164605	0.00269464	0.00169952	CASP8/HIF1A/MAPK14/MED1/NF1/PRKCA	6
BP	GO:1903706	regulation of hemopoiesis	8/72	413/18903	0.00017115	0.0027846	0.00175627	CASP8/HIF1A/MAPK14/MED1/NF1/PRKCA/SHB/ZC3H12A	8
BP	GO:0034101	erythrocyte homeostasis	5/72	137/18903	0.000176133	0.00283094	0.00178549	EPAS1/HIF1A/MAPK14/MED1/PKNOX1	5
BP	GO:0061041	regulation of wound healing	5/72	137/18903	0.000176133	0.00283094	0.00178549	ACTG1/ANXA2/CAV1/SERPINE1/TNFRSF12A	5
BP	GO:0018105	peptidyl-serine phosphorylation	7/72	313/18903	0.000187129	0.00298955	0.00188553	CAV1/MAPK14/PDCD10/PRKCA/PRKD1/PRKX/SRPK2	7
BP	GO:0040013	negative regulation of locomotion	8/72	419/18903	0.000188818	0.00299848	0.00189116	ADAM15/ADGRG1/CLIC4/DAB2IP/NF1/PDCD10/SERPINE1/THY1	8
BP	GO:0060537	muscle tissue development	8/72	422/18903	0.0001982	0.00312874	0.00197331	CAV1/FGF9/FOXC1/KLF5/MAPK14/MED1/NF1/RBPJ	8
BP	GO:0060045	positive regulation of cardiac muscle cell proliferation	3/72	30/18903	0.000199802	0.00313536	0.00197749	FGF9/MAPK14/RBPJ	3
BP	GO:0070374	positive regulation of ERK1 and ERK2 cascade	6/72	223/18903	0.000205766	0.00320994	0.00202453	ACKR3/CCN2/FGF1/FGF18/PRKCA/SHC1	6
BP	GO:0002534	cytokine production involved in inflammatory response	4/72	77/18903	0.000212231	0.00327231	0.00206386	HIF1A/LEP/MAPK14/ZC3H12A	4
BP	GO:1900015	regulation of cytokine production involved in inflammatory response	4/72	77/18903	0.000212231	0.00327231	0.00206386	HIF1A/LEP/MAPK14/ZC3H12A	4
BP	GO:0035767	endothelial cell chemotaxis	3/72	31/18903	0.000220606	0.00338178	0.00213291	FGF1/FGF18/PRKD1	3
BP	GO:0050921	positive regulation of chemotaxis	5/72	144/18903	0.000222169	0.00338617	0.00213567	EDN2/FGF18/PRKD1/SCG2/SERPINE1	5
BP	GO:0014065	phosphatidylinositol 3-kinase signaling	5/72	145/18903	0.000229428	0.00347682	0.00219285	DAB2IP/EGF/LEP/MYDGF/NF1	5
BP	GO:0050920	regulation of chemotaxis	6/72	230/18903	0.000243076	0.00366272	0.0023101	EDN2/FGF1/FGF18/PRKD1/SCG2/SERPINE1	6
BP	GO:0003151	outflow tract morphogenesis	4/72	80/18903	0.000245912	0.00368452	0.00232385	FOXC1/HIF1A/NRP2/RBPJ	4
BP	GO:0014855	striated muscle cell proliferation	4/72	81/18903	0.000257947	0.00384312	0.00242388	FGF9/FOXC1/MAPK14/RBPJ	4
BP	GO:0006816	calcium ion transport	8/72	440/18903	0.000262908	0.00389516	0.0024567	ANXA2/CAV1/CCN2/EGF/FLNA/ITGAV/PRKD1/THY1	8
BP	GO:0048147	negative regulation of fibroblast proliferation	3/72	33/18903	0.000266312	0.0039054	0.00246316	CAV1/DAB2IP/NF1	3
BP	GO:0048732	gland development	8/72	441/18903	0.000266958	0.0039054	0.00246316	CAV1/EGF/FGF1/FOXC1/HIF1A/MED1/NF1/RBPJ	8
BP	GO:0018209	peptidyl-serine modification	7/72	332/18903	0.000268018	0.0039054	0.00246316	CAV1/MAPK14/PDCD10/PRKCA/PRKD1/PRKX/SRPK2	7
BP	GO:0072593	reactive oxygen species metabolic process	6/72	235/18903	0.000272846	0.00395403	0.00249383	CCN2/HIF1A/LEP/MAPK14/NOX1/ZC3H12A	6
BP	GO:0060562	epithelial tube morphogenesis	7/72	335/18903	0.000283036	0.00406083	0.00256119	CLIC4/EGF/FGF1/HIF1A/MED1/PRKX/RBPJ	7
BP	GO:0007492	endoderm development	4/72	83/18903	0.000283278	0.00406083	0.00256119	COL4A2/COL8A1/ITGA5/ITGAV	4
BP	GO:0030111	regulation of Wnt signaling pathway	7/72	336/18903	0.00028819	0.00410903	0.00259159	CAV1/DAB2IP/EGF/FGF9/MAPK14/RBPJ/RNF213	7
BP	GO:0045648	positive regulation of erythrocyte differentiation	3/72	34/18903	0.000291288	0.00413099	0.00260544	HIF1A/MAPK14/MED1	3
BP	GO:0048568	embryonic organ development	8/72	449/18903	0.000301236	0.00422687	0.00266591	CASP8/EPAS1/FGF9/FOXC1/HIF1A/MED1/PLCD3/RBPJ	8
BP	GO:0072594	establishment of protein localization to organelle	8/72	449/18903	0.000301236	0.00422687	0.00266591	FGF9/FLNA/LEP/MAPK14/MED1/NF1/PRKD1/ZC3H12A	8
BP	GO:0008625	extrinsic apoptotic signaling pathway via death domain receptors	4/72	85/18903	0.000310347	0.00433179	0.00273209	CASP8/DAB2IP/NF1/SERPINE1	4
BP	GO:0035148	tube formation	5/72	155/18903	0.00031237	0.0043372	0.0027355	BCAS3/DAB2IP/EGF/HIF1A/YWHAZ	5
BP	GO:0043276	anoikis	3/72	35/18903	0.000317727	0.00438861	0.00276792	CAV1/ITGA5/ZNF304	3
BP	GO:0003012	muscle system process	8/72	455/18903	0.000329244	0.00452412	0.00285339	CALD1/CAV1/CCN2/EDN2/FLNA/LEP/PRKCA/ZC3H12A	8
BP	GO:0016055	Wnt signaling pathway	8/72	456/18903	0.000334112	0.00456735	0.00288066	AMOTL2/CAV1/DAB2IP/EGF/FGF9/MAPK14/RBPJ/RNF213	8
BP	GO:0070588	calcium ion transmembrane transport	7/72	345/18903	0.000338064	0.00458991	0.00289488	ANXA2/CAV1/CCN2/FLNA/ITGAV/PRKD1/THY1	7
BP	GO:0008543	fibroblast growth factor receptor signaling pathway	4/72	87/18903	0.000339224	0.00458991	0.00289488	CCN2/FGF1/FGF18/FGF9	4
BP	GO:0198738	cell-cell signaling by wnt	8/72	458/18903	0.000344026	0.00463126	0.00292096	AMOTL2/CAV1/DAB2IP/EGF/FGF9/MAPK14/RBPJ/RNF213	8
BP	GO:0048592	eye morphogenesis	5/72	159/18903	0.000351245	0.00470455	0.00296719	COL8A1/COL8A2/HIF1A/NF1/THY1	5
BP	GO:0033002	muscle cell proliferation	6/72	247/18903	0.000356053	0.00472254	0.00297853	FGF9/FOXC1/MAPK14/NF1/NOX1/RBPJ	6
BP	GO:0007517	muscle organ development	7/72	348/18903	0.000356149	0.00472254	0.00297853	CAV1/FOXC1/KLF5/MAPK14/MED1/NF1/RBPJ	7
BP	GO:0048863	stem cell differentiation	6/72	248/18903	0.000363794	0.00479991	0.00302733	FOXC1/HIF1A/MAPK14/MED1/NRP2/RBPJ	6
BP	GO:0044319	wound healing, spreading of cells	3/72	37/18903	0.000375142	0.00487685	0.00307585	FLNA/ITGA5/PDCD10	3
BP	GO:0055023	positive regulation of cardiac muscle tissue growth	3/72	37/18903	0.000375142	0.00487685	0.00307585	FGF9/MAPK14/RBPJ	3
BP	GO:0090505	epiboly involved in wound healing	3/72	37/18903	0.000375142	0.00487685	0.00307585	FLNA/ITGA5/PDCD10	3
BP	GO:0060047	heart contraction	6/72	250/18903	0.000379673	0.00488782	0.00308278	CAV1/CCN2/EDN2/EPAS1/FLNA/ZC3H12A	6
BP	GO:0071695	anatomical structure maturation	6/72	250/18903	0.000379673	0.00488782	0.00308278	EPAS1/HIF1A/LEP/NF1/RBPJ/SHB	6
BP	GO:2000177	regulation of neural precursor cell proliferation	4/72	90/18903	0.000386078	0.00494627	0.00311964	ADGRG1/EGF/HIF1A/NF1	4
BP	GO:0030856	regulation of epithelial cell differentiation	5/72	164/18903	0.000404867	0.00515411	0.00325072	CAV1/FOXC1/MED1/PRKX/SERPINE1	5
BP	GO:0090504	epiboly	3/72	38/18903	0.000406187	0.00515411	0.00325072	FLNA/ITGA5/PDCD10	3
BP	GO:0055017	cardiac muscle tissue growth	4/72	93/18903	0.000437386	0.00547679	0.00345424	FGF9/FOXC1/MAPK14/RBPJ	4
BP	GO:0043618	regulation of transcription from RNA polymerase II promoter in response to stress	3/72	39/18903	0.000438837	0.00547679	0.00345424	EPAS1/HIF1A/RBPJ	3
BP	GO:0070316	regulation of G0 to G1 transition	3/72	39/18903	0.000438837	0.00547679	0.00345424	CCN2/DAB2IP/MED1	3
BP	GO:0003205	cardiac chamber development	5/72	167/18903	0.000439878	0.00547679	0.00345424	FOXC1/HIF1A/MED1/NRP2/RBPJ	5
BP	GO:0060828	regulation of canonical Wnt signaling pathway	6/72	260/18903	0.000467388	0.00579212	0.00365312	CAV1/DAB2IP/EGF/FGF9/MAPK14/RBPJ	6
BP	GO:0098751	bone cell development	3/72	40/18903	0.000473126	0.0057951	0.003655	ANXA2/FLNA/MED1	3
BP	GO:0007044	cell-substrate junction assembly	4/72	95/18903	0.000474184	0.0057951	0.003655	ACTG1/BCAS3/ITGA5/THY1	4
BP	GO:0034109	homotypic cell-cell adhesion	4/72	95/18903	0.000474184	0.0057951	0.003655	ACTG1/FLNA/MYH9/PRKCA	4
BP	GO:0003015	heart process	6/72	261/18903	0.000476961	0.0058023	0.00365955	CAV1/CCN2/EDN2/EPAS1/FLNA/ZC3H12A	6
BP	GO:0010876	lipid localization	8/72	483/18903	0.000489598	0.00592883	0.00373935	ANXA2/CAV1/EGF/ITGAV/LEP/NUS1/RNF213/ZC3H12A	8
BP	GO:0061097	regulation of protein tyrosine kinase activity	4/72	96/18903	0.000493387	0.00594756	0.00375116	CAV1/EGF/SHC1/THY1	4
BP	GO:0045023	G0 to G1 transition	3/72	41/18903	0.000509088	0.00608154	0.00383566	CCN2/DAB2IP/MED1	3
BP	GO:0060421	positive regulation of heart growth	3/72	41/18903	0.000509088	0.00608154	0.00383566	FGF9/MAPK14/RBPJ	3
BP	GO:0050730	regulation of peptidyl-tyrosine phosphorylation	6/72	266/18903	0.000527149	0.00625972	0.00394804	CAV1/EGF/ITGA5/LEP/SHC1/THY1	6
BP	GO:0030178	negative regulation of Wnt signaling pathway	5/72	174/18903	0.000530436	0.00625972	0.00394804	CAV1/DAB2IP/FGF9/MAPK14/RNF213	5
BP	GO:1990868	response to chemokine	4/72	98/18903	0.000533445	0.00625972	0.00394804	ACKR3/FOXC1/HIF1A/ZC3H12A	4
BP	GO:1990869	cellular response to chemokine	4/72	98/18903	0.000533445	0.00625972	0.00394804	ACKR3/FOXC1/HIF1A/ZC3H12A	4
BP	GO:0071453	cellular response to oxygen levels	5/72	175/18903	0.000544436	0.00636055	0.00401163	CAV1/EPAS1/HIF1A/NOX1/RBPJ	5
BP	GO:0019221	cytokine-mediated signaling pathway	8/72	496/18903	0.000583083	0.00672268	0.00424003	ACKR3/CASP8/CAV1/EDN2/FOXC1/HIF1A/LEP/MED1	8
BP	GO:0007595	lactation	3/72	43/18903	0.000586162	0.00672268	0.00424003	CAV1/HIF1A/MED1	3
BP	GO:0042789	mRNA transcription by RNA polymerase II	3/72	43/18903	0.000586162	0.00672268	0.00424003	ANXA2/EPAS1/MED1	3
BP	GO:0071364	cellular response to epidermal growth factor stimulus	3/72	43/18903	0.000586162	0.00672268	0.00424003	DAB2IP/FOXC1/MED1	3
BP	GO:0001659	temperature homeostasis	5/72	178/18903	0.000588108	0.00672268	0.00424003	CAV1/EDN2/EPAS1/LEP/RBPJ	5
BP	GO:0090596	sensory organ morphogenesis	6/72	272/18903	0.000592705	0.00674616	0.00425484	COL8A1/COL8A2/FGF9/HIF1A/NF1/THY1	6
BP	GO:0150115	cell-substrate junction organization	4/72	101/18903	0.000597796	0.00675004	0.00425729	ACTG1/BCAS3/ITGA5/THY1	4
BP	GO:0061448	connective tissue development	6/72	274/18903	0.00061591	0.00675004	0.00425729	CCN2/FGF18/FGF9/HIF1A/LEP/MAPK14	6
BP	GO:0035265	organ growth	5/72	180/18903	0.000618651	0.00675004	0.00425729	FGF9/FOXC1/LEP/MAPK14/RBPJ	5
BP	GO:0060419	heart growth	4/72	102/18903	0.000620419	0.00675004	0.00425729	FGF9/FOXC1/MAPK14/RBPJ	4
BP	GO:0001894	tissue homeostasis	6/72	275/18903	0.000627775	0.00675004	0.00425729	ACTG1/CCN2/EPAS1/FOXC1/NF1/PRKCA	6
BP	GO:0001765	membrane raft assembly	2/72	10/18903	0.000631225	0.00675004	0.00425729	ANXA2/CAV1	2
BP	GO:0032380	regulation of intracellular sterol transport	2/72	10/18903	0.000631225	0.00675004	0.00425729	ANXA2/NUS1	2
BP	GO:0032383	regulation of intracellular cholesterol transport	2/72	10/18903	0.000631225	0.00675004	0.00425729	ANXA2/NUS1	2
BP	GO:0033483	gas homeostasis	2/72	10/18903	0.000631225	0.00675004	0.00425729	CAV1/HIF1A	2
BP	GO:0035768	endothelial cell chemotaxis to fibroblast growth factor	2/72	10/18903	0.000631225	0.00675004	0.00425729	FGF1/FGF18	2
BP	GO:0070091	glucagon secretion	2/72	10/18903	0.000631225	0.00675004	0.00425729	AIMP1/LEP	2
BP	GO:0070092	regulation of glucagon secretion	2/72	10/18903	0.000631225	0.00675004	0.00425729	AIMP1/LEP	2
BP	GO:0098903	regulation of membrane repolarization during action potential	2/72	10/18903	0.000631225	0.00675004	0.00425729	CAV1/FLNA	2
BP	GO:2000347	positive regulation of hepatocyte proliferation	2/72	10/18903	0.000631225	0.00675004	0.00425729	FGF1/MED1	2
BP	GO:2000544	regulation of endothelial cell chemotaxis to fibroblast growth factor	2/72	10/18903	0.000631225	0.00675004	0.00425729	FGF1/FGF18	2
BP	GO:0046620	regulation of organ growth	4/72	103/18903	0.000643643	0.00685519	0.00432361	FGF9/FOXC1/MAPK14/RBPJ	4
BP	GO:0097553	calcium ion transmembrane import into cytosol	5/72	182/18903	0.000650369	0.00689912	0.00435131	CAV1/CCN2/FLNA/PRKD1/THY1	5
BP	GO:0007219	Notch signaling pathway	5/72	183/18903	0.000666678	0.00699877	0.00441417	EGFL7/FOXC1/PDCD10/POFUT1/RBPJ	5
BP	GO:0008631	intrinsic apoptotic signaling pathway in response to oxidative stress	3/72	45/18903	0.00067032	0.00699877	0.00441417	HIF1A/NOX1/PDCD10	3
BP	GO:0043620	regulation of DNA-templated transcription in response to stress	3/72	45/18903	0.00067032	0.00699877	0.00441417	EPAS1/HIF1A/RBPJ	3
BP	GO:1900744	regulation of p38MAPK cascade	3/72	45/18903	0.00067032	0.00699877	0.00441417	DAB2IP/LEP/ZC3H12A	3
BP	GO:0002040	sprouting angiogenesis	5/72	185/18903	0.000700215	0.00728223	0.00459295	CEMIP2/FGF1/ITGA5/PDCD10/RNF213	5
BP	GO:0055010	ventricular cardiac muscle tissue morphogenesis	3/72	46/18903	0.000715135	0.0073989	0.00466653	FOXC1/MED1/RBPJ	3
BP	GO:0035282	segmentation	4/72	106/18903	0.000717013	0.0073989	0.00466653	FOXC1/NRP2/POFUT1/RBPJ	4
BP	GO:0060840	artery development	4/72	107/18903	0.000742732	0.00763459	0.00481518	FOXC1/LEP/NF1/RBPJ	4
BP	GO:0045646	regulation of erythrocyte differentiation	3/72	47/18903	0.000761815	0.00764408	0.00482117	HIF1A/MAPK14/MED1	3
BP	GO:0060711	labyrinthine layer development	3/72	47/18903	0.000761815	0.00764408	0.00482117	CASP8/PLCD3/RBPJ	3
BP	GO:0070849	response to epidermal growth factor	3/72	47/18903	0.000761815	0.00764408	0.00482117	DAB2IP/FOXC1/MED1	3
BP	GO:0090263	positive regulation of canonical Wnt signaling pathway	4/72	108/18903	0.000769097	0.00764408	0.00482117	CAV1/EGF/FGF9/RBPJ	4
BP	GO:0032377	regulation of intracellular lipid transport	2/72	11/18903	0.000769597	0.00764408	0.00482117	ANXA2/NUS1	2
BP	GO:0035766	cell chemotaxis to fibroblast growth factor	2/72	11/18903	0.000769597	0.00764408	0.00482117	FGF1/FGF18	2
BP	GO:0048505	regulation of timing of cell differentiation	2/72	11/18903	0.000769597	0.00764408	0.00482117	FGF9/RBPJ	2
BP	GO:0061418	regulation of transcription from RNA polymerase II promoter in response to hypoxia	2/72	11/18903	0.000769597	0.00764408	0.00482117	HIF1A/RBPJ	2
BP	GO:1904847	regulation of cell chemotaxis to fibroblast growth factor	2/72	11/18903	0.000769597	0.00764408	0.00482117	FGF1/FGF18	2
BP	GO:0034599	cellular response to oxidative stress	6/72	288/18903	0.000798779	0.00790433	0.00498531	EPAS1/HIF1A/NOX1/PDCD10/PRKD1/ZC3H12A	6
BP	GO:0009299	mRNA transcription	3/72	48/18903	0.000810392	0.00793048	0.0050018	ANXA2/EPAS1/MED1	3
BP	GO:0046850	regulation of bone remodeling	3/72	48/18903	0.000810392	0.00793048	0.0050018	LEP/NF1/PRKCA	3
BP	GO:0048483	autonomic nervous system development	3/72	48/18903	0.000810392	0.00793048	0.0050018	ACKR3/NF1/NRP2	3
BP	GO:0014066	regulation of phosphatidylinositol 3-kinase signaling	4/72	111/18903	0.000852159	0.00827812	0.00522106	DAB2IP/EGF/LEP/MYDGF	4
BP	GO:0031532	actin cytoskeleton reorganization	4/72	111/18903	0.000852159	0.00827812	0.00522106	BCAS3/FLNA/MYH9/SHC1	4
BP	GO:0048259	regulation of receptor-mediated endocytosis	4/72	112/18903	0.000881199	0.00852898	0.00537927	ANXA2/EGF/ITGAV/SERPINE1	4
BP	GO:0007369	gastrulation	5/72	196/18903	0.000907771	0.00871301	0.00549535	COL4A2/COL8A1/FOXC1/ITGA5/ITGAV	5
BP	GO:0002066	columnar/cuboidal epithelial cell development	3/72	50/18903	0.000913355	0.00871301	0.00549535	C1GALT1/HIF1A/KLF5	3
BP	GO:0060043	regulation of cardiac muscle cell proliferation	3/72	50/18903	0.000913355	0.00871301	0.00549535	FGF9/MAPK14/RBPJ	3
BP	GO:2001238	positive regulation of extrinsic apoptotic signaling pathway	3/72	50/18903	0.000913355	0.00871301	0.00549535	CAV1/NF1/TNFRSF12A	3
BP	GO:0036295	cellular response to increased oxygen levels	2/72	12/18903	0.000921241	0.00872547	0.0055032	CAV1/NOX1	2
BP	GO:0040034	regulation of development, heterochronic	2/72	12/18903	0.000921241	0.00872547	0.0055032	FGF9/RBPJ	2
BP	GO:0042692	muscle cell differentiation	7/72	409/18903	0.000926749	0.0087464	0.0055164	ACTG1/FGF9/KLF5/MAPK14/MYH9/NINJ1/RBPJ	7
BP	GO:0044344	cellular response to fibroblast growth factor stimulus	4/72	114/18903	0.000941362	0.00885281	0.00558351	CCN2/FGF1/FGF18/FGF9	4
BP	GO:0097193	intrinsic apoptotic signaling pathway	6/72	298/18903	0.000953244	0.00893287	0.00563401	ACKR3/CAV1/DAB2IP/HIF1A/NOX1/PDCD10	6
BP	GO:0043124	negative regulation of I-kappaB kinase/NF-kappaB signaling	3/72	51/18903	0.000967801	0.00903735	0.00569991	CASP8/DAB2IP/ZC3H12A	3
BP	GO:0046622	positive regulation of organ growth	3/72	52/18903	0.00102426	0.00953102	0.00601127	FGF9/MAPK14/RBPJ	3
BP	GO:0021987	cerebral cortex development	4/72	117/18903	0.00103695	0.00961534	0.00606445	ADGRG1/DAB2IP/HIF1A/NF1	4
CC	GO:0005925	focal adhesion	11/72	422/19869	3.28855e-07	4.56289e-05	3.64595e-05	ACTG1/BSG/CAV1/FLNA/HSPG2/ITGA5/ITGAV/MCAM/MYH9/THY1/YWHAZ	11
CC	GO:0030055	cell-substrate junction	11/72	432/19869	4.14808e-07	4.56289e-05	3.64595e-05	ACTG1/BSG/CAV1/FLNA/HSPG2/ITGA5/ITGAV/MCAM/MYH9/THY1/YWHAZ	11
CC	GO:0062023	collagen-containing extracellular matrix	9/72	433/19869	2.57726e-05	0.00163869	0.00130938	ANXA2/CCN2/COL4A2/COL8A1/COL8A2/EGFL7/HSPG2/MFGE8/SERPINE1	9
CC	GO:0005604	basement membrane	5/72	99/19869	2.97944e-05	0.00163869	0.00130938	ANXA2/COL4A2/COL8A1/COL8A2/HSPG2	5
CC	GO:0005938	cell cortex	7/72	312/19869	0.000135362	0.00595591	0.00475903	CALD1/CAV1/CCN2/FGF1/FLNA/MYH9/PRKD1	7
CC	GO:0002080	acrosomal membrane	3/72	30/19869	0.000172672	0.00633129	0.00505897	BSG/CAV1/MFGE8	3
MF	GO:0005178	integrin binding	9/71	156/18432	8.41045e-09	2.5736e-06	1.96539e-06	ADAM15/CCN2/FGF1/ITGA5/ITGAV/MFGE8/MYH9/PRKCA/THY1	9
MF	GO:0070851	growth factor receptor binding	7/71	140/18432	1.11229e-06	0.000170181	0.000129963	DAB2IP/EGF/FGF1/FGF18/FGF9/ITGA5/SHC1	7
MF	GO:0140297	DNA-binding transcription factor binding	10/71	476/18432	1.35253e-05	0.00137958	0.00105355	BCAS3/EPAS1/FLNA/FOXC1/HIF1A/KLF5/MAPK14/MED1/RBPJ/YWHAZ	10
MF	GO:0045296	cadherin binding	8/71	333/18432	4.12594e-05	0.00315634	0.00241041	ANXA2/BSG/CALD1/CEMIP2/DAB2IP/FLNA/MYH9/YWHAZ	8
MF	GO:0048018	receptor ligand activity	9/71	491/18432	0.000107905	0.00525005	0.00400933	AIMP1/CCN2/EDN2/EGF/FGF1/FGF18/FGF9/LEP/SCG2	9
MF	GO:0005104	fibroblast growth factor receptor binding	3/71	25/18432	0.000118536	0.00525005	0.00400933	FGF1/FGF18/FGF9	3
MF	GO:0030546	signaling receptor activator activity	9/71	498/18432	0.000120099	0.00525005	0.00400933	AIMP1/CCN2/EDN2/EGF/FGF1/FGF18/FGF9/LEP/SCG2	9
