# Supplementary material for: Silk-Ovarioids: establishment and characterization of a human ovarian primary cell 3D-model system
Source: Hum Reprod Open. 2025 Jul 10;2025(3):hoaf042. doi: 10.1093/hropen/hoaf042 (PMC12343022; doi:10.1093/hropen/hoaf042)
Supplement: hoaf042_Supplementary_Data [file hoaf042_supplementary_data.zip › Suppl. Table S5 - GO enrichment analysis on significant DEGs.xlsx]

## Sheet: Cortex_2D_vs_Tissue
ID	Description	setSize	enrichmentScore	NES	pvalue	p.adjust	qvalue	rank	leading_edge	core_enrichment
GO:0009888	tissue development	376	0.274461	2.30086	1e-10	2.525e-07	2.10105e-07	568	tags=39%, list=23%, signal=35%	ANKRD1/CHI3L1/GREM1/WNT2/NPPB/STC2/KRT7/STC1/RGS4/TNNT2/HTR2B/LIF/IL6/CHRDL2/GDF5/F2RL1/KRT80/TNC/ALPK2/COMP/CCL11/DKK1/FST/IL20/POSTN/ACTG2/TMEM59L/TGFBI/LOX/GJB2/VDR/DHCR24/PHLDA2/COL8A1/HEG1/SPRED3/ETV4/CD24/HAS2/CDKN2B/FGF1/EPPK1/POPDC3/COL11A1/CXADR/TXNRD1/LOXL2/ITGA5/SVEP1/MYL7/SDC1/ICAM1/IBSP/ITGA3/ACTA2/MICAL2/FAM83H/CRLF1/PROM1/HPSE/FOXD1/SGMS2/S1PR3/TAGLN/COL4A1/ITGA8/HIF1A/VEGFC/VTN/IN…
GO:0030198	extracellular matrix organization	113	0.380434	2.53828	3.5934e-08	2.26833e-05	1.88748e-05	668	tags=54%, list=28%, signal=41%	MMP3/GREM1/MMP10/TNFRSF11B/IL6/COMP/FAP/TLL1/POSTN/PTX3/TGFBI/LOX/COL8A1/CCDC80/HAS2/COL11A1/FBLN2/LOXL2/CTSV/IBSP/COL4A1/ITGA8/MELTF/CREB3L1/VTN/MMP24/COL1A1/MMP1/MYO1E/CYP1B1/LAMA1/ADAMTS7/APLP1/ITGB1/COL3A1/HMCN1/COL4A2/DPP4/COL1A2/COL5A2/LOXL1/ITGB3/SULF1/AGT/SOX9/ADAMTS2/CTSK/ADAMTS15/MMP14/THSD4/ADAMTS12/TGFB1/PXDN/COL8A2/MMP15/CCN2/SFRP2/SERPINH1/P3H4/PLOD3/SERAC1
GO:0043062	extracellular structure organization	113	0.380434	2.53828	3.5934e-08	2.26833e-05	1.88748e-05	668	tags=54%, list=28%, signal=41%	MMP3/GREM1/MMP10/TNFRSF11B/IL6/COMP/FAP/TLL1/POSTN/PTX3/TGFBI/LOX/COL8A1/CCDC80/HAS2/COL11A1/FBLN2/LOXL2/CTSV/IBSP/COL4A1/ITGA8/MELTF/CREB3L1/VTN/MMP24/COL1A1/MMP1/MYO1E/CYP1B1/LAMA1/ADAMTS7/APLP1/ITGB1/COL3A1/HMCN1/COL4A2/DPP4/COL1A2/COL5A2/LOXL1/ITGB3/SULF1/AGT/SOX9/ADAMTS2/CTSK/ADAMTS15/MMP14/THSD4/ADAMTS12/TGFB1/PXDN/COL8A2/MMP15/CCN2/SFRP2/SERPINH1/P3H4/PLOD3/SERAC1
GO:0045229	external encapsulating structure organization	113	0.380434	2.53828	3.5934e-08	2.26833e-05	1.88748e-05	668	tags=54%, list=28%, signal=41%	MMP3/GREM1/MMP10/TNFRSF11B/IL6/COMP/FAP/TLL1/POSTN/PTX3/TGFBI/LOX/COL8A1/CCDC80/HAS2/COL11A1/FBLN2/LOXL2/CTSV/IBSP/COL4A1/ITGA8/MELTF/CREB3L1/VTN/MMP24/COL1A1/MMP1/MYO1E/CYP1B1/LAMA1/ADAMTS7/APLP1/ITGB1/COL3A1/HMCN1/COL4A2/DPP4/COL1A2/COL5A2/LOXL1/ITGB3/SULF1/AGT/SOX9/ADAMTS2/CTSK/ADAMTS15/MMP14/THSD4/ADAMTS12/TGFB1/PXDN/COL8A2/MMP15/CCN2/SFRP2/SERPINH1/P3H4/PLOD3/SERAC1
GO:0051146	striated muscle cell differentiation	64	0.45849	2.695	1.15112e-07	5.81318e-05	4.83715e-05	714	tags=62%, list=29%, signal=45%	ANKRD1/GREM1/RGS4/TNNT2/GDF15/ALPK2/SYNPO2L/DKK1/BDNF/SORT1/POPDC3/CXADR/SDC1/KCNH1/MYH3/FLNC/PDLIM5/MYOF/CD9/ITGB1/BVES/CDH2/EHD1/MYH9/RCAN1/AGT/HOMER1/MYL9/ADAMTS15/MMP14/TGFB1/EDN1/EHD2/MYEF2/ADAM12/CSRP2/MYOZ2/VEGFA/MYORG/PIEZO1
GO:0072359	circulatory system development	272	0.253638	2.03768	1.14059e-06	0.000479997	0.000399405	477	tags=32%, list=20%, signal=29%	ANKRD1/CHI3L1/GREM1/WNT2/NPPB/RGS4/TNNT2/HTR2B/LIF/IL6/FOSL1/ALPK2/COMP/ADM2/SYNPO2L/TNFRSF12A/FAP/CCL2/CCL11/DKK1/TGFBI/OXTR/LOX/SLC1A1/CDH13/COL8A1/HEG1/ANXA3/HAS2/THBS1/FGF1/POPDC3/COL11A1/HSPB7/THY1/CXADR/LOXL2/ITGA5/SVEP1/MYL7/THBS2/DDAH1/ITGA3/ACTA2/MICAL2/HPSE/COL4A1/HIF1A/CEMIP2/ISM1/CREB3L1/VEGFC/INHBA/LDLR/FN1/MSC/SFRP1/E2F7/SCG2/COL1A1/CDKN1A/GJA1/SYPL2/EPHA2/PDLIM5/IL10/MYO1E/CYP1B1/L…
GO:0048646	anatomical structure formation involved in morphogenesis	275	0.246596	1.98666	1.89555e-06	0.000683751	0.000568949	698	tags=45%, list=29%, signal=36%	ANKRD1/CHI3L1/GREM1/WNT2/NPPB/TNNT2/GDF15/IL6/ADM2/SYNPO2L/TNFRSF12A/FAP/CCL2/CCL11/DKK1/TGFBI/CYP19A1/SLC1A1/CDH13/COL8A1/ANXA3/THBS1/FGF1/COL11A1/THY1/TXNRD1/LOXL2/ATP8B1/ITGA5/THBS2/ACTN1/DDAH1/ITGA3/PROM1/HPSE/FOXD1/COL4A1/ITGA8/HIF1A/CEMIP2/ISM1/CREB3L1/VEGFC/VTN/INHBA/FN1/SFRP1/SHROOM3/E2F7/KIF26B/KCNH1/MYH3/SCG2/COL1A1/RDH10/FLNC/GJA1/EPHA2/FJX1/IL10/ITGA7/MYOF/CD9/CYP1B1/HSPG2/ITGB1/SPARC…
GO:0070887	cellular response to chemical stimulus	499	0.206311	1.80993	2.45783e-06	0.000775752	0.000645503	557	tags=33%, list=23%, signal=32%	MMP3/ANKRD1/CHI3L1/GREM1/WNT2/STC2/STC1/RGS4/GDF15/HTR2B/IL6/PTPRN/CHRDL2/GDF5/F2RL1/MGST1/IL24/KRT18/PCSK9/KCNK3/COMP/IGFBP1/SYT12/CCL2/CCL11/SLC1A2/DKK1/FST/TNFAIP6/POSTN/FGF5/CSF2RB/PADI2/SSTR1/LOX/GJB2/VDR/CYP19A1/BDNF/SLC1A1/SPRED3/SORT1/BRINP1/AK4/CD24/HAS2/THBS1/IL1RL1/CDKN2B/FGF1/ABCC3/CXADR/TXNRD1/GRIA1/CPNE7/ITGA5/DDAH1/ICAM1/IBSP/ITGA3/CRLF1/FOXD1/OSMR/LRRC32/HTR2A/COL4A1/ITGA8/HIF1A/S…
GO:0032963	collagen metabolic process	35	0.503894	2.49373	2.9906e-06	0.000839028	0.000698155	667	tags=66%, list=27%, signal=48%	MMP3/MMP10/IL6/FAP/F2R/HIF1A/CREB3L1/INHBA/MMP24/COL1A1/MMP1/ITGB1/COL1A2/ADAMTS2/CTSK/MMP14/TGFB1/MMP15/TRAM2/CCN2/SERPINH1/P3H4/PLOD3
GO:0001704	formation of primary germ layer	35	0.496576	2.45751	5.0294e-06	0.00115448	0.00096064	587	tags=63%, list=24%, signal=48%	DKK1/COL8A1/COL11A1/TXNRD1/ITGA5/ITGA3/ITGA8/VTN/INHBA/FN1/GJA1/EPHA2/ITGA7/ITGB1/COL4A2/DUSP4/COL5A2/ITGB3/ITGB5/MMP14/DUSP5/MMP15
GO:0061061	muscle structure development	141	0.305582	2.17476	4.91918e-06	0.00115448	0.00096064	720	tags=48%, list=30%, signal=35%	ANKRD1/GREM1/WNT2/RGS4/TNNT2/GDF15/LIF/ITGA11/ALPK2/COMP/SYNPO2L/DKK1/LOX/BDNF/HEG1/SORT1/POPDC3/COL11A1/CXADR/SDC1/ACTN1/TAGLN/ITGA8/MSC/KCNH1/MYH3/FLNC/SYPL2/PDLIM5/ITGA7/MYOF/CD9/LAMA1/DES/ITGB1/COL3A1/BVES/GPC1/CDH2/EHD1/MYH9/RCAN1/AGT/SOX9/UCHL1/HOMER1/MYL9/ADAMTS15/MMP14/JPH2/TGFB1/TEAD4/JPH1/ADM/EDN1/EHD2/PDLIM3/MYEF2/MYLK/ADAM12/CDK5/CSRP2/MYOZ2/VEGFA/MYORG/PIEZO1/CRYAB
GO:0016064	immunoglobulin mediated immune response	29	-0.58178	-2.60958	6.58196e-06	0.00117182	0.000975074	252	tags=55%, list=10%, signal=50%	CD74/C6/HLA-DRB1/HLA-DRB5/C7/HLA-DOA/HLA-DQB1/HLA-DPA1/HLA-DRA/HLA-DMB/PTPRC/HLA-DQA1/SUSD4/C1QB/C1QA/C1QC
GO:0019724	B cell mediated immunity	29	-0.58178	-2.60958	6.58196e-06	0.00117182	0.000975074	252	tags=55%, list=10%, signal=50%	CD74/C6/HLA-DRB1/HLA-DRB5/C7/HLA-DOA/HLA-DQB1/HLA-DPA1/HLA-DRA/HLA-DMB/PTPRC/HLA-DQA1/SUSD4/C1QB/C1QA/C1QC
GO:0042692	muscle cell differentiation	90	0.365325	2.34464	6.11753e-06	0.00117182	0.000975074	714	tags=54%, list=29%, signal=40%	ANKRD1/GREM1/RGS4/TNNT2/GDF15/ALPK2/COMP/SYNPO2L/DKK1/LOX/BDNF/SORT1/POPDC3/CXADR/SDC1/ACTN1/ITGA8/KCNH1/MYH3/FLNC/SYPL2/PDLIM5/MYOF/CD9/LAMA1/ITGB1/BVES/CDH2/EHD1/MYH9/RCAN1/AGT/SOX9/UCHL1/HOMER1/MYL9/ADAMTS15/MMP14/TGFB1/ADM/EDN1/EHD2/MYEF2/ADAM12/CSRP2/MYOZ2/VEGFA/MYORG/PIEZO1
GO:0009887	animal organ morphogenesis	204	0.262365	1.97965	6.96132e-06	0.00117182	0.000975074	654	tags=41%, list=27%, signal=32%	ANKRD1/GREM1/WNT2/TNFRSF11B/STC1/TNNT2/HTR2B/MFAP5/LIF/IL6/TNC/ALPK2/COMP/SYNPO2L/CCL2/CCL11/DKK1/FST/ACTG2/FGF5/PAPPA2/TMEM59L/VDR/SLC1A1/PHLDA2/COL8A1/HEG1/HAS2/FGF1/COL11A1/THY1/SDC1/ACTA2/MICAL2/PROM1/FOXD1/ITGA8/HIF1A/VEGFC/INHBA/SFRP1/GCNT4/KIF26B/COL1A1/RDH10/EPHA2/FJX1/AGRN/LAMA1/FGF7/APLP1/HSPG2/TRPV4/COL3A1/SERPINE1/COL1A2/COL5A2/CDH2/GBA1/SULF1/FAM20A/AGT/GCNT1/SOX9/CTHRC1/MMP14/FRAS1/…
GO:0009719	response to endogenous stimulus	303	0.232396	1.90401	7.85117e-06	0.00123901	0.00103098	613	tags=38%, list=25%, signal=33%	ANKRD1/GREM1/WNT2/TNFRSF11B/STC2/STC1/RGS4/GDF15/HTR2B/IL6/CHRDL2/GDF5/FOSL1/PCSK9/COMP/IGFBP1/CCL2/SLC1A2/DKK1/FST/TNFAIP6/FGF5/PADI2/SSTR1/OXTR/LOX/GJB2/BDNF/SLC1A1/CDH13/DHCR24/ANXA3/SPRED3/SORT1/CD24/HAS2/THBS1/CDKN2B/FGF1/ARSB/SDC1/ICAM1/ITGA3/FOXD1/LRRC32/HTR2A/COL4A1/ITGA8/CREB3L1/NQO1/INHBA/VGF/LDLR/SFRP1/HTR1B/COL1A1/GJA1/IL10/CD9/PCSK1/CYP1B1/HSD3B2/CCND1/FGF7/PAPPA/ADAMTS7/APLP1/ITGB1/…
GO:0016310	phosphorylation	296	0.231189	1.89203	9.47954e-06	0.00140799	0.00117159	698	tags=41%, list=29%, signal=33%	CHI3L1/GREM1/CEMIP/GDF15/HTR2B/LIF/IL6/GDF5/IL24/ALPK2/ADM2/CCL2/CCL11/DKK1/CAMK2N2/IL20/AK5/FGF5/CSF2RB/DGKI/LOX/EEF1A2/BDNF/INHBE/SLC1A1/UBASH3B/PNCK/HEG1/CDKN2A/AK4/CD24/THBS1/CDKN2B/FGF1/THY1/NIBAN1/GNPTAB/ITGA5/LDHA/CRLF1/SLC2A6/SGMS2/HTR2A/HIF1A/VEGFC/VTN/INHBA/FN1/SFRP1/STK17B/PTPRO/HSPA2/TNIK/MELK/MET/CDKN1A/TNFSF15/EPHA2/ITLN1/CCND1/ADORA1/LAMA1/FGF7/TMEM102/GDF6/CD44/PFKP/SPHK1/SMPD1/IT…
GO:0034097	response to cytokine	143	0.29525	2.09813	1.11248e-05	0.00156056	0.00129854	591	tags=43%, list=24%, signal=34%	ANKRD1/CHI3L1/IL6/FOSL1/F2RL1/IL24/KRT18/CCL2/CCL11/CSF2RB/PADI2/SSTR1/OXTR/LOX/SLC1A1/CD24/HAS2/THBS1/IL1RL1/CDKN2B/ICAM1/CRLF1/OSMR/HIF1A/VEGFC/MSC/SFRP1/FASN/COL1A1/PCSK1/CYP1B1/TMEM102/ADAMTS7/SPP1/COL3A1/CD44/PFKP/SPHK1/SMPD1/MT2A/GCLM/GBA1/SIRPA/TFRC/ECM1/TSLP/P4HB/HK2/ACKR4/ADAM9/SOX9/CTSK/F3/IRAK1/ADAMTS12/PXDN/PCK2/GSDME/TIMP1/GAPDH/EDN1
GO:0006796	phosphate-containing compound metabolic process	425	0.205569	1.74603	1.34202e-05	0.00178347	0.00148402	771	tags=42%, list=32%, signal=35%	CHI3L1/GREM1/NPPB/CEMIP/GDF15/HTR2B/LIF/IL6/GDF5/IL24/ALPK2/PCSK9/ADM2/NNMT/CCL2/CCL11/DKK1/CAMK2N2/IL20/AK5/LACC1/FGF5/CSF2RB/DGKI/LOX/EEF1A2/BDNF/INHBE/SLC1A1/UBASH3B/PNCK/HEG1/CDKN2A/AK4/CD24/ALDH1L2/THBS1/CDKN2B/FGF1/THY1/SERINC2/NIBAN1/PLPPR4/GNPTAB/CD244/ITGA5/LDHA/CRLF1/SLC2A6/ADORA2B/SGMS2/HTR2A/HACD1/HIF1A/VEGFC/VTN/NQO1/INHBA/LDLR/FN1/SFRP1/DUSP8/STK17B/PTPRO/HSPA2/TNIK/MELK/MYH3/MET/CD…
GO:0035295	tube development	246	0.241292	1.91105	1.53894e-05	0.00194291	0.0016167	635	tags=41%, list=26%, signal=33%	CHI3L1/GREM1/WNT2/NPPB/LIF/IL6/COMP/ADM2/TNFRSF12A/FAP/CCL2/CCL11/TMEM59L/TGFBI/OXTR/LOX/GJB2/VDR/SLC1A1/CDH13/COL8A1/HEG1/ANXA3/CD24/HAS2/THBS1/FGF1/THY1/LOXL2/ITGA5/SDC1/THBS2/DDAH1/ITGA3/MICAL2/CRLF1/PROM1/HPSE/FOXD1/COL4A1/HIF1A/CEMIP2/ISM1/CREB3L1/VEGFC/HSD11B1/LDLR/FN1/SFRP1/SHROOM3/E2F7/KIF26B/SCG2/RDH10/MET/EPHA2/IL10/MYO1E/CYP1B1/LAMA1/FGF7/HSPG2/ITGB1/SPARC/COL3A1/SERPINE1/COL4A2/CDH2/S…
GO:0001501	skeletal system development	115	0.305988	2.05287	2.16216e-05	0.00259974	0.00216324	654	tags=47%, list=27%, signal=36%	CHI3L1/GREM1/TNFRSF11B/STC1/CHRDL2/GDF5/COMP/ACAN/FST/VCAN/TLL1/PAPPA2/TGFBI/LOX/VDR/HAS2/COL11A1/LOXL2/HIF1A/TTC9/SFRP1/COL1A1/RDH10/GJA1/SIGLEC15/EPHA2/ADAMTS7/TRPV4/GDF6/COL3A1/CD44/COL1A2/COL5A2/ECM1/SULF1/HAPLN3/SOX9/CTSK/MMP14/SFRP4/ADAMTS12/TGFB1/TEAD4/MGP/TIMP1/PIP4K2A/EDN1/FLNA/CCN2/FBN2/PAPSS2/BGN/SFRP2/SERPINH1
GO:0040007	growth	159	0.276516	1.99912	2.63627e-05	0.00302572	0.0025177	483	tags=33%, list=20%, signal=29%	GREM1/WNT2/NPPB/STC2/STC1/RGS4/GDF15/SPOCK1/GDF5/TNC/COMP/IGFBP1/CCL11/SLC1A2/CACNG7/TNFAIP6/PAPPA2/PTX3/CYP19A1/BDNF/PHLDA2/IGFBPL1/HEG1/TRIM46/CDKN2A/FGF1/EPPK1/CXADR/GAP43/HIF1A/INHBA/FN1/SFRP1/MT1F/KIF26B/RDH10/CDKN1A/GJA1/UNC13A/PDLIM5/CD9/AGRN/FGF7/ITGB1/SPP1/COL3A1/SPHK1/MT2A/SEMA7A/ECM1/AGT/CLIC4/WWC1
GO:0001568	blood vessel development	193	0.24701	1.84947	3.30631e-05	0.00362976	0.00302032	635	tags=42%, list=26%, signal=34%	CHI3L1/GREM1/WNT2/NPPB/IL6/FOSL1/COMP/ADM2/TNFRSF12A/FAP/CCL2/CCL11/TGFBI/LOX/SLC1A1/CDH13/COL8A1/HEG1/ANXA3/HAS2/THBS1/FGF1/THY1/LOXL2/ITGA5/THBS2/DDAH1/ACTA2/HPSE/COL4A1/HIF1A/CEMIP2/ISM1/CREB3L1/VEGFC/LDLR/FN1/SFRP1/E2F7/SCG2/COL1A1/EPHA2/IL10/MYO1E/CYP1B1/LAMA1/HSPG2/ITGB1/SPARC/COL3A1/SERPINE1/COL4A2/COL1A2/CDH2/LOXL1/SPHK1/ITGB3/CALD1/MYH9/ECM1/SULF1/AGT/CLIC4/HK2/MCAM/MMP14/F3/PKM/TGFB1/PX…
GO:0002381	immunoglobulin production involved in immunoglobulin-mediated immune response	12	-0.73331	-2.40766	3.9309e-05	0.00413563	0.00344126	252	tags=75%, list=10%, signal=68%	HLA-DRB1/HLA-DRB5/HLA-DOA/HLA-DQB1/HLA-DPA1/HLA-DRA/HLA-DMB/PTPRC/HLA-DQA1
GO:0006793	phosphorus metabolic process	429	0.201252	1.71473	4.34967e-05	0.00439316	0.00365555	771	tags=42%, list=32%, signal=35%	CHI3L1/GREM1/NPPB/CEMIP/GDF15/HTR2B/LIF/IL6/GDF5/IL24/ALPK2/PCSK9/ADM2/NNMT/CCL2/CCL11/DKK1/CAMK2N2/IL20/AK5/LACC1/FGF5/CSF2RB/DGKI/LOX/EEF1A2/BDNF/INHBE/SLC1A1/UBASH3B/PNCK/HEG1/CDKN2A/AK4/CD24/ALDH1L2/THBS1/CDKN2B/FGF1/THY1/SERINC2/NIBAN1/PLPPR4/GNPTAB/CD244/ITGA5/LDHA/CRLF1/SLC2A6/ADORA2B/SGMS2/HTR2A/HACD1/HIF1A/VEGFC/VTN/NQO1/INHBA/LDLR/FN1/SFRP1/DUSP8/STK17B/PTPRO/HSPA2/TNIK/MELK/MYH3/MET/CD…
GO:0048738	cardiac muscle tissue development	45	0.431512	2.30967	4.89179e-05	0.00475068	0.00395304	401	tags=38%, list=17%, signal=32%	ANKRD1/GREM1/WNT2/NPPB/RGS4/TNNT2/ALPK2/DKK1/HEG1/COL11A1/CXADR/MYL7/MSC/GJA1/PDLIM5/ITGB1/BVES
GO:0014706	striated muscle tissue development	48	0.422882	2.29869	5.19511e-05	0.00485839	0.00404267	401	tags=38%, list=17%, signal=32%	ANKRD1/GREM1/WNT2/NPPB/RGS4/TNNT2/ALPK2/DKK1/LOX/HEG1/COL11A1/CXADR/MYL7/MSC/GJA1/PDLIM5/ITGB1/BVES
GO:0046031	ADP metabolic process	20	0.582609	2.43707	6.09477e-05	0.00511417	0.0042555	954	tags=95%, list=39%, signal=58%	AK5/AK4/LDHA/SLC2A6/HTR2A/HIF1A/PFKP/ENO2/HK2/PKM/PGK1/GAPDH/TIGAR/ENO1/HK1/PGAM1/TPI1/GPI/PRKAA2
GO:0043588	skin development	54	0.402503	2.23697	6.27879e-05	0.00511417	0.0042555	556	tags=52%, list=23%, signal=41%	KRT7/KRT80/COMP/DKK1/FST/IL20/VDR/DHCR24/ETV4/ITGA3/HPSE/INHBA/KRT8/SPRR2B/COL1A1/MET/EPHA2/FGF7/COL3A1/COL1A2/COL5A2/GBA1/CLIC4/ADAM9/SOX9/ADAMTS2/FRAS1/PDGFA
GO:0048729	tissue morphogenesis	141	0.279738	1.99084	6.15294e-05	0.00511417	0.0042555	598	tags=41%, list=25%, signal=33%	ANKRD1/GREM1/WNT2/STC1/TNNT2/LIF/TNC/CCL11/DKK1/FST/ACTG2/TMEM59L/VDR/HEG1/FGF1/COL11A1/TXNRD1/ITGA5/ITGA3/ACTA2/MICAL2/FOXD1/COL4A1/ITGA8/HIF1A/VEGFC/INHBA/SFRP1/SHROOM3/GCNT4/KIF26B/RDH10/MET/GJA1/EPHA2/IL10/CA9/LAMA1/FGF7/ITGB1/COL3A1/CD44/ITGB3/SULF1/AGT/CLIC4/GCNT1/SOX9/CTHRC1/MMP14/FRAS1/CELSR2/ADAMTS12/TGFB1/PDGFA/ADM/EDN1/FLNA
GO:0016477	cell migration	313	0.218642	1.79929	5.96917e-05	0.00511417	0.0042555	698	tags=41%, list=29%, signal=34%	GREM1/CEMIP/STC1/HTR2B/IL6/SPOCK1/F2RL1/IL24/TNC/ITGA11/FAP/CCL2/CCL11/SH3RF2/TNFAIP6/FGF5/F2R/PADI2/LOX/CYP19A1/CDH13/PHLDA2/ANXA3/PLAU/TRIM46/CD24/HAS2/THBS1/FGF1/EPPK1/THY1/CXADR/ARSB/LOXL2/ITGA5/SDC1/ICAM1/ITGA3/ACTA2/FAM83H/HIF1A/FRMD5/VEGFC/VTN/FN1/SFRP1/PTPRO/RAC2/SCG2/COL1A1/PLXNB3/MET/GJA1/EPHA2/IL10/ITGA7/CD9/CYP1B1/ITGBL1/ADORA1/LAMA1/FGF7/TMEM102/ITGB1/TRPV4/SPARC/GDF6/COL3A1/BVES/CD4…
GO:0006165	nucleoside diphosphate phosphorylation	20	0.577878	2.41728	7.88863e-05	0.006036	0.00502255	954	tags=95%, list=39%, signal=58%	AK5/AK4/LDHA/SLC2A6/HTR2A/HIF1A/PFKP/ENO2/HK2/PKM/PGK1/GAPDH/TIGAR/ENO1/HK1/PGAM1/TPI1/GPI/PRKAA2
GO:0046939	nucleotide phosphorylation	20	0.577878	2.41728	7.88863e-05	0.006036	0.00502255	954	tags=95%, list=39%, signal=58%	AK5/AK4/LDHA/SLC2A6/HTR2A/HIF1A/PFKP/ENO2/HK2/PKM/PGK1/GAPDH/TIGAR/ENO1/HK1/PGAM1/TPI1/GPI/PRKAA2
GO:0050878	regulation of body fluid levels	83	0.329286	2.05086	8.66148e-05	0.00643242	0.00535242	663	tags=54%, list=27%, signal=41%	NPPB/IL6/F2RL1/F2RL2/COMP/FAP/F2R/OXTR/DGKI/VDR/UBASH3B/HEG1/PLAU/HAS2/THBS1/HPSE/HIF1A/VTN/FN1/PTPRO/MET/ANXA8/CD9/CCND1/ADORA1/TRPV4/COL3A1/SERPINE1/ITGB3/GBA1/MYH9/HK2/MYL9/F3/CELSR2/PDGFA/PLAUR/ADM/EDN1/ANXA5/FLNA/ENPP4/PAPSS2/DMTN/VCL
GO:0009185	ribonucleoside diphosphate metabolic process	24	0.545004	2.40703	9.47259e-05	0.00655015	0.00545038	954	tags=92%, list=39%, signal=56%	AK5/AK4/LDHA/SLC2A6/HTR2A/HIF1A/CARD11/PFKP/ENO2/NUDT18/HK2/PKM/PGK1/GAPDH/TIGAR/ENO1/HK1/PGAM1/TPI1/ENTPD7/GPI/PRKAA2
GO:0009135	purine nucleoside diphosphate metabolic process	23	0.549513	2.39854	9.85766e-05	0.00655015	0.00545038	785	tags=83%, list=32%, signal=56%	AK5/AK4/LDHA/SLC2A6/HTR2A/HIF1A/CARD11/PFKP/ENO2/NUDT18/HK2/PKM/PGK1/GAPDH/TIGAR/ENO1/HK1/PGAM1/TPI1
GO:0009179	purine ribonucleoside diphosphate metabolic process	23	0.549513	2.39854	9.85766e-05	0.00655015	0.00545038	785	tags=83%, list=32%, signal=56%	AK5/AK4/LDHA/SLC2A6/HTR2A/HIF1A/CARD11/PFKP/ENO2/NUDT18/HK2/PKM/PGK1/GAPDH/TIGAR/ENO1/HK1/PGAM1/TPI1
GO:0070848	response to growth factor	153	0.266977	1.92177	9.36376e-05	0.00655015	0.00545038	567	tags=41%, list=23%, signal=33%	ANKRD1/GREM1/WNT2/GDF15/CHRDL2/GDF5/COMP/CCL2/DKK1/FST/TNFAIP6/FGF5/LOX/BDNF/ANXA3/SPRED3/SORT1/HAS2/THBS1/CDKN2B/FGF1/ITGA5/IBSP/ITGA3/FOXD1/LRRC32/ITGA8/HIF1A/CREB3L1/VEGFC/VTN/SFRP1/COL1A1/EPHA2/IL10/FGF7/ADAMTS7/GDF6/COL3A1/CD44/COL4A2/COL1A2/VEPH1/GPC1/SPHK1/ITGB3/CRIM1/FAM83G/ITGB5/EHD1/GCLM/SULF1/AGT/PCSK6/ADAM9/SOX9/CTSK/SFRP4/ADAMTS12/TGFB1/PDGFA/FSTL1
GO:0055001	muscle cell development	47	0.42181	2.26119	0.000107568	0.00696436	0.00579504	702	tags=60%, list=29%, signal=43%	ANKRD1/RGS4/TNNT2/ALPK2/COMP/SYNPO2L/LOX/CXADR/SDC1/ACTN1/MYH3/FLNC/SYPL2/PDLIM5/MYOF/ITGB1/BVES/RCAN1/AGT/UCHL1/HOMER1/MYL9/ADM/EDN1/CSRP2/MYOZ2/VEGFA/MYORG
GO:0035239	tube morphogenesis	215	0.234261	1.806	0.000117691	0.00742923	0.00618186	635	tags=40%, list=26%, signal=33%	CHI3L1/GREM1/WNT2/NPPB/IL6/COMP/ADM2/TNFRSF12A/FAP/CCL2/CCL11/TMEM59L/TGFBI/LOX/VDR/SLC1A1/CDH13/COL8A1/HEG1/ANXA3/HAS2/THBS1/FGF1/THY1/LOXL2/ITGA5/THBS2/DDAH1/MICAL2/HPSE/FOXD1/COL4A1/HIF1A/CEMIP2/ISM1/CREB3L1/VEGFC/LDLR/FN1/SFRP1/SHROOM3/E2F7/KIF26B/SCG2/RDH10/MET/EPHA2/IL10/MYO1E/CYP1B1/LAMA1/HSPG2/ITGB1/SPARC/COL3A1/SERPINE1/COL4A2/CDH2/SPHK1/ITGB3/CALD1/MYH9/ECM1/SULF1/AGT/CLIC4/HK2/SOX9/MCA…
GO:0045087	innate immune response	87	-0.351742	-2.08454	0.000120671	0.00743154	0.00618379	232	tags=24%, list=10%, signal=23%	UNC13D/PLA2G5/NR1H4/CSF1R/TLR5/WFDC2/C7/LAG3/HLA-DPA1/CYBB/MARCO/MPEG1/SUSD4/VSIG4/NLRP9/MRC1/C1QB/TYROBP/C1QA/C1QC/CCL21
GO:0001706	endoderm formation	21	0.559973	2.37297	0.000128804	0.0077436	0.00644345	587	tags=71%, list=24%, signal=55%	DKK1/COL8A1/COL11A1/ITGA5/VTN/INHBA/FN1/ITGA7/COL4A2/DUSP4/COL5A2/ITGB5/MMP14/DUSP5/MMP15
GO:0002253	activation of immune response	48	-0.438782	-2.25668	0.000132222	0.0077642	0.00646059	442	tags=40%, list=18%, signal=33%	NFATC2/MATR3/TESPA1/C6/BCL2/HLA-DRB1/C7/HLA-DQB1/BTNL9/C3AR1/PTPRC/LAPTM5/CD22/SUSD4/VSIG4/C1QB/TYROBP/C1QA/C1QC
GO:0006096	glycolytic process	17	0.611203	2.42872	0.00014407	0.00781708	0.00650459	954	tags=100%, list=39%, signal=61%	LDHA/SLC2A6/HTR2A/HIF1A/PFKP/ENO2/HK2/PKM/PGK1/GAPDH/TIGAR/ENO1/HK1/PGAM1/TPI1/GPI/PRKAA2
GO:0006757	ATP generation from ADP	17	0.611203	2.42872	0.00014407	0.00781708	0.00650459	954	tags=100%, list=39%, signal=61%	LDHA/SLC2A6/HTR2A/HIF1A/PFKP/ENO2/HK2/PKM/PGK1/GAPDH/TIGAR/ENO1/HK1/PGAM1/TPI1/GPI/PRKAA2
GO:1900046	regulation of hemostasis	22	0.552592	2.35304	0.000158552	0.00781708	0.00650459	662	tags=77%, list=27%, signal=57%	F2RL1/COMP/FAP/F2R/UBASH3B/PLAU/THBS1/HPSE/VTN/CD9/SERPINE1/F3/PDGFA/PLAUR/EDN1/ENPP4/DMTN
GO:0002478	antigen processing and presentation of exogenous peptide antigen	11	-0.707653	-2.27662	0.000163848	0.00781708	0.00650459	390	tags=82%, list=16%, signal=69%	CD74/HLA-DRB1/HLA-DRB5/HLA-DOA/HLA-DQB1/HLA-DPA1/HLA-DRA/HLA-DMB/HLA-DQA1
GO:0019884	antigen processing and presentation of exogenous antigen	11	-0.707653	-2.27662	0.000163848	0.00781708	0.00650459	390	tags=82%, list=16%, signal=69%	CD74/HLA-DRB1/HLA-DRB5/HLA-DOA/HLA-DQB1/HLA-DPA1/HLA-DRA/HLA-DMB/HLA-DQA1
GO:0019886	antigen processing and presentation of exogenous peptide antigen via MHC class II	11	-0.707653	-2.27662	0.000163848	0.00781708	0.00650459	390	tags=82%, list=16%, signal=69%	CD74/HLA-DRB1/HLA-DRB5/HLA-DOA/HLA-DQB1/HLA-DPA1/HLA-DRA/HLA-DMB/HLA-DQA1
GO:0007369	gastrulation	42	0.423923	2.22181	0.000169651	0.00781708	0.00650459	535	tags=55%, list=22%, signal=43%	DKK1/COL8A1/COL11A1/TXNRD1/ITGA5/ITGA3/ITGA8/VTN/INHBA/FN1/SFRP1/GJA1/EPHA2/IL10/ITGA7/ITGB1/COL4A2/DUSP4/COL5A2/ITGB3/ITGB5/MMP14/DUSP5
GO:0001503	ossification	90	0.329455	2.11443	0.00015245	0.00781708	0.00650459	562	tags=43%, list=23%, signal=35%	GREM1/STC1/IL6/CHRDL2/GDF5/TNC/ITGA11/COMP/DKK1/VCAN/TNFAIP6/LOX/VDR/SORT1/COL11A1/IBSP/SGMS2/HIF1A/CREB3L1/VEGFC/SFRP1/FASN/COL1A1/EPHA2/ADAMTS7/SPP1/COL1A2/COL5A2/CRIM1/SEMA7A/NOCT/ECM1/SOX9/CTSK/CTHRC1/MMP14/ADAMTS12/TGFB1/MGP
GO:0042060	wound healing	105	0.291859	1.93173	0.000170301	0.00781708	0.00650459	663	tags=47%, list=27%, signal=35%	IL6/F2RL1/IL24/F2RL2/COMP/TNFRSF12A/FAP/F2R/DGKI/LOX/UBASH3B/PLAU/THBS1/FGF1/EPPK1/ITGA5/SDC1/ACTA2/HPSE/HIF1A/VTN/FN1/COL1A1/CDKN1A/ANXA8/MYOF/CD9/ITGB1/COL3A1/CD44/SERPINE1/SMPD1/ITGB3/MYH9/MCAM/MYL9/F3/TGFB1/PDGFA/TIMP1/PLAUR/EDN1/ANXA5/FLNA/ENPP4/PAPSS2/MYLK/DMTN/VCL
GO:0010942	positive regulation of cell death	105	0.290662	1.92381	0.000173369	0.00781708	0.00650459	689	tags=46%, list=28%, signal=34%	MMP3/ANKRD1/HRK/IL6/FOSL1/PCSK9/TNFRSF12A/FAP/CCL2/DKK1/EEF1A2/VDR/PHLDA2/PNMA2/CDKN2A/THBS1/NQO1/INHBA/SFRP1/STK17B/PMAIP1/MELK/CDKN1A/IL10/SRPX/CYP1B1/ADORA1/ITGB1/SMPD1/AGT/CAMK1D/TNFRSF8/E2F3/SFRP4/GSDME/PRR7/ADM/TIGAR/GRN/CCN2/CTSD/PTGIS/CDK5/SFRP2/MTCH2/IGF2R/PEA15/ECT2
GO:0009611	response to wounding	139	0.266546	1.87941	0.000169717	0.00781708	0.00650459	663	tags=45%, list=27%, signal=34%	IL6/F2RL1/IL24/TNC/F2RL2/COMP/TNFRSF12A/FAP/SLC1A2/F2R/DGKI/LOX/SLC1A1/UBASH3B/PLAU/THBS1/FGF1/EPPK1/THY1/ITGA5/GAP43/SDC1/ACTA2/HPSE/HIF1A/VTN/FN1/COL1A1/CDKN1A/ANXA8/IL10/MYOF/CD9/PCSK1/FGF7/ITGB1/SPP1/COL3A1/CD44/SERPINE1/SMPD1/ITGB3/MYH9/MCAM/MYL9/F3/TGFB1/PDGFA/TIMP1/PLAUR/ADM/EDN1/ANXA5/FLNA/GRN/CCN2/ENPP4/PAPSS2/MYLK/CDK5/DMTN/VCL
GO:0019220	regulation of phosphate metabolic process	240	0.22614	1.78979	0.000156446	0.00781708	0.00650459	698	tags=42%, list=29%, signal=33%	CHI3L1/GREM1/CEMIP/GDF15/HTR2B/LIF/IL6/GDF5/IL24/DKK1/CAMK2N2/IL20/LACC1/FGF5/LOX/EEF1A2/BDNF/INHBE/SLC1A1/UBASH3B/HEG1/CDKN2A/AK4/CD24/THBS1/CDKN2B/FGF1/THY1/NIBAN1/CD244/ITGA5/CRLF1/SLC2A6/ADORA2B/HTR2A/HIF1A/VEGFC/VTN/INHBA/LDLR/FN1/SFRP1/PTPRO/HSPA2/TNIK/MET/CDKN1A/TNFSF15/EPHA2/ITLN1/CCND1/ADORA1/FGF7/TMEM102/GDF6/CD44/SPHK1/SMPD1/ITGB3/BST1/SEMA7A/GBA1/SIRPA/TFRC/TRIB3/RCAN1/FAM20A/NUAK1/TS…
GO:0071310	cellular response to organic substance	389	0.197708	1.6682	0.000154659	0.00781708	0.00650459	491	tags=29%, list=20%, signal=27%	ANKRD1/CHI3L1/GREM1/WNT2/STC2/STC1/RGS4/GDF15/HTR2B/IL6/PTPRN/CHRDL2/GDF5/F2RL1/MGST1/IL24/KRT18/PCSK9/COMP/IGFBP1/CCL2/CCL11/SLC1A2/DKK1/FST/TNFAIP6/FGF5/CSF2RB/PADI2/SSTR1/LOX/GJB2/VDR/BDNF/SLC1A1/SPRED3/SORT1/BRINP1/CD24/HAS2/THBS1/IL1RL1/CDKN2B/FGF1/ITGA5/ICAM1/IBSP/ITGA3/CRLF1/FOXD1/OSMR/LRRC32/HTR2A/COL4A1/ITGA8/HIF1A/SLC2A5/CREB3L1/VEGFC/VTN/INHBA/LDLR/MSC/SFRP1/HTR1B/HSPA2/FASN/COL1A1/HSP…
GO:0071363	cellular response to growth factor stimulus	149	0.264545	1.90403	0.000180473	0.00785682	0.00653766	567	tags=40%, list=23%, signal=33%	ANKRD1/GREM1/WNT2/GDF15/CHRDL2/GDF5/COMP/CCL2/DKK1/FST/TNFAIP6/FGF5/LOX/BDNF/SPRED3/SORT1/HAS2/THBS1/CDKN2B/FGF1/ITGA5/IBSP/ITGA3/FOXD1/LRRC32/ITGA8/HIF1A/CREB3L1/VEGFC/VTN/SFRP1/COL1A1/IL10/FGF7/ADAMTS7/GDF6/COL3A1/CD44/COL4A2/COL1A2/VEPH1/GPC1/SPHK1/ITGB3/CRIM1/FAM83G/ITGB5/EHD1/GCLM/SULF1/AGT/PCSK6/ADAM9/SOX9/CTSK/SFRP4/ADAMTS12/TGFB1/PDGFA/FSTL1
GO:0022603	regulation of anatomical structure morphogenesis	206	0.234068	1.77448	0.000177647	0.00785682	0.00653766	698	tags=44%, list=29%, signal=34%	CHI3L1/GREM1/WNT2/NPPB/TNFRSF11B/LIF/IL6/ADM2/CCL2/CCL11/DKK1/CACNG7/BDNF/ANXA3/TRIM46/HAS2/THBS1/FGF1/THY1/ITGA5/THBS2/DDAH1/HIF1A/CEMIP2/MELTF/ISM1/ATP10A/CREB3L1/VEGFC/FN1/SFRP1/RAC2/SHROOM3/TNIK/PLXNB3/GJA1/EPHA2/UNC13A/PDLIM5/IL10/ITGA7/CYP1B1/FGF7/HSPG2/ITGB1/SPP1/SPARC/PALM2AKAP2/BVES/CD44/SERPINE1/COL4A2/CDH2/SPHK1/ITGB3/MYH10/RND3/SEMA7A/TFRC/MYH9/ECM1/SULF1/AGT/P4HB/HK2/SOX9/CTHRC1/F3/P…
GO:0048514	blood vessel morphogenesis	175	0.251045	1.84253	0.000194629	0.00821616	0.00683667	666	tags=45%, list=27%, signal=35%	CHI3L1/GREM1/NPPB/IL6/COMP/ADM2/TNFRSF12A/FAP/CCL2/CCL11/TGFBI/LOX/SLC1A1/CDH13/COL8A1/HEG1/ANXA3/HAS2/THBS1/FGF1/THY1/LOXL2/ITGA5/THBS2/DDAH1/HPSE/COL4A1/HIF1A/CEMIP2/ISM1/CREB3L1/VEGFC/LDLR/FN1/SFRP1/E2F7/SCG2/EPHA2/IL10/MYO1E/CYP1B1/LAMA1/HSPG2/ITGB1/SPARC/COL3A1/SERPINE1/COL4A2/CDH2/SPHK1/ITGB3/CALD1/MYH9/ECM1/SULF1/AGT/CLIC4/HK2/MCAM/MMP14/F3/PKM/TGFB1/PXDN/PDGFA/PGK1/COL8A2/ADM/EDN1/FLNA/GR…
GO:0001944	vasculature development	203	0.235137	1.77137	0.000195236	0.00821616	0.00683667	635	tags=41%, list=26%, signal=33%	CHI3L1/GREM1/WNT2/NPPB/LIF/IL6/FOSL1/COMP/ADM2/TNFRSF12A/FAP/CCL2/CCL11/TGFBI/LOX/SLC1A1/CDH13/COL8A1/HEG1/ANXA3/HAS2/THBS1/FGF1/THY1/LOXL2/ITGA5/SVEP1/THBS2/DDAH1/ACTA2/HPSE/COL4A1/HIF1A/CEMIP2/ISM1/CREB3L1/VEGFC/LDLR/FN1/SFRP1/E2F7/SCG2/COL1A1/EPHA2/IL10/MYO1E/CYP1B1/LAMA1/HSPG2/ITGB1/SPARC/COL3A1/SERPINE1/COL4A2/COL1A2/CDH2/LOXL1/SPHK1/ITGB3/CALD1/MYH9/ECM1/SULF1/AGT/CLIC4/HK2/MCAM/MMP14/F3/PK…
GO:0042325	regulation of phosphorylation	215	0.229042	1.76577	0.000208919	0.00864787	0.00719589	698	tags=42%, list=29%, signal=33%	CHI3L1/GREM1/CEMIP/GDF15/HTR2B/LIF/IL6/GDF5/IL24/DKK1/CAMK2N2/IL20/FGF5/LOX/EEF1A2/BDNF/INHBE/SLC1A1/UBASH3B/HEG1/CDKN2A/CD24/THBS1/CDKN2B/FGF1/THY1/NIBAN1/ITGA5/CRLF1/SLC2A6/HTR2A/HIF1A/VEGFC/VTN/INHBA/FN1/SFRP1/PTPRO/HSPA2/TNIK/MET/CDKN1A/TNFSF15/EPHA2/ITLN1/CCND1/ADORA1/FGF7/TMEM102/GDF6/CD44/SPHK1/SMPD1/ITGB3/BST1/SEMA7A/GBA1/SIRPA/TFRC/TRIB3/FAM20A/TSLP/AGT/ADAM9/SOX9/BDKRB2/UCHL1/IL11/IRAK1…
GO:0009132	nucleoside diphosphate metabolic process	25	0.519087	2.29912	0.00021338	0.00869008	0.00723102	954	tags=88%, list=39%, signal=54%	AK5/AK4/LDHA/SLC2A6/HTR2A/HIF1A/CARD11/PFKP/ENO2/NUDT18/HK2/PKM/PGK1/GAPDH/TIGAR/ENO1/HK1/PGAM1/TPI1/ENTPD7/GPI/PRKAA2
GO:0001932	regulation of protein phosphorylation	195	0.238257	1.79416	0.000217945	0.00873511	0.00726848	698	tags=43%, list=29%, signal=33%	CHI3L1/GREM1/CEMIP/GDF15/HTR2B/LIF/IL6/GDF5/IL24/DKK1/CAMK2N2/IL20/FGF5/LOX/BDNF/INHBE/SLC1A1/UBASH3B/HEG1/CDKN2A/CD24/THBS1/CDKN2B/FGF1/THY1/NIBAN1/ITGA5/CRLF1/HTR2A/VEGFC/VTN/INHBA/FN1/SFRP1/PTPRO/HSPA2/TNIK/CDKN1A/TNFSF15/ITLN1/CCND1/ADORA1/FGF7/TMEM102/GDF6/CD44/SPHK1/SMPD1/ITGB3/BST1/SEMA7A/GBA1/SIRPA/TFRC/TRIB3/FAM20A/TSLP/AGT/ADAM9/SOX9/BDKRB2/UCHL1/IL11/IRAK1/DBNDD1/TGFB1/PDGFA/PLAUR/EDN1…
GO:0002455	humoral immune response mediated by circulating immunoglobulin	12	-0.690429	-2.26687	0.000223201	0.00878997	0.00731413	187	tags=58%, list=8%, signal=54%	C6/C7/PTPRC/SUSD4/C1QB/C1QA/C1QC
GO:0051174	regulation of phosphorus metabolic process	241	0.224853	1.77753	0.000229758	0.00878997	0.00731413	698	tags=42%, list=29%, signal=33%	CHI3L1/GREM1/CEMIP/GDF15/HTR2B/LIF/IL6/GDF5/IL24/DKK1/CAMK2N2/IL20/LACC1/FGF5/LOX/EEF1A2/BDNF/INHBE/SLC1A1/UBASH3B/HEG1/CDKN2A/AK4/CD24/THBS1/CDKN2B/FGF1/THY1/NIBAN1/CD244/ITGA5/CRLF1/SLC2A6/ADORA2B/HTR2A/HIF1A/VEGFC/VTN/INHBA/LDLR/FN1/SFRP1/PTPRO/HSPA2/TNIK/MET/CDKN1A/TNFSF15/EPHA2/ITLN1/CCND1/ADORA1/FGF7/TMEM102/GDF6/CD44/SPHK1/SMPD1/ITGB3/BST1/SEMA7A/GBA1/SIRPA/TFRC/TRIB3/RCAN1/FAM20A/NUAK1/TS…
GO:0006915	apoptotic process	328	0.205316	1.69941	0.000229368	0.00878997	0.00731413	695	tags=38%, list=29%, signal=31%	ANKRD1/CHI3L1/GREM1/TNFRSF11B/HRK/HTR2B/IL6/GDF5/FOSL1/IL24/ALPK2/KRT18/PCSK9/COMP/TNFRSF12A/FAP/CHAC1/CCL2/GABRA5/PRUNE2/DKK1/SH3RF2/F2R/LOX/EEF1A2/VDR/BDNF/SLC1A1/IER3/DHCR24/PHLDA2/FCMR/EVA1A/PNMA2/SORT1/CDKN2A/CD24/THBS1/MUC1/ITGA5/ACTN1/ICAM1/GRIK2/CRLF1/HIF1A/CREB3L1/NQO1/INHBA/SFRP1/STK17B/PMAIP1/MELK/SCG2/ZMAT3/CDKN1A/TNFSF15/EPHA2/IL10/CARD11/AMIGO2/SRPX/CYP1B1/CCND1/ADORA1/GBE1/TMEM102/…
GO:0030334	regulation of cell migration	211	0.229815	1.75491	0.000234661	0.00884357	0.00735873	698	tags=44%, list=29%, signal=34%	GREM1/CEMIP/STC1/IL6/F2RL1/IL24/TNC/CCL2/CCL11/SH3RF2/TNFAIP6/FGF5/F2R/PADI2/CYP19A1/CDH13/PHLDA2/ANXA3/PLAU/HAS2/THBS1/FGF1/EPPK1/THY1/ARSB/ITGA5/ICAM1/ITGA3/ACTA2/FAM83H/HIF1A/FRMD5/VEGFC/VTN/FN1/SFRP1/RAC2/COL1A1/PLXNB3/MET/GJA1/EPHA2/CD9/CYP1B1/ADORA1/LAMA1/FGF7/TMEM102/ITGB1/TRPV4/SPARC/COL3A1/NEXN/SERPINE1/DPP4/SPHK1/ITGB3/BST1/SEMA7A/ECM1/SULF1/AGT/CLIC4/GCNT1/CAMK1D/ADAM9/SOX9/S100A11/MCA…
GO:0006734	NADH metabolic process	11	0.679636	2.35014	0.000257904	0.00894753	0.00744524	785	tags=100%, list=32%, signal=68%	NQO1/PFKP/ENO2/HK2/PKM/PCK2/PGK1/TIGAR/ENO1/HK1/TPI1
GO:0050818	regulation of coagulation	22	0.544587	2.31895	0.000253939	0.00894753	0.00744524	662	tags=77%, list=27%, signal=57%	F2RL1/FAP/F2R/UBASH3B/PLAU/THBS1/HPSE/VTN/CD9/SERPINE1/F3/PDGFA/PLAUR/EDN1/ANXA5/ENPP4/DMTN
GO:0070555	response to interleukin-1	25	0.515107	2.28149	0.000250489	0.00894753	0.00744524	629	tags=72%, list=26%, signal=54%	ANKRD1/CHI3L1/IL6/CCL2/CCL11/HAS2/HIF1A/SFRP1/PCSK1/ADAMTS7/SMPD1/SIRPA/SOX9/IRAK1/ADAMTS12/EDN1/IL1R1/PTGIS
GO:0050778	positive regulation of immune response	71	-0.379266	-2.16983	0.00024278	0.00894753	0.00744524	442	tags=37%, list=18%, signal=31%	NFATC2/CD4/MATR3/CD74/TESPA1/C6/BCL2/HLA-DRB1/PLA2G5/C7/LAG3/HLA-DQB1/BTNL9/HLA-DRA/HLA-DMB/C3AR1/PTPRC/LAPTM5/CD22/SUSD4/VSIG4/C1QB/TYROBP/ZP4/C1QA/C1QC
GO:0009605	response to external stimulus	459	0.185934	1.61581	0.000258681	0.00894753	0.00744524	497	tags=30%, list=20%, signal=29%	MMP3/ANKRD1/CHI3L1/GREM1/TNFRSF11B/STC2/STC1/GDF15/IL6/SUCNR1/GDF5/FOSL1/F2RL1/IL24/TNC/PCSK9/ULBP1/FAP/CCL2/CCL11/SLC1A2/IL20/TNFAIP6/PCSK1N/LACC1/POSTN/CSF2RB/F2R/PADI2/BMAL2/ULBP2/PTX3/SSTR1/ZPLD1/LOX/GJB2/VDR/CYP19A1/BDNF/SLC1A1/CDH13/UBASH3B/MICB/ANXA3/PLAU/CCDC80/JCHAIN/CD24/THBS1/IL1RL1/CDKN2B/FGF1/EPPK1/COL11A1/CXADR/ARSB/CD244/PIEZO2/GAP43/ACTA2/GRIK2/HPSE/FOXD1/OSMR/NRXN3/ADORA2B/HTR2A/…
GO:0051239	regulation of multicellular organismal process	491	0.178771	1.55979	0.000249089	0.00894753	0.00744524	635	tags=35%, list=26%, signal=33%	CHI3L1/GREM1/WNT2/NPPB/TNFRSF11B/STC2/MYBPH/STC1/RGS4/TNNT2/GDF15/HTR2B/LIF/IL6/GDF5/F2RL1/ALPK2/PCSK9/COMP/ADM2/FAP/CCL11/DKK1/FST/IL20/TNFAIP6/LACC1/F2R/KCND3/OXTR/LOX/VDR/CYP19A1/BDNF/SLC1A1/UBASH3B/PHLDA2/HEG1/ANXA3/PLAU/TRIM46/SPRED3/BRINP1/ETV4/CD24/HAS2/THBS1/IL1RL1/CDKN2B/FGF1/CNN1/EPPK1/HSPB7/THY1/CXADR/ARSB/LOXL2/CD244/ITGA5/SCD/THBS2/DDAH1/ITGA3/PROM1/HPSE/FOXD1/LRRC32/ADORA2B/SGMS2/S1…
GO:0010469	regulation of signaling receptor activity	25	0.511224	2.26429	0.000290354	0.0098161	0.00816798	634	tags=68%, list=26%, signal=51%	GREM1/PCSK9/CCL2/DKK1/CACNG7/PHLDA2/PLAU/HIF1A/IL10/ADORA1/ITGB1/SERPINE1/HOMER1/CACNG8/NPTX1/EDN1/DLGAP1
GO:0033993	response to lipid	152	0.263681	1.90306	0.000291567	0.0098161	0.00816798	613	tags=43%, list=25%, signal=35%	ANKRD1/WNT2/STC2/STC1/IL6/FOSL1/MGST1/IL24/CCL2/DKK1/CSF2RB/F2R/PADI2/SSTR1/OXTR/LOX/GJB2/VDR/CYP19A1/MICB/ANXA3/BRINP1/THBS1/SCD/SDC1/NQO1/INHBA/LDLR/SFRP1/HTR1B/COL1A1/IL10/CA9/PCSK1/CYP1B1/PTGIR/HSD3B2/PDCD1LG2/CCND1/PAPPA/SPP1/PTGDS/SERPINE1/LOXL1/ENO2/GBA1/SIRPA/TFRC/NOCT/AGT/DIO2/SPON2/ADAM9/SOX9/IRAK1/LBH/TGFB1/PCK2/PDGFA/MMP15/ADM/EDN1/ABCA2/SLC7A5/ABCA3/CCN2
GO:0022617	extracellular matrix disassembly	19	0.562079	2.29649	0.000329111	0.0109343	0.0090984	587	tags=68%, list=24%, signal=52%	MMP3/MMP10/IL6/FAP/CTSV/MELTF/MMP1/DPP4/CTSK/ADAMTS15/MMP14/TGFB1/MMP15
GO:0071345	cellular response to cytokine stimulus	124	0.273654	1.88466	0.000336587	0.0110374	0.00918424	591	tags=41%, list=24%, signal=33%	ANKRD1/CHI3L1/IL6/F2RL1/IL24/KRT18/CCL2/CCL11/CSF2RB/PADI2/SSTR1/LOX/SLC1A1/CD24/HAS2/THBS1/IL1RL1/ICAM1/CRLF1/OSMR/HIF1A/VEGFC/MSC/SFRP1/FASN/COL1A1/CYP1B1/ADAMTS7/CD44/PFKP/SPHK1/MT2A/GCLM/GBA1/SIRPA/TFRC/ECM1/TSLP/P4HB/HK2/ACKR4/SOX9/CTSK/F3/IRAK1/ADAMTS12/PXDN/PCK2/GSDME/GAPDH/EDN1
GO:0007492	endoderm development	23	0.514637	2.24631	0.000351363	0.0112303	0.0093447	587	tags=65%, list=24%, signal=50%	DKK1/COL8A1/COL11A1/ITGA5/VTN/INHBA/FN1/ITGA7/COL4A2/DUSP4/COL5A2/ITGB5/MMP14/DUSP5/MMP15
GO:0012501	programmed cell death	338	0.195396	1.62137	0.000349804	0.0112303	0.0093447	695	tags=37%, list=29%, signal=31%	ANKRD1/CHI3L1/GREM1/TNFRSF11B/HRK/HTR2B/IL6/GDF5/FOSL1/IL24/ALPK2/KRT18/PCSK9/COMP/TNFRSF12A/FAP/CHAC1/CCL2/GABRA5/PRUNE2/DKK1/SH3RF2/F2R/LOX/EEF1A2/VDR/BDNF/SLC1A1/IER3/DHCR24/PHLDA2/FCMR/EVA1A/PNMA2/SORT1/CDKN2A/CD24/THBS1/MUC1/ITGA5/ACTN1/ICAM1/GRIK2/CRLF1/HIF1A/CREB3L1/NQO1/INHBA/SFRP1/STK17B/PMAIP1/MELK/SCG2/MET/ZMAT3/CDKN1A/TNFSF15/EPHA2/IL10/CARD11/AMIGO2/SRPX/CYP1B1/CCND1/ADORA1/GBE1/TMEM…
GO:0030193	regulation of blood coagulation	21	0.537746	2.27878	0.000358211	0.011306	0.00940776	662	tags=76%, list=27%, signal=56%	F2RL1/FAP/F2R/UBASH3B/PLAU/THBS1/HPSE/VTN/CD9/SERPINE1/F3/PDGFA/PLAUR/EDN1/ENPP4/DMTN
GO:0006958	complement activation, classical pathway	10	-0.699178	-2.16273	0.000370405	0.0115466	0.00960791	187	tags=60%, list=8%, signal=56%	C6/C7/SUSD4/C1QB/C1QA/C1QC
GO:0045103	intermediate filament-based process	13	0.641749	2.33327	0.000382535	0.0117004	0.00973588	375	tags=62%, list=15%, signal=52%	KRT7/KRT80/KRT18/SYNC/EPPK1/FAM83H/KRT8/DES
GO:1901700	response to oxygen-containing compound	277	0.21169	1.70888	0.000384606	0.0117004	0.00973588	598	tags=36%, list=25%, signal=30%	MMP3/ANKRD1/WNT2/STC2/STC1/RGS4/GDF15/HTR2B/IL6/PTPRN/FOSL1/MGST1/IL24/PCSK9/IGFBP1/CCL2/SLC1A2/DKK1/POSTN/CSF2RB/F2R/SSTR1/OXTR/GJB2/VDR/CYP19A1/SLC1A1/MICB/SORT1/BRINP1/THBS1/SCD/SDC1/ICAM1/HTR2A/COL4A1/HIF1A/SLC2A5/NQO1/INHBA/VGF/LDLR/SFRP1/HTR1B/COL1A1/MET/GJA1/IL10/CA9/PCSK1/CYP1B1/PTGIR/HSD3B2/PDCD1LG2/CCND1/AGRN/PYCR1/PAPPA/APLP1/SPP1/TRPV4/COL3A1/SLC2A1/SERPINE1/COL1A2/COL5A2/LOXL1/SPHK1/…
GO:0051966	regulation of synaptic transmission, glutamatergic	18	0.562107	2.27148	0.000400351	0.0120344	0.0100138	642	tags=83%, list=26%, signal=62%	CCL2/DKK1/CACNG7/OXTR/DGKI/PLPPR4/GRIK2/HTR2A/HTR1B/UNC13A/ADORA1/CDH2/HOMER1/CACNG8/CDK5
GO:0007229	integrin-mediated signaling pathway	37	0.432083	2.18493	0.000420787	0.0123617	0.0102861	674	tags=59%, list=28%, signal=44%	ITGA11/THY1/ITGA5/ITGA3/ITGA8/FN1/ITGA7/ITGBL1/LAMA1/ITGB1/COL3A1/ITGB3/ITGB5/BST1/SEMA7A/MYH9/ADAM9/TIMP1/FLNA/CCN2/DMTN/CD63
GO:0051246	regulation of protein metabolic process	353	0.196148	1.63678	0.000421031	0.0123617	0.0102861	775	tags=42%, list=32%, signal=34%	CHI3L1/GREM1/CEMIP/GDF15/HTR2B/LIF/IL6/SUCNR1/SPOCK1/GDF5/IL24/PCSK9/NNMT/CHAC1/DKK1/CAMK2N2/ASB5/SH3RF2/IL20/PCSK1N/FGF5/F2R/PTX3/LOX/EEF1A2/BDNF/INHBE/SLC1A1/UBASH3B/DHCR24/HEG1/PLAU/CDKN2A/CD24/THBS1/MUC1/CDKN2B/FGF1/THY1/NIBAN1/ITGA5/CRLF1/HTR2A/HIF1A/PRR16/MELTF/VEGFC/VTN/NQO1/INHBA/LDLR/FN1/SFRP1/PTPRO/PMAIP1/HSPA2/TNIK/CDKN1A/TNFSF15/ANXA8/ANOS1/IL10/ITLN1/CYP1B1/CCND1/ADORA1/FGF7/TMEM102/…
GO:0043065	positive regulation of apoptotic process	93	0.301096	1.93998	0.000434527	0.0126113	0.0104938	689	tags=46%, list=28%, signal=34%	ANKRD1/HRK/IL6/FOSL1/PCSK9/TNFRSF12A/FAP/CCL2/EEF1A2/VDR/PHLDA2/PNMA2/CDKN2A/THBS1/NQO1/INHBA/SFRP1/STK17B/PMAIP1/MELK/IL10/SRPX/CYP1B1/ITGB1/SMPD1/AGT/CAMK1D/TNFRSF8/E2F3/SFRP4/GSDME/PRR7/ADM/TIGAR/GRN/CTSD/PTGIS/CDK5/SFRP2/MTCH2/IGF2R/PEA15/ECT2
GO:0060537	muscle tissue development	77	0.325022	1.99343	0.000452063	0.0129711	0.0107933	702	tags=47%, list=29%, signal=34%	ANKRD1/GREM1/WNT2/NPPB/RGS4/TNNT2/ALPK2/DKK1/LOX/HEG1/POPDC3/COL11A1/CXADR/MYL7/ITGA8/MSC/GJA1/PDLIM5/ITGA7/ITGB1/COL3A1/BVES/GPC1/RCAN1/AGT/SOX9/HOMER1/JPH2/TGFB1/EDN1/MYLK/CDK5/CSRP2/MYOZ2/VEGFA/MYORG
GO:0051093	negative regulation of developmental process	165	0.246945	1.79063	0.000506953	0.0142961	0.0118958	483	tags=34%, list=20%, signal=29%	GREM1/NPPB/TNFRSF11B/STC2/RGS4/GDF15/IL6/GDF5/ALPK2/CCL11/DKK1/FST/TNFAIP6/BDNF/UBASH3B/TRIM46/SPRED3/SORT1/BRINP1/THBS1/CDKN2B/THY1/CXADR/LOXL2/THBS2/S1PR3/HIF1A/MELTF/ISM1/CREB3L1/VEGFC/INHBA/LDLR/SFRP1/CDKN1A/EPHA2/CCND1/ADAMTS7/HSPG2/ITGB1/SPP1/TRPV4/SPARC/SERPINE1/COL4A2/COL5A2/ITGB3/CRIM1/SEMA7A/TFRC/NOCT/ECM1/TRIB3/SULF1/AGT/WWC1
GO:0042981	regulation of apoptotic process	257	0.212767	1.6977	0.000509563	0.0142961	0.0118958	694	tags=39%, list=29%, signal=31%	ANKRD1/GREM1/HRK/HTR2B/IL6/GDF5/FOSL1/ALPK2/KRT18/PCSK9/COMP/TNFRSF12A/FAP/CCL2/GABRA5/DKK1/SH3RF2/F2R/LOX/EEF1A2/VDR/BDNF/SLC1A1/IER3/DHCR24/PHLDA2/FCMR/PNMA2/CDKN2A/THBS1/MUC1/ITGA5/ACTN1/ICAM1/GRIK2/CRLF1/HIF1A/CREB3L1/NQO1/INHBA/SFRP1/STK17B/PMAIP1/MELK/SCG2/IL10/CARD11/AMIGO2/SRPX/CYP1B1/CCND1/ADORA1/GBE1/TMEM102/ITGB1/CD44/SERPINE1/SPHK1/SMPD1/GCLM/GBA1/TFRC/TSLP/AGT/P4HB/CAMK1D/SOX9/BDKRB2…
GO:0050900	leukocyte migration	81	0.319176	1.98983	0.000561249	0.0155731	0.0129584	524	tags=44%, list=22%, signal=36%	GREM1/IL6/F2RL1/CCL2/CCL11/TNFAIP6/PADI2/CYP19A1/THBS1/THY1/CXADR/ICAM1/ITGA3/VEGFC/PTPRO/RAC2/SCG2/IL10/ITGA7/CD9/ADORA1/TMEM102/ITGB1/TRPV4/SERPINE1/DPP4/ITGB3/BST1/GBA1/SIRPA/MYH9/ECM1/GCNT1/CAMK1D/MMP14/CCL28
GO:0002377	immunoglobulin production	17	-0.592466	-2.2124	0.000591305	0.0158793	0.0132131	252	tags=59%, list=10%, signal=53%	HLA-DRB1/HLA-DRB5/HLA-DOA/HLA-DQB1/HLA-DPA1/HLA-DRA/HLA-DMB/PTPRC/HLA-DQA1/CD22
GO:0006959	humoral immune response	33	-0.474507	-2.19432	0.000591011	0.0158793	0.0132131	345	tags=42%, list=14%, signal=37%	C6/BCL2/GPR183/HLA-DRB1/WFDC2/C7/HLA-DQB1/PTPRC/SUSD4/VSIG4/C1QB/ZP4/C1QA/C1QC
GO:0002495	antigen processing and presentation of peptide antigen via MHC class II	12	-0.667766	-2.19246	0.000616305	0.0158793	0.0132131	390	tags=75%, list=16%, signal=63%	CD74/HLA-DRB1/HLA-DRB5/HLA-DOA/HLA-DQB1/HLA-DPA1/HLA-DRA/HLA-DMB/HLA-DQA1
GO:0048002	antigen processing and presentation of peptide antigen	13	-0.636964	-2.15493	0.000614987	0.0158793	0.0132131	390	tags=69%, list=16%, signal=58%	CD74/HLA-DRB1/HLA-DRB5/HLA-DOA/HLA-DQB1/HLA-DPA1/HLA-DRA/HLA-DMB/HLA-DQA1
GO:0002449	lymphocyte mediated immunity	48	-0.412342	-2.12069	0.000612097	0.0158793	0.0132131	252	tags=33%, list=10%, signal=30%	HLA-DRB1/UNC13D/HLA-DRB5/C7/HLA-DOA/LAG3/HLA-DQB1/HLA-DPA1/HLA-DRA/HLA-DMB/PTPRC/HLA-DQA1/SUSD4/C1QB/C1QA/C1QC
GO:0043068	positive regulation of programmed cell death	96	0.290857	1.89089	0.00059544	0.0158793	0.0132131	689	tags=46%, list=28%, signal=34%	ANKRD1/HRK/IL6/FOSL1/PCSK9/TNFRSF12A/FAP/CCL2/EEF1A2/VDR/PHLDA2/PNMA2/CDKN2A/THBS1/NQO1/INHBA/SFRP1/STK17B/PMAIP1/MELK/CDKN1A/IL10/SRPX/CYP1B1/ITGB1/SMPD1/AGT/CAMK1D/TNFRSF8/E2F3/SFRP4/GSDME/PRR7/ADM/TIGAR/GRN/CTSD/PTGIS/CDK5/SFRP2/MTCH2/IGF2R/PEA15/ECT2
GO:0043067	regulation of programmed cell death	263	0.209327	1.66665	0.000608992	0.0158793	0.0132131	694	tags=38%, list=29%, signal=31%	ANKRD1/GREM1/HRK/HTR2B/IL6/GDF5/FOSL1/ALPK2/KRT18/PCSK9/COMP/TNFRSF12A/FAP/CCL2/GABRA5/DKK1/SH3RF2/F2R/LOX/EEF1A2/VDR/BDNF/SLC1A1/IER3/DHCR24/PHLDA2/FCMR/PNMA2/CDKN2A/THBS1/MUC1/ITGA5/ACTN1/ICAM1/GRIK2/CRLF1/HIF1A/CREB3L1/NQO1/INHBA/SFRP1/STK17B/PMAIP1/MELK/SCG2/MET/CDKN1A/IL10/CARD11/AMIGO2/SRPX/CYP1B1/CCND1/ADORA1/GBE1/TMEM102/ITGB1/CD44/SERPINE1/SPHK1/SMPD1/GCLM/GBA1/TFRC/TSLP/AGT/P4HB/CAMK1D/…
GO:0006956	complement activation	15	-0.61294	-2.17356	0.000654545	0.0166942	0.0138912	187	tags=40%, list=8%, signal=37%	C7/SUSD4/VSIG4/C1QB/C1QA/C1QC
GO:0007613	memory	22	0.520545	2.21657	0.000671728	0.0169611	0.0141134	503	tags=64%, list=21%, signal=51%	OXTR/BDNF/SLC1A1/BRINP1/GRIA1/ITGA5/ITGA3/HTR2A/ITGA8/LDLR/ABCA7/ASIC1/RCAN1/MAP1A
GO:0048589	developmental growth	118	0.273117	1.85628	0.000700342	0.0175085	0.0145689	497	tags=35%, list=20%, signal=29%	WNT2/STC2/STC1/RGS4/GDF15/GDF5/COMP/IGFBP1/CCL11/SLC1A2/CACNG7/TNFAIP6/PTX3/CYP19A1/BDNF/PHLDA2/HEG1/TRIM46/FGF1/EPPK1/CXADR/GAP43/FN1/SFRP1/KIF26B/RDH10/CDKN1A/UNC13A/PDLIM5/CD9/AGRN/FGF7/ITGB1/SPP1/COL3A1/SEMA7A/ECM1/AGT/CLIC4/WWC1/SOX9
GO:0060326	cell chemotaxis	63	0.339187	1.97054	0.000723589	0.0175679	0.0146183	488	tags=43%, list=20%, signal=35%	GREM1/IL6/F2RL1/CCL2/CCL11/TNFAIP6/PADI2/LOX/CYP19A1/THBS1/FGF1/CXADR/VEGFC/PTPRO/RAC2/SCG2/PLXNB3/MET/EPHA2/IL10/TMEM102/TRPV4/SERPINE1/DPP4/BST1/CAMK1D/ACKR4
GO:0046907	intracellular transport	184	0.229615	1.71127	0.000717258	0.0175679	0.0146183	1185	tags=70%, list=49%, signal=39%	CEMIP/SYTL5/TNNT2/AP1M2/PCSK9/ARL4C/CACNG7/SLC1A1/TRIM46/SORT1/CD24/ARSB/KDELR3/AP1S3/GNPTAB/HIF1A/MTCL1/LDLR/RAC2/PMAIP1/CDKN1A/RAB32/ANXA8/MYO1E/ADORA1/EHD3/TMEM102/BVES/KPNA2/EHD1/AGT/HK2/WWC1/ZDHHC12/UCHL1/MAP1A/E2F3/RAB27B/KIF1C/TGFB1/PIP4K2A/CACNG8/NPTX1/ABCA2/FLNA/EHD2/TRAM2/RTN2/GRN/WIPI1/CTSA/CDK5/DAB2/MICALL1/DMTN/RAMP1/SERAC1/CD63/IGF2R/CORO1C/DOP1B/ECT2/INSIG1/CRYAB/SPCS3/SEC24D/ICMT/…
GO:0051241	negative regulation of multicellular organismal process	200	0.222133	1.67149	0.000711875	0.0175679	0.0146183	407	tags=28%, list=17%, signal=25%	GREM1/NPPB/TNFRSF11B/STC2/STC1/RGS4/GDF15/IL6/GDF5/F2RL1/ALPK2/PCSK9/FAP/CCL11/DKK1/TNFAIP6/F2R/OXTR/UBASH3B/PLAU/TRIM46/SPRED3/BRINP1/CD24/THBS1/IL1RL1/CDKN2B/EPPK1/THY1/CXADR/LOXL2/THBS2/LRRC32/ADORA2B/HIF1A/ISM1/CREB3L1/VTN/INHBA/LDLR/FN1/SFRP1/PTPRO/GJA1/EPHA2/IL10/CD9/PDCD1LG2/ADORA1/ADAMTS7/HSPG2/SPP1/PTGDS/SPARC/SERPINE1/COL4A2
GO:0051248	negative regulation of protein metabolic process	146	0.246235	1.76304	0.000749203	0.0178466	0.0148501	742	tags=46%, list=31%, signal=34%	GREM1/SPOCK1/CHAC1/DKK1/CAMK2N2/SH3RF2/PCSK1N/PTX3/UBASH3B/DHCR24/HEG1/PLAU/CDKN2A/THBS1/CDKN2B/THY1/NIBAN1/VTN/NQO1/LDLR/SFRP1/PTPRO/CDKN1A/ANXA8/ANOS1/IL10/CD44/SERPINE1/ABCA7/SMPD1/ITGB3/CRIM1/GBA1/SIRPA/NOCT/ECM1/TRIB3/AGT/BDKRB2/UCHL1/MAP1A/DBNDD1/TGFB1/PRR7/TIMP1/PLAUR/GAPDH/EDN1/FLNA/RTN2/CTSA/FRY/TRIB1/CDK5/SFRP2/SERPINH1/DMTN/CORO1C/BACE2/DUSP3/VEGFA/CDC20/CRYAB/NTRK2/CD109/SAMD4A/CYP51A1
GO:0008219	cell death	361	0.18935	1.57019	0.000746777	0.0178466	0.0148501	698	tags=37%, list=29%, signal=31%	MMP3/ANKRD1/CHI3L1/GREM1/TNFRSF11B/HRK/HTR2B/IL6/GDF5/FOSL1/IL24/ALPK2/KRT18/PCSK9/COMP/TNFRSF12A/FAP/CHAC1/CCL2/GABRA5/PRUNE2/DKK1/SH3RF2/F2R/LOX/EEF1A2/VDR/BDNF/SLC1A1/IER3/DHCR24/PHLDA2/FCMR/EVA1A/PNMA2/SORT1/BRINP1/CDKN2A/CD24/THBS1/MUC1/ITGA5/ACTN1/ICAM1/GRIK2/CRLF1/HTR2A/HIF1A/CREB3L1/NQO1/INHBA/SFRP1/STK17B/PMAIP1/MELK/SCG2/MET/ZMAT3/CDKN1A/TNFSF15/EPHA2/IL10/CARD11/AMIGO2/SRPX/CYP1B1/CCND…
GO:0051216	cartilage development	57	0.356737	2.01384	0.00078706	0.0185731	0.0154547	654	tags=51%, list=27%, signal=38%	CHI3L1/GREM1/STC1/CHRDL2/GDF5/COMP/TGFBI/COL11A1/LOXL2/HIF1A/COL1A1/ADAMTS7/TRPV4/GDF6/COL3A1/CD44/ECM1/SULF1/SOX9/CTSK/ADAMTS12/TGFB1/MGP/TIMP1/EDN1/CCN2/BGN/SFRP2/SERPINH1
GO:0007507	heart development	111	0.271211	1.79279	0.000826452	0.0193221	0.016078	340	tags=26%, list=14%, signal=24%	ANKRD1/GREM1/WNT2/NPPB/RGS4/TNNT2/HTR2B/ALPK2/SYNPO2L/DKK1/OXTR/LOX/HEG1/HAS2/POPDC3/COL11A1/HSPB7/CXADR/MYL7/ITGA3/MICAL2/HIF1A/INHBA/FN1/MSC/CDKN1A/GJA1/SYPL2/PDLIM5
GO:0048870	cell motility	332	0.193165	1.59247	0.000852243	0.0197423	0.0164276	698	tags=39%, list=29%, signal=32%	GREM1/CEMIP/STC1/HTR2B/IL6/SPOCK1/F2RL1/IL24/TNC/ITGA11/FAP/CCL2/CCL11/SH3RF2/TNFAIP6/FGF5/F2R/PADI2/LOX/CYP19A1/CDH13/PHLDA2/ANXA3/PLAU/TRIM46/CD24/HAS2/THBS1/FGF1/EPPK1/THY1/CXADR/ARSB/LOXL2/ITGA5/SDC1/ICAM1/ITGA3/ACTA2/FAM83H/HIF1A/FRMD5/VEGFC/VTN/FN1/SFRP1/PTPRO/RAC2/SCG2/COL1A1/PLXNB3/MET/GJA1/EPHA2/IL10/ITGA7/CD9/CYP1B1/ITGBL1/ADORA1/LAMA1/FGF7/TMEM102/ITGB1/TRPV4/SPARC/GDF6/COL3A1/BVES/CD4…
GO:0032386	regulation of intracellular transport	45	0.380958	2.03908	0.000885146	0.0203181	0.0169067	997	tags=73%, list=41%, signal=44%	CEMIP/TNNT2/PCSK9/SLC1A1/TRIM46/MTCL1/RAC2/BVES/EHD1/WWC1/TGFB1/ABCA2/FLNA/EHD2/CDK5/DAB2/DMTN/ECT2/INSIG1/CRYAB/RAB29/RAB23/REEP2/GAS6/PLK3/ANXA2/MYO1C/LAMP1/EZR/ARHGAP1/BAG3/PTPN14/TXN
GO:0001893	maternal placenta development	11	0.640403	2.21447	0.000952776	0.0212899	0.0177153	117	tags=45%, list=5%, signal=43%	STC2/STC1/LIF/GJB2/VDR
GO:0046697	decidualization	11	0.640403	2.21447	0.000952776	0.0212899	0.0177153	117	tags=45%, list=5%, signal=43%	STC2/STC1/LIF/GJB2/VDR
GO:0035987	endodermal cell differentiation	19	0.539861	2.20571	0.000947222	0.0212899	0.0177153	587	tags=68%, list=24%, signal=52%	DKK1/COL8A1/COL11A1/ITGA5/VTN/INHBA/FN1/ITGA7/COL4A2/COL5A2/ITGB5/MMP14/MMP15
GO:0009966	regulation of signal transduction	488	0.171546	1.50071	0.000987054	0.0218624	0.0181917	704	tags=37%, list=29%, signal=33%	ANKRD1/CHI3L1/GREM1/RGS4/GDF15/HTR2B/LIF/IL6/CHRDL2/GDF5/F2RL1/IL24/ALPK2/F2RL2/PCSK9/SYNPO2L/TNFRSF12A/IGFBP1/APCDD1L/CHAC1/CCL2/CCL11/DKK1/SH3RF2/FST/CACNG7/TNFAIP6/POSTN/F2R/PADI2/LOX/VDR/BDNF/INHBE/CDH13/UBASH3B/PHLDA2/IGFBPL1/HEG1/PLAU/KCTD16/SPRED3/CD24/THBS1/MUC1/CDKN2B/FGF1/THY1/IQCJ-SCHIP1/SCHIP1/ITGA5/ICAM1/ITGA3/ACTA2/HPSE/FOXD1/ADORA2B/HTR2A/ITGA8/HIF1A/CREB3L1/VEGFC/VTN/INHBA/FN1/SFR…
GO:0040012	regulation of locomotion	226	0.216281	1.68479	0.00100643	0.0220976	0.0183874	663	tags=41%, list=27%, signal=33%	GREM1/CEMIP/STC1/IL6/SUCNR1/F2RL1/IL24/TNC/CCL2/CCL11/SH3RF2/TNFAIP6/FGF5/F2R/PADI2/CYP19A1/CDH13/PHLDA2/ANXA3/PLAU/HAS2/THBS1/FGF1/EPPK1/THY1/ARSB/ITGA5/ICAM1/ITGA3/ACTA2/FAM83H/HIF1A/FRMD5/VEGFC/VTN/FN1/SFRP1/PTPRO/RAC2/SCG2/COL1A1/PLXNB3/MET/GJA1/EPHA2/CD9/CYP1B1/ADORA1/LAMA1/FGF7/TMEM102/ITGB1/TRPV4/SPARC/COL3A1/BVES/NEXN/SERPINE1/DPP4/SPHK1/ITGB3/BST1/SEMA7A/ECM1/SULF1/AGT/CLIC4/GCNT1/CAMK1D…
GO:0007193	adenylate cyclase-inhibiting G protein-coupled receptor signaling pathway	20	-0.539467	-2.10504	0.00101596	0.0221147	0.0184017	114	tags=35%, list=5%, signal=34%	INSL3/MARCO/CASR/HTR1A/OXER1/HTR1E/RGS1
GO:0007596	blood coagulation	55	0.343997	1.92525	0.00103355	0.0221162	0.0184029	663	tags=55%, list=27%, signal=41%	IL6/F2RL1/F2RL2/COMP/FAP/F2R/DGKI/UBASH3B/PLAU/THBS1/HPSE/VTN/FN1/ANXA8/CD9/COL3A1/SERPINE1/ITGB3/MYH9/MYL9/F3/PDGFA/PLAUR/EDN1/ANXA5/FLNA/ENPP4/PAPSS2/DMTN/VCL
GO:0050817	coagulation	55	0.343997	1.92525	0.00103355	0.0221162	0.0184029	663	tags=55%, list=27%, signal=41%	IL6/F2RL1/F2RL2/COMP/FAP/F2R/DGKI/UBASH3B/PLAU/THBS1/HPSE/VTN/FN1/ANXA8/CD9/COL3A1/SERPINE1/ITGB3/MYH9/MYL9/F3/PDGFA/PLAUR/EDN1/ANXA5/FLNA/ENPP4/PAPSS2/DMTN/VCL
GO:0010941	regulation of cell death	284	0.194685	1.57905	0.00105206	0.0223232	0.0185751	698	tags=38%, list=29%, signal=30%	MMP3/ANKRD1/GREM1/HRK/HTR2B/IL6/GDF5/FOSL1/ALPK2/KRT18/PCSK9/COMP/TNFRSF12A/FAP/CCL2/GABRA5/DKK1/SH3RF2/F2R/LOX/EEF1A2/VDR/BDNF/SLC1A1/IER3/DHCR24/PHLDA2/FCMR/PNMA2/CDKN2A/THBS1/MUC1/ITGA5/ACTN1/ICAM1/GRIK2/CRLF1/HIF1A/CREB3L1/NQO1/INHBA/SFRP1/STK17B/PMAIP1/MELK/SCG2/MET/CDKN1A/IL10/CARD11/AMIGO2/SRPX/CYP1B1/CCND1/ADORA1/PYCR1/GBE1/TMEM102/ITGB1/CD44/SERPINE1/SPHK1/SMPD1/ITGB3/ENO2/GCLM/GBA1/TFRC…
GO:0030199	collagen fibril organization	34	0.428544	2.10331	0.00106471	0.0224032	0.0186417	667	tags=59%, list=27%, signal=43%	GREM1/COMP/TLL1/LOX/COL11A1/LOXL2/COL1A1/CYP1B1/ADAMTS7/COL3A1/COL1A2/COL5A2/LOXL1/ADAMTS2/ADAMTS12/PXDN/SFRP2/SERPINH1/P3H4/PLOD3
GO:0097435	supramolecular fiber organization	168	0.232591	1.70268	0.00107608	0.0224553	0.0186851	691	tags=40%, list=28%, signal=31%	ANKRD1/GREM1/KRT7/RGS4/TNNT2/MFAP5/F2RL1/KRT80/COMP/SYNPO2L/CCL11/XIRP1/TNFAIP6/TLL1/LOX/EPPK1/COL11A1/LOXL2/ACTN1/MICAL2/LDLR/SFRP1/RAC2/SHROOM3/KRT8/MYH3/COTL1/COL1A1/MET/FLNC/TUBB4A/MYO1E/CYP1B1/DES/ADAMTS7/ITGB1/TRPV4/COL3A1/HMCN1/COL1A2/COL5A2/LOXL1/ITGB5/RND3/CALD1/MAP1A/ADAMTS2/MYL9/THSD4/ADAMTS12/PXDN/TPM2/LIMA1/TPM4/EDN1/FLNA/CCN2/TPX2/SFRP2/SERPINH1/SEMA5A/DMTN/P3H4/PLOD3/NEFM/CORO1C/CS…
GO:0046849	bone remodeling	27	0.475079	2.14598	0.00108841	0.0225265	0.0187443	551	tags=59%, list=23%, signal=46%	GREM1/TNFRSF11B/IL6/GDF5/UBASH3B/SFRP1/HTR1B/GJA1/SIGLEC15/EPHA2/SPP1/ITGB3/TFRC/CTSK/CTHRC1/TGFB1
GO:0006468	protein phosphorylation	265	0.205118	1.63733	0.00113661	0.0233328	0.0194153	698	tags=39%, list=29%, signal=31%	CHI3L1/GREM1/CEMIP/GDF15/HTR2B/LIF/IL6/GDF5/IL24/ALPK2/ADM2/CCL2/CCL11/DKK1/CAMK2N2/IL20/FGF5/CSF2RB/LOX/BDNF/INHBE/SLC1A1/UBASH3B/PNCK/HEG1/CDKN2A/CD24/THBS1/CDKN2B/FGF1/THY1/NIBAN1/ITGA5/CRLF1/HTR2A/VEGFC/VTN/INHBA/FN1/SFRP1/STK17B/PTPRO/HSPA2/TNIK/MELK/MET/CDKN1A/TNFSF15/EPHA2/ITLN1/CCND1/ADORA1/LAMA1/FGF7/TMEM102/GDF6/CD44/SPHK1/SMPD1/ITGB3/BST1/SEMA7A/GBA1/SIRPA/TFRC/TRIB3/FAM20A/NUAK1/TSLP/…
GO:0002237	response to molecule of bacterial origin	51	0.355277	1.97416	0.00115725	0.023565	0.0196084	628	tags=51%, list=26%, signal=39%	ANKRD1/IL6/IL24/CCL2/CSF2RB/F2R/GJB2/CD24/IL10/PCSK1/PTGIR/PDCD1LG2/SERPINE1/LOXL1/SIRPA/NOCT/DIO2/SPON2/ADAM9/IRAK1/TGFB1/PCK2/ADM/EDN1/SLC7A5/TRIB1
GO:0042326	negative regulation of phosphorylation	59	0.338671	1.93314	0.00118039	0.023844	0.0198406	770	tags=54%, list=32%, signal=38%	GREM1/DKK1/CAMK2N2/UBASH3B/HEG1/CDKN2A/CDKN2B/THY1/NIBAN1/INHBA/SFRP1/PTPRO/CDKN1A/SMPD1/GBA1/SIRPA/TRIB3/AGT/BDKRB2/UCHL1/DBNDD1/TGFB1/PIP4K2A/TIGAR/TRIB1/SFRP2/DMTN/CORO1C/DUSP3/CD109/WARS1/PTPRH
GO:0031399	regulation of protein modification process	234	0.205426	1.60569	0.00121301	0.0243083	0.0202269	705	tags=40%, list=29%, signal=32%	CHI3L1/GREM1/CEMIP/GDF15/HTR2B/LIF/IL6/GDF5/IL24/NNMT/DKK1/CAMK2N2/SH3RF2/IL20/FGF5/LOX/BDNF/INHBE/SLC1A1/UBASH3B/HEG1/CDKN2A/CD24/THBS1/MUC1/CDKN2B/FGF1/THY1/NIBAN1/ITGA5/CRLF1/HTR2A/HIF1A/VEGFC/VTN/INHBA/FN1/SFRP1/PTPRO/HSPA2/TNIK/CDKN1A/TNFSF15/ITLN1/CCND1/ADORA1/FGF7/TMEM102/GDF6/CD44/SPHK1/SMPD1/ITGB3/BST1/SEMA7A/GBA1/SIRPA/TFRC/TRIB3/RCAN1/FAM20A/NUAK1/TSLP/AGT/ADAM9/SOX9/BDKRB2/UCHL1/IL11/…
GO:0045104	intermediate filament cytoskeleton organization	12	0.618941	2.19239	0.00129113	0.0256702	0.0213602	375	tags=58%, list=15%, signal=50%	KRT7/KRT80/KRT18/EPPK1/FAM83H/KRT8/DES
GO:0040011	locomotion	276	0.201814	1.62869	0.00132601	0.0261577	0.0217658	533	tags=32%, list=22%, signal=28%	GREM1/CEMIP/STC1/IL6/SUCNR1/FOSL1/F2RL1/IL24/TNC/CCL2/CCL11/SH3RF2/TNFAIP6/FGF5/F2R/PADI2/LOX/CYP19A1/BDNF/CDH13/PHLDA2/ANXA3/PLAU/HAS2/THBS1/FGF1/EPPK1/THY1/CXADR/ARSB/ITGA5/GAP43/ICAM1/ITGA3/ACTA2/FAM83H/FOXD1/NRXN3/HIF1A/FRMD5/VEGFC/VTN/FN1/SFRP1/PTPRO/RAC2/SCG2/COL1A1/PLXNB3/MET/GJA1/EPHA2/ANOS1/IL10/CD9/CYP1B1/ADORA1/LAMA1/FGF7/TMEM102/ITGB1/TRPV4/SPARC/COL3A1/BVES/NEXN/SERPINE1/DPP4/SPHK1/I…
GO:0031623	receptor internalization	29	0.440601	2.06947	0.00140442	0.0271033	0.0225526	694	tags=59%, list=29%, signal=42%	GREM1/HTR2B/PCSK9/DKK1/CACNG7/GRIA1/HTR1B/CD9/ITGB1/ITGB3/TFRC/SFRP4/CACNG8/ADM/RAMP1/CD63/VEGFA
GO:0006914	autophagy	68	0.324592	1.92917	0.00141688	0.0271033	0.0225526	1520	tags=94%, list=63%, signal=36%	HTR2B/EEF1A2/EVA1A/ARSB/HIF1A/MTCL1/MET/HSPB8/IL10/SRPX/GBA1/TRIB3/RRAGD/HK2/DRAM1/UCHL1/CTSK/PIP4K2A/GAPDH/SLC7A5/TIGAR/WIPI1/CTSA/CTSD/CDK5/ATP6V1A/SPATA18/RAB23/PLK3/VDAC1/TP53INP2/PRKAA2/BAG3/RGS19/NPC1/ATP6V0D1/VPS18/SREBF2/ATP6V1E1/SQSTM1/EIF4G1/TSPO/RNF41/ATP6V0B/ATP6V1D/RUBCNL/ATP6V0E2/STBD1/PHF23/GAA/ATG9A/ZMPSTE24/SYNPO2/ATP6V1B2/MAP1LC3B/ATP6V0E1/CLTC/SLC25A4/ITGB4/ATP6V1G2/SESN1/SNCA/…
GO:0061919	process utilizing autophagic mechanism	68	0.324592	1.92917	0.00141688	0.0271033	0.0225526	1520	tags=94%, list=63%, signal=36%	HTR2B/EEF1A2/EVA1A/ARSB/HIF1A/MTCL1/MET/HSPB8/IL10/SRPX/GBA1/TRIB3/RRAGD/HK2/DRAM1/UCHL1/CTSK/PIP4K2A/GAPDH/SLC7A5/TIGAR/WIPI1/CTSA/CTSD/CDK5/ATP6V1A/SPATA18/RAB23/PLK3/VDAC1/TP53INP2/PRKAA2/BAG3/RGS19/NPC1/ATP6V0D1/VPS18/SREBF2/ATP6V1E1/SQSTM1/EIF4G1/TSPO/RNF41/ATP6V0B/ATP6V1D/RUBCNL/ATP6V0E2/STBD1/PHF23/GAA/ATG9A/ZMPSTE24/SYNPO2/ATP6V1B2/MAP1LC3B/ATP6V0E1/CLTC/SLC25A4/ITGB4/ATP6V1G2/SESN1/SNCA/…
GO:0007166	cell surface receptor signaling pathway	465	0.172072	1.49925	0.00140843	0.0271033	0.0225526	491	tags=27%, list=20%, signal=27%	GREM1/WNT2/NPPB/RGS4/GDF15/LIF/IL6/CHRDL2/GDF5/F2RL1/IL24/ITGA11/ALPK2/KRT18/COMP/TNFRSF12A/IGFBP1/APCDD1L/CHAC1/CCL2/GABRA5/CCL11/DKK1/FST/IL20/TNFAIP6/POSTN/FGF5/CSF2RB/PAPPA2/F2R/PADI2/SSTR1/OXTR/LOX/BDNF/INHBE/SLC1A1/CDH13/UBASH3B/MICB/PLAU/SPRED3/SORT1/CD24/THBS1/IL1RL1/CDKN2B/FGF1/THY1/GRIA1/ITGA5/SVEP1/SDC1/ICAM1/ITGA3/GRIK2/CRLF1/FOXD1/OSMR/LRRC32/ADORA2B/S1PR3/COL4A1/ITGA8/HIF1A/CREB3L1/…
GO:0043086	negative regulation of catalytic activity	105	0.263982	1.74722	0.00145743	0.0276692	0.0230235	818	tags=53%, list=34%, signal=37%	SPOCK1/CAMK2N2/SH3RF2/PCSK1N/PTX3/UBASH3B/DHCR24/HEG1/ANXA3/SORT1/CDKN2A/ELFN2/THBS1/CDKN2B/THY1/INKA2/VTN/NQO1/SFRP1/PTPRO/PLXNB3/CDKN1A/ANXA8/ANOS1/CD44/SERPINE1/SMPD1/CRIM1/GBA1/ECM1/TRIB3/AGT/UCHL1/DBNDD1/TIMP1/PLAUR/PIP4K2A/GAPDH/ANXA5/FRY/TRIB1/SFRP2/SERPINH1/CORO1C/DUSP3/VEGFA/CDC20/CRYAB/CD109/SLC27A4/WARS1/PTPRH/SLC39A14/GAS6/PPP1R14B/ANXA2
GO:0023056	positive regulation of signaling	294	0.192171	1.56981	0.00148248	0.0279348	0.0232445	591	tags=34%, list=24%, signal=29%	ANKRD1/CHI3L1/GREM1/RGS4/GDF15/HTR2B/LIF/IL6/GDF5/F2RL1/F2RL2/SYNPO2L/TNFRSF12A/SYT12/CCL2/CCL11/DKK1/SH3RF2/CACNG7/F2R/OXTR/VDR/CALB2/CYP19A1/BDNF/INHBE/SLC1A1/CDH13/CD24/THBS1/CDKN2B/FGF1/IQCJ-SCHIP1/SCHIP1/ITGA5/ICAM1/ACTA2/GRIK2/HPSE/FOXD1/ADORA2B/HTR2A/ITGA8/HIF1A/VTN/INHBA/FN1/SFRP1/PMAIP1/TNIK/CXXC5/COL1A1/MET/GJA1/SLC20A1/IL10/CARD11/SRPX/CYP1B1/ADORA1/LAMA1/ITGB1/SPP1/TRPV4/GDF6/COL3A1/B…
GO:0006955	immune response	212	-0.236833	-1.65708	0.00150174	0.0280881	0.0233721	288	tags=19%, list=12%, signal=19%	MAP2K6/RAPGEF3/GPR183/ENPP2/HLA-DRB1/UNC13D/PLA2G5/HLA-DRB5/NR1H4/CSF1R/TLR5/WFDC2/BCL6B/C7/HLA-DOA/LAG3/HLA-DQB1/BTNL9/HLA-DPA1/HLA-DRA/HLA-DMB/C3AR1/PTPRC/LAPTM5/CYBB/HLA-DQA1/MARCO/MPEG1/CD22/SUSD4/ITM2A/VSIG4/NLRP9/MRC1/C1QB/TYROBP/ZP4/C1QA/RGS1/C1QC/CCL21
GO:0032496	response to lipopolysaccharide	48	0.359652	1.95499	0.00152801	0.0283693	0.0236061	628	tags=52%, list=26%, signal=39%	ANKRD1/IL6/IL24/CCL2/CSF2RB/F2R/GJB2/IL10/PCSK1/PTGIR/PDCD1LG2/SERPINE1/LOXL1/SIRPA/NOCT/DIO2/SPON2/ADAM9/IRAK1/TGFB1/PCK2/ADM/EDN1/SLC7A5/TRIB1
GO:0090287	regulation of cellular response to growth factor stimulus	69	0.315504	1.86174	0.00154014	0.0283857	0.0236198	567	tags=45%, list=23%, signal=35%	GREM1/CHRDL2/GDF5/DKK1/FST/TNFAIP6/LOX/SPRED3/THBS1/CDKN2B/FGF1/ITGA5/ITGA3/FOXD1/ITGA8/HIF1A/CREB3L1/VEGFC/VTN/SFRP1/VEPH1/GPC1/ITGB3/CRIM1/SULF1/AGT/PCSK6/SFRP4/ADAMTS12/TGFB1/FSTL1
GO:0007599	hemostasis	56	0.336907	1.8972	0.00156669	0.0286529	0.0238421	663	tags=54%, list=27%, signal=40%	IL6/F2RL1/F2RL2/COMP/FAP/F2R/DGKI/UBASH3B/PLAU/THBS1/HPSE/VTN/FN1/ANXA8/CD9/COL3A1/SERPINE1/ITGB3/MYH9/MYL9/F3/PDGFA/PLAUR/EDN1/ANXA5/FLNA/ENPP4/PAPSS2/DMTN/VCL
GO:0051249	regulation of lymphocyte activation	78	-0.324353	-1.87064	0.00157733	0.0286529	0.0238421	442	tags=35%, list=18%, signal=29%	NFATC2/CD4/MPL/CD74/TESPA1/CYP26B1/BCL2/GPR183/HLA-DRB1/ZBTB16/HLA-DRB5/HLA-DOA/LAG3/HLA-DQB1/HLA-DPA1/HLA-DRA/FGF10/HLA-DMB/PTPRC/TOX/LAPTM5/HLA-DQA1/CD22/VSIG4/TYROBP/ZP4/CCL21
GO:0030194	positive regulation of blood coagulation	10	0.644478	2.14675	0.00168016	0.0294611	0.0245146	662	tags=90%, list=27%, signal=66%	F2R/PLAU/THBS1/HPSE/VTN/SERPINE1/F3/ENPP4/DMTN
GO:0050820	positive regulation of coagulation	10	0.644478	2.14675	0.00168016	0.0294611	0.0245146	662	tags=90%, list=27%, signal=66%	F2R/PLAU/THBS1/HPSE/VTN/SERPINE1/F3/ENPP4/DMTN
GO:1900048	positive regulation of hemostasis	10	0.644478	2.14675	0.00168016	0.0294611	0.0245146	662	tags=90%, list=27%, signal=66%	F2R/PLAU/THBS1/HPSE/VTN/SERPINE1/F3/ENPP4/DMTN
GO:0007160	cell-matrix adhesion	66	0.311013	1.83911	0.00166584	0.0294611	0.0245146	694	tags=56%, list=29%, signal=41%	GREM1/ITGA11/CDH13/PLAU/CDKN2A/THBS1/THY1/ITGA5/ACTN1/ITGA3/HPSE/ITGA8/VTN/FN1/SFRP1/ITGA7/ITGBL1/ITGB1/COL3A1/CD44/SERPINE1/ITGB3/ITGB5/MSLN/BST1/ADAM9/MMP14/CCL28/ADAMTS12/CCN2/CDK5/DMTN/VCL/CD63/CORO1C/DUSP3/VEGFA
GO:0006936	muscle contraction	78	0.290638	1.80899	0.00166581	0.0294611	0.0245146	632	tags=46%, list=26%, signal=35%	MYBPH/STC1/TNNT2/HTR2B/COMP/F2R/KCND3/OXTR/CNN1/ACTA2/ADORA2B/HTR2A/SLC6A8/MYH3/GJA1/MYOF/ADORA1/EHD3/DES/SNTB1/TRPV4/SPHK1/CALD1/SULF1/AGT/BDKRB2/HOMER1/MYL9/KCNJ12/TPM2/TPM4/EDN1/FLNA/CCN2/ENO1/MYLK
GO:0002460	adaptive immune response based on somatic recombination of immune receptors built from immunoglobulin superfamily domains	49	-0.395256	-2.0404	0.0017285	0.0298935	0.0248744	252	tags=31%, list=10%, signal=28%	HLA-DRB1/UNC13D/HLA-DRB5/C7/HLA-DOA/HLA-DQB1/HLA-DPA1/HLA-DRA/HLA-DMB/PTPRC/HLA-DQA1/SUSD4/C1QB/C1QA/C1QC
GO:0031960	response to corticosteroid	37	0.399498	2.02015	0.00172175	0.0298935	0.0248744	613	tags=59%, list=25%, signal=45%	STC1/IL6/FOSL1/GJB2/ANXA3/SDC1/HTR1B/COL1A1/IL10/PCSK1/CYP1B1/HSD3B2/CCND1/PAPPA/PTGDS/GBA1/ADAM9/PCK2/ADM/EDN1/ABCA3/CCN2
GO:0001890	placenta development	31	0.435207	2.11597	0.00178862	0.0307229	0.0255645	390	tags=39%, list=16%, signal=33%	WNT2/STC2/STC1/LIF/FOSL1/GJB2/VDR/PHLDA2/HIF1A/E2F7/IL10/SPP1
GO:0030858	positive regulation of epithelial cell differentiation	13	0.595452	2.16494	0.0018979	0.0317365	0.0264079	539	tags=77%, list=22%, signal=60%	LIF/IL20/VDR/ETV4/CD24/CDKN2B/PROM1/SERPINE1/SOX9/SFRP4
GO:0030574	collagen catabolic process	15	0.554779	2.12541	0.00186063	0.0317365	0.0264079	587	tags=67%, list=24%, signal=51%	MMP3/MMP10/FAP/MMP24/MMP1/ITGB1/ADAMTS2/CTSK/MMP14/MMP15
GO:0002504	antigen processing and presentation of peptide or polysaccharide antigen via MHC class II	13	-0.605208	-2.04749	0.00189203	0.0317365	0.0264079	252	tags=69%, list=10%, signal=62%	CD74/HLA-DRB1/HLA-DRB5/HLA-DOA/HLA-DQB1/HLA-DPA1/HLA-DRA/HLA-DMB/HLA-DQA1
GO:0009725	response to hormone	150	0.23687	1.71176	0.00187406	0.0317365	0.0264079	613	tags=40%, list=25%, signal=32%	TNFRSF11B/STC2/STC1/GDF15/IL6/FOSL1/PCSK9/IGFBP1/PADI2/SSTR1/OXTR/LOX/GJB2/DHCR24/ANXA3/SORT1/CD24/THBS1/ARSB/SDC1/ITGA3/NQO1/INHBA/VGF/SFRP1/HTR1B/COL1A1/IL10/PCSK1/CYP1B1/HSD3B2/CCND1/PAPPA/SPP1/PTGDS/TRPV4/COL3A1/SLC2A1/ITGB3/GCLM/GBA1/TRIB3/AGT/GCNT1/HAPLN3/ADAM9/CTSK/MMP14/PKM/SFRP4/LBH/TGFB1/PCK2/TIMP1/PIP4K2A/ADM/EDN1/ABCA2/ABCA3/CCN2
GO:0050793	regulation of developmental process	443	0.171858	1.48258	0.00191934	0.0318838	0.0265305	562	tags=31%, list=23%, signal=29%	CHI3L1/GREM1/WNT2/NPPB/TNFRSF11B/STC2/RGS4/GDF15/LIF/IL6/GDF5/ALPK2/COMP/ADM2/CCL2/CCL11/DKK1/FST/CACNG7/IL20/TNFAIP6/OXTR/LOX/VDR/BDNF/UBASH3B/PHLDA2/ANXA3/TRIM46/SPRED3/SORT1/BRINP1/ETV4/CD24/HAS2/THBS1/CDKN2B/FGF1/EPPK1/THY1/CXADR/LOXL2/ITGA5/THBS2/DDAH1/MEDAG/PROM1/HPSE/FOXD1/SGMS2/S1PR3/HTR2A/HIF1A/CEMIP2/MELTF/ISM1/ATP10A/CREB3L1/VEGFC/INHBA/LDLR/FN1/SFRP1/RAC2/SHROOM3/TNIK/COL1A1/PLXNB3/CD…
GO:0002685	regulation of leukocyte migration	55	0.325931	1.82414	0.00193805	0.0319842	0.026614	524	tags=45%, list=22%, signal=36%	GREM1/IL6/F2RL1/CCL2/TNFAIP6/PADI2/CYP19A1/THBS1/THY1/ICAM1/VEGFC/RAC2/CD9/ADORA1/TMEM102/TRPV4/SERPINE1/DPP4/ITGB3/BST1/ECM1/GCNT1/CAMK1D/MMP14/CCL28
GO:0060429	epithelium development	216	0.209402	1.61068	0.0019666	0.0322446	0.0268307	567	tags=35%, list=23%, signal=30%	GREM1/WNT2/KRT7/STC1/LIF/F2RL1/KRT80/TNC/CCL11/DKK1/FST/IL20/TMEM59L/VDR/HEG1/SPRED3/ETV4/CD24/CDKN2B/FGF1/EPPK1/ITGA5/SDC1/ICAM1/ACTA2/MICAL2/CRLF1/PROM1/HPSE/FOXD1/S1PR3/TAGLN/COL4A1/HIF1A/VEGFC/INHBA/SFRP1/PTPRO/SHROOM3/E2F7/KRT8/SPRR2B/KIF26B/FASN/RDH10/MET/GJA1/EPHA2/IL10/MYO1E/CA9/CCND1/LAMA1/FGF7/ITGB1/CD44/SERPINE1/CDH2/SULF1/AGT/CLIC4/ADAM9/SOX9/CTHRC1/MMP14/FRAS1/SFRP4/CELSR2/ADAMTS12/L…
GO:0035023	regulation of Rho protein signal transduction	20	0.504	2.10825	0.00201989	0.0326144	0.0271385	397	tags=45%, list=16%, signal=38%	F2RL1/F2RL2/SYNPO2L/F2R/HEG1/ITGA3/MET/ITGB1/COL3A1
GO:0071347	cellular response to interleukin-1	20	0.503284	2.10525	0.00204082	0.0326144	0.0271385	629	tags=75%, list=26%, signal=56%	ANKRD1/IL6/CCL2/CCL11/HAS2/HIF1A/SFRP1/ADAMTS7/SIRPA/SOX9/IRAK1/ADAMTS12/EDN1/IL1R1/PTGIS
GO:0002684	positive regulation of immune system process	150	-0.268232	-1.77681	0.00201802	0.0326144	0.0271385	268	tags=21%, list=11%, signal=20%	GPR183/HLA-DRB1/ZBTB16/UNC13D/PLA2G5/PLVAP/HLA-DRB5/CSF1R/C7/HLA-DOA/LAG3/HLA-DQB1/BTNL9/HLA-DPA1/HLA-DRA/FGF10/HLA-DMB/C3AR1/PTPRC/EDN3/TOX/LAPTM5/HLA-DQA1/CD22/SUSD4/VSIG4/C1QB/TYROBP/ZP4/C1QA/C1QC/CCL21
GO:0010647	positive regulation of cell communication	291	0.192046	1.56862	0.00203905	0.0326144	0.0271385	591	tags=34%, list=24%, signal=29%	ANKRD1/CHI3L1/GREM1/RGS4/GDF15/HTR2B/LIF/IL6/GDF5/F2RL1/F2RL2/SYNPO2L/TNFRSF12A/SYT12/CCL2/CCL11/DKK1/SH3RF2/CACNG7/F2R/OXTR/VDR/CALB2/CYP19A1/BDNF/INHBE/SLC1A1/CDH13/CD24/THBS1/CDKN2B/FGF1/IQCJ-SCHIP1/SCHIP1/ITGA5/ICAM1/ACTA2/GRIK2/HPSE/FOXD1/ADORA2B/HTR2A/ITGA8/HIF1A/VTN/INHBA/FN1/SFRP1/PMAIP1/TNIK/CXXC5/COL1A1/MET/GJA1/SLC20A1/IL10/CARD11/SRPX/CYP1B1/ADORA1/LAMA1/ITGB1/SPP1/TRPV4/GDF6/COL3A1/C…
GO:0001649	osteoblast differentiation	46	0.368163	1.97087	0.00207968	0.0330263	0.0274812	516	tags=43%, list=21%, signal=35%	GREM1/IL6/TNC/ITGA11/VCAN/TNFAIP6/LOX/IBSP/CREB3L1/VEGFC/SFRP1/FASN/COL1A1/EPHA2/SPP1/CRIM1/SEMA7A/NOCT/SOX9/CTHRC1
GO:0036473	cell death in response to oxidative stress	15	0.549035	2.10341	0.0021101	0.0333	0.0277089	474	tags=60%, list=20%, signal=49%	MMP3/SLC1A1/HIF1A/MELK/MET/IL10/CYP1B1/PYCR1/P4HB
GO:0008283	cell population proliferation	350	0.183493	1.52641	0.00214467	0.0336354	0.027988	568	tags=32%, list=23%, signal=29%	GREM1/WNT2/STC1/HTR2B/LIF/IL6/PTPRN/GDF5/FOSL1/F2RL1/IL24/TNC/COMP/FAP/CCL2/CCL11/FST/FGF5/CSF2RB/F2R/SSTR1/TGFBI/VDR/CDH13/DHCR24/PHLDA2/COL8A1/TP53I11/PLAU/CDKN2A/CD24/HAS2/THBS1/CDKN2B/FGF1/CNN1/EPPK1/CXADR/TXNRD1/LOXL2/HMGA1/DDAH1/CRLF1/HPSE/OSMR/LRRC32/S1PR3/HTR2A/HIF1A/VEGFC/INHBA/FN1/SFRP1/HTR1B/RAC2/E2F7/MELK/KCNH1/SCG2/PLXNB3/CDKN1A/GJA1/EPHA2/IL10/CARD11/CD9/SRPX/CYP1B1/PTGIR/PDCD1LG2/C…
GO:0009967	positive regulation of signal transduction	255	0.197332	1.57151	0.00216986	0.0338204	0.028142	572	tags=33%, list=24%, signal=28%	ANKRD1/CHI3L1/GREM1/RGS4/GDF15/HTR2B/LIF/IL6/GDF5/F2RL1/F2RL2/SYNPO2L/TNFRSF12A/CCL2/CCL11/DKK1/SH3RF2/F2R/VDR/BDNF/INHBE/CDH13/CD24/THBS1/CDKN2B/FGF1/IQCJ-SCHIP1/SCHIP1/ITGA5/ICAM1/ACTA2/HPSE/FOXD1/ADORA2B/HTR2A/ITGA8/HIF1A/VTN/INHBA/FN1/SFRP1/PMAIP1/TNIK/CXXC5/COL1A1/MET/GJA1/SLC20A1/IL10/CARD11/SRPX/CYP1B1/ADORA1/LAMA1/ITGB1/TRPV4/GDF6/COL3A1/CD44/ABCA7/CDH2/SPHK1/ITGB3/SEMA7A/TFRC/ECM1/SULF1/…
GO:0098542	defense response to other organism	114	-0.285687	-1.78305	0.00225661	0.0349567	0.0290875	232	tags=25%, list=10%, signal=24%	MMRN2/IFI44L/C6/BCL2/SIGLEC16/STAB2/UNC13D/PLA2G5/NR1H4/CSF1R/TLR5/WFDC2/C7/LAG3/HLA-DPA1/PTPRC/CYBB/MARCO/MPEG1/SUSD4/VSIG4/STAB1/NLRP9/MRC1/C1QB/TYROBP/C1QA/C1QC/CCL21
GO:2000145	regulation of cell motility	218	0.214478	1.65769	0.00229201	0.0352885	0.0293636	698	tags=42%, list=29%, signal=33%	GREM1/CEMIP/STC1/IL6/F2RL1/IL24/TNC/CCL2/CCL11/SH3RF2/TNFAIP6/FGF5/F2R/PADI2/CYP19A1/CDH13/PHLDA2/ANXA3/PLAU/HAS2/THBS1/FGF1/EPPK1/THY1/ARSB/ITGA5/ICAM1/ITGA3/ACTA2/FAM83H/HIF1A/FRMD5/VEGFC/VTN/FN1/SFRP1/RAC2/COL1A1/PLXNB3/MET/GJA1/EPHA2/CD9/CYP1B1/ADORA1/LAMA1/FGF7/TMEM102/ITGB1/TRPV4/SPARC/COL3A1/NEXN/SERPINE1/DPP4/SPHK1/ITGB3/BST1/SEMA7A/ECM1/SULF1/AGT/CLIC4/GCNT1/CAMK1D/ADAM9/SOX9/S100A11/MCA…
GO:0010563	negative regulation of phosphorus metabolic process	66	0.30562	1.80722	0.00235107	0.0357618	0.0297574	770	tags=52%, list=32%, signal=36%	GREM1/DKK1/CAMK2N2/UBASH3B/HEG1/CDKN2A/CDKN2B/THY1/NIBAN1/INHBA/SFRP1/PTPRO/CDKN1A/SMPD1/GBA1/SIRPA/TRIB3/AGT/BDKRB2/UCHL1/DBNDD1/TGFB1/PDGFA/PIP4K2A/ABCA2/TIGAR/TRIB1/SFRP2/DMTN/CORO1C/DUSP3/CD109/WARS1/PTPRH
GO:0045936	negative regulation of phosphate metabolic process	66	0.30562	1.80722	0.00235107	0.0357618	0.0297574	770	tags=52%, list=32%, signal=36%	GREM1/DKK1/CAMK2N2/UBASH3B/HEG1/CDKN2A/CDKN2B/THY1/NIBAN1/INHBA/SFRP1/PTPRO/CDKN1A/SMPD1/GBA1/SIRPA/TRIB3/AGT/BDKRB2/UCHL1/DBNDD1/TGFB1/PDGFA/PIP4K2A/ABCA2/TIGAR/TRIB1/SFRP2/DMTN/CORO1C/DUSP3/CD109/WARS1/PTPRH
GO:0023057	negative regulation of signaling	238	0.204572	1.61402	0.00238369	0.0360407	0.0299895	554	tags=34%, list=23%, signal=29%	GREM1/RGS4/GDF15/HTR2B/LIF/IL6/CHRDL2/F2RL1/ALPK2/PCSK9/IGFBP1/APCDD1L/CHAC1/DKK1/SH3RF2/FST/TNFAIP6/PADI2/BDNF/UBASH3B/HEG1/SPRED3/THBS1/MUC1/THY1/GRIA1/ICAM1/ITGA3/GRIK2/HTR2A/HIF1A/CREB3L1/INHBA/LDLR/SFRP1/HTR1B/DUSP8/PTPRO/RGS7BP/SCG2/MET/GJA1/EPHA2/IL10/PTGIR/ADORA1/APLP1/ITGB1/CD44/SERPINE1/ABCA7/DUSP4/VEPH1/RGS5/GPC1/CDH2/SMPD1/CRIM1/RGS3/ASIC1/GCLM/GBA1/SIRPA/ECM1/RCAN1/SULF1/AGT/WWC1/SOX…
GO:0009628	response to abiotic stimulus	222	0.206516	1.59928	0.00242424	0.0364357	0.0303181	658	tags=37%, list=27%, signal=30%	MMP3/ANKRD1/CHI3L1/STC2/STC1/HTR2B/GDF5/FOSL1/KCNK3/CCL11/SLC1A2/PCSK1N/PAPPA2/OXTR/SLC1A1/MICB/PLAU/AK4/CD24/THBS1/FGF1/COL11A1/ARSB/LOXL2/PIEZO2/DDAH1/GRIK2/HTR2A/HIF1A/VEGFC/NQO1/VGF/SFRP1/HTR1B/PMAIP1/HSPA2/SCN9A/MMP24/COL1A1/MMP1/CDKN1A/CA9/CCND1/ADORA1/ITGB1/TRPV4/COL3A1/SLC2A1/ABCA7/DPP4/CDH2/PLOD2/SMPD1/ITGB3/PLOD1/ASIC1/GBA1/TFRC/AGT/P4HB/HK2/DIO2/SOX9/BDKRB2/TNFRSF8/MMP14/IRAK1/KCND2/PD…
GO:0002250	adaptive immune response	60	-0.353786	-1.9193	0.00251974	0.0376471	0.0313261	287	tags=30%, list=12%, signal=27%	RAPGEF3/GPR183/HLA-DRB1/UNC13D/HLA-DRB5/C7/HLA-DOA/LAG3/HLA-DQB1/HLA-DPA1/HLA-DRA/HLA-DMB/PTPRC/HLA-DQA1/SUSD4/C1QB/C1QA/C1QC
GO:0040008	regulation of growth	106	0.260527	1.72903	0.00259994	0.0386168	0.032133	338	tags=25%, list=14%, signal=23%	GREM1/WNT2/NPPB/STC2/RGS4/GDF15/SPOCK1/GDF5/TNC/IGFBP1/CACNG7/PAPPA2/BDNF/IGFBPL1/TRIM46/CDKN2A/EPPK1/CXADR/GAP43/HIF1A/INHBA/FN1/SFRP1/MT1F/CDKN1A/GJA1/UNC13A
GO:1901698	response to nitrogen compound	184	0.215316	1.60471	0.0026668	0.0393781	0.0327665	613	tags=36%, list=25%, signal=29%	MMP3/STC2/STC1/RGS4/GDF15/HTR2B/IL6/FOSL1/PCSK9/NNMT/IGFBP1/SLC1A2/OXTR/GJB2/SLC1A1/CDH13/SORT1/GRIA1/SDC1/ICAM1/HTR2A/COL4A1/NQO1/INHBA/VGF/LDLR/SFRP1/HTR1B/PMAIP1/TNIK/COL1A1/GJA1/IL10/CD9/PCSK1/CYP1B1/CCND1/ADORA1/AGRN/APLP1/ITGB1/TRPV4/COL3A1/SLC2A1/COL1A2/COL5A2/SMPD1/ITGB3/ASIC1/GCLM/TRIB3/AGT/RRAGD/GCNT1/SOX9/HOMER1/CTSK/PKM/PCK2/TIMP1/PIP4K2A/ADM/EDN1/FLNA/SLC7A5/CCN2
GO:0002443	leukocyte mediated immunity	63	-0.344348	-1.90553	0.00271246	0.0398196	0.0331339	252	tags=27%, list=10%, signal=25%	HLA-DRB1/UNC13D/HLA-DRB5/C7/HLA-DOA/LAG3/HLA-DQB1/HLA-DPA1/HLA-DRA/HLA-DMB/PTPRC/HLA-DQA1/SUSD4/C1QB/TYROBP/C1QA/C1QC
GO:0051384	response to glucocorticoid	32	0.419173	2.05164	0.00299218	0.0436719	0.0363394	608	tags=59%, list=25%, signal=45%	STC1/IL6/FOSL1/GJB2/ANXA3/SDC1/IL10/PCSK1/CYP1B1/HSD3B2/CCND1/PAPPA/PTGDS/GBA1/ADAM9/PCK2/ADM/EDN1/ABCA3
GO:0050673	epithelial cell proliferation	96	0.267162	1.73685	0.00301206	0.0437094	0.0363706	565	tags=38%, list=23%, signal=30%	WNT2/HTR2B/IL6/PTPRN/GDF5/FAP/CCL2/CCL11/FST/VDR/CDH13/COL8A1/HAS2/THBS1/CDKN2B/FGF1/EPPK1/LOXL2/HIF1A/VEGFC/SFRP1/SCG2/PLXNB3/EPHA2/IL10/CCND1/FGF7/SPARC/ITGB3/ECM1/SULF1/SOX9/MMP14/F3/TGFB1/COL8A2
GO:0046034	ATP metabolic process	28	0.42476	1.96635	0.00314337	0.0444046	0.0369491	785	tags=71%, list=32%, signal=49%	AK5/AK4/LDHA/SLC2A6/HTR2A/HIF1A/MYH3/PFKP/ENO2/HK2/PKM/TGFB1/PGK1/GAPDH/TIGAR/ENO1/ATP6V1A/HK1/PGAM1/TPI1
GO:0050863	regulation of T cell activation	55	-0.353332	-1.88489	0.00314222	0.0444046	0.0369491	252	tags=29%, list=10%, signal=27%	HLA-DRB1/ZBTB16/HLA-DRB5/HLA-DOA/LAG3/HLA-DQB1/HLA-DPA1/HLA-DRA/HLA-DMB/PTPRC/TOX/LAPTM5/HLA-DQA1/VSIG4/ZP4/CCL21
GO:0045596	negative regulation of cell differentiation	109	0.252672	1.67132	0.00314789	0.0444046	0.0369491	464	tags=31%, list=19%, signal=26%	GREM1/TNFRSF11B/RGS4/IL6/GDF5/CCL11/DKK1/FST/TNFAIP6/BDNF/UBASH3B/TRIM46/SPRED3/SORT1/BRINP1/CDKN2B/THY1/S1PR3/MELTF/VEGFC/INHBA/LDLR/SFRP1/CCND1/ADAMTS7/ITGB1/SPP1/TRPV4/COL5A2/ITGB3/CRIM1/SEMA7A/NOCT/TRIB3
GO:0001525	angiogenesis	153	0.227321	1.63631	0.00312646	0.0444046	0.0369491	666	tags=43%, list=27%, signal=33%	CHI3L1/GREM1/NPPB/IL6/ADM2/TNFRSF12A/FAP/CCL2/CCL11/TGFBI/CDH13/COL8A1/ANXA3/THBS1/FGF1/THY1/LOXL2/ITGA5/THBS2/DDAH1/HPSE/COL4A1/HIF1A/CEMIP2/ISM1/CREB3L1/VEGFC/FN1/SFRP1/E2F7/SCG2/EPHA2/IL10/CYP1B1/HSPG2/ITGB1/SPARC/SERPINE1/COL4A2/SPHK1/ITGB3/CALD1/MYH9/ECM1/SULF1/AGT/CLIC4/HK2/MCAM/MMP14/F3/PKM/PXDN/PDGFA/PGK1/COL8A2/ADM/EDN1/FLNA/GRN/CCN2/PTGIS/ADAM12/SFRP2/SEMA5A/RAMP1
GO:0033554	cellular response to stress	241	0.20198	1.5967	0.00310988	0.0444046	0.0369491	632	tags=35%, list=26%, signal=29%	MMP3/ANKRD1/STC2/STC1/IL6/FOSL1/F2RL1/MGST1/TNC/PCSK9/KCNK3/CHAC1/SH3RF2/GJB2/SLC1A1/IER3/CDKN2A/AK4/HAS2/THBS1/MUC1/CDKN2B/FGF1/THY1/NIBAN1/GAP43/HMGA1/DDAH1/HIF1A/CREB3L1/PLIN2/NQO1/SFRP1/E2F7/PMAIP1/HSPA2/TNIK/MELK/MET/ZMAT3/CDKN1A/HSPB8/EPHA2/IL10/SRPX/CYP1B1/CCND1/PYCR1/SPP1/TRPV4/GDF6/SLC2A1/CD44/ABCA7/SPHK1/ETV5/GBA1/SIRPA/TRIB3/NUAK1/AGT/P4HB/RRAGD/HK2/NEK6/BDKRB2/RELL2/CTSK/IRAK1/ZNF365/…
GO:1901342	regulation of vasculature development	84	0.276902	1.74229	0.00331579	0.0465131	0.0387036	698	tags=51%, list=29%, signal=38%	CHI3L1/GREM1/NPPB/IL6/ADM2/CCL11/ANXA3/THBS1/FGF1/ITGA5/THBS2/DDAH1/HIF1A/CEMIP2/ISM1/CREB3L1/VEGFC/SFRP1/EPHA2/IL10/CYP1B1/HSPG2/ITGB1/SPARC/SERPINE1/COL4A2/SPHK1/ITGB3/ECM1/SULF1/AGT/HK2/F3/PKM/PGK1/ADM/GRN/PTGIS/ADAM12/SFRP2/SEMA5A/VEGFA/GPNMB
GO:0071772	response to BMP	40	0.371001	1.92155	0.00341959	0.0473093	0.039366	567	tags=55%, list=23%, signal=43%	GREM1/GDF15/CHRDL2/GDF5/COMP/DKK1/FST/TNFAIP6/ITGA3/FOXD1/SFRP1/ADAMTS7/GDF6/CRIM1/FAM83G/SULF1/PCSK6/SOX9/SFRP4/ADAMTS12/TGFB1/FSTL1
GO:0071773	cellular response to BMP stimulus	40	0.371001	1.92155	0.00341959	0.0473093	0.039366	567	tags=55%, list=23%, signal=43%	GREM1/GDF15/CHRDL2/GDF5/COMP/DKK1/FST/TNFAIP6/ITGA3/FOXD1/SFRP1/ADAMTS7/GDF6/CRIM1/FAM83G/SULF1/PCSK6/SOX9/SFRP4/ADAMTS12/TGFB1/FSTL1
GO:0044706	multi-multicellular organism process	55	0.31481	1.76189	0.00342875	0.0473093	0.039366	699	tags=47%, list=29%, signal=34%	STC2/PSG4/STC1/LIF/FOSL1/OXTR/GJB2/VDR/PNOC/ITGA5/ITGA3/SLC38A1/GJA1/PAPPA/SPP1/SLC2A1/ITGB3/AGT/TEAD4/TIMP1/ADM/EDN1/CLIC5/IGFBP7/VEGFA/ACSL4
GO:0055007	cardiac muscle cell differentiation	21	0.471587	1.99842	0.00350275	0.0480676	0.0399971	591	tags=52%, list=24%, signal=40%	GREM1/RGS4/ALPK2/DKK1/CXADR/PDLIM5/ITGB1/BVES/AGT/TGFB1/EDN1
GO:0007167	enzyme-linked receptor protein signaling pathway	195	0.209785	1.57975	0.00355652	0.0485416	0.0403915	578	tags=35%, list=24%, signal=29%	GREM1/NPPB/GDF15/LIF/CHRDL2/GDF5/COMP/IGFBP1/DKK1/FST/TNFAIP6/FGF5/LOX/BDNF/INHBE/CDH13/UBASH3B/SPRED3/SORT1/THBS1/CDKN2B/FGF1/ITGA5/SVEP1/ITGA3/FOXD1/OSMR/LRRC32/COL4A1/ITGA8/HIF1A/CREB3L1/VEGFC/VTN/INHBA/SFRP1/COL1A1/MET/EPHA2/MYO1E/PTGIR/ADORA1/FGF7/SAMD10/GDF6/COL3A1/COL4A2/COL1A2/VEPH1/GPC1/ITGB3/CRIM1/FAM83G/ITGB5/SHC3/SULF1/AGT/PCSK6/ADAM9/SOX9/BDKRB2/F3/SFRP4/ADAMTS12/TGFB1/PDGFA/FSTL1/PL…
GO:1905475	regulation of protein localization to membrane	25	0.448131	1.98484	0.00361178	0.0490309	0.0407987	1233	tags=92%, list=51%, signal=46%	CEMIP/TNFAIP6/SLC1A1/ITGA3/MTCL1/EPHA2/ITGB1/GPC1/CDH2/MMP14/TGFB1/CDK5/DAB2/DMTN/DAG1/MYO1C/KIF5B/EZR/ACTB/SQSTM1/BCL2L1/STAC/ADAM10
GO:1902533	positive regulation of intracellular signal transduction	174	0.219973	1.60513	0.00364515	0.0492193	0.0409554	564	tags=35%, list=23%, signal=29%	ANKRD1/CHI3L1/GREM1/GDF15/HTR2B/LIF/IL6/F2RL1/F2RL2/SYNPO2L/CCL2/CCL11/DKK1/SH3RF2/F2R/CDH13/CD24/THBS1/FGF1/IQCJ-SCHIP1/SCHIP1/ICAM1/ACTA2/HPSE/ADORA2B/HTR2A/INHBA/FN1/PMAIP1/TNIK/CXXC5/MET/GJA1/SLC20A1/CARD11/ADORA1/ITGB1/TRPV4/GDF6/COL3A1/CD44/ABCA7/CDH2/SPHK1/ITGB3/SEMA7A/TFRC/ECM1/AGT/RRAGD/WWC1/ADAM9/SOX9/NEK6/RELL2/IL11/F3/IRAK1/TGFB1/PDGFA/GSDME
GO:0007259	receptor signaling pathway via JAK-STAT	25	0.44676	1.97877	0.00369829	0.0496712	0.0413314	472	tags=48%, list=19%, signal=39%	LIF/IL6/IL24/CCL2/IL20/CSF2RB/F2R/CRLF1/IL10/CYP1B1/TSLP/AGT
GO:0009410	response to xenobiotic stimulus	95	0.261937	1.70934	0.00374989	0.0498681	0.0414953	610	tags=42%, list=25%, signal=33%	ANKRD1/TNFRSF11B/HTR2B/FOSL1/KCNK3/NNMT/SLC1A2/OXTR/LOX/SLC1A1/THBS1/ABCC3/ITGA3/HTR2A/VEGFC/PLIN2/NQO1/INHBA/SFRP1/HTR1B/COL1A1/IL10/CA9/PCSK1/CYP1B1/CCND1/SMPD1/ITGB3/ENO2/PNP/GCLM/TFRC/UCHL1/CTPS1/PDGFA/PDE4A/EDN1/ABCA2/ABCA3/TIGAR
GO:0048585	negative regulation of response to stimulus	268	0.187384	1.4987	0.00375245	0.0498681	0.0414953	556	tags=33%, list=23%, signal=28%	GREM1/RGS4/GDF15/HTR2B/LIF/IL6/CHRDL2/F2RL1/ALPK2/IGFBP1/FAP/APCDD1L/CHAC1/CCL2/DKK1/SH3RF2/FST/TNFAIP6/PADI2/CYP19A1/BDNF/UBASH3B/MICB/HEG1/PLAU/SPRED3/THBS1/IL1RL1/MUC1/EPPK1/THY1/DDAH1/ICAM1/ITGA3/HIF1A/CREB3L1/VTN/LDLR/SFRP1/HTR1B/DUSP8/PTPRO/RGS7BP/SCG2/MET/EPHA2/IL10/CD9/PTGIR/ADORA1/PYCR1/APLP1/ITGB1/SPP1/COL3A1/CD44/SERPINE1/ABCA7/DPP4/DUSP4/VEPH1/RGS5/GPC1/CDH2/SMPD1/CRIM1/RGS3/SEMA7A/GC…
GO:0048545	response to steroid hormone	65	0.297821	1.7477	0.00377673	0.049928	0.0415451	613	tags=48%, list=25%, signal=37%	STC1/IL6/FOSL1/PADI2/OXTR/LOX/GJB2/ANXA3/THBS1/SDC1/SFRP1/HTR1B/COL1A1/IL10/PCSK1/CYP1B1/HSD3B2/CCND1/PAPPA/SPP1/PTGDS/GBA1/ADAM9/LBH/TGFB1/PCK2/ADM/EDN1/ABCA2/ABCA3/CCN2
GO:0045580	regulation of T cell differentiation	20	-0.500417	-1.95266	0.00384144	0.0502348	0.0418004	624	tags=65%, list=26%, signal=49%	MDK/CD83/LEF1/CD74/TESPA1/CYP26B1/HLA-DRB1/ZBTB16/HLA-DOA/LAG3/HLA-DRA/PTPRC/TOX
GO:0016485	protein processing	46	0.353489	1.89232	0.00382975	0.0502348	0.0418004	729	tags=57%, list=30%, signal=40%	PCSK9/COMP/CHAC1/TLL1/PCSK1N/DHCR24/PRSS12/PLAU/THBS1/MELTF/PCSK1/SERPINE1/DPP4/MYH9/PCSK6/ADAMTS2/MMP14/F3/ADAM19/PGK1/PLAUR/ENO1/BACE2/CPD/PERP/SPCS3
GO:0045765	regulation of angiogenesis	81	0.2888	1.80046	0.00385963	0.0502348	0.0418004	698	tags=53%, list=29%, signal=39%	CHI3L1/GREM1/NPPB/IL6/ADM2/CCL11/ANXA3/THBS1/FGF1/ITGA5/THBS2/DDAH1/HIF1A/CEMIP2/ISM1/CREB3L1/VEGFC/SFRP1/EPHA2/IL10/CYP1B1/HSPG2/ITGB1/SPARC/SERPINE1/COL4A2/SPHK1/ITGB3/ECM1/SULF1/AGT/HK2/F3/PKM/PGK1/ADM/GRN/PTGIS/ADAM12/SFRP2/SEMA5A/VEGFA/GPNMB
GO:0044703	multi-organism reproductive process	52	0.335688	1.85793	0.00392886	0.050782	0.0422557	699	tags=50%, list=29%, signal=36%	STC2/PSG4/STC1/LIF/FOSL1/OXTR/GJB2/VDR/PNOC/ITGA5/ITGA3/SLC38A1/GJA1/PAPPA/SPP1/SLC2A1/ITGB3/AGT/TEAD4/TIMP1/ADM/EDN1/CLIC5/IGFBP7/VEGFA/ACSL4
GO:0001933	negative regulation of protein phosphorylation	56	0.318687	1.7946	0.00394189	0.050782	0.0422557	770	tags=52%, list=32%, signal=36%	GREM1/DKK1/CAMK2N2/UBASH3B/HEG1/CDKN2A/CDKN2B/THY1/NIBAN1/SFRP1/PTPRO/CDKN1A/SMPD1/GBA1/SIRPA/TRIB3/AGT/BDKRB2/UCHL1/DBNDD1/TGFB1/TRIB1/SFRP2/DMTN/CORO1C/DUSP3/CD109/WARS1/PTPRH
GO:0001707	mesoderm formation	16	0.523679	2.02738	0.00403081	0.051403	0.0427725	425	tags=56%, list=18%, signal=47%	DKK1/TXNRD1/ITGA3/ITGA8/INHBA/GJA1/EPHA2/ITGB1/ITGB3
GO:0048332	mesoderm morphogenesis	16	0.523679	2.02738	0.00403081	0.051403	0.0427725	425	tags=56%, list=18%, signal=47%	DKK1/TXNRD1/ITGA3/ITGA8/INHBA/GJA1/EPHA2/ITGB1/ITGB3
GO:0010648	negative regulation of cell communication	236	0.196205	1.54384	0.00410437	0.0520781	0.0433342	554	tags=33%, list=23%, signal=28%	GREM1/RGS4/GDF15/HTR2B/LIF/IL6/CHRDL2/F2RL1/ALPK2/IGFBP1/APCDD1L/CHAC1/DKK1/SH3RF2/FST/TNFAIP6/PADI2/BDNF/UBASH3B/HEG1/SPRED3/THBS1/MUC1/THY1/GRIA1/ICAM1/ITGA3/GRIK2/HTR2A/HIF1A/CREB3L1/INHBA/SFRP1/HTR1B/DUSP8/PTPRO/RGS7BP/SCG2/MET/GJA1/EPHA2/IL10/PTGIR/ADORA1/APLP1/ITGB1/CD44/SERPINE1/ABCA7/DUSP4/VEPH1/RGS5/GPC1/CDH2/SMPD1/CRIM1/RGS3/ASIC1/GCLM/GBA1/SIRPA/ECM1/RCAN1/SULF1/AGT/WWC1/SOX9/BDKRB2/UC…
GO:0097205	renal filtration	12	0.577644	2.04611	0.00416447	0.0521471	0.0433916	500	tags=75%, list=21%, signal=60%	F2RL1/F2R/JCHAIN/ITGA3/PTPRO/MYO1E/ADORA1/SULF1/MCAM
GO:0098801	regulation of renal system process	12	0.57599	2.04025	0.00424534	0.0521471	0.0433916	591	tags=67%, list=24%, signal=51%	NPPB/STC1/F2RL1/F2R/PTPRO/ADORA1/AGT/EDN1
GO:0006090	pyruvate metabolic process	22	0.464921	1.97972	0.00422801	0.0521471	0.0433916	954	tags=86%, list=39%, signal=53%	LDHA/SLC2A6/HTR2A/HIF1A/PFKP/ENO2/HK2/PKM/PCK2/PGK1/GAPDH/TIGAR/ENO1/HK1/PGAM1/TPI1/VDAC1/GPI/PRKAA2
GO:0007188	adenylate cyclase-modulating G protein-coupled receptor signaling pathway	43	-0.389875	-1.93778	0.00416091	0.0521471	0.0433916	460	tags=40%, list=19%, signal=33%	ADGRB1/GPR78/PDE2A/RAMP2/PTH1R/P2RY1/ADCY2/ADCY4/INSL3/MARCO/CASR/ADCYAP1R1/HTR1A/OXER1/HTR1E/RGS1/ADRB3
GO:0035082	axoneme assembly	10	-0.6235	-1.92864	0.00422762	0.0521471	0.0433916	921	tags=100%, list=38%, signal=62%	CFAP44/TTLL3/SPEF2/DNAH17/CFAP43/CFAP91/FSIP2/ODAD1/CLXN
GO:0090092	regulation of transmembrane receptor protein serine/threonine kinase signaling pathway	55	0.312001	1.74617	0.00417514	0.0521471	0.0433916	279	tags=31%, list=11%, signal=28%	GREM1/GDF15/CHRDL2/GDF5/DKK1/FST/TNFAIP6/LOX/INHBE/SPRED3/THBS1/CDKN2B/ITGA3/FOXD1/ITGA8/INHBA/SFRP1
GO:0008285	negative regulation of cell population proliferation	133	0.232535	1.61223	0.00425438	0.0521471	0.0433916	394	tags=28%, list=16%, signal=25%	GREM1/LIF/IL6/GDF5/FOSL1/IL24/FAP/CCL2/F2R/SSTR1/VDR/CDH13/DHCR24/TP53I11/CDKN2A/THBS1/CDKN2B/CNN1/EPPK1/CXADR/HMGA1/DDAH1/LRRC32/INHBA/SFRP1/E2F7/SCG2/CDKN1A/IL10/CD9/SRPX/CYP1B1/PTGIR/PDCD1LG2/ADORA1/PTGDS/SPARC
GO:0007565	female pregnancy	49	0.344075	1.88516	0.00435497	0.0523954	0.0435982	699	tags=51%, list=29%, signal=37%	STC2/PSG4/STC1/LIF/FOSL1/OXTR/GJB2/VDR/PNOC/ITGA5/ITGA3/SLC38A1/GJA1/PAPPA/SPP1/SLC2A1/ITGB3/AGT/TEAD4/TIMP1/ADM/CLIC5/IGFBP7/VEGFA/ACSL4
GO:1903034	regulation of response to wounding	44	0.349561	1.86281	0.0043112	0.0523954	0.0435982	662	tags=57%, list=27%, signal=42%	F2RL1/TNFRSF12A/FAP/F2R/UBASH3B/PLAU/THBS1/EPPK1/ACTA2/HPSE/VTN/IL10/CD9/ITGB1/SPP1/SERPINE1/F3/PDGFA/PLAUR/EDN1/FLNA/GRN/ENPP4/MYLK/DMTN
GO:0061448	connective tissue development	70	0.301568	1.78909	0.0043256	0.0523954	0.0435982	654	tags=47%, list=27%, signal=35%	CHI3L1/GREM1/STC1/CHRDL2/GDF5/COMP/TGFBI/LOX/COL11A1/LOXL2/ACTA2/FOXD1/HIF1A/COL1A1/ADAMTS7/TRPV4/GDF6/COL3A1/CD44/ITGB3/ECM1/SULF1/SOX9/CTSK/ADAMTS12/TGFB1/MGP/TIMP1/EDN1/CCN2/BGN/SFRP2/SERPINH1
GO:0048732	gland development	81	0.286908	1.78867	0.00435764	0.0523954	0.0435982	607	tags=40%, list=25%, signal=31%	WNT2/IL6/TNC/PCSK9/CCL11/OXTR/VDR/CYP19A1/CDKN2B/FGF1/HIF1A/VTN/SFRP1/E2F7/FASN/MET/EPHA2/IL10/PCSK1/CYP1B1/CCND1/LAMA1/FGF7/SULF1/HK2/SOX9/LBH/TGFB1/PCK2/PDGFA/EDN1/SLC7A5
GO:0001934	positive regulation of protein phosphorylation	137	0.239706	1.69068	0.00438858	0.0525174	0.0436997	698	tags=44%, list=29%, signal=33%	CHI3L1/GREM1/CEMIP/GDF15/HTR2B/LIF/IL6/GDF5/IL24/DKK1/IL20/FGF5/BDNF/INHBE/SLC1A1/CD24/THBS1/FGF1/NIBAN1/ITGA5/CRLF1/HTR2A/VEGFC/VTN/INHBA/HSPA2/TNIK/CDKN1A/TNFSF15/ITLN1/CCND1/ADORA1/FGF7/GDF6/CD44/SPHK1/ITGB3/SEMA7A/TFRC/FAM20A/TSLP/AGT/ADAM9/SOX9/IL11/IRAK1/TGFB1/PDGFA/PLAUR/EDN1/CCN2/TPX2/CDK5/DAB2/CCNYL1/SFRP2/LRP8/ECT2/VEGFA/GPNMB
GO:0009141	nucleoside triphosphate metabolic process	32	0.406085	1.98758	0.00445638	0.0526766	0.0438322	954	tags=78%, list=39%, signal=48%	AK5/AK4/LDHA/SLC2A6/HTR2A/HIF1A/MYH3/PFKP/ENO2/HK2/PKM/CTPS1/TGFB1/PGK1/GAPDH/TIGAR/ENO1/ATP6V1A/HK1/RAB23/PGAM1/TPI1/ENTPD7/GPI/PRKAA2
GO:0009199	ribonucleoside triphosphate metabolic process	32	0.406085	1.98758	0.00445638	0.0526766	0.0438322	954	tags=78%, list=39%, signal=48%	AK5/AK4/LDHA/SLC2A6/HTR2A/HIF1A/MYH3/PFKP/ENO2/HK2/PKM/CTPS1/TGFB1/PGK1/GAPDH/TIGAR/ENO1/ATP6V1A/HK1/RAB23/PGAM1/TPI1/ENTPD7/GPI/PRKAA2
GO:1905330	regulation of morphogenesis of an epithelium	21	0.465786	1.97384	0.0044801	0.0526766	0.0438322	556	tags=57%, list=23%, signal=44%	GREM1/WNT2/LIF/FGF1/SFRP1/GJA1/FGF7/SULF1/AGT/SOX9/ADAMTS12/PDGFA
GO:1901701	cellular response to oxygen-containing compound	186	0.215299	1.60578	0.00450619	0.0526766	0.0438322	497	tags=30%, list=20%, signal=25%	MMP3/ANKRD1/WNT2/STC1/RGS4/GDF15/HTR2B/IL6/PTPRN/MGST1/IL24/PCSK9/IGFBP1/CCL2/SLC1A2/POSTN/SSTR1/GJB2/VDR/SLC1A1/BRINP1/ICAM1/HTR2A/COL4A1/HIF1A/SLC2A5/NQO1/INHBA/LDLR/SFRP1/HTR1B/COL1A1/MET/GJA1/IL10/CYP1B1/PDCD1LG2/AGRN/PYCR1/APLP1/SPP1/COL3A1/SERPINE1/COL1A2/COL5A2/SPHK1/ITGB3/GCLM/SIRPA/TRIB3/AGT/RRAGD/SPON2/ADAM9/SOX9
GO:0006508	proteolysis	219	0.202887	1.56753	0.00449076	0.0526766	0.0438322	901	tags=49%, list=37%, signal=34%	CPA4/MMP3/MMP10/SPOCK1/PCSK9/COMP/FAP/CHAC1/ACAN/SH3RF2/TLL1/PCSK1N/PAPPA2/F2R/SLC1A1/DHCR24/PRSS12/PLAU/THBS1/CTSV/MELTF/VTN/FN1/PMAIP1/MMP24/MMP1/TNFSF15/ANXA8/ANOS1/IL10/PCSK1/PRSS23/PAPPA/ADAMTS7/CFB/CD44/SERPINE1/DPP4/CRIM1/LACTB/GBA1/MYH9/ECM1/TRIB3/AGT/PCSK6/ADAM9/DPP3/C2/UCHL1/MAP1A/ADAMTS2/CTSK/ADAMTS15/MMP14/F3/ADAMTS12/ADAM19/TGFB1/PGK1/PRR7/TIMP1/PLAUR/GAPDH/MMP15/ABCA2/GRN/CCN2/CTSA/…
GO:0050776	regulation of immune response	109	-0.278499	-1.72602	0.00458613	0.053364	0.0444042	458	tags=29%, list=19%, signal=25%	ESR1/NFATC2/CD4/MATR3/CD74/TESPA1/HSPA1B/C6/BCL2/MAP2K6/HLA-DRB1/UNC13D/PLA2G5/NR1H4/TLR5/C7/LAG3/HLA-DQB1/BTNL9/HLA-DRA/HLA-DMB/C3AR1/PTPRC/LAPTM5/CD22/SUSD4/VSIG4/C1QB/TYROBP/ZP4/C1QA/C1QC
GO:0035025	positive regulation of Rho protein signal transduction	11	0.58341	2.01739	0.00468955	0.0541045	0.0450204	96	tags=36%, list=4%, signal=35%	F2RL1/F2RL2/SYNPO2L/F2R
GO:0090130	tissue migration	75	0.290794	1.78476	0.00469263	0.0541045	0.0450204	497	tags=39%, list=20%, signal=32%	GREM1/STC1/FAP/ACTG2/CDH13/ANXA3/HAS2/THBS1/FGF1/EPPK1/ARSB/LOXL2/ITGA3/ACTA2/HIF1A/VEGFC/SCG2/MET/EPHA2/CYP1B1/FGF7/ITGB1/SPARC/DPP4/ITGB3/MYH9/AGT/ADAM9/SOX9
GO:0007266	Rho protein signal transduction	30	0.393885	1.88986	0.00472701	0.0542532	0.0451441	411	tags=37%, list=17%, signal=31%	F2RL1/F2RL2/SYNPO2L/F2R/CDH13/HEG1/ITGA3/MET/ITGB1/COL3A1/COL1A2
GO:0050730	regulation of peptidyl-tyrosine phosphorylation	54	0.322593	1.79286	0.00484094	0.0553094	0.0460229	694	tags=50%, list=29%, signal=37%	GREM1/LIF/IL6/IL24/IL20/CD24/THY1/ITGA5/CRLF1/HTR2A/VTN/SFRP1/ADORA1/FGF7/TMEM102/CD44/ITGB3/BST1/TSLP/AGT/IL11/TGFB1/PDGFA/SFRP2/DMTN/LRP8/VEGFA
GO:0010562	positive regulation of phosphorus metabolic process	167	0.216645	1.57714	0.00493766	0.0556589	0.0463138	652	tags=40%, list=27%, signal=32%	CHI3L1/GREM1/CEMIP/GDF15/HTR2B/LIF/IL6/GDF5/IL24/DKK1/IL20/FGF5/EEF1A2/BDNF/INHBE/SLC1A1/CD24/THBS1/FGF1/NIBAN1/CD244/ITGA5/CRLF1/ADORA2B/HTR2A/HIF1A/VEGFC/VTN/INHBA/HSPA2/TNIK/MET/CDKN1A/TNFSF15/EPHA2/ITLN1/CCND1/ADORA1/FGF7/GDF6/CD44/SPHK1/SMPD1/ITGB3/SEMA7A/GBA1/TFRC/FAM20A/TSLP/AGT/ADAM9/SOX9/IL11/IRAK1/TGFB1/PDGFA/PLAUR/EDN1/NCS1/TIGAR/CCN2/ENO1/TPX2/CDK5/DAB2/CCNYL1/SFRP2
GO:0045937	positive regulation of phosphate metabolic process	167	0.216645	1.57714	0.00493766	0.0556589	0.0463138	652	tags=40%, list=27%, signal=32%	CHI3L1/GREM1/CEMIP/GDF15/HTR2B/LIF/IL6/GDF5/IL24/DKK1/IL20/FGF5/EEF1A2/BDNF/INHBE/SLC1A1/CD24/THBS1/FGF1/NIBAN1/CD244/ITGA5/CRLF1/ADORA2B/HTR2A/HIF1A/VEGFC/VTN/INHBA/HSPA2/TNIK/MET/CDKN1A/TNFSF15/EPHA2/ITLN1/CCND1/ADORA1/FGF7/GDF6/CD44/SPHK1/SMPD1/ITGB3/SEMA7A/GBA1/TFRC/FAM20A/TSLP/AGT/ADAM9/SOX9/IL11/IRAK1/TGFB1/PDGFA/PLAUR/EDN1/NCS1/TIGAR/CCN2/ENO1/TPX2/CDK5/DAB2/CCNYL1/SFRP2
GO:0014070	response to organic cyclic compound	167	0.216542	1.57639	0.00493766	0.0556589	0.0463138	613	tags=38%, list=25%, signal=30%	STC2/STC1/RGS4/HTR2B/IL6/FOSL1/IGFBP1/CCL2/SLC1A2/FST/PADI2/SSTR1/OXTR/LOX/GJB2/VDR/CYP19A1/SLC1A1/ANXA3/THBS1/CDKN2B/SDC1/HTR2A/PLIN2/NQO1/INHBA/VGF/SFRP1/HTR1B/PMAIP1/COL1A1/IL10/CA9/PCSK1/CYP1B1/HSD3B2/CCND1/ADORA1/PAPPA/APLP1/SPP1/PTGDS/SMPD1/ENO2/GCLM/GBA1/AGT/ADAM9/SOX9/HOMER1/CTSK/MMP14/LBH/TGFB1/PCK2/PDGFA/MMP15/ADM/EDN1/ABCA2/FLNA/ABCA3/CCN2
GO:0030162	regulation of proteolysis	102	0.250118	1.65478	0.00510157	0.0572509	0.0476385	829	tags=53%, list=34%, signal=36%	SPOCK1/CHAC1/SH3RF2/PCSK1N/F2R/SLC1A1/DHCR24/PLAU/THBS1/MELTF/VTN/FN1/PMAIP1/TNFSF15/ANXA8/ANOS1/IL10/CD44/SERPINE1/CRIM1/GBA1/MYH9/ECM1/TRIB3/AGT/ADAM9/MAP1A/MMP14/F3/PRR7/TIMP1/PLAUR/GAPDH/ABCA2/GRN/CCN2/CTSD/ENO1/TRIB1/CDK5/DAB2/SFRP2/SERPINH1/VEGFA/PERP/CDC20/CRYAB/CD109/ATP2A3/GAS6/PLK3/ANXA2/BAX/IL33
GO:0030155	regulation of cell adhesion	184	0.207188	1.54413	0.0051861	0.057942	0.0482135	551	tags=36%, list=23%, signal=30%	GREM1/LIF/IL6/SPOCK1/TNC/CCL2/TGFBI/CDH13/UBASH3B/COL8A1/PLAU/CDKN2A/CCDC80/CD24/HAS2/THBS1/MUC1/FBLN2/THY1/ITGA5/IBSP/ITGA3/LRRC32/MELTF/FRMD5/VTN/FN1/SIRPB1/SFRP1/PTPRO/RAC2/KIF26B/COL1A1/PLXNB3/EPHA2/EDIL3/IL10/CARD11/CD9/CYP1B1/LMO7/PDCD1LG2/LAMA1/SLC7A1/TMEM102/TRPV4/CD44/SERPINE1/DPP4/ITGB3/FXYD5/PNP/BST1/SIRPA/TFRC/NUAK1/P4HB/GCNT1/ADAM9/SOX9/RELL2/MMP14/CCL28/IRAK1/CELSR2/ADAM19/TGFB1
GO:0001655	urogenital system development	80	0.27133	1.68227	0.00526928	0.058612	0.0487711	497	tags=36%, list=20%, signal=30%	GREM1/LIF/TNC/PCSK9/TMEM59L/CYP19A1/CD24/HAS2/FGF1/SDC1/ITGA3/ACTA2/CRLF1/PROM1/FOXD1/COL4A1/ITGA8/SFRP1/PTPRO/GCNT4/KIF26B/RDH10/MYO1E/GDF6/ITGB3/SULF1/AGT/GCNT1/SOX9
GO:0046850	regulation of bone remodeling	15	0.524198	2.00825	0.00541673	0.0588743	0.0489893	459	tags=60%, list=19%, signal=49%	GREM1/TNFRSF11B/IL6/UBASH3B/SFRP1/SIGLEC15/SPP1/ITGB3/TFRC
GO:0044060	regulation of endocrine process	11	0.574834	1.98774	0.005411	0.0588743	0.0489893	472	tags=64%, list=19%, signal=51%	F2RL1/F2R/CYP19A1/INHBA/GJA1/SPP1/AGT
GO:0033627	cell adhesion mediated by integrin	36	0.391168	1.95542	0.00534759	0.0588743	0.0489893	432	tags=50%, list=18%, signal=42%	LIF/ITGA11/PLAU/MUC1/ITGA5/ICAM1/ITGA3/ITGA8/VTN/EPHA2/ITGA7/CYP1B1/ITGBL1/ITGB1/SERPINE1/DPP4/ITGB3/ITGB5
GO:0032623	interleukin-2 production	13	-0.568573	-1.92355	0.00545607	0.0588743	0.0489893	204	tags=69%, list=8%, signal=64%	TNFAIP3/CD83/CD4/NR1H4/LAG3/PTPRC/CD34/LAPTM5/VSIG4
GO:0032663	regulation of interleukin-2 production	13	-0.568573	-1.92355	0.00545607	0.0588743	0.0489893	204	tags=69%, list=8%, signal=64%	TNFAIP3/CD83/CD4/NR1H4/LAG3/PTPRC/CD34/LAPTM5/VSIG4
GO:0048771	tissue remodeling	50	0.331715	1.82942	0.00537465	0.0588743	0.0489893	598	tags=48%, list=25%, signal=37%	GREM1/TNFRSF11B/LIF/IL6/GDF5/F2R/VDR/UBASH3B/HIF1A/SFRP1/HTR1B/GJA1/SIGLEC15/EPHA2/SPP1/ITGB3/TFRC/AGT/CTSK/CTHRC1/MMP14/TGFB1/TIMP1/FLNA
GO:0002252	immune effector process	102	-0.282272	-1.72262	0.00536111	0.0588743	0.0489893	268	tags=23%, list=11%, signal=21%	GPR183/HLA-DRB1/UNC13D/PLA2G5/HLA-DRB5/C7/HLA-DOA/LAG3/HLA-DQB1/HLA-DPA1/HLA-DRA/HLA-DMB/PTPRC/LAPTM5/HLA-DQA1/CD22/SUSD4/ITM2A/VSIG4/C1QB/TYROBP/C1QA/C1QC
GO:0030595	leukocyte chemotaxis	49	0.339219	1.85856	0.00549812	0.0590755	0.0491568	486	tags=43%, list=20%, signal=35%	GREM1/IL6/F2RL1/CCL2/CCL11/TNFAIP6/PADI2/CYP19A1/THBS1/CXADR/VEGFC/PTPRO/RAC2/SCG2/IL10/TMEM102/TRPV4/SERPINE1/DPP4/BST1/CAMK1D
GO:0061326	renal tubule development	24	0.435659	1.9241	0.00564142	0.0603585	0.0502243	301	tags=38%, list=12%, signal=33%	GREM1/LIF/TMEM59L/CD24/FGF1/PROM1/FOXD1/COL4A1/KIF26B
GO:0001539	cilium or flagellum-dependent cell motility	14	-0.562796	-1.95775	0.00573553	0.0605217	0.0503601	921	tags=93%, list=38%, signal=58%	MNS1/CFAP44/TTLL3/SPEF2/CFAP251/SEPTIN4/RGN/DNAH17/CFAP43/DNAH6/FSIP2/CLXN/DDX4
GO:0060285	cilium-dependent cell motility	14	-0.562796	-1.95775	0.00573553	0.0605217	0.0503601	921	tags=93%, list=38%, signal=58%	MNS1/CFAP44/TTLL3/SPEF2/CFAP251/SEPTIN4/RGN/DNAH17/CFAP43/DNAH6/FSIP2/CLXN/DDX4
GO:0051251	positive regulation of lymphocyte activation	59	-0.340621	-1.83974	0.00575213	0.0605217	0.0503601	442	tags=37%, list=18%, signal=31%	NFATC2/CD4/MPL/CD74/TESPA1/BCL2/GPR183/HLA-DRB1/ZBTB16/HLA-DRB5/HLA-DOA/HLA-DQB1/HLA-DPA1/HLA-DRA/FGF10/HLA-DMB/PTPRC/TOX/HLA-DQA1/TYROBP/ZP4/CCL21
GO:0044092	negative regulation of molecular function	162	0.214243	1.55183	0.00575256	0.0605217	0.0503601	926	tags=53%, list=38%, signal=35%	TNNT2/SPOCK1/PCSK9/DKK1/CAMK2N2/SH3RF2/XIRP1/PCSK1N/PTX3/UBASH3B/DHCR24/HEG1/ANXA3/SORT1/CDKN2A/ELFN2/THBS1/CDKN2B/THY1/CBARP/INKA2/VTN/NQO1/SFRP1/PTPRO/PLXNB3/MET/CDKN1A/GEM/ANXA8/ANOS1/IL10/CYP1B1/CD44/SERPINE1/SMPD1/ITGB3/CRIM1/GBA1/ECM1/TRIB3/AGT/UCHL1/IRAK1/SFRP4/DBNDD1/TIMP1/PLAUR/PIP4K2A/GAPDH/ANXA5/ABCA2/FLNA/FRY/TRIB1/PTGIS/DAB2/SFRP2/SERPINH1/CORO1C/DUSP3/VEGFA/CDC20/CRYAB/CD109/SLC27A4…
GO:0048598	embryonic morphogenesis	108	0.2473	1.63479	0.00584498	0.0612053	0.0509289	591	tags=39%, list=24%, signal=31%	GREM1/WNT2/HTR2B/MFAP5/GDF5/DKK1/COL8A1/COL11A1/TXNRD1/ITGA5/ITGA3/MICAL2/ITGA8/HIF1A/VEGFC/VTN/INHBA/FN1/SFRP1/SHROOM3/MYH3/RDH10/GJA1/EPHA2/IL10/ITGA7/ITGB1/COL4A2/DUSP4/COL5A2/ITGB3/ITGB5/SULF1/SOX9/CTHRC1/MMP14/FRAS1/DUSP5/TGFB1/MMP15/ADM/EDN1
GO:0003008	system process	356	0.170009	1.41482	0.00586601	0.0612053	0.0509289	598	tags=33%, list=25%, signal=29%	NPPB/CEMIP/MYBPH/STC1/RGS4/TNNT2/HTR2B/SUCNR1/FOSL1/F2RL1/COMP/ADM2/CCL2/GABRA5/CCL11/SLC1A2/DKK1/CACNG7/F2R/KCND3/TGFBI/OXTR/GJB2/VDR/CYP19A1/BDNF/SLC1A1/PNOC/HEG1/BRINP1/JCHAIN/HAS2/CNN1/COL11A1/ABCC3/HSPB7/CXADR/GRIA1/ATP8B1/ITGA5/SVEP1/PIEZO2/MYL7/DDAH1/ITGA3/ACTA2/GRIK2/SLC38A1/FOXD1/NRXN3/ADORA2B/HTR2A/ITGA8/HIF1A/SLC2A5/VEGFC/SLC6A8/INHBA/LDLR/HTR1B/PTPRO/SCN9A/KCNH1/MYH3/MMP24/COL1A1/RDH1…
GO:0009144	purine nucleoside triphosphate metabolic process	31	0.399606	1.94288	0.0060139	0.06198	0.0515736	954	tags=77%, list=39%, signal=48%	AK5/AK4/LDHA/SLC2A6/HTR2A/HIF1A/MYH3/PFKP/ENO2/HK2/PKM/TGFB1/PGK1/GAPDH/TIGAR/ENO1/ATP6V1A/HK1/RAB23/PGAM1/TPI1/ENTPD7/GPI/PRKAA2
GO:0009205	purine ribonucleoside triphosphate metabolic process	31	0.399606	1.94288	0.0060139	0.06198	0.0515736	954	tags=77%, list=39%, signal=48%	AK5/AK4/LDHA/SLC2A6/HTR2A/HIF1A/MYH3/PFKP/ENO2/HK2/PKM/TGFB1/PGK1/GAPDH/TIGAR/ENO1/ATP6V1A/HK1/RAB23/PGAM1/TPI1/ENTPD7/GPI/PRKAA2
GO:0003012	muscle system process	90	0.269349	1.72867	0.00596851	0.06198	0.0515736	632	tags=43%, list=26%, signal=33%	MYBPH/STC1/RGS4/TNNT2/HTR2B/COMP/F2R/KCND3/OXTR/CNN1/ACTA2/ADORA2B/HTR2A/SLC6A8/MYH3/GJA1/PDLIM5/MYOF/ADORA1/EHD3/DES/SNTB1/TRPV4/SPHK1/CALD1/SULF1/AGT/BDKRB2/HOMER1/MYL9/KCNJ12/CAMK2B/TPM2/TPM4/EDN1/FLNA/CCN2/ENO1/MYLK
GO:0007155	cell adhesion	368	0.168836	1.40755	0.00608425	0.0624501	0.0519647	554	tags=32%, list=23%, signal=29%	GREM1/MYBPH/LIF/IL6/SPOCK1/TNC/ITGA11/KRT18/COMP/TNFRSF12A/FAP/CCL2/CCL11/ACAN/VCAN/TNFAIP6/POSTN/TGFBI/CDH13/UBASH3B/COL8A1/PLAU/FIBCD1/CDKN2A/CCDC80/CD24/HAS2/THBS1/MUC1/FBLN2/THY1/CXADR/LOXL2/ITGA5/SVEP1/THBS2/ACTN1/ICAM1/IBSP/ITGA3/HPSE/NRXN3/LRRC32/ITGA8/MELTF/FRMD5/VTN/FN1/SIRPB1/SFRP1/PTPRO/RAC2/KIF26B/MMP24/COL1A1/PLXNB3/PCDH7/EPHA2/ANOS1/PDLIM5/EDIL3/IL10/ITGA7/CARD11/AMIGO2/CD9/SRPX/CYP…
GO:0042531	positive regulation of tyrosine phosphorylation of STAT protein	10	0.595744	1.98442	0.00615945	0.0629661	0.0523941	229	tags=50%, list=9%, signal=45%	LIF/IL6/IL24/IL20/CRLF1
GO:0071559	response to transforming growth factor beta	54	0.318155	1.76819	0.00634488	0.0646001	0.0537537	645	tags=50%, list=27%, signal=38%	ANKRD1/WNT2/GDF15/GDF5/LOX/SPRED3/THBS1/CDKN2B/ITGA3/LRRC32/ITGA8/SFRP1/COL1A1/COL3A1/COL4A2/COL1A2/VEPH1/ITGB5/ADAM9/SOX9/CTSK/TGFB1/PDGFA/EDN1/FBN2/MXRA5/DAB2
GO:0014902	myotube differentiation	30	0.384912	1.84681	0.00646165	0.0655247	0.0545231	890	tags=70%, list=37%, signal=45%	GDF15/BDNF/SORT1/KCNH1/MYOF/CD9/ITGB1/EHD1/MYH9/RCAN1/HOMER1/ADAMTS15/MMP14/EHD2/MYEF2/ADAM12/MYORG/PIEZO1/NIBAN2/RBM24/IL4R
GO:1900047	negative regulation of hemostasis	16	0.507583	1.96507	0.00664405	0.0671049	0.055838	591	tags=69%, list=24%, signal=52%	COMP/FAP/UBASH3B/PLAU/THBS1/VTN/CD9/SERPINE1/PDGFA/PLAUR/EDN1
GO:0009968	negative regulation of signal transduction	213	0.194575	1.49116	0.00667566	0.0671556	0.0558801	554	tags=33%, list=23%, signal=28%	GREM1/RGS4/GDF15/HTR2B/LIF/IL6/CHRDL2/F2RL1/ALPK2/IGFBP1/APCDD1L/CHAC1/DKK1/SH3RF2/FST/TNFAIP6/PADI2/BDNF/UBASH3B/HEG1/SPRED3/THBS1/MUC1/THY1/ICAM1/ITGA3/HIF1A/CREB3L1/SFRP1/HTR1B/DUSP8/PTPRO/RGS7BP/SCG2/MET/EPHA2/IL10/PTGIR/APLP1/ITGB1/CD44/SERPINE1/ABCA7/DUSP4/VEPH1/RGS5/GPC1/CDH2/SMPD1/CRIM1/RGS3/GCLM/GBA1/SIRPA/ECM1/RCAN1/SULF1/AGT/WWC1/SOX9/BDKRB2/UCHL1/CTHRC1/MMP14/DUSP5/SFRP4/RGS11/ADAMTS1…
GO:0051049	regulation of transport	318	0.174898	1.44566	0.0067279	0.0674125	0.056094	608	tags=33%, list=25%, signal=28%	ANKRD1/GREM1/NPPB/CEMIP/STC2/STC1/RGS4/TNNT2/LIF/IL6/PTPRN/F2RL1/PCSK9/KCNK3/SYT12/CCL2/SLC1A2/DKK1/CACNG7/F2R/PTX3/KCND3/OXTR/CYP19A1/SLC1A1/CDH13/UBASH3B/CLIC3/TRIM46/THBS1/THY1/ATP8B1/SDC1/KCNQ5/SLC38A1/ADORA2B/HTR2A/CBARP/HIF1A/MTCL1/VEGFC/VTN/INHBA/SIRPB1/SFRP1/HTR1B/RAC2/HSPA2/SCN9A/KCNH1/GJA1/GEM/ITLN1/RAB3B/PCSK1/ADORA1/EHD3/TMEM102/ITGB1/SPP1/BVES/SERPINE1/ABCA7/CDH2/TRPC6/SPHK1/SMPD1/IT…
GO:0060135	maternal process involved in female pregnancy	16	0.506355	1.96031	0.0068155	0.0680203	0.0565997	222	tags=38%, list=9%, signal=34%	STC2/STC1/LIF/GJB2/VDR/ITGA3
GO:0034219	carbohydrate transmembrane transport	20	0.462404	1.93425	0.0069758	0.0693461	0.0577029	808	tags=70%, list=33%, signal=47%	SLC1A2/SORT1/SLC2A6/SLC2A5/ITLN1/SLC2A1/SLC17A5/TRIB3/HK2/EDN1/RTN2/PEA15/SLC27A4/SLC2A3
GO:0055002	striated muscle cell development	17	0.492362	1.95649	0.00702391	0.0695505	0.057873	691	tags=65%, list=28%, signal=47%	ANKRD1/TNNT2/SYNPO2L/SDC1/MYH3/FLNC/ITGB1/MYL9/EDN1/CSRP2/MYOZ2
GO:0031401	positive regulation of protein modification process	158	0.210854	1.52468	0.00713474	0.070372	0.0585565	705	tags=42%, list=29%, signal=32%	CHI3L1/GREM1/CEMIP/GDF15/HTR2B/LIF/IL6/GDF5/IL24/NNMT/DKK1/IL20/FGF5/BDNF/INHBE/SLC1A1/CD24/THBS1/MUC1/FGF1/NIBAN1/ITGA5/CRLF1/HTR2A/VEGFC/VTN/INHBA/HSPA2/TNIK/CDKN1A/TNFSF15/ITLN1/CCND1/ADORA1/FGF7/GDF6/CD44/SPHK1/SMPD1/ITGB3/SEMA7A/GBA1/TFRC/TRIB3/FAM20A/TSLP/AGT/ADAM9/SOX9/IL11/IRAK1/TGFB1/PDGFA/PLAUR/EDN1/CCN2/TPX2/CDK5/DAB2/CCNYL1/SFRP2/RAMP1/LRP8/ECT2/VEGFA/GPNMB/CDC20
GO:1904894	positive regulation of receptor signaling pathway via STAT	10	0.587482	1.9569	0.00725794	0.0713086	0.0593359	551	tags=70%, list=23%, signal=54%	IL6/F2R/IL10/CYP1B1/TSLP/AGT/TGFB1
GO:0019882	antigen processing and presentation	23	-0.454913	-1.87216	0.007299	0.071434	0.0594403	252	tags=39%, list=10%, signal=35%	HLA-DRB1/HLA-DRB5/HLA-DOA/HLA-DQB1/HLA-DPA1/HLA-DRA/HLA-DMB/HLA-DQA1/CCL21
GO:0065009	regulation of molecular function	437	0.162982	1.39673	0.00749744	0.0730928	0.0608206	654	tags=34%, list=27%, signal=30%	CHI3L1/GREM1/WNT2/CEMIP/RGS4/TNNT2/HTR2B/LIF/IL6/SPOCK1/FOSL1/F2RL1/PCSK9/KCNK3/CCL2/CCL11/DKK1/CAMK2N2/SH3RF2/XIRP1/CACNG7/PCSK1N/F2R/PTX3/LOX/EEF1A2/VDR/BDNF/SLC1A1/UBASH3B/DHCR24/PHLDA2/HEG1/ANXA3/PLAU/SORT1/CDKN2A/ELFN2/CD24/THBS1/CDKN2B/FGF1/THY1/DDAH1/ADORA2B/HTR2A/CBARP/HIF1A/INKA2/VEGFC/VTN/NQO1/FN1/SFRP1/PTPRO/RAC2/DOCK11/PMAIP1/HSPA2/MMP24/PLXNB3/MET/CDKN1A/TNFSF15/GEM/ANXA8/EPHA2/ANOS1…
GO:0042509	regulation of tyrosine phosphorylation of STAT protein	11	0.562559	1.94529	0.00757536	0.0732866	0.0609818	229	tags=45%, list=9%, signal=41%	LIF/IL6/IL24/IL20/CRLF1
GO:0048644	muscle organ morphogenesis	21	0.446487	1.89205	0.0075521	0.0732866	0.0609818	175	tags=29%, list=7%, signal=27%	ANKRD1/WNT2/TNNT2/LIF/HEG1/COL11A1
GO:0008643	carbohydrate transport	23	0.417463	1.82216	0.00777228	0.0749046	0.0623281	808	tags=65%, list=33%, signal=44%	SLC1A2/SORT1/SLC2A6/SLC2A5/ITLN1/SLC2A1/SLC17A5/TRIB3/HK2/EDN1/RTN2/PEA15/SLC27A4/MFSD2A/SLC2A3
GO:0045766	positive regulation of angiogenesis	49	0.330228	1.8093	0.00796123	0.075857	0.0631206	657	tags=55%, list=27%, signal=41%	CHI3L1/GREM1/ADM2/CCL11/ANXA3/THBS1/FGF1/ITGA5/DDAH1/HIF1A/VEGFC/IL10/CYP1B1/ITGB1/SERPINE1/SPHK1/ITGB3/ECM1/HK2/F3/PKM/ADM/GRN/PTGIS/ADAM12/SFRP2/SEMA5A
GO:1904018	positive regulation of vasculature development	49	0.330228	1.8093	0.00796123	0.075857	0.0631206	657	tags=55%, list=27%, signal=41%	CHI3L1/GREM1/ADM2/CCL11/ANXA3/THBS1/FGF1/ITGA5/DDAH1/HIF1A/VEGFC/IL10/CYP1B1/ITGB1/SERPINE1/SPHK1/ITGB3/ECM1/HK2/F3/PKM/ADM/GRN/PTGIS/ADAM12/SFRP2/SEMA5A
GO:0009991	response to extracellular stimulus	94	0.249056	1.61703	0.0079217	0.075857	0.0631206	475	tags=36%, list=20%, signal=30%	TNFRSF11B/STC2/STC1/GDF15/FOSL1/PCSK9/SLC1A2/PCSK1N/POSTN/SSTR1/VDR/CDKN2B/ARSB/ADORA2B/PLIN2/NQO1/VGF/LDLR/SFRP1/PMAIP1/COL1A1/CDKN1A/PCSK1/CYP1B1/CCND1/SPP1/TRPV4/SLC2A1/GCLM/GBA1/TFRC/NOCT/NUAK1/RRAGD
GO:0032365	intracellular lipid transport	10	0.581713	1.93768	0.00812181	0.0770962	0.0641517	1021	tags=100%, list=42%, signal=58%	PCSK9/LDLR/PIP4K2A/ABCA2/SERAC1/FABP3/NPC2/ANXA2/STARD4/NPC1
GO:0048333	mesodermal cell differentiation	12	0.550199	1.94889	0.00820756	0.07731	0.0643296	425	tags=58%, list=18%, signal=48%	DKK1/ITGA3/ITGA8/INHBA/GJA1/ITGB1/ITGB3
GO:0042327	positive regulation of phosphorylation	152	0.226872	1.6374	0.00823619	0.07731	0.0643296	698	tags=43%, list=29%, signal=32%	CHI3L1/GREM1/CEMIP/GDF15/HTR2B/LIF/IL6/GDF5/IL24/DKK1/IL20/FGF5/EEF1A2/BDNF/INHBE/SLC1A1/CD24/THBS1/FGF1/NIBAN1/ITGA5/CRLF1/HTR2A/HIF1A/VEGFC/VTN/INHBA/HSPA2/TNIK/MET/CDKN1A/TNFSF15/EPHA2/ITLN1/CCND1/ADORA1/FGF7/GDF6/CD44/SPHK1/ITGB3/SEMA7A/TFRC/FAM20A/TSLP/AGT/ADAM9/SOX9/IL11/IRAK1/TGFB1/PDGFA/PLAUR/EDN1/TIGAR/CCN2/TPX2/CDK5/DAB2/CCNYL1/SFRP2/LRP8/ECT2/VEGFA/GPNMB
GO:2000026	regulation of multicellular organismal development	276	0.183213	1.47857	0.00818222	0.07731	0.0643296	562	tags=32%, list=23%, signal=28%	CHI3L1/GREM1/WNT2/NPPB/TNFRSF11B/RGS4/LIF/IL6/GDF5/COMP/ADM2/CCL11/DKK1/FST/IL20/TNFAIP6/OXTR/LOX/VDR/BDNF/UBASH3B/PHLDA2/ANXA3/TRIM46/SPRED3/BRINP1/ETV4/CD24/THBS1/CDKN2B/FGF1/THY1/CXADR/LOXL2/ITGA5/THBS2/DDAH1/PROM1/HPSE/SGMS2/S1PR3/HIF1A/CEMIP2/ISM1/CREB3L1/VEGFC/INHBA/LDLR/FN1/SFRP1/PLXNB3/EPHA2/IL10/CARD11/AMIGO2/CYP1B1/CCND1/AGRN/LAMA1/ADAMTS7/HSPG2/ITGB1/SPP1/SPARC/GDF6/SERPINE1/COL4A2/SPH…
GO:0010035	response to inorganic substance	101	0.248954	1.62637	0.00835107	0.078098	0.0649853	511	tags=34%, list=21%, signal=28%	MMP3/TNFRSF11B/TNNT2/IL6/SUCNR1/FOSL1/KCNK3/SYT12/SLC1A1/THBS1/GRIA1/LOXL2/CPNE7/SDC1/HIF1A/NQO1/MT1F/KCNH1/COL1A1/MET/IL10/PCSK1/CYP1B1/CCND1/ADORA1/PYCR1/SPHK1/SMPD1/MT2A/SIRPA/TFRC/CLIC4/ADAM9/HOMER1
GO:0045926	negative regulation of growth	46	0.338466	1.81189	0.00848905	0.0790953	0.0658152	657	tags=54%, list=27%, signal=40%	GREM1/NPPB/STC2/RGS4/GDF15/TRIM46/CDKN2A/CXADR/HIF1A/INHBA/SFRP1/MT1F/CDKN1A/GJA1/SPP1/MT2A/SEMA7A/AGT/WWC1/TGFB1/ENO1/CDK5/DAB2/SFRP2/SEMA5A
GO:1902882	regulation of response to oxidative stress	10	0.579988	1.93194	0.00859492	0.0797874	0.0663911	474	tags=60%, list=20%, signal=48%	MMP3/HIF1A/MET/IL10/PYCR1/P4HB
GO:0030324	lung development	39	0.350268	1.80308	0.00868561	0.080334	0.0668459	694	tags=51%, list=29%, signal=37%	CHI3L1/WNT2/LIF/LOX/HEG1/FGF1/ITGA3/HSD11B1/RDH10/LAMA1/FGF7/COL3A1/SOX9/ADAMTS2/MMP14/PDGFA/ABCA3/CCN2/PLOD3/VEGFA
GO:0035966	response to topologically incorrect protein	29	0.391943	1.84092	0.0088503	0.0809674	0.067373	408	tags=38%, list=17%, signal=32%	STC2/COMP/CHAC1/HSPB3/THBS1/HSPB7/CREB3L1/HSPA2/HSPB8/CCND1/ABCA7
GO:0072080	nephron tubule development	23	0.414005	1.80706	0.00879242	0.0809674	0.067373	301	tags=35%, list=12%, signal=31%	GREM1/LIF/TMEM59L/CD24/FGF1/PROM1/FOXD1/KIF26B
GO:0043542	endothelial cell migration	52	0.316419	1.75128	0.00882008	0.0809674	0.067373	611	tags=46%, list=25%, signal=35%	GREM1/STC1/FAP/CDH13/ANXA3/THBS1/FGF1/LOXL2/HIF1A/VEGFC/SCG2/MET/EPHA2/CYP1B1/ITGB1/SPARC/DPP4/ITGB3/MYH9/AGT/TGFB1/FSTL1/EDN1/GRN
GO:0034612	response to tumor necrosis factor	43	0.345339	1.83082	0.00888312	0.0809743	0.0673787	591	tags=49%, list=24%, signal=38%	ANKRD1/CHI3L1/F2RL1/KRT18/CCL2/CCL11/HAS2/THBS1/SFRP1/COL1A1/CYP1B1/ADAMTS7/SPHK1/SMPD1/GBA1/ADAM9/CTSK/ADAMTS12/PCK2/GSDME/EDN1
GO:0072657	protein localization to membrane	85	0.260256	1.64017	0.0089272	0.0810834	0.0674695	1233	tags=74%, list=51%, signal=38%	CEMIP/KRT18/CACNG7/TNFAIP6/SLC1A1/CD24/THY1/ITGA3/MTCL1/TNIK/RAB32/EPHA2/RAB3B/ADORA1/AGRN/EHD3/ITGB1/GPC1/CDH2/EHD1/ZDHHC12/MMP14/TGFB1/NPTX1/FLNA/EHD2/TRAM2/ATP1B3/RAB15/CDK5/DAB2/MICALL1/DMTN/RAMP1/TPBG/ICMT/RAB29/NFASC/REEP2/GAS6/BAX/ANK1/HYCC1/DAG1/MYO1C/MYL12A/KIF5B/EZR/GLRB/ACTB/NPC1/LAMA5/SLC9A3R1/NSF/SQSTM1/BCL2L1/TSPAN17/SEC23A/MYO5A/SEC61A1/STAC/SH3PXD2B/ADAM10
GO:0010243	response to organonitrogen compound	177	0.211157	1.5517	0.00902587	0.0816858	0.0679707	613	tags=36%, list=25%, signal=29%	MMP3/STC2/STC1/RGS4/GDF15/HTR2B/IL6/FOSL1/PCSK9/NNMT/IGFBP1/SLC1A2/OXTR/GJB2/SLC1A1/CDH13/SORT1/SDC1/ICAM1/HTR2A/COL4A1/NQO1/INHBA/VGF/LDLR/SFRP1/HTR1B/TNIK/COL1A1/GJA1/IL10/CD9/PCSK1/CYP1B1/CCND1/ADORA1/APLP1/ITGB1/TRPV4/COL3A1/SLC2A1/COL1A2/COL5A2/SMPD1/ITGB3/ASIC1/GCLM/TRIB3/AGT/RRAGD/GCNT1/SOX9/HOMER1/CTSK/PKM/PCK2/TIMP1/PIP4K2A/ADM/EDN1/FLNA/SLC7A5/CCN2
GO:0097696	receptor signaling pathway via STAT	27	0.416347	1.88068	0.00919304	0.0829015	0.0689823	472	tags=44%, list=19%, signal=36%	LIF/IL6/IL24/CCL2/IL20/CSF2RB/F2R/CRLF1/IL10/CYP1B1/TSLP/AGT
GO:0003094	glomerular filtration	11	0.557144	1.92657	0.00942541	0.0835773	0.0695446	500	tags=73%, list=21%, signal=58%	F2RL1/F2R/JCHAIN/PTPRO/MYO1E/ADORA1/SULF1/MCAM
GO:0006986	response to unfolded protein	27	0.415986	1.87905	0.00937154	0.0835773	0.0695446	408	tags=41%, list=17%, signal=34%	STC2/COMP/CHAC1/HSPB3/THBS1/HSPB7/CREB3L1/HSPA2/HSPB8/CCND1/ABCA7
GO:0010631	epithelial cell migration	73	0.270249	1.63049	0.00943347	0.0835773	0.0695446	497	tags=37%, list=20%, signal=30%	GREM1/STC1/FAP/CDH13/ANXA3/HAS2/THBS1/FGF1/EPPK1/ARSB/LOXL2/ITGA3/HIF1A/VEGFC/SCG2/MET/EPHA2/CYP1B1/FGF7/ITGB1/SPARC/DPP4/ITGB3/MYH9/AGT/ADAM9/SOX9
GO:0090132	epithelium migration	73	0.270249	1.63049	0.00943347	0.0835773	0.0695446	497	tags=37%, list=20%, signal=30%	GREM1/STC1/FAP/CDH13/ANXA3/HAS2/THBS1/FGF1/EPPK1/ARSB/LOXL2/ITGA3/HIF1A/VEGFC/SCG2/MET/EPHA2/CYP1B1/FGF7/ITGB1/SPARC/DPP4/ITGB3/MYH9/AGT/ADAM9/SOX9
GO:0018193	peptidyl-amino acid modification	168	0.204929	1.50019	0.00939616	0.0835773	0.0695446	556	tags=31%, list=23%, signal=26%	CPA4/CHI3L1/GREM1/CEMIP/LIF/IL6/IL24/NNMT/DKK1/IL20/LOX/P4HA3/BDNF/SLC1A1/PNCK/P4HA2/CD24/MUC1/THY1/LOXL2/ITGA5/CRLF1/HTR2A/VTN/SFRP1/ASPHD1/MELK/MET/EPHA2/ADORA1/FGF7/TMEM102/CD44/LOXL1/SPHK1/PLOD2/ITGB3/PLOD1/BST1/TFRC/TSLP/AGT/P4HB/CAMK1D/ZDHHC12/NEK6/BDKRB2/IL11/PPIC/PKM/TGFB1/PDGFA
GO:0042220	response to cocaine	13	0.5382	1.95678	0.00951509	0.0840056	0.0699011	511	tags=62%, list=21%, signal=49%	RGS4/SLC1A2/OXTR/SLC1A1/HTR2A/HTR1B/SMPD1/HOMER1
GO:0045668	negative regulation of osteoblast differentiation	11	0.555664	1.92145	0.00974764	0.0856108	0.0712368	497	tags=64%, list=20%, signal=51%	GREM1/TNFAIP6/VEGFC/SFRP1/CRIM1/NOCT/SOX9
GO:0051668	localization within membrane	92	0.258112	1.6571	0.00976472	0.0856108	0.0712368	864	tags=53%, list=36%, signal=36%	CEMIP/KRT18/ARL4C/CACNG7/TNFAIP6/SLC1A1/CDH13/CD24/THY1/ITGA3/MTCL1/TNIK/RAB32/EPHA2/RAB3B/ADORA1/AGRN/EHD3/ITGB1/BVES/GPC1/CDH2/EHD1/ZDHHC12/MMP14/TGFB1/CACNG8/NPTX1/FLNA/EHD2/TRAM2/ATP1B3/RAB15/CDK5/DAB2/MICALL1/DMTN/RAMP1/TPBG/ICMT/RAB29/NFASC/REEP2/GAS6/BAX/ANK1/HYCC1/DAG1/MYO1C
GO:0031638	zymogen activation	16	0.495914	1.91989	0.00990765	0.0865634	0.0720294	695	tags=69%, list=29%, signal=49%	DHCR24/PRSS12/PLAU/THBS1/MELTF/SERPINE1/MMP14/PGK1/PLAUR/ENO1/PERP
GO:0071560	cellular response to transforming growth factor beta stimulus	53	0.311995	1.72661	0.0100819	0.0874638	0.0727787	645	tags=49%, list=27%, signal=37%	ANKRD1/WNT2/GDF15/GDF5/LOX/SPRED3/THBS1/CDKN2B/ITGA3/LRRC32/ITGA8/SFRP1/COL1A1/COL3A1/COL4A2/COL1A2/VEPH1/ITGB5/ADAM9/SOX9/CTSK/TGFB1/PDGFA/EDN1/FBN2/DAB2
GO:0045859	regulation of protein kinase activity	110	0.245287	1.61661	0.0100479	0.0874638	0.0727787	694	tags=43%, list=29%, signal=32%	CHI3L1/GREM1/CEMIP/HTR2B/DKK1/CAMK2N2/SLC1A1/UBASH3B/HEG1/CDKN2A/CD24/THBS1/CDKN2B/FGF1/THY1/HTR2A/VEGFC/SFRP1/PTPRO/CDKN1A/TNFSF15/CCND1/ADORA1/SMPD1/ITGB3/GBA1/TRIB3/FAM20A/AGT/ADAM9/UCHL1/IRAK1/DBNDD1/TGFB1/PDGFA/EDN1/TRIB1/TPX2/CDK5/DAB2/CCNYL1/SFRP2/LRP8/CORO1C/ECT2/DUSP3/VEGFA
GO:0031589	cell-substrate adhesion	112	0.232756	1.54362	0.0101146	0.0874638	0.0727787	694	tags=46%, list=29%, signal=35%	GREM1/SPOCK1/ITGA11/CDH13/COL8A1/PLAU/CDKN2A/CCDC80/HAS2/THBS1/FBLN2/THY1/ITGA5/ACTN1/ITGA3/HPSE/ITGA8/MELTF/VTN/FN1/SFRP1/PTPRO/RAC2/COL1A1/EDIL3/ITGA7/ITGBL1/ITGB1/COL3A1/BVES/CD44/SERPINE1/ITGB3/ITGB5/MSLN/BST1/P4HB/ADAM9/RELL2/MMP14/CCL28/ADAMTS12/FLNA/CCN2/CDK5/DAB2/DMTN/VCL/CD63/CORO1C/DUSP3/VEGFA
GO:0010712	regulation of collagen metabolic process	12	0.540432	1.9143	0.0106454	0.0914355	0.0760835	613	tags=67%, list=25%, signal=50%	IL6/FAP/F2R/CREB3L1/INHBA/ITGB1/TGFB1/CCN2
GO:0030323	respiratory tube development	40	0.341262	1.76752	0.0106464	0.0914355	0.0760835	694	tags=50%, list=29%, signal=36%	CHI3L1/WNT2/LIF/LOX/HEG1/FGF1/ITGA3/HSD11B1/RDH10/LAMA1/FGF7/COL3A1/SOX9/ADAMTS2/MMP14/PDGFA/ABCA3/CCN2/PLOD3/VEGFA
GO:0006612	protein targeting to membrane	14	0.504124	1.88028	0.0109866	0.0940379	0.078249	731	tags=71%, list=30%, signal=50%	CEMIP/SLC1A1/MTCL1/ADORA1/ZDHHC12/TRAM2/CDK5/MICALL1/DMTN/ICMT
GO:0002688	regulation of leukocyte chemotaxis	33	0.374622	1.83207	0.0110696	0.0941101	0.078309	486	tags=48%, list=20%, signal=39%	GREM1/IL6/F2RL1/CCL2/TNFAIP6/PADI2/CYP19A1/THBS1/VEGFC/RAC2/TMEM102/TRPV4/SERPINE1/DPP4/BST1/CAMK1D
GO:0051348	negative regulation of transferase activity	41	0.330327	1.71589	0.0110505	0.0941101	0.078309	770	tags=56%, list=32%, signal=39%	CAMK2N2/UBASH3B/HEG1/CDKN2A/CDKN2B/THY1/SFRP1/PTPRO/CDKN1A/SMPD1/GBA1/TRIB3/AGT/UCHL1/DBNDD1/PIP4K2A/TRIB1/SFRP2/CORO1C/DUSP3/CDC20/WARS1/PTPRH
GO:0030216	keratinocyte differentiation	20	0.450283	1.88355	0.0111315	0.0943186	0.0784825	491	tags=50%, list=20%, signal=40%	KRT7/KRT80/IL20/VDR/ETV4/KRT8/SPRR2B/EPHA2/CLIC4/ADAM9
GO:0030855	epithelial cell differentiation	128	0.219104	1.51807	0.011262	0.0951059	0.0791376	373	tags=27%, list=15%, signal=24%	GREM1/KRT7/STC1/LIF/F2RL1/KRT80/FST/IL20/VDR/HEG1/SPRED3/ETV4/CD24/CDKN2B/SDC1/ICAM1/ACTA2/PROM1/HPSE/S1PR3/TAGLN/COL4A1/HIF1A/PTPRO/SHROOM3/E2F7/KRT8/SPRR2B/FASN/MET/EPHA2/MYO1E/CCND1/LAMA1
GO:0070482	response to oxygen levels	82	0.262534	1.63562	0.0114123	0.0960531	0.0799258	629	tags=45%, list=26%, signal=35%	STC2/STC1/KCNK3/OXTR/SLC1A1/PLAU/AK4/CD24/THBS1/LOXL2/DDAH1/HIF1A/VEGFC/SFRP1/PMAIP1/COL1A1/CA9/ADORA1/SLC2A1/DPP4/PLOD2/PLOD1/TFRC/P4HB/HK2/MMP14/IRAK1/KCND2/PDGFA/PGK1/ADM/EDN1/SLC7A5/TIGAR/CCN2/ENO1/PTGIS
GO:0110148	biomineralization	39	0.343376	1.7676	0.0116085	0.0973805	0.0810303	562	tags=46%, list=23%, signal=36%	GREM1/COMP/LOX/VDR/IBSP/FAM83H/SGMS2/HIF1A/COL1A1/SLC20A1/ADORA1/SPP1/COL1A2/ECM1/FAM20A/SOX9/TGFB1/MGP
GO:0008284	positive regulation of cell population proliferation	181	0.194431	1.43276	0.0116614	0.0974998	0.0811296	613	tags=36%, list=25%, signal=29%	GREM1/WNT2/HTR2B/LIF/IL6/PTPRN/FOSL1/IL24/TNC/COMP/CCL11/FGF5/CSF2RB/F2R/CDH13/CD24/HAS2/THBS1/FGF1/CRLF1/HPSE/OSMR/S1PR3/HTR2A/HIF1A/VEGFC/FN1/SFRP1/HTR1B/RAC2/SCG2/PLXNB3/CDKN1A/GJA1/IL10/CARD11/PDCD1LG2/CCND1/FGF7/SLC7A1/ITGB1/DPP4/SPHK1/ITGB3/PNP/BST1/TFRC/ECM1/TSLP/AGT/HAPLN3/SOX9/IL11/E2F3/CTHRC1/F3/IRAK1/LBH/TGFB1/PDGFA/TIMP1/ADM/EDN1/SLC7A5/GRN/CCN2
GO:0050819	negative regulation of coagulation	16	0.490654	1.89953	0.011803	0.0981252	0.08165	593	tags=69%, list=24%, signal=52%	FAP/UBASH3B/PLAU/THBS1/VTN/CD9/SERPINE1/PDGFA/PLAUR/EDN1/ANXA5
GO:0030509	BMP signaling pathway	36	0.366052	1.82986	0.0118139	0.0981252	0.08165	567	tags=53%, list=23%, signal=41%	GREM1/GDF15/CHRDL2/GDF5/COMP/DKK1/FST/TNFAIP6/ITGA3/FOXD1/SFRP1/GDF6/CRIM1/FAM83G/SULF1/PCSK6/SFRP4/TGFB1/FSTL1
GO:0030510	regulation of BMP signaling pathway	24	0.413669	1.82698	0.0118579	0.0981677	0.0816853	567	tags=58%, list=23%, signal=45%	GREM1/CHRDL2/GDF5/DKK1/FST/TNFAIP6/ITGA3/FOXD1/SFRP1/CRIM1/SULF1/PCSK6/SFRP4/FSTL1
GO:0006935	chemotaxis	130	0.220943	1.52468	0.0120796	0.099352	0.0826708	556	tags=35%, list=23%, signal=29%	GREM1/IL6/SUCNR1/FOSL1/F2RL1/CCL2/CCL11/TNFAIP6/PADI2/LOX/CYP19A1/BDNF/CDH13/PLAU/THBS1/FGF1/CXADR/GAP43/FOXD1/NRXN3/VEGFC/PTPRO/RAC2/SCG2/PLXNB3/MET/EPHA2/ANOS1/IL10/LAMA1/FGF7/TMEM102/TRPV4/NEXN/SERPINE1/DPP4/ITGB3/BST1/SEMA7A/CAMK1D/ACKR4/CMTM7/CCL28/F3/TGFB1/PDGFA
GO:0042330	taxis	130	0.220943	1.52468	0.0120796	0.099352	0.0826708	556	tags=35%, list=23%, signal=29%	GREM1/IL6/SUCNR1/FOSL1/F2RL1/CCL2/CCL11/TNFAIP6/PADI2/LOX/CYP19A1/BDNF/CDH13/PLAU/THBS1/FGF1/CXADR/GAP43/FOXD1/NRXN3/VEGFC/PTPRO/RAC2/SCG2/PLXNB3/MET/EPHA2/ANOS1/IL10/LAMA1/FGF7/TMEM102/TRPV4/NEXN/SERPINE1/DPP4/ITGB3/BST1/SEMA7A/CAMK1D/ACKR4/CMTM7/CCL28/F3/TGFB1/PDGFA
GO:0007267	cell-cell signaling	300	0.17431	1.42337	0.0122371	0.100321	0.0834768	392	tags=23%, list=16%, signal=22%	GREM1/WNT2/RGS4/GDF15/HTR2B/LIF/IL6/SUCNR1/PTPRN/GDF5/F2RL1/TNC/ALPK2/KCNK3/IGFBP1/APCDD1L/SYT12/CCL2/GABRA5/SLC1A2/DKK1/CACNG7/TNFAIP6/FGF5/F2R/OXTR/DGKI/GPR176/GJB2/CALB2/CYP19A1/BDNF/SLC1A1/PNOC/CD24/THY1/CXADR/GRIA1/PLPPR4/SDC1/ITGA3/GRIK2/SLC38A1/FOXD1/LRRC32/ADORA2B/HTR2A/HIF1A/NQO1/INHBA/VGF/SFRP1/HTR1B/PTPRO/TNIK/COL1A1/GJA1/FJX1/UNC13A/RAB3B/PCSK1/PTGIR/CCND1/ADORA1/AGRN/FGF7/ITGB1/SPP1/…
GO:0031639	plasminogen activation	11	0.540196	1.86797	0.0124866	0.10073	0.0838178	626	tags=73%, list=26%, signal=54%	DHCR24/PLAU/THBS1/MELTF/SERPINE1/PGK1/PLAUR/ENO1
GO:0009593	detection of chemical stimulus	14	-0.527057	-1.83342	0.0124499	0.10073	0.0838178	713	tags=71%, list=29%, signal=51%	TAS2R20/TAS2R14/PLCB2/TAS2R4/KCNIP2/OR51E1/RYR2/SYT1/KCNMB2/CASR
GO:0030217	T cell differentiation	37	-0.371989	-1.78327	0.0124272	0.10073	0.0838178	797	tags=65%, list=33%, signal=44%	RSAD2/WNT4/JAK3/FZD5/PREX1/MDK/KIT/CD83/LEF1/CD4/SEMA4A/CD74/TESPA1/CYP26B1/BCL2/GPR183/HLA-DRB1/ZBTB16/HLA-DOA/LAG3/DLL4/HLA-DRA/PTPRC/TOX
GO:0002009	morphogenesis of an epithelium	113	0.231815	1.54668	0.0123714	0.10073	0.0838178	667	tags=42%, list=27%, signal=32%	GREM1/WNT2/LIF/TNC/CCL11/DKK1/FST/TMEM59L/VDR/FGF1/ITGA5/MICAL2/FOXD1/COL4A1/HIF1A/VEGFC/SFRP1/SHROOM3/KIF26B/RDH10/MET/GJA1/EPHA2/IL10/CA9/LAMA1/FGF7/ITGB1/CD44/SULF1/AGT/CLIC4/SOX9/CTHRC1/MMP14/FRAS1/CELSR2/ADAMTS12/TGFB1/PDGFA/ADM/EDN1/FLNA/DAB2/SFRP2/VCL/PLOD3
GO:0042127	regulation of cell population proliferation	310	0.169722	1.39408	0.0124515	0.10073	0.0838178	568	tags=31%, list=23%, signal=27%	GREM1/WNT2/HTR2B/LIF/IL6/PTPRN/GDF5/FOSL1/IL24/TNC/COMP/FAP/CCL2/CCL11/FGF5/CSF2RB/F2R/SSTR1/VDR/CDH13/DHCR24/PHLDA2/TP53I11/PLAU/CDKN2A/CD24/HAS2/THBS1/CDKN2B/FGF1/CNN1/EPPK1/CXADR/HMGA1/DDAH1/CRLF1/HPSE/OSMR/LRRC32/S1PR3/HTR2A/HIF1A/VEGFC/INHBA/FN1/SFRP1/HTR1B/RAC2/E2F7/KCNH1/SCG2/PLXNB3/CDKN1A/GJA1/IL10/CARD11/CD9/SRPX/CYP1B1/PTGIR/PDCD1LG2/CCND1/ADORA1/FGF7/SLC7A1/ITGB1/PTGDS/SPARC/DPP4/CDH2/…
GO:1902041	regulation of extrinsic apoptotic signaling pathway via death domain receptors	10	0.556462	1.85357	0.0125374	0.100819	0.0838912	737	tags=80%, list=30%, signal=56%	THBS1/ICAM1/SFRP1/PMAIP1/SERPINE1/SFRP2/PEA15/FAIM2
GO:0071356	cellular response to tumor necrosis factor	40	0.33578	1.73913	0.012582	0.100856	0.0839221	591	tags=48%, list=24%, signal=37%	ANKRD1/CHI3L1/F2RL1/KRT18/CCL2/CCL11/HAS2/THBS1/SFRP1/COL1A1/CYP1B1/ADAMTS7/SPHK1/GBA1/CTSK/ADAMTS12/PCK2/GSDME/EDN1
GO:0040017	positive regulation of locomotion	134	0.220416	1.54318	0.0128376	0.102579	0.085356	556	tags=37%, list=23%, signal=30%	CEMIP/IL6/SUCNR1/F2RL1/CCL11/SH3RF2/TNFAIP6/F2R/CDH13/ANXA3/PLAU/HAS2/THBS1/FGF1/THY1/ITGA5/ICAM1/ITGA3/ACTA2/FAM83H/HIF1A/VEGFC/VTN/FN1/RAC2/SCG2/COL1A1/MET/EPHA2/CYP1B1/FGF7/TMEM102/ITGB1/TRPV4/SPARC/BVES/SERPINE1/SPHK1/ITGB3/SEMA7A/AGT/CAMK1D/ADAM9/SOX9/S100A11/MCAM/MMP14/F3/TGFB1/PDGFA
GO:0007178	transmembrane receptor protein serine/threonine kinase signaling pathway	75	0.272881	1.67482	0.0130016	0.103561	0.0861733	491	tags=39%, list=20%, signal=32%	GREM1/GDF15/CHRDL2/GDF5/COMP/DKK1/FST/TNFAIP6/LOX/INHBE/SPRED3/THBS1/CDKN2B/ITGA3/FOXD1/LRRC32/ITGA8/INHBA/SFRP1/GDF6/COL3A1/COL1A2/VEPH1/CRIM1/FAM83G/ITGB5/SULF1/PCSK6/ADAM9
GO:0051604	protein maturation	59	0.282725	1.6138	0.0131194	0.104171	0.0866809	695	tags=47%, list=29%, signal=35%	PCSK9/COMP/CHAC1/TLL1/PCSK1N/DHCR24/PRSS12/PLAU/THBS1/MELTF/FN1/PCSK1/SERPINE1/DPP4/MYH9/PCSK6/ADAMTS2/MMP14/F3/ADAM19/PGK1/PLAUR/FLNA/ENO1/SERPINH1/BACE2/CPD/PERP
GO:0007260	tyrosine phosphorylation of STAT protein	12	0.534218	1.89229	0.0132457	0.104542	0.0869893	229	tags=42%, list=9%, signal=38%	LIF/IL6/IL24/IL20/CRLF1
GO:0036293	response to decreased oxygen levels	76	0.271205	1.6676	0.0132489	0.104542	0.0869893	629	tags=46%, list=26%, signal=35%	STC2/STC1/KCNK3/OXTR/SLC1A1/PLAU/AK4/CD24/THBS1/LOXL2/DDAH1/HIF1A/VEGFC/SFRP1/PMAIP1/CA9/ADORA1/SLC2A1/DPP4/PLOD2/PLOD1/TFRC/P4HB/HK2/MMP14/IRAK1/KCND2/PDGFA/PGK1/ADM/EDN1/TIGAR/CCN2/ENO1/PTGIS
GO:0060541	respiratory system development	44	0.32081	1.70959	0.013349	0.105004	0.0873737	774	tags=52%, list=32%, signal=36%	CHI3L1/WNT2/LIF/LOX/HEG1/FGF1/ITGA3/HSD11B1/MSC/RDH10/LAMA1/FGF7/COL3A1/SOX9/ADAMTS2/MMP14/PDGFA/ABCA3/CCN2/PLOD3/VEGFA/ALDH1A3/EPAS1
GO:0002090	regulation of receptor internalization	10	0.553682	1.84431	0.0134837	0.105534	0.0878149	818	tags=80%, list=34%, signal=53%	GREM1/PCSK9/DKK1/ITGB3/SFRP4/CD63/VEGFA/ANXA2
GO:0072073	kidney epithelium development	38	0.33391	1.70034	0.0135418	0.105534	0.0878149	347	tags=34%, list=14%, signal=30%	GREM1/LIF/TMEM59L/CD24/FGF1/SDC1/CRLF1/PROM1/FOXD1/SFRP1/PTPRO/KIF26B/MYO1E
GO:0071900	regulation of protein serine/threonine kinase activity	63	0.286382	1.66376	0.0135081	0.105534	0.0878149	652	tags=46%, list=27%, signal=35%	CEMIP/HTR2B/DKK1/HEG1/CDKN2A/CD24/THBS1/CDKN2B/FGF1/THY1/HTR2A/SFRP1/CDKN1A/CCND1/SMPD1/GBA1/TRIB3/FAM20A/AGT/ADAM9/UCHL1/IRAK1/TGFB1/PDGFA/EDN1/TRIB1/DAB2/CCNYL1/SFRP2
GO:0007218	neuropeptide signaling pathway	15	0.49175	1.88394	0.0135875	0.105565	0.0878405	194	tags=40%, list=8%, signal=37%	NPPB/PCSK1N/SSTR1/PNOC/SORT1/NXPH4
GO:0070613	regulation of protein processing	13	0.521601	1.89643	0.0138936	0.106303	0.0884545	626	tags=69%, list=26%, signal=52%	CHAC1/PLAU/THBS1/MELTF/SERPINE1/MYH9/MMP14/PLAUR/ENO1
GO:1903317	regulation of protein maturation	13	0.521601	1.89643	0.0138936	0.106303	0.0884545	626	tags=69%, list=26%, signal=52%	CHAC1/PLAU/THBS1/MELTF/SERPINE1/MYH9/MMP14/PLAUR/ENO1
GO:0048661	positive regulation of smooth muscle cell proliferation	19	0.457376	1.8687	0.0139028	0.106303	0.0884545	591	tags=58%, list=24%, signal=44%	IL6/CDH13/THBS1/HTR1B/GJA1/IL10/ITGB3/AGT/IRAK1/TGFB1/EDN1
GO:0035051	cardiocyte differentiation	26	0.386793	1.75373	0.0139351	0.106303	0.0884545	591	tags=46%, list=24%, signal=35%	GREM1/RGS4/ALPK2/DKK1/CXADR/INHBA/PDLIM5/ITGB1/BVES/AGT/TGFB1/EDN1
GO:0010506	regulation of autophagy	47	0.312325	1.67428	0.0138887	0.106303	0.0884545	1484	tags=91%, list=61%, signal=36%	HTR2B/EEF1A2/HIF1A/MTCL1/MET/HSPB8/IL10/GBA1/TRIB3/RRAGD/DRAM1/UCHL1/PIP4K2A/GAPDH/SLC7A5/TIGAR/WIPI1/CTSA/CDK5/ATP6V1A/PLK3/VDAC1/TP53INP2/PRKAA2/BAG3/NPC1/ATP6V0D1/SREBF2/ATP6V1E1/EIF4G1/TSPO/RNF41/ATP6V0B/ATP6V1D/ATP6V0E2/PHF23/ZMPSTE24/ATP6V1B2/ATP6V0E1/SLC25A4/ATP6V1G2/SESN1/SNCA
GO:0006979	response to oxidative stress	76	0.269262	1.65566	0.0138557	0.106303	0.0884545	491	tags=34%, list=20%, signal=28%	MMP3/STC2/IL6/PTPRN/FOSL1/MGST1/GJB2/SLC1A1/DHCR24/MICB/SDC1/HIF1A/NQO1/MELK/COL1A1/MET/IL10/CYP1B1/PYCR1/SPHK1/ETV5/GCLM/SIRPA/RCAN1/P4HB/ADAM9
GO:0070301	cellular response to hydrogen peroxide	15	0.488477	1.8714	0.0142627	0.107824	0.0897206	689	tags=67%, list=28%, signal=48%	IL6/NQO1/MET/IL10/CYP1B1/PYCR1/SPHK1/SIRPA/EDN1/ECT2
GO:0010810	regulation of cell-substrate adhesion	68	0.271956	1.61633	0.0142106	0.107824	0.0897206	694	tags=51%, list=29%, signal=38%	GREM1/SPOCK1/CDH13/COL8A1/PLAU/CDKN2A/CCDC80/HAS2/THBS1/FBLN2/THY1/ITGA5/ITGA3/MELTF/VTN/FN1/SFRP1/PTPRO/RAC2/COL1A1/EDIL3/SERPINE1/ITGB3/BST1/P4HB/RELL2/MMP14/CCL28/FLNA/DAB2/DMTN/VCL/CORO1C/DUSP3/VEGFA
GO:0051247	positive regulation of protein metabolic process	228	0.18427	1.4348	0.0142411	0.107824	0.0897206	705	tags=39%, list=29%, signal=30%	CHI3L1/GREM1/CEMIP/GDF15/HTR2B/LIF/IL6/GDF5/IL24/PCSK9/NNMT/DKK1/ASB5/SH3RF2/IL20/FGF5/F2R/BDNF/INHBE/SLC1A1/CD24/THBS1/MUC1/FGF1/NIBAN1/ITGA5/CRLF1/HTR2A/PRR16/MELTF/VEGFC/VTN/INHBA/LDLR/FN1/PMAIP1/HSPA2/TNIK/CDKN1A/TNFSF15/ITLN1/CYP1B1/CCND1/ADORA1/FGF7/GDF6/CD44/SPHK1/SMPD1/ITGB3/SEMA7A/GBA1/TFRC/MYH9/TRIB3/FAM20A/TSLP/AGT/ADAM9/SOX9/IL11/MMP14/F3/IRAK1/PKM/TGFB1/PDGFA/PRR7/PLAUR/EDN1/ABCA2/GR…
GO:0016236	macroautophagy	40	0.332259	1.72089	0.0145177	0.109424	0.091052	1520	tags=95%, list=63%, signal=36%	HIF1A/HSPB8/GBA1/UCHL1/PIP4K2A/GAPDH/TIGAR/WIPI1/CTSD/CDK5/ATP6V1A/RAB23/VDAC1/TP53INP2/PRKAA2/BAG3/NPC1/ATP6V0D1/ATP6V1E1/SQSTM1/RNF41/ATP6V0B/ATP6V1D/RUBCNL/ATP6V0E2/STBD1/PHF23/GAA/ATG9A/SYNPO2/ATP6V1B2/MAP1LC3B/ATP6V0E1/SLC25A4/ATP6V1G2/SESN1/ATG16L2/PJVK
GO:0030239	myofibril assembly	16	0.476653	1.84532	0.0149044	0.110984	0.0923499	691	tags=62%, list=28%, signal=45%	ANKRD1/TNNT2/SYNPO2L/MYH3/FLNC/ITGB1/MYL9/EDN1/CSRP2/MYOZ2
GO:0030317	flagellated sperm motility	12	-0.551813	-1.81176	0.0149884	0.110984	0.0923499	921	tags=92%, list=38%, signal=57%	MNS1/CFAP44/TTLL3/SPEF2/CFAP251/SEPTIN4/RGN/CFAP43/FSIP2/CLXN/DDX4
GO:0060294	cilium movement involved in cell motility	12	-0.551813	-1.81176	0.0149884	0.110984	0.0923499	921	tags=92%, list=38%, signal=57%	MNS1/CFAP44/TTLL3/SPEF2/CFAP251/SEPTIN4/RGN/CFAP43/FSIP2/CLXN/DDX4
GO:0097722	sperm motility	12	-0.551813	-1.81176	0.0149884	0.110984	0.0923499	921	tags=92%, list=38%, signal=57%	MNS1/CFAP44/TTLL3/SPEF2/CFAP251/SEPTIN4/RGN/CFAP43/FSIP2/CLXN/DDX4
GO:0006753	nucleoside phosphate metabolic process	83	0.249477	1.55379	0.0147839	0.110984	0.0923499	785	tags=52%, list=32%, signal=36%	NPPB/NNMT/AK5/LACC1/AK4/ALDH1L2/LDHA/SLC2A6/ADORA2B/HTR2A/HACD1/HIF1A/NQO1/MYH3/EPHA2/CARD11/PFKP/ENO2/PNP/NUDT18/NOCT/HK2/PKM/CTPS1/ELOVL5/TGFB1/PGK1/PDE4A/GAPDH/NCS1/TIGAR/ACLY/ENO1/PTGIS/PAPSS2/ATP6V1A/ACSL4/HK1/GARS1/TPST2/RAB23/PGAM1/TPI1
GO:0009607	response to biotic stimulus	190	-0.218901	-1.50775	0.014829	0.110984	0.0923499	232	tags=16%, list=10%, signal=16%	UNC13D/PLA2G5/NR1H4/CSF1R/PENK/TLR5/WFDC2/C7/B3GALT5/LAG3/HLA-DPA1/TXNIP/FGF10/PTPRC/TMEM255A/LAPTM5/CYBB/MARCO/MPEG1/SUSD4/SCN7A/VSIG4/STAB1/NLRP9/MRC1/C1QB/TYROBP/C1QA/RGS1/C1QC/CCL21
GO:0003341	cilium movement	21	-0.451173	-1.79884	0.0151452	0.111492	0.0927723	957	tags=81%, list=39%, signal=49%	NPHP3/MNS1/CFAP44/CFAP70/TTLL3/SPEF2/CFAP251/DNAH9/SEPTIN4/RGN/DNAH17/CFAP43/CFAP91/FSIP2/ODAD1/CLXN/DDX4
GO:0051240	positive regulation of multicellular organismal process	272	0.171781	1.38006	0.0151084	0.111492	0.0927723	662	tags=37%, list=27%, signal=30%	CHI3L1/GREM1/WNT2/NPPB/RGS4/HTR2B/LIF/IL6/GDF5/F2RL1/ADM2/CCL11/DKK1/FST/IL20/LACC1/F2R/OXTR/VDR/CYP19A1/BDNF/SLC1A1/HEG1/ANXA3/PLAU/ETV4/THBS1/IL1RL1/FGF1/LOXL2/CD244/ITGA5/SCD/THBS2/DDAH1/HPSE/FOXD1/ADORA2B/HTR2A/HIF1A/VEGFC/VTN/INHBA/FN1/COL1A1/PLXNB3/GJA1/IL10/CARD11/AMIGO2/CYP1B1/CCND1/AGRN/ITGB1/SPP1/TRPV4/GDF6/SERPINE1/ABCA7/SPHK1/ITGB3/PNP/SEMA7A/GBA1/TFRC/ECM1/SULF1/TSLP/AGT/HK2/DIO2/SPO…
GO:0055086	nucleobase-containing small molecule metabolic process	93	0.234822	1.51297	0.0152769	0.112134	0.0933066	785	tags=49%, list=32%, signal=35%	NPPB/NNMT/AK5/LACC1/AK4/ALDH1L2/LDHA/SLC2A6/ADORA2B/HTR2A/HACD1/HIF1A/NQO1/MYH3/EPHA2/CARD11/PFKP/GLRX/ENO2/PNP/NUDT18/NOCT/HK2/PKM/CTPS1/ELOVL5/TGFB1/PGK1/PDE4A/GAPDH/NCS1/TIGAR/ACLY/ENPP4/ENO1/PTGIS/PAPSS2/ATP6V1A/ACSL4/HK1/GARS1/ICMT/TPST2/RAB23/PGAM1/TPI1
GO:0045667	regulation of osteoblast differentiation	21	0.415526	1.76085	0.0155218	0.113602	0.0945279	652	tags=52%, list=27%, signal=39%	GREM1/IL6/TNFAIP6/VEGFC/SFRP1/CRIM1/NOCT/SOX9/CTHRC1/FBN2/SFRP2
GO:0061041	regulation of wound healing	36	0.357608	1.78765	0.0157222	0.114736	0.0954714	662	tags=58%, list=27%, signal=43%	F2RL1/TNFRSF12A/FAP/F2R/UBASH3B/PLAU/THBS1/EPPK1/ACTA2/HPSE/VTN/CD9/ITGB1/SERPINE1/F3/PDGFA/PLAUR/EDN1/ENPP4/MYLK/DMTN
GO:0006475	internal protein amino acid acetylation	10	0.548664	1.8276	0.0160069	0.115809	0.0963648	169	tags=30%, list=7%, signal=28%	CPA4/LIF/MUC1
GO:0016573	histone acetylation	10	0.548664	1.8276	0.0160069	0.115809	0.0963648	169	tags=30%, list=7%, signal=28%	CPA4/LIF/MUC1
GO:0018393	internal peptidyl-lysine acetylation	10	0.548664	1.8276	0.0160069	0.115809	0.0963648	169	tags=30%, list=7%, signal=28%	CPA4/LIF/MUC1
GO:0072006	nephron development	40	0.328996	1.70399	0.0161014	0.11616	0.0966569	497	tags=40%, list=20%, signal=32%	GREM1/LIF/TMEM59L/CD24/FGF1/ITGA3/ACTA2/PROM1/FOXD1/PTPRO/KIF26B/MYO1E/ITGB3/SULF1/AGT/SOX9
GO:0007520	myoblast fusion	15	0.484413	1.85583	0.0166257	0.11656	0.0969893	635	tags=67%, list=26%, signal=50%	GDF15/KCNH1/MYOF/CD9/ITGB1/EHD1/MYH9/ADAMTS15/EHD2/ADAM12
GO:0008645	hexose transmembrane transport	19	0.450632	1.84115	0.0168388	0.11656	0.0969893	808	tags=68%, list=33%, signal=46%	SLC1A2/SORT1/SLC2A6/SLC2A5/ITLN1/SLC2A1/TRIB3/HK2/EDN1/RTN2/PEA15/SLC27A4/SLC2A3
GO:0015749	monosaccharide transmembrane transport	19	0.450632	1.84115	0.0168388	0.11656	0.0969893	808	tags=68%, list=33%, signal=46%	SLC1A2/SORT1/SLC2A6/SLC2A5/ITLN1/SLC2A1/TRIB3/HK2/EDN1/RTN2/PEA15/SLC27A4/SLC2A3
GO:1904659	glucose transmembrane transport	19	0.450632	1.84115	0.0168388	0.11656	0.0969893	808	tags=68%, list=33%, signal=46%	SLC1A2/SORT1/SLC2A6/SLC2A5/ITLN1/SLC2A1/TRIB3/HK2/EDN1/RTN2/PEA15/SLC27A4/SLC2A3
GO:0048469	cell maturation	34	-0.391408	-1.83585	0.0168954	0.11656	0.0969893	469	tags=35%, list=19%, signal=29%	SOX18/TDRD1/KCNIP2/NR4A2/PTH1R/BCL2/CNTNAP2/INSL3/TDRD10/C1QA/CCL21/TUBB8
GO:0055008	cardiac muscle tissue morphogenesis	16	0.472338	1.82862	0.0164552	0.11656	0.0969893	175	tags=31%, list=7%, signal=29%	ANKRD1/WNT2/TNNT2/HEG1/COL11A1
GO:0035850	epithelial cell differentiation involved in kidney development	16	0.471959	1.82715	0.0167998	0.11656	0.0969893	347	tags=44%, list=14%, signal=38%	GREM1/LIF/CD24/ACTA2/PROM1/PTPRO/MYO1E
GO:0045582	positive regulation of T cell differentiation	13	-0.520722	-1.76167	0.0166973	0.11656	0.0969893	624	tags=69%, list=26%, signal=52%	MDK/CD83/LEF1/CD74/TESPA1/HLA-DRB1/ZBTB16/HLA-DRA/PTPRC
GO:0051091	positive regulation of DNA-binding transcription factor activity	29	0.373919	1.75626	0.0168758	0.11656	0.0969893	694	tags=52%, list=29%, signal=37%	GREM1/WNT2/IL6/FOSL1/ANXA3/IL10/CARD11/SPHK1/TFRC/AGT/CAMK1D/IRAK1/EDN1/LRP8/VEGFA
GO:0031214	biomineral tissue development	37	0.33997	1.71914	0.0168282	0.11656	0.0969893	562	tags=46%, list=23%, signal=36%	GREM1/COMP/LOX/VDR/IBSP/FAM83H/SGMS2/HIF1A/COL1A1/SLC20A1/SPP1/COL1A2/ECM1/FAM20A/SOX9/TGFB1/MGP
GO:0097529	myeloid leukocyte migration	47	0.307856	1.65032	0.0164304	0.11656	0.0969893	521	tags=43%, list=21%, signal=34%	GREM1/IL6/CCL2/CCL11/TNFAIP6/CYP19A1/THBS1/CXADR/VEGFC/PTPRO/RAC2/SCG2/CD9/TRPV4/SERPINE1/DPP4/BST1/SIRPA/CAMK1D/MMP14
GO:0009117	nucleotide metabolic process	82	0.254443	1.58521	0.0165528	0.11656	0.0969893	785	tags=52%, list=32%, signal=37%	NPPB/NNMT/AK5/LACC1/AK4/ALDH1L2/LDHA/SLC2A6/ADORA2B/HTR2A/HACD1/HIF1A/NQO1/MYH3/EPHA2/CARD11/PFKP/ENO2/PNP/NUDT18/NOCT/HK2/PKM/CTPS1/ELOVL5/TGFB1/PGK1/PDE4A/GAPDH/NCS1/TIGAR/ACLY/ENO1/PTGIS/PAPSS2/ATP6V1A/ACSL4/HK1/GARS1/TPST2/RAB23/PGAM1/TPI1
GO:0043408	regulation of MAPK cascade	132	0.21678	1.50469	0.0165292	0.11656	0.0969893	564	tags=37%, list=23%, signal=30%	CHI3L1/GDF15/HTR2B/LIF/IL6/F2RL1/CCL2/CCL11/DKK1/SH3RF2/F2R/SPRED3/CD24/THBS1/FGF1/ICAM1/ACTA2/HTR2A/INHBA/FN1/SFRP1/DUSP8/TNIK/EPHA2/ADORA1/TRPV4/GDF6/CD44/ABCA7/DUSP4/CDH2/SPHK1/SMPD1/ITGB3/SEMA7A/GBA1/SIRPA/AGT/WWC1/ADAM9/UCHL1/RELL2/IL11/IRAK1/DUSP5/LBH/TGFB1/PDGFA/GSDME
GO:0010628	positive regulation of gene expression	170	0.198186	1.44694	0.0164031	0.11656	0.0969893	551	tags=35%, list=23%, signal=29%	CHI3L1/HTR2B/LIF/IL6/F2RL1/TNC/ADM2/DKK1/LACC1/ACTG2/FGF5/F2R/PADI2/VDR/HEG1/THBS1/IL1RL1/FGF1/NIBAN1/CD244/ITGA3/ACTA2/HPSE/FOXD1/LRRC32/ADORA2B/HIF1A/PRR16/MELTF/INHBA/LDLR/FN1/GJA1/IL10/CARD11/CYP1B1/FGF7/TRPV4/SERPINE1/SPHK1/ITGB3/PNP/SEMA7A/TFRC/NOCT/MYH9/SULF1/TSLP/AGT/SPON2/SOX9/TNFRSF8/MMP14/F3/IRAK1/PKM/SFRP4/ADAM19/TGFB1
GO:0071495	cellular response to endogenous stimulus	244	0.180755	1.42724	0.0166595	0.11656	0.0969893	666	tags=37%, list=27%, signal=30%	ANKRD1/GREM1/WNT2/STC1/RGS4/GDF15/HTR2B/CHRDL2/GDF5/PCSK9/COMP/IGFBP1/CCL2/SLC1A2/DKK1/FST/TNFAIP6/FGF5/PADI2/SSTR1/LOX/GJB2/BDNF/SLC1A1/SPRED3/SORT1/HAS2/THBS1/CDKN2B/FGF1/ICAM1/ITGA3/FOXD1/LRRC32/HTR2A/COL4A1/ITGA8/CREB3L1/INHBA/SFRP1/HTR1B/COL1A1/GJA1/CYP1B1/FGF7/ADAMTS7/APLP1/GDF6/COL3A1/CD44/COL4A2/COL1A2/VEPH1/COL5A2/GPC1/ITGB3/CRIM1/FAM83G/ITGB5/EHD1/GCLM/TRIB3/SULF1/AGT/RRAGD/PCSK6/ADAM9/…
GO:0010604	positive regulation of macromolecule metabolic process	443	0.155575	1.34212	0.0167936	0.11656	0.0969893	560	tags=28%, list=23%, signal=27%	ANKRD1/CHI3L1/GREM1/WNT2/CEMIP/GDF15/HTR2B/LIF/IL6/PTPRN/GDF5/FOSL1/F2RL1/IL24/TNC/PCSK9/ADM2/NNMT/CCL2/DKK1/ASB5/SH3RF2/IL20/LACC1/ACTG2/FGF5/F2R/PADI2/BMAL2/VDR/BDNF/INHBE/SLC1A1/CDH13/HEG1/ANXA3/ETV4/CD24/HAS2/THBS1/IL1RL1/MUC1/FGF1/NIBAN1/CD244/ITGA5/HMGA1/ACTN1/ITGA3/ACTA2/MICAL2/CRLF1/HPSE/FOXD1/LRRC32/ADORA2B/HTR2A/ITGA8/HIF1A/PRR16/MELTF/CREB3L1/VEGFC/VTN/INHBA/LDLR/FN1/SFRP1/E2F7/PMAIP1/…
GO:0030335	positive regulation of cell migration	127	0.216892	1.49988	0.0173826	0.119595	0.0995146	662	tags=43%, list=27%, signal=33%	CEMIP/IL6/F2RL1/CCL11/SH3RF2/TNFAIP6/F2R/CDH13/ANXA3/PLAU/HAS2/THBS1/FGF1/THY1/ITGA5/ICAM1/ITGA3/ACTA2/FAM83H/HIF1A/VEGFC/VTN/FN1/RAC2/COL1A1/MET/EPHA2/CYP1B1/FGF7/TMEM102/ITGB1/TRPV4/SPARC/SERPINE1/SPHK1/ITGB3/SEMA7A/AGT/CAMK1D/ADAM9/SOX9/S100A11/MCAM/MMP14/F3/TGFB1/PDGFA/EDN1/GRN/IL1R1/MYLK/DAB2/SEMA5A/DMTN
GO:0043066	negative regulation of apoptotic process	158	0.197293	1.42662	0.0180617	0.123929	0.103121	954	tags=53%, list=39%, signal=34%	GREM1/HTR2B/IL6/GDF5/KRT18/COMP/CCL2/GABRA5/DKK1/SH3RF2/F2R/BDNF/SLC1A1/IER3/DHCR24/FCMR/THBS1/MUC1/ITGA5/ICAM1/GRIK2/CRLF1/HIF1A/CREB3L1/NQO1/SFRP1/SCG2/IL10/AMIGO2/CCND1/ADORA1/GBE1/ITGB1/CD44/SERPINE1/SPHK1/GCLM/GBA1/TFRC/TSLP/CAMK1D/SOX9/BDKRB2/PTPRZ1/TNFRSF10D/FSTL1/TIMP1/PLAUR/EDN1/ANXA5/FLNA/SLC7A5/GRN/ENO1/DAB2/SFRP2/SEMA5A/PEA15/AVEN/VEGFA/CRYAB/NTRK2/FAIM2/NUAK2/CFL1/GAS6/PLK3/CPEB4/NIB…
GO:0032602	chemokine production	17	0.455671	1.81069	0.0184001	0.125569	0.104486	470	tags=59%, list=19%, signal=48%	IL6/F2RL1/IL1RL1/ADORA2B/HIF1A/EPHA2/IL10/TRPV4/SIRPA/TSLP
GO:0032642	regulation of chemokine production	17	0.455671	1.81069	0.0184001	0.125569	0.104486	470	tags=59%, list=19%, signal=48%	IL6/F2RL1/IL1RL1/ADORA2B/HIF1A/EPHA2/IL10/TRPV4/SIRPA/TSLP
GO:0050729	positive regulation of inflammatory response	22	0.417432	1.7775	0.0186157	0.126697	0.105425	472	tags=45%, list=19%, signal=37%	IL6/SUCNR1/IL1RL1/OSMR/ADORA2B/LDLR/TRPV4/SERPINE1/TSLP/AGT
GO:0006952	defense response	239	-0.203139	-1.44126	0.0188386	0.12787	0.1064	204	tags=14%, list=8%, signal=14%	NR1H4/CSF1R/PENK/TLR5/WFDC2/BCL6B/C7/LAG3/HLA-DPA1/C3AR1/PTPRC/SCUBE1/SIGLEC1/LAPTM5/CYBB/MARCO/CD163/MPEG1/SUSD4/ATP1A2/VSIG4/STAB1/HTR1A/NLRP9/MRC1/FOLR2/C1QB/TYROBP/NLRP4/C1QA/C1QC/CCL21/NLRP13/NLRP5
GO:0050870	positive regulation of T cell activation	42	-0.341693	-1.68652	0.0190201	0.128411	0.106851	252	tags=29%, list=10%, signal=26%	HLA-DRB1/ZBTB16/HLA-DRB5/HLA-DOA/HLA-DQB1/HLA-DPA1/HLA-DRA/HLA-DMB/PTPRC/HLA-DQA1/ZP4/CCL21
GO:2000147	positive regulation of cell motility	129	0.211545	1.45889	0.0189888	0.128411	0.106851	662	tags=42%, list=27%, signal=32%	CEMIP/IL6/F2RL1/CCL11/SH3RF2/TNFAIP6/F2R/CDH13/ANXA3/PLAU/HAS2/THBS1/FGF1/THY1/ITGA5/ICAM1/ITGA3/ACTA2/FAM83H/HIF1A/VEGFC/VTN/FN1/RAC2/COL1A1/MET/EPHA2/CYP1B1/FGF7/TMEM102/ITGB1/TRPV4/SPARC/SERPINE1/SPHK1/ITGB3/SEMA7A/AGT/CAMK1D/ADAM9/SOX9/S100A11/MCAM/MMP14/F3/TGFB1/PDGFA/EDN1/GRN/IL1R1/MYLK/DAB2/SEMA5A/DMTN
GO:0007566	embryo implantation	17	0.453215	1.80093	0.019088	0.128526	0.106946	694	tags=59%, list=29%, signal=42%	STC2/STC1/LIF/GJA1/SPP1/ITGB3/TEAD4/TIMP1/IGFBP7/VEGFA
GO:0019933	cAMP-mediated signaling	11	-0.540769	-1.73973	0.0192195	0.129067	0.107397	411	tags=55%, list=17%, signal=46%	PDE2A/ADCY2/RAPGEF3/INSL3/APLNR/ADCYAP1R1
GO:0002062	chondrocyte differentiation	36	0.350242	1.75083	0.0194598	0.12999	0.108164	654	tags=50%, list=27%, signal=37%	GREM1/GDF5/COMP/TGFBI/COL11A1/LOXL2/HIF1A/ADAMTS7/GDF6/COL3A1/ECM1/SULF1/SOX9/ADAMTS12/TGFB1/CCN2/SFRP2/SERPINH1
GO:0035265	organ growth	33	0.35764	1.74903	0.0194456	0.12999	0.108164	497	tags=39%, list=20%, signal=32%	WNT2/STC1/RGS4/COMP/CYP19A1/HEG1/CXADR/PDLIM5/FGF7/ECM1/AGT/WWC1/SOX9
GO:0000165	MAPK cascade	145	0.206002	1.4719	0.019526	0.130087	0.108246	728	tags=45%, list=30%, signal=33%	CHI3L1/GDF15/HTR2B/LIF/IL6/F2RL1/CCL2/CCL11/DKK1/SH3RF2/F2R/OXTR/SPRED3/CD24/THBS1/FGF1/ICAM1/ACTA2/HTR2A/INHBA/FN1/SFRP1/DUSP8/TNIK/SCG2/EPHA2/ADORA1/TRPV4/GDF6/CD44/ABCA7/DUSP4/CDH2/SPHK1/SMPD1/ITGB3/SEMA7A/GBA1/SIRPA/AGT/WWC1/ADAM9/SOX9/UCHL1/RELL2/IL11/IRAK1/DUSP5/LBH/TGFB1/PDGFA/GSDME/EDN1/CCN2/TRIB1/DAB2/SFRP2/MAP3K8/PEA15/DUSP3/VEGFA/GPNMB/TPBG/CRYAB/NTRK2
GO:1904375	regulation of protein localization to cell periphery	17	0.452354	1.79751	0.0197758	0.131405	0.109342	1233	tags=94%, list=51%, signal=47%	ITGA3/EPHA2/ITGB1/MMP14/TGFB1/ABCA2/CDK5/DAB2/DAG1/KIF5B/EZR/ACTB/SQSTM1/BCL2L1/STAC/ADAM10
GO:0033673	negative regulation of kinase activity	40	0.322412	1.66989	0.0199832	0.132434	0.110199	770	tags=55%, list=32%, signal=38%	CAMK2N2/UBASH3B/HEG1/CDKN2A/CDKN2B/THY1/SFRP1/PTPRO/CDKN1A/SMPD1/GBA1/TRIB3/AGT/UCHL1/DBNDD1/PIP4K2A/TRIB1/SFRP2/CORO1C/DUSP3/WARS1/PTPRH
GO:0030195	negative regulation of blood coagulation	15	0.477574	1.82964	0.0201852	0.133423	0.111022	591	tags=67%, list=24%, signal=51%	FAP/UBASH3B/PLAU/THBS1/VTN/CD9/SERPINE1/PDGFA/PLAUR/EDN1
GO:0090257	regulation of muscle system process	41	0.313849	1.63029	0.0204334	0.134711	0.112093	626	tags=44%, list=26%, signal=33%	MYBPH/STC1/RGS4/TNNT2/F2R/OXTR/CNN1/ADORA2B/ADORA1/EHD3/TRPV4/SPHK1/AGT/MYL9/CAMK2B/EDN1/CCN2/ENO1
GO:0032024	positive regulation of insulin secretion	12	-0.53427	-1.75416	0.0207635	0.136177	0.113312	375	tags=50%, list=15%, signal=42%	MYRIP/RPH3AL/HLA-DRB1/NR1H4/CASR/FFAR1
GO:0090277	positive regulation of peptide hormone secretion	12	-0.53427	-1.75416	0.0207635	0.136177	0.113312	375	tags=50%, list=15%, signal=42%	MYRIP/RPH3AL/HLA-DRB1/NR1H4/CASR/FFAR1
GO:0050886	endocrine process	21	0.405146	1.71687	0.0212002	0.138036	0.11486	472	tags=48%, list=19%, signal=39%	SUCNR1/F2RL1/F2R/OXTR/CYP19A1/FOXD1/INHBA/GJA1/SPP1/AGT
GO:1903037	regulation of leukocyte cell-cell adhesion	60	-0.309108	-1.67692	0.0212111	0.138036	0.11486	252	tags=25%, list=10%, signal=23%	HLA-DRB1/ZBTB16/HLA-DRB5/HLA-DOA/LAG3/HLA-DQB1/HLA-DPA1/HLA-DRA/HLA-DMB/PTPRC/LAPTM5/HLA-DQA1/VSIG4/ZP4/CCL21
GO:0032879	regulation of localization	361	0.162862	1.35054	0.0212088	0.138036	0.11486	608	tags=32%, list=25%, signal=28%	ANKRD1/GREM1/NPPB/CEMIP/STC2/STC1/RGS4/TNNT2/HTR2B/LIF/IL6/PTPRN/F2RL1/PCSK9/KCNK3/SYT12/CCL2/SLC1A2/DKK1/CACNG7/TNFAIP6/F2R/PTX3/KCND3/OXTR/CYP19A1/BDNF/SLC1A1/CDH13/UBASH3B/CLIC3/TRIM46/THBS1/THY1/ATP8B1/SDC1/ITGA3/KCNQ5/SLC38A1/ADORA2B/HTR2A/CBARP/HIF1A/MTCL1/VEGFC/PLIN2/VTN/INHBA/SIRPB1/SFRP1/HTR1B/RAC2/HSPA2/SCN9A/KCNH1/GJA1/GEM/EPHA2/ITLN1/RAB3B/PCSK1/ADORA1/EHD3/TMEM102/ITGB1/SPP1/BVES/SER…
GO:0009994	oocyte differentiation	11	-0.536883	-1.72723	0.0214318	0.138757	0.11546	773	tags=73%, list=32%, signal=50%	WNT4/EDNRA/TDRD6/TDRD1/BCL2/INSL3/TDRD10/TUBB8
GO:0048599	oocyte development	11	-0.536883	-1.72723	0.0214318	0.138757	0.11546	773	tags=73%, list=32%, signal=50%	WNT4/EDNRA/TDRD6/TDRD1/BCL2/INSL3/TDRD10/TUBB8
GO:0001822	kidney development	73	0.253539	1.52967	0.0215743	0.139322	0.11593	497	tags=36%, list=20%, signal=29%	GREM1/LIF/PCSK9/TMEM59L/CD24/HAS2/FGF1/SDC1/ITGA3/ACTA2/CRLF1/PROM1/FOXD1/ITGA8/SFRP1/PTPRO/GCNT4/KIF26B/RDH10/MYO1E/GDF6/ITGB3/SULF1/AGT/GCNT1/SOX9
GO:0032964	collagen biosynthetic process	16	0.463282	1.79356	0.021991	0.141651	0.117868	664	tags=62%, list=27%, signal=46%	IL6/F2R/CREB3L1/INHBA/COL1A1/TGFB1/TRAM2/CCN2/SERPINH1/P3H4
GO:0043207	response to external biotic stimulus	180	-0.218039	-1.50163	0.0225412	0.144458	0.120204	232	tags=16%, list=10%, signal=16%	UNC13D/PLA2G5/NR1H4/CSF1R/PENK/TLR5/WFDC2/C7/B3GALT5/LAG3/HLA-DPA1/FGF10/PTPRC/TMEM255A/CYBB/MARCO/MPEG1/SUSD4/SCN7A/VSIG4/STAB1/NLRP9/MRC1/C1QB/TYROBP/C1QA/RGS1/C1QC/CCL21
GO:0051707	response to other organism	180	-0.218039	-1.50163	0.0225412	0.144458	0.120204	232	tags=16%, list=10%, signal=16%	UNC13D/PLA2G5/NR1H4/CSF1R/PENK/TLR5/WFDC2/C7/B3GALT5/LAG3/HLA-DPA1/FGF10/PTPRC/TMEM255A/CYBB/MARCO/MPEG1/SUSD4/SCN7A/VSIG4/STAB1/NLRP9/MRC1/C1QB/TYROBP/C1QA/RGS1/C1QC/CCL21
GO:0002696	positive regulation of leukocyte activation	67	-0.280865	-1.59187	0.0226569	0.144832	0.120515	442	tags=33%, list=18%, signal=28%	NFATC2/CD4/MPL/CD74/TESPA1/BCL2/GPR183/HLA-DRB1/ZBTB16/HLA-DRB5/HLA-DOA/HLA-DQB1/HLA-DPA1/HLA-DRA/FGF10/HLA-DMB/PTPRC/TOX/HLA-DQA1/TYROBP/ZP4/CCL21
GO:0060393	regulation of pathway-restricted SMAD protein phosphorylation	14	0.477662	1.78158	0.0227664	0.145165	0.120791	121	tags=36%, list=5%, signal=34%	GREM1/GDF15/GDF5/DKK1/INHBE
GO:0032147	activation of protein kinase activity	21	0.401605	1.70186	0.0229238	0.1458	0.12132	694	tags=52%, list=29%, signal=38%	CHI3L1/GREM1/SLC1A1/FGF1/TNFSF15/ITGB3/AGT/IRAK1/TPX2/ECT2/VEGFA
GO:0017156	calcium-ion regulated exocytosis	17	-0.459375	-1.7154	0.0233514	0.148146	0.123273	443	tags=59%, list=18%, signal=48%	SYN2/CADPS/CACNA1G/DOC2A/RPH3AL/SYT1/SYT2/UNC13C/ZP4/NLRP5
GO:0043549	regulation of kinase activity	128	0.209913	1.45439	0.0239287	0.151429	0.126004	694	tags=41%, list=29%, signal=31%	CHI3L1/GREM1/CEMIP/HTR2B/DKK1/CAMK2N2/EEF1A2/SLC1A1/UBASH3B/HEG1/CDKN2A/CD24/THBS1/CDKN2B/FGF1/THY1/HTR2A/VEGFC/SFRP1/PTPRO/MET/CDKN1A/TNFSF15/EPHA2/CCND1/ADORA1/SMPD1/ITGB3/GBA1/TRIB3/FAM20A/AGT/ADAM9/UCHL1/IRAK1/DBNDD1/TGFB1/PDGFA/PIP4K2A/EDN1/TIGAR/TRIB1/TPX2/CDK5/DAB2/CCNYL1/SFRP2/LRP8/CORO1C/ECT2/DUSP3/VEGFA
GO:0032757	positive regulation of interleukin-8 production	12	0.508331	1.80059	0.0240091	0.151557	0.126111	203	tags=42%, list=8%, signal=38%	CHI3L1/IL6/F2RL1/F2R/CD244
GO:0001837	epithelial to mesenchymal transition	32	0.350962	1.71778	0.0242938	0.152972	0.127288	652	tags=47%, list=27%, signal=35%	GREM1/WNT2/IL6/SPRED3/HAS2/LOXL2/HIF1A/SFRP1/COL1A1/SOX9/TGFB1/EDN1/FLNA/DAB2/SFRP2
GO:0030279	negative regulation of ossification	10	0.532552	1.77393	0.0245648	0.15353	0.127752	497	tags=60%, list=20%, signal=48%	GREM1/DKK1/HIF1A/SFRP1/ECM1/SOX9
GO:0034698	response to gonadotropin	10	0.531504	1.77044	0.0245648	0.15353	0.127752	591	tags=70%, list=24%, signal=53%	GJB2/ITGA3/INHBA/CYP1B1/PAPPA/GCLM/EDN1
GO:0050731	positive regulation of peptidyl-tyrosine phosphorylation	43	0.319323	1.6929	0.0244586	0.15353	0.127752	551	tags=42%, list=23%, signal=33%	GREM1/LIF/IL6/IL24/IL20/CD24/ITGA5/CRLF1/HTR2A/VTN/ADORA1/FGF7/CD44/ITGB3/TSLP/AGT/IL11/TGFB1
GO:0003007	heart morphogenesis	49	0.2978	1.63163	0.0246977	0.153532	0.127754	250	tags=24%, list=10%, signal=22%	ANKRD1/WNT2/TNNT2/HTR2B/ALPK2/SYNPO2L/DKK1/HEG1/HAS2/COL11A1/MICAL2/HIF1A
GO:0001763	morphogenesis of a branching structure	53	0.288465	1.59639	0.0248084	0.153532	0.127754	591	tags=43%, list=24%, signal=34%	GREM1/WNT2/CCL11/TMEM59L/VDR/FGF1/FOXD1/COL4A1/SFRP1/RDH10/MET/EPHA2/IL10/LAMA1/FGF7/SULF1/AGT/CLIC4/SOX9/MMP14/PDGFA/ADM/EDN1
GO:0061138	morphogenesis of a branching epithelium	53	0.288465	1.59639	0.0248084	0.153532	0.127754	591	tags=43%, list=24%, signal=34%	GREM1/WNT2/CCL11/TMEM59L/VDR/FGF1/FOXD1/COL4A1/SFRP1/RDH10/MET/EPHA2/IL10/LAMA1/FGF7/SULF1/AGT/CLIC4/SOX9/MMP14/PDGFA/ADM/EDN1
GO:0006163	purine nucleotide metabolic process	67	0.260599	1.53405	0.0247368	0.153532	0.127754	785	tags=54%, list=32%, signal=37%	NPPB/AK5/LACC1/AK4/LDHA/SLC2A6/ADORA2B/HTR2A/HACD1/HIF1A/MYH3/EPHA2/CARD11/PFKP/ENO2/PNP/NUDT18/HK2/PKM/ELOVL5/TGFB1/PGK1/PDE4A/GAPDH/NCS1/TIGAR/ACLY/ENO1/PAPSS2/ATP6V1A/ACSL4/HK1/TPST2/RAB23/PGAM1/TPI1
GO:0072001	renal system development	75	0.258149	1.5844	0.0253336	0.156399	0.13014	497	tags=36%, list=20%, signal=30%	GREM1/LIF/PCSK9/TMEM59L/CD24/HAS2/FGF1/SDC1/ITGA3/ACTA2/CRLF1/PROM1/FOXD1/COL4A1/ITGA8/SFRP1/PTPRO/GCNT4/KIF26B/RDH10/MYO1E/GDF6/ITGB3/SULF1/AGT/GCNT1/SOX9
GO:2001044	regulation of integrin-mediated signaling pathway	10	0.529996	1.76541	0.0258326	0.159091	0.13238	1146	tags=100%, list=47%, signal=53%	LAMA1/BST1/TIMP1/FLNA/DMTN/CD63/LAMB1/LIMS1/LIMS2/LAMC1
GO:0043616	keratinocyte proliferation	11	0.508624	1.75879	0.026068	0.16015	0.133261	173	tags=45%, list=7%, signal=42%	FST/VDR/CDH13/HAS2/EPPK1
GO:0007589	body fluid secretion	15	0.468452	1.79469	0.0262916	0.161015	0.133981	694	tags=67%, list=29%, signal=48%	NPPB/OXTR/VDR/HIF1A/CCND1/ADORA1/HK2/CELSR2/EDN1/VEGFA
GO:0043069	negative regulation of programmed cell death	162	0.193505	1.40162	0.0263364	0.161015	0.133981	680	tags=38%, list=28%, signal=29%	GREM1/HTR2B/IL6/GDF5/KRT18/COMP/CCL2/GABRA5/DKK1/SH3RF2/F2R/BDNF/SLC1A1/IER3/DHCR24/FCMR/THBS1/MUC1/ITGA5/ICAM1/GRIK2/CRLF1/HIF1A/CREB3L1/NQO1/SFRP1/SCG2/MET/IL10/AMIGO2/CCND1/ADORA1/GBE1/ITGB1/CD44/SERPINE1/SPHK1/GCLM/GBA1/TFRC/TSLP/CAMK1D/SOX9/BDKRB2/PTPRZ1/TNFRSF10D/FSTL1/TIMP1/PLAUR/EDN1/ANXA5/FLNA/SLC7A5/TIGAR/GRN/ENO1/DAB2/SFRP2/SEMA5A/PEA15/AVEN
GO:1990778	protein localization to cell periphery	56	0.272259	1.53316	0.0267021	0.162857	0.135514	1233	tags=77%, list=51%, signal=39%	KRT18/CACNG7/SLC1A1/ITGA3/TNIK/EPHA2/RAB3B/EHD3/ITGB1/CDH2/EHD1/MMP14/TGFB1/NPTX1/ABCA2/FLNA/EHD2/ATP1B3/RAB15/CDK5/DAB2/RAMP1/TPBG/RAB29/NFASC/GAS6/ANK1/HYCC1/DAG1/MYL12A/KIF5B/EZR/ACTB/LAMA5/SLC9A3R1/NSF/SQSTM1/BCL2L1/TSPAN17/SEC23A/MYO5A/STAC/ADAM10
GO:1905477	positive regulation of protein localization to membrane	13	0.492207	1.78956	0.026909	0.163724	0.136234	389	tags=46%, list=16%, signal=39%	CEMIP/TNFAIP6/ITGA3/MTCL1/EPHA2/ITGB1
GO:0010927	cellular component assembly involved in morphogenesis	26	0.359592	1.63041	0.0273121	0.165776	0.137942	983	tags=73%, list=41%, signal=44%	ANKRD1/TNNT2/SYNPO2L/MYH3/FLNC/CD9/ITGB1/GPC1/MYL9/EDN1/ABCA2/CSRP2/MYOZ2/FHOD3/DAG1/NECTIN2/WDR1/ERCC2/TPM1
GO:0002694	regulation of leukocyte activation	98	-0.255451	-1.55442	0.0274853	0.166428	0.138485	268	tags=21%, list=11%, signal=20%	GPR183/HLA-DRB1/ZBTB16/UNC13D/HLA-DRB5/HLA-DOA/LAG3/HLA-DQB1/HLA-DPA1/HLA-DRA/FGF10/HLA-DMB/PTPRC/TOX/LAPTM5/HLA-DQA1/CD22/VSIG4/TYROBP/ZP4/CCL21
GO:0002376	immune system process	362	0.157866	1.30968	0.0278097	0.167989	0.139784	524	tags=30%, list=22%, signal=27%	GREM1/TNFRSF11B/PSG4/MFAP5/LIF/IL6/SUCNR1/F2RL1/ULBP1/CCL2/CCL11/FST/IL20/TNFAIP6/LACC1/CSF2RB/F2R/PADI2/ULBP2/PTX3/LOX/CYP19A1/UBASH3B/MICB/FCMR/ANXA3/JCHAIN/CD24/THBS1/IL1RL1/CDKN2B/THY1/CXADR/CTSV/CD244/ACTN1/ICAM1/ITGA3/LRRC32/ADORA2B/HIF1A/VEGFC/VTN/INHBA/LDLR/FN1/SIRPB1/SFRP1/PTPRO/RAC2/DOCK11/PMAIP1/GCNT4/MELK/SCG2/FASN/CDKN1A/TNFSF15/RAB32/SIGLEC15/GEM/EPHA2/IL10/ITGA7/MYO1E/CARD11/CD9/RA…
GO:0046323	glucose import	12	0.500214	1.77184	0.0282555	0.169041	0.140659	808	tags=75%, list=33%, signal=50%	SLC1A2/SORT1/ITLN1/SLC2A1/HK2/RTN2/PEA15/SLC27A4/SLC2A3
GO:0032984	protein-containing complex disassembly	32	0.34594	1.6932	0.0281388	0.169041	0.140659	1339	tags=88%, list=55%, signal=40%	F2RL1/HMGA1/MICAL2/TRPV4/GBA1/MAP1A/DNAJC6/LIMA1/TPX2/SEMA5A/DMTN/CFL1/KIF5B/MID1/DYRK3/WDR1/CRACD/NSF/EIF5AL1/MAP1B/RUBCNL/ETF1/KIF18B/SPTBN2/PHF23/ZMPSTE24/EIF5A/MAP1LC3B
GO:0006469	negative regulation of protein kinase activity	39	0.313422	1.61341	0.0283186	0.169041	0.140659	770	tags=54%, list=32%, signal=37%	CAMK2N2/UBASH3B/HEG1/CDKN2A/CDKN2B/THY1/SFRP1/PTPRO/CDKN1A/SMPD1/GBA1/TRIB3/AGT/UCHL1/DBNDD1/TRIB1/SFRP2/CORO1C/DUSP3/WARS1/PTPRH
GO:0051090	regulation of DNA-binding transcription factor activity	47	0.285406	1.52997	0.0282795	0.169041	0.140659	694	tags=45%, list=29%, signal=33%	GREM1/WNT2/IL6/FOSL1/ANXA3/CDKN2A/IL10/CARD11/CYP1B1/SPHK1/TFRC/AGT/CAMK1D/IRAK1/SFRP4/EDN1/FLNA/TRIB1/PTGIS/LRP8/VEGFA
GO:0001558	regulation of cell growth	74	0.2476	1.50497	0.0282771	0.169041	0.140659	694	tags=43%, list=29%, signal=32%	GREM1/NPPB/RGS4/SPOCK1/TNC/IGFBP1/CACNG7/PAPPA2/BDNF/IGFBPL1/TRIM46/CDKN2A/INHBA/FN1/SFRP1/CDKN1A/GJA1/UNC13A/SPP1/SPHK1/SEMA7A/AGT/MMP14/TGFB1/EDN1/ENO1/CDK5/DAB2/SFRP2/SEMA5A/IGFBP7/VEGFA
GO:0034103	regulation of tissue remodeling	20	0.419483	1.75471	0.0292042	0.173863	0.144671	551	tags=55%, list=23%, signal=43%	GREM1/TNFRSF11B/IL6/UBASH3B/SFRP1/SIGLEC15/SPP1/ITGB3/TFRC/AGT/TGFB1
GO:0002793	positive regulation of peptide secretion	13	-0.490879	-1.6607	0.029264	0.173863	0.144671	375	tags=46%, list=15%, signal=39%	MYRIP/RPH3AL/HLA-DRB1/NR1H4/CASR/FFAR1
GO:0045214	sarcomere organization	15	0.464074	1.77792	0.0300232	0.177955	0.148076	983	tags=80%, list=41%, signal=48%	ANKRD1/TNNT2/SYNPO2L/MYH3/FLNC/ITGB1/EDN1/CSRP2/MYOZ2/FHOD3/WDR1/TPM1
GO:0045598	regulation of fat cell differentiation	18	0.416723	1.68398	0.0305856	0.17998	0.149761	922	tags=78%, list=38%, signal=49%	IL6/SORT1/MEDAG/HTR2A/SFRP1/TRPV4/NOCT/TRIB3/TGFB1/SFRP2/INSIG1/SOD2/METRNL/TRPM4
GO:0140115	export across plasma membrane	11	-0.522782	-1.68186	0.0308476	0.17998	0.149761	430	tags=64%, list=18%, signal=53%	KCNA5/ABCB1/KCNIP2/ABCG2/ATP1B2/KCNK5/ATP1A2
GO:0010717	regulation of epithelial to mesenchymal transition	18	0.415787	1.6802	0.0309351	0.17998	0.149761	312	tags=33%, list=13%, signal=29%	GREM1/IL6/SPRED3/LOXL2/SFRP1/COL1A1
GO:0016054	organic acid catabolic process	24	-0.39875	-1.67744	0.0307528	0.17998	0.149761	609	tags=50%, list=25%, signal=38%	ECHDC2/LDHD/ACACB/FTCD/ALDH1L1/ADHFE1/CYP26B1/ACADL/PON3/HAAO/PLIN5/CYP4F12
GO:0046395	carboxylic acid catabolic process	24	-0.39875	-1.67744	0.0307528	0.17998	0.149761	609	tags=50%, list=25%, signal=38%	ECHDC2/LDHD/ACACB/FTCD/ALDH1L1/ADHFE1/CYP26B1/ACADL/PON3/HAAO/PLIN5/CYP4F12
GO:0072329	monocarboxylic acid catabolic process	13	-0.488659	-1.65319	0.0308749	0.17998	0.149761	609	tags=62%, list=25%, signal=46%	ECHDC2/LDHD/ACACB/CYP26B1/ACADL/PON3/PLIN5/CYP4F12
GO:0050670	regulation of lymphocyte proliferation	38	-0.338125	-1.6295	0.0305392	0.17998	0.149761	442	tags=37%, list=18%, signal=31%	NFATC2/MPL/CD74/BCL2/GPR183/HLA-DRB1/HLA-DPA1/FGF10/HLA-DMB/PTPRC/CD22/VSIG4/TYROBP/ZP4
GO:0016331	morphogenesis of embryonic epithelium	28	0.351745	1.62834	0.0304495	0.17998	0.149761	830	tags=61%, list=34%, signal=40%	GREM1/WNT2/HIF1A/VEGFC/SFRP1/SHROOM3/RDH10/SULF1/SOX9/CTHRC1/TGFB1/ADM/SFRP2/VASP/ALDH1A3/FZD2/PFN1
GO:0043627	response to estrogen	16	0.445238	1.7237	0.0313413	0.181094	0.150689	521	tags=50%, list=21%, signal=40%	TNFRSF11B/CD24/ARSB/SFRP1/CCND1/GBA1/HAPLN3/MMP14
GO:0007265	Ras protein signal transduction	54	0.285686	1.58774	0.0313264	0.181094	0.150689	411	tags=30%, list=17%, signal=25%	F2RL1/F2RL2/SYNPO2L/F2R/CDH13/DHCR24/HEG1/CDKN2A/ITGA3/RAC2/MET/CDKN1A/RAB33A/ITGB1/COL3A1/COL1A2
GO:0050867	positive regulation of cell activation	72	-0.267564	-1.53855	0.0313419	0.181094	0.150689	442	tags=32%, list=18%, signal=27%	NFATC2/CD4/MPL/CD74/TESPA1/SOX15/BCL2/GPR183/HLA-DRB1/ZBTB16/HLA-DRB5/HLA-DOA/HLA-DQB1/HLA-DPA1/HLA-DRA/FGF10/HLA-DMB/PTPRC/TOX/HLA-DQA1/TYROBP/ZP4/CCL21
GO:0007611	learning or memory	58	0.270746	1.54116	0.0315257	0.181741	0.151227	509	tags=40%, list=21%, signal=32%	FOSL1/GABRA5/CCL11/DKK1/OXTR/BDNF/SLC1A1/BRINP1/GRIA1/ITGA5/ITGA3/NRXN3/HTR2A/ITGA8/HIF1A/LDLR/ITGB1/ABCA7/ASIC1/RCAN1/AGT/MAP1A/PTPRZ1
GO:0046579	positive regulation of Ras protein signal transduction	13	0.483447	1.75771	0.0326631	0.187511	0.156028	96	tags=31%, list=4%, signal=30%	F2RL1/F2RL2/SYNPO2L/F2R
GO:0001666	response to hypoxia	72	0.250057	1.49406	0.0326753	0.187511	0.156028	629	tags=44%, list=26%, signal=34%	STC2/STC1/KCNK3/PLAU/AK4/CD24/THBS1/LOXL2/DDAH1/HIF1A/VEGFC/SFRP1/PMAIP1/CA9/ADORA1/SLC2A1/DPP4/PLOD2/PLOD1/TFRC/P4HB/HK2/MMP14/IRAK1/KCND2/PDGFA/PGK1/ADM/EDN1/TIGAR/ENO1/PTGIS
GO:0051260	protein homooligomerization	32	0.336404	1.64653	0.0330324	0.189131	0.157376	1052	tags=72%, list=43%, signal=41%	COMP/SLC1A2/KCND3/KCTD16/ITLN1/CARD11/EHD3/EHD1/ASIC1/KCNJ12/KCND2/PXDN/ABCA3/ECT2/VASP/ALDH1A3/SOD2/NACC2/TRPM4/GLS/TK1/TRPA1/TNFAIP1
GO:1903039	positive regulation of leukocyte cell-cell adhesion	47	-0.304069	-1.56257	0.0332693	0.189893	0.15801	252	tags=26%, list=10%, signal=23%	HLA-DRB1/ZBTB16/HLA-DRB5/HLA-DOA/HLA-DQB1/HLA-DPA1/HLA-DRA/HLA-DMB/PTPRC/HLA-DQA1/ZP4/CCL21
GO:0001667	ameboidal-type cell migration	101	0.223327	1.45896	0.0333159	0.189893	0.15801	694	tags=43%, list=29%, signal=32%	GREM1/STC1/HTR2B/FAP/CDH13/ANXA3/HAS2/THBS1/FGF1/EPPK1/ARSB/LOXL2/ITGA3/ACTA2/HIF1A/VEGFC/FN1/SCG2/MET/GJA1/EPHA2/CYP1B1/FGF7/ITGB1/SPARC/DPP4/CDH2/ITGB3/SEMA7A/MYH9/AGT/ADAM9/SOX9/TGFB1/FSTL1/TIMP1/EDN1/GRN/SEMA5A/DMTN/CAP1/CORO1C/VEGFA
GO:0051050	positive regulation of transport	169	0.189513	1.3855	0.0334708	0.190346	0.158387	645	tags=37%, list=27%, signal=29%	ANKRD1/GREM1/NPPB/CEMIP/STC1/F2RL1/PCSK9/KCNK3/CCL2/SLC1A2/F2R/PTX3/OXTR/CYP19A1/TRIM46/THY1/SDC1/SLC38A1/ADORA2B/HIF1A/MTCL1/VEGFC/VTN/INHBA/SIRPB1/RAC2/HSPA2/ITLN1/RAB3B/PCSK1/ADORA1/EHD3/ITGB1/SPP1/SERPINE1/ABCA7/CDH2/TRPC6/SMPD1/GLRX/EHD1/MYH10/SIRPA/AGT/CAMK1D/ADAM9/C2/HOMER1/RAB27B/JPH2/SFRP4/TGFB1/PCK2/EDN1/FLNA/EHD2/ATP1B3/SLC7A5/ABCA3/MYLK/RAB15/CDK5/DAB2
GO:0007338	single fertilization	19	-0.442764	-1.71768	0.0339663	0.19273	0.160371	502	tags=42%, list=21%, signal=34%	SPAG8/SERPINA5/GLIPR1L2/CECR2/TRIM36/FOLR2/ZP4/NLRP5
GO:0002063	chondrocyte development	11	0.494316	1.70931	0.0341699	0.193451	0.16097	654	tags=64%, list=27%, signal=47%	COMP/COL11A1/ECM1/SULF1/SOX9/SFRP2/SERPINH1
GO:0032722	positive regulation of chemokine production	12	0.494567	1.75184	0.0344683	0.193493	0.161006	470	tags=58%, list=19%, signal=47%	IL6/F2RL1/IL1RL1/ADORA2B/HIF1A/TRPV4/TSLP
GO:0048705	skeletal system morphogenesis	40	0.304448	1.57685	0.0344839	0.193493	0.161006	654	tags=45%, list=27%, signal=33%	GREM1/STC1/COMP/PAPPA2/HAS2/COL11A1/SFRP1/COL1A1/RDH10/TRPV4/COL3A1/SOX9/MMP14/SFRP4/MGP/CCN2/FBN2/SERPINH1
GO:0050920	regulation of chemotaxis	57	0.27715	1.56456	0.0344813	0.193493	0.161006	451	tags=39%, list=19%, signal=32%	GREM1/IL6/SUCNR1/F2RL1/CCL2/TNFAIP6/PADI2/CYP19A1/CDH13/THBS1/FGF1/VEGFC/PTPRO/RAC2/SCG2/MET/TMEM102/TRPV4/SERPINE1/DPP4/BST1/SEMA7A
GO:0006897	endocytosis	121	0.206431	1.41227	0.0344766	0.193493	0.161006	677	tags=42%, list=28%, signal=32%	GREM1/HTR2B/F2RL1/PCSK9/DKK1/CACNG7/PTX3/CDH13/PRSS12/SORT1/THBS1/GRIA1/LOXL2/SDC1/VTN/LDLR/HTR1B/RAC2/MYO1E/CD9/EHD3/APLP1/HSPG2/ITGB1/SERPINE1/ABCA7/DPP4/SPHK1/SMPD1/ITGB3/EHD1/SYNJ2/TFRC/MYH9/SPON2/ACKR4/RAB27B/SFRP4/DNAJC6/CACNG8/ADM/ABCA2/EHD2/CDK5/DAB2/MICALL1/CAP1/RAMP1/CD63/LRP8/IGF2R
GO:0048592	eye morphogenesis	31	0.337213	1.63953	0.0347802	0.194118	0.161526	769	tags=58%, list=32%, signal=40%	WNT2/MFAP5/SLC1A1/COL8A1/THY1/PROM1/HIF1A/EPHA2/FJX1/COL5A2/SOX9/COL8A2/FBN2/VEGFA/NTRK2/EFEMP1/MFSD2A/ALDH1A3
GO:0003014	renal system process	31	0.337198	1.63945	0.0347802	0.194118	0.161526	591	tags=52%, list=24%, signal=40%	NPPB/STC1/SUCNR1/F2RL1/F2R/JCHAIN/HAS2/ITGA3/PTPRO/MYO1E/ADORA1/SULF1/AGT/MCAM/ADM/EDN1
GO:0031667	response to nutrient levels	85	0.236101	1.48794	0.0348259	0.194118	0.161526	854	tags=58%, list=35%, signal=39%	TNFRSF11B/STC2/STC1/GDF15/PCSK9/PCSK1N/POSTN/SSTR1/VDR/CDKN2B/ARSB/PLIN2/NQO1/VGF/LDLR/SFRP1/PMAIP1/COL1A1/CDKN1A/PCSK1/CYP1B1/CCND1/SPP1/TRPV4/SLC2A1/GCLM/GBA1/TFRC/NUAK1/RRAGD/CTSK/CCL28/PCK2/ADM/SLC7A5/WIPI1/SFRP2/LIPG/FADS1/SLC27A4/NUAK2/MFSD2A/GAS6/CPEB4/IGFBP2/SOD2/BAX/AKR1C3/SLC16A1
GO:0030330	DNA damage response, signal transduction by p53 class mediator	13	0.477158	1.73485	0.0350358	0.194857	0.162141	402	tags=46%, list=17%, signal=39%	ANKRD1/MUC1/E2F7/PMAIP1/CDKN1A/CD44
GO:0060389	pathway-restricted SMAD protein phosphorylation	16	0.4385	1.69762	0.0351507	0.195067	0.162315	121	tags=31%, list=5%, signal=30%	GREM1/GDF15/GDF5/DKK1/INHBE
GO:1990830	cellular response to leukemia inhibitory factor	18	0.40958	1.65512	0.0354792	0.196459	0.163473	477	tags=50%, list=20%, signal=40%	PADI2/SSTR1/ICAM1/VEGFC/MSC/PFKP/GCLM/TFRC/HK2
GO:0071219	cellular response to molecule of bacterial origin	30	0.333198	1.59869	0.0355623	0.196488	0.163497	628	tags=47%, list=26%, signal=35%	ANKRD1/IL6/IL24/CCL2/IL10/PDCD1LG2/SERPINE1/SIRPA/SPON2/ADAM9/IRAK1/TGFB1/SLC7A5/TRIB1
GO:0055017	cardiac muscle tissue growth	14	0.45635	1.70209	0.0361247	0.198725	0.165359	591	tags=50%, list=24%, signal=38%	WNT2/RGS4/HEG1/CXADR/PDLIM5/AGT/EDN1
GO:0080134	regulation of response to stress	198	0.181391	1.37127	0.0360581	0.198725	0.165359	632	tags=37%, list=26%, signal=30%	MMP3/ANKRD1/IL6/SUCNR1/F2RL1/TNC/TNFRSF12A/FAP/SH3RF2/IL20/TNFAIP6/LACC1/F2R/CYP19A1/IER3/UBASH3B/MICB/PLAU/THBS1/IL1RL1/MUC1/EPPK1/THY1/DDAH1/ACTA2/HPSE/OSMR/ADORA2B/HIF1A/CREB3L1/VTN/LDLR/SFRP1/PMAIP1/TNIK/MET/IL10/CD9/ADORA1/PYCR1/ITGB1/SPP1/TRPV4/GDF6/CD44/SERPINE1/ABCA7/SPHK1/BST1/SEMA7A/GBA1/SIRPA/TSLP/AGT/P4HB/MGLL/BDKRB2/RELL2/F3/ZNF365/ADAMTS12/PDGFA/PLAUR/EDN1/FLNA/TIGAR/GRN/IL1R1/CCN2/…
GO:0042770	signal transduction in response to DNA damage	17	0.425275	1.6899	0.0362908	0.199205	0.165758	402	tags=41%, list=17%, signal=35%	ANKRD1/MUC1/E2F7/PMAIP1/CDKN1A/CCND1/CD44
GO:0035264	multicellular organism growth	26	0.348257	1.57901	0.0367128	0.201084	0.167322	142	tags=23%, list=6%, signal=22%	STC2/GDF15/GDF5/COMP/SLC1A2/HEG1
GO:0032944	regulation of mononuclear cell proliferation	39	-0.331187	-1.61267	0.0369408	0.201895	0.167997	442	tags=36%, list=18%, signal=30%	NFATC2/MPL/CD74/BCL2/GPR183/HLA-DRB1/HLA-DPA1/FGF10/HLA-DMB/PTPRC/CD22/VSIG4/TYROBP/ZP4
GO:0018126	protein hydroxylation	13	0.473488	1.7215	0.0370766	0.2022	0.16825	1284	tags=100%, list=53%, signal=47%	P4HA3/P4HA2/PLOD2/PLOD1/P4HB/P3H4/PLOD3/EGLN3/ERO1A/PRDX4/P4HA1/P3H1/FKBP10
GO:1903670	regulation of sprouting angiogenesis	10	0.510318	1.69987	0.0372682	0.202807	0.168755	694	tags=80%, list=29%, signal=57%	THBS1/FGF1/ITGA5/CEMIP2/CREB3L1/IL10/PKM/VEGFA
GO:0030168	platelet activation	31	0.332997	1.61903	0.0375869	0.203267	0.169139	663	tags=52%, list=27%, signal=38%	IL6/F2RL2/COMP/F2R/DGKI/UBASH3B/FN1/CD9/COL3A1/ITGB3/MYH9/MYL9/PDGFA/FLNA/DMTN/VCL
GO:0051896	regulation of protein kinase B signaling	31	0.332668	1.61743	0.0375869	0.203267	0.169139	1200	tags=87%, list=49%, signal=45%	CHI3L1/GDF15/THBS1/HPSE/MET/EPHA2/ITGB1/F3/TGFB1/PDGFA/SEMA5A/MYORG/TPBG/NTRK2/GAS6/PHLDA3/AKR1C3/DAG1/MYDGF/TXN/AXL/SLC9A3R1/PTPRJ/RCN3/TGFBR1/RNF41/TNFAIP8L3
GO:0002040	sprouting angiogenesis	30	0.330329	1.58492	0.0376749	0.203267	0.169139	389	tags=43%, list=16%, signal=37%	GREM1/CDH13/THBS1/FGF1/LOXL2/ITGA5/CEMIP2/CREB3L1/VEGFC/E2F7/EPHA2/IL10/ITGB1
GO:0019637	organophosphate metabolic process	150	0.194402	1.40486	0.0376218	0.203267	0.169139	788	tags=45%, list=32%, signal=33%	NPPB/HTR2B/PCSK9/NNMT/AK5/LACC1/AK4/ALDH1L2/SERINC2/PLPPR4/CD244/LDHA/SLC2A6/ADORA2B/SGMS2/HTR2A/HACD1/HIF1A/NQO1/LDLR/MYH3/EPHA2/CARD11/PFKP/SMPD1/SYNJ2/ENO2/PNP/PIGZ/NUDT18/NOCT/HK2/PLPP4/PKM/CTPS1/ELOVL5/TGFB1/PDGFA/PGK1/PIP4K2A/PDE4A/GAPDH/ABCA2/ABHD4/PITPNM1/NCS1/ABCA3/TIGAR/ACLY/ENO1/PTGIS/PAPSS2/ABHD5/ATP6V1A/SERAC1/ACSL4/HK1/GARS1/LIPG/SLC44A3/TPST2/FADS1/RAB23/PGAM1/MFSD2A/PLA2G15/TPI1/F…
GO:0051173	positive regulation of nitrogen compound metabolic process	381	0.152698	1.28095	0.0381077	0.205164	0.170717	472	tags=23%, list=19%, signal=22%	ANKRD1/CHI3L1/GREM1/WNT2/CEMIP/GDF15/HTR2B/LIF/IL6/PTPRN/GDF5/FOSL1/F2RL1/IL24/PCSK9/NNMT/DKK1/ASB5/SH3RF2/IL20/FGF5/F2R/BMAL2/PTX3/VDR/BDNF/INHBE/SLC1A1/CDH13/ANXA3/ETV4/CD24/HAS2/THBS1/MUC1/FGF1/NIBAN1/ITGA5/HMGA1/ACTN1/DDAH1/MICAL2/CRLF1/FOXD1/ADORA2B/HTR2A/ITGA8/HIF1A/PRR16/MELTF/CREB3L1/VEGFC/VTN/INHBA/LDLR/FN1/SFRP1/E2F7/PMAIP1/HSPA2/TNIK/COL1A1/MET/CDKN1A/TNFSF15/IL10/ITLN1/CYP1B1/LMO7/CCN…
GO:1903053	regulation of extracellular matrix organization	18	0.406401	1.64227	0.0389919	0.208927	0.173848	551	tags=56%, list=23%, signal=43%	IL6/FAP/HAS2/MELTF/LAMA1/DPP4/ITGB3/AGT/SOX9/TGFB1
GO:0016049	cell growth	88	0.232153	1.47143	0.0389822	0.208927	0.173848	694	tags=42%, list=29%, signal=31%	GREM1/NPPB/RGS4/SPOCK1/TNC/IGFBP1/CACNG7/PAPPA2/BDNF/IGFBPL1/TRIM46/CDKN2A/INHBA/FN1/SFRP1/CDKN1A/GJA1/UNC13A/PDLIM5/ITGB1/SPP1/SPHK1/SEMA7A/AGT/SOX9/MMP14/TGFB1/EDN1/ENO1/CDK5/DAB2/SFRP2/SEMA5A/VCL/RAPH1/IGFBP7/VEGFA
GO:0050678	regulation of epithelial cell proliferation	82	0.235677	1.46829	0.0390549	0.208927	0.173848	466	tags=30%, list=19%, signal=25%	WNT2/HTR2B/PTPRN/GDF5/CCL2/CCL11/VDR/CDH13/HAS2/THBS1/CDKN2B/FGF1/EPPK1/HIF1A/VEGFC/SFRP1/SCG2/PLXNB3/IL10/CCND1/FGF7/SPARC/ITGB3/ECM1/SULF1
GO:0043491	protein kinase B signaling	38	0.300211	1.52874	0.039175	0.209127	0.174014	867	tags=61%, list=36%, signal=40%	CHI3L1/GDF15/CCL2/LOX/THBS1/HPSE/MET/EPHA2/ITGB1/SOX9/F3/TGFB1/PDGFA/SEMA5A/MYORG/TPBG/NTRK2/GAS6/PLK3/PHLDA3/AKR1C3/DAG1/MYDGF
GO:0007517	muscle organ development	70	0.248829	1.47621	0.0394852	0.210338	0.175022	570	tags=34%, list=23%, signal=27%	ANKRD1/WNT2/TNNT2/LIF/ITGA11/LOX/HEG1/POPDC3/COL11A1/TAGLN/MSC/MYH3/ITGA7/DES/ITGB1/COL3A1/BVES/GPC1/RCAN1/HOMER1/JPH2/TGFB1/TEAD4/JPH1
GO:0060548	negative regulation of cell death	176	0.186737	1.37495	0.0397249	0.211169	0.175714	954	tags=53%, list=39%, signal=35%	GREM1/HTR2B/IL6/GDF5/KRT18/COMP/CCL2/GABRA5/DKK1/SH3RF2/F2R/BDNF/SLC1A1/IER3/DHCR24/FCMR/THBS1/MUC1/ITGA5/ICAM1/GRIK2/CRLF1/HIF1A/CREB3L1/NQO1/SFRP1/SCG2/MET/IL10/AMIGO2/CCND1/ADORA1/PYCR1/GBE1/ITGB1/CD44/SERPINE1/SPHK1/ITGB3/ENO2/GCLM/GBA1/TFRC/TSLP/CAMK1D/SOX9/BDKRB2/PTPRZ1/TNFRSF10D/FSTL1/TIMP1/PLAUR/EDN1/ANXA5/FLNA/SLC7A5/TIGAR/GRN/CCN2/ENO1/CDK5/DAB2/SFRP2/SEMA5A/PEA15/AVEN/VEGFA/GPNMB/CRYAB…
GO:0035249	synaptic transmission, glutamatergic	25	0.378368	1.67585	0.0398808	0.211553	0.176033	685	tags=64%, list=28%, signal=46%	CCL2/DKK1/CACNG7/OXTR/DGKI/PLPPR4/GRIK2/HTR2A/HTR1B/UNC13A/ADORA1/CDH2/HOMER1/CACNG8/CDK5/CDH8
GO:0045861	negative regulation of proteolysis	50	0.274018	1.51122	0.0399704	0.211583	0.176058	736	tags=50%, list=30%, signal=36%	SPOCK1/CHAC1/PCSK1N/DHCR24/PLAU/THBS1/VTN/ANXA8/ANOS1/IL10/CD44/SERPINE1/CRIM1/ECM1/AGT/MAP1A/TIMP1/PLAUR/GAPDH/CDK5/SFRP2/SERPINH1/VEGFA/CRYAB/CD109
GO:1903036	positive regulation of response to wounding	20	0.407217	1.7034	0.0401612	0.211706	0.17616	662	tags=65%, list=27%, signal=48%	F2R/PLAU/THBS1/HPSE/VTN/ITGB1/SERPINE1/F3/FLNA/GRN/ENPP4/MYLK/DMTN
GO:0008037	cell recognition	35	-0.34645	-1.63774	0.0401096	0.211706	0.17616	491	tags=37%, list=20%, signal=30%	CXCR4/ADGRB1/PCDH12/GLIPR1L2/PECAM1/CNTNAP2/ROBO4/PLA2G5/ROBO2/DSCAML1/FOLR2/ZP4/CCL21
GO:0019953	sexual reproduction	99	-0.238161	-1.45405	0.0403101	0.212048	0.176445	459	tags=39%, list=19%, signal=33%	PTCH1/EDNRA/TYRO3/SEPTIN4/TDRD6/RGN/MDK/KIT/SYCP2/GAS2/DPY19L2/SPAG8/SERPINA5/CFAP43/GLIPR1L2/TDRD1/ANGPT2/SSTR3/CECR2/MYCBPAP/CYP26B1/TRIM36/BCL2/ADAMTS16/CFAP91/SOX17/FSIP2/ZBTB16/PNLDC1/WFDC2/INSL3/TDRD10/DDX4/ADCYAP1R1/FOLR2/NPAP1/ZP4/TUBB8/NLRP5
GO:0050922	negative regulation of chemotaxis	17	0.417858	1.66043	0.0404382	0.212279	0.176638	451	tags=53%, list=19%, signal=43%	GREM1/CCL2/TNFAIP6/PADI2/CYP19A1/THBS1/PTPRO/DPP4/SEMA7A
GO:0042542	response to hydrogen peroxide	28	0.344222	1.59351	0.0406822	0.213117	0.177335	491	tags=43%, list=20%, signal=35%	IL6/FOSL1/SDC1/NQO1/COL1A1/MET/IL10/CYP1B1/PYCR1/SPHK1/SIRPA/ADAM9
GO:0018394	peptidyl-lysine acetylation	12	0.485494	1.7197	0.0410335	0.213218	0.177419	169	tags=25%, list=7%, signal=23%	CPA4/LIF/MUC1
GO:0006695	cholesterol biosynthetic process	13	0.465203	1.69138	0.0411583	0.213218	0.177419	1304	tags=100%, list=54%, signal=47%	DHCR24/FGF1/ACLY/INSIG1/CYP51A1/MSMO1/CYB5R3/DHCR7/PRKAA2/HMGCS1/HMGCR/G6PD/SEC14L2
GO:1902653	secondary alcohol biosynthetic process	13	0.465203	1.69138	0.0411583	0.213218	0.177419	1304	tags=100%, list=54%, signal=47%	DHCR24/FGF1/ACLY/INSIG1/CYP51A1/MSMO1/CYB5R3/DHCR7/PRKAA2/HMGCS1/HMGCR/G6PD/SEC14L2
GO:0061005	cell differentiation involved in kidney development	19	0.413592	1.68981	0.0408135	0.213218	0.177419	347	tags=37%, list=14%, signal=32%	GREM1/LIF/CD24/ACTA2/PROM1/PTPRO/MYO1E
GO:0030879	mammary gland development	25	0.376573	1.6679	0.0412925	0.213218	0.177419	550	tags=48%, list=23%, signal=38%	WNT2/CCL11/OXTR/VDR/CYP19A1/HIF1A/FASN/EPHA2/CCND1/HK2/SOX9/LBH
GO:0072521	purine-containing compound metabolic process	73	0.238282	1.43762	0.0409302	0.213218	0.177419	785	tags=52%, list=32%, signal=36%	NPPB/AK5/LACC1/AK4/LDHA/SLC2A6/ADORA2B/HTR2A/HACD1/HIF1A/MYH3/EPHA2/CARD11/PFKP/ENO2/PNP/NUDT18/HK2/PKM/ELOVL5/TGFB1/PGK1/PDE4A/GAPDH/NCS1/TIGAR/ACLY/ENPP4/ENO1/PAPSS2/ATP6V1A/ACSL4/HK1/ICMT/TPST2/RAB23/PGAM1/TPI1
GO:0051128	regulation of cellular component organization	380	0.155689	1.30587	0.0412416	0.213218	0.177419	694	tags=35%, list=29%, signal=29%	MMP3/GREM1/NPPB/HRK/RGS4/GDF15/LIF/IL6/SPOCK1/F2RL1/TNC/PCSK9/SYNPO2L/IGFBP1/FAP/CCL11/DKK1/CACNG7/PAPPA2/OXTR/BDNF/CDH13/IGFBPL1/TRIM46/CDKN2A/HAS2/THBS1/THY1/ARSB/ATP8B1/IQCJ-SCHIP1/GAP43/SDC1/THBS2/ICAM1/ITGA3/HIF1A/MELTF/ATP10A/VTN/INHBA/LDLR/FN1/SFRP1/PTPRO/RAC2/DOCK11/PMAIP1/HSPA2/TNIK/COTL1/PLXNB3/MET/MMP1/CDKN1A/GJA1/SIGLEC15/TUBB4A/EPHA2/UNC13A/PDLIM5/IL10/AMIGO2/AGRN/EHD3/LAMA1/TMEM102/…
GO:0034113	heterotypic cell-cell adhesion	16	0.434289	1.68131	0.041415	0.213414	0.177582	458	tags=56%, list=19%, signal=46%	THY1/CXADR/ITGA5/IL10/ITGA7/ITGB1/CD44/ITGB3/SIRPA
GO:0043467	regulation of generation of precursor metabolites and energy	14	0.451469	1.68389	0.0416292	0.214081	0.178137	764	tags=64%, list=31%, signal=44%	PHLDA2/AK4/SLC2A6/HTR2A/HIF1A/TRPV4/TIGAR/PPP1R3C/PGAM1
GO:0030308	negative regulation of cell growth	35	0.319201	1.5797	0.0417829	0.214397	0.1784	657	tags=51%, list=27%, signal=38%	GREM1/NPPB/RGS4/TRIM46/CDKN2A/INHBA/SFRP1/CDKN1A/GJA1/SPP1/SEMA7A/AGT/TGFB1/ENO1/CDK5/DAB2/SFRP2/SEMA5A
GO:0050865	regulation of cell activation	112	-0.233825	-1.45713	0.0418605	0.214397	0.1784	268	tags=20%, list=11%, signal=18%	GPR183/HLA-DRB1/ZBTB16/UNC13D/HLA-DRB5/HLA-DOA/LAG3/HLA-DQB1/HLA-DPA1/HLA-DRA/FGF10/HLA-DMB/PTPRC/TOX/LAPTM5/HLA-DQA1/CD22/VSIG4/MMRN1/TYROBP/ZP4/CCL21
GO:0031400	negative regulation of protein modification process	76	0.2414	1.48433	0.042081	0.21509	0.178976	770	tags=45%, list=32%, signal=32%	GREM1/DKK1/CAMK2N2/SH3RF2/UBASH3B/HEG1/CDKN2A/CDKN2B/THY1/NIBAN1/SFRP1/PTPRO/CDKN1A/SMPD1/GBA1/SIRPA/TRIB3/AGT/BDKRB2/UCHL1/DBNDD1/TGFB1/PRR7/FRY/TRIB1/CDK5/SFRP2/DMTN/CORO1C/DUSP3/CDC20/CD109/WARS1/PTPRH
GO:0090303	positive regulation of wound healing	16	0.432752	1.67537	0.0428071	0.217481	0.180966	662	tags=69%, list=27%, signal=50%	F2R/PLAU/THBS1/HPSE/VTN/ITGB1/SERPINE1/F3/ENPP4/MYLK/DMTN
GO:0007159	leukocyte cell-cell adhesion	71	-0.259476	-1.48449	0.0427892	0.217481	0.180966	252	tags=21%, list=10%, signal=20%	HLA-DRB1/ZBTB16/HLA-DRB5/HLA-DOA/LAG3/HLA-DQB1/HLA-DPA1/HLA-DRA/HLA-DMB/PTPRC/LAPTM5/HLA-DQA1/VSIG4/ZP4/CCL21
GO:0080135	regulation of cellular response to stress	85	0.231904	1.46149	0.0426606	0.217481	0.180966	704	tags=42%, list=29%, signal=31%	MMP3/ANKRD1/F2RL1/SH3RF2/IER3/MUC1/THY1/DDAH1/HIF1A/CREB3L1/SFRP1/PMAIP1/TNIK/MET/IL10/PYCR1/SPP1/TRPV4/GDF6/CD44/ABCA7/SPHK1/SIRPA/P4HB/BDKRB2/RELL2/ZNF365/FLNA/TIGAR/GRN/CCN2/ENO1/SFRP2/DUSP3/VEGFA/INSIG1
GO:0002440	production of molecular mediator of immune response	38	-0.323365	-1.55836	0.0430679	0.218163	0.181534	252	tags=29%, list=10%, signal=26%	HLA-DRB1/HLA-DRB5/HLA-DOA/HLA-DQB1/HLA-DPA1/HLA-DRA/HLA-DMB/PTPRC/LAPTM5/HLA-DQA1/CD22
GO:0006909	phagocytosis	51	0.27596	1.53342	0.0431142	0.218163	0.181534	496	tags=41%, list=20%, signal=33%	F2RL1/CCL2/PTX3/ANXA3/THBS1/LDLR/SIRPB1/RAC2/MET/SRPX/ADORA1/ITGB1/ABCA7/SPHK1/ITGB3/SIRPA/MYH9/PLPP4/SPON2/CAMK1D/C2
GO:0045088	regulation of innate immune response	19	-0.419261	-1.6265	0.0437828	0.221103	0.18398	217	tags=26%, list=9%, signal=24%	PLA2G5/LAG3/SUSD4/VSIG4/TYROBP
GO:0060415	muscle tissue morphogenesis	19	0.411361	1.6807	0.0443017	0.223277	0.185789	175	tags=26%, list=7%, signal=25%	ANKRD1/WNT2/TNNT2/HEG1/COL11A1
GO:0007498	mesoderm development	21	0.375991	1.59332	0.0446883	0.224777	0.187037	694	tags=57%, list=29%, signal=41%	DKK1/TXNRD1/ITGA3/ITGA8/INHBA/GJA1/EPHA2/ITGB1/ITGB3/MEST/SFRP2/VEGFA
GO:0046649	lymphocyte activation	120	-0.224445	-1.4138	0.0451713	0.226392	0.188381	268	tags=19%, list=11%, signal=18%	GPR183/HLA-DRB1/ZBTB16/UNC13D/HLA-DRB5/HLA-DOA/LAG3/DLL4/HLA-DQB1/HLA-DPA1/HLA-DRA/FGF10/HLA-DMB/PTPRC/TOX/LAPTM5/HLA-DQA1/CD22/ITM2A/VSIG4/TYROBP/ZP4/CCL21
GO:0034762	regulation of transmembrane transport	111	0.205508	1.35847	0.0451887	0.226392	0.188381	607	tags=38%, list=25%, signal=30%	CEMIP/RGS4/PCSK9/KCNK3/CCL2/SLC1A2/CACNG7/F2R/KCND3/UBASH3B/CLIC3/THBS1/THY1/KCNQ5/SLC38A1/CBARP/HSPA2/SCN9A/KCNH1/GEM/ITLN1/EHD3/ITGB1/TRPC6/ITGB3/GLRX/FXYD5/TRIB3/AGT/CLIC4/HK2/HOMER1/KCNJ12/JPH2/KCND2/JPH1/CACNG8/EDN1/FLNA/RTN2/ATP1B3/SLC7A5
GO:1903076	regulation of protein localization to plasma membrane	14	0.448861	1.67416	0.0457577	0.228336	0.189999	1220	tags=93%, list=50%, signal=46%	ITGA3/EPHA2/ITGB1/MMP14/TGFB1/CDK5/DAB2/KIF5B/EZR/ACTB/SQSTM1/BCL2L1/STAC
GO:0043244	regulation of protein-containing complex disassembly	19	0.409489	1.67305	0.045697	0.228336	0.189999	1335	tags=95%, list=55%, signal=43%	F2RL1/TRPV4/GBA1/MAP1A/LIMA1/TPX2/SEMA5A/DMTN/MID1/WDR1/CRACD/EIF5AL1/MAP1B/ETF1/SPTBN2/PHF23/ZMPSTE24/EIF5A
GO:0045124	regulation of bone resorption	12	0.480622	1.70244	0.0462857	0.228354	0.190013	459	tags=58%, list=19%, signal=48%	TNFRSF11B/IL6/UBASH3B/SIGLEC15/SPP1/ITGB3/TFRC
GO:0055021	regulation of cardiac muscle tissue growth	10	0.497423	1.65691	0.046824	0.228354	0.190013	181	tags=30%, list=7%, signal=28%	WNT2/RGS4/CXADR
GO:0002548	monocyte chemotaxis	10	0.49714	1.65597	0.046824	0.228354	0.190013	68	tags=40%, list=3%, signal=39%	GREM1/IL6/CCL2/CCL11
GO:0006672	ceramide metabolic process	17	0.409275	1.62632	0.0466593	0.228354	0.190013	1085	tags=82%, list=45%, signal=46%	SGMS2/ST6GALNAC5/SPHK1/SMPD1/GBA1/ABCA2/B4GALT5/PLA2G15/NEU1/DEGS1/ORMDL2/HEXB/CCN1/ASAH1
GO:0001935	endothelial cell proliferation	43	0.296144	1.57001	0.0470058	0.228354	0.190013	528	tags=47%, list=22%, signal=37%	WNT2/HTR2B/CCL2/CCL11/CDH13/THBS1/LOXL2/HIF1A/VEGFC/SCG2/PLXNB3/EPHA2/IL10/FGF7/SPARC/ITGB3/ECM1/SULF1/MMP14/F3
GO:0016241	regulation of macroautophagy	28	0.338244	1.56584	0.0463422	0.228354	0.190013	1459	tags=93%, list=60%, signal=37%	HIF1A/HSPB8/GBA1/UCHL1/PIP4K2A/GAPDH/TIGAR/WIPI1/CDK5/ATP6V1A/VDAC1/PRKAA2/BAG3/NPC1/ATP6V0D1/ATP6V1E1/RNF41/ATP6V0B/ATP6V1D/ATP6V0E2/PHF23/ATP6V1B2/ATP6V0E1/SLC25A4/ATP6V1G2/SESN1
GO:0050680	negative regulation of epithelial cell proliferation	28	0.337819	1.56387	0.0463422	0.228354	0.190013	652	tags=50%, list=27%, signal=37%	GDF5/CCL2/VDR/THBS1/CDKN2B/EPPK1/SFRP1/SCG2/SPARC/SULF1/SOX9/TGFB1/DAB2/SFRP2
GO:0030856	regulation of epithelial cell differentiation	30	0.322681	1.54823	0.0461251	0.228354	0.190013	241	tags=33%, list=10%, signal=30%	LIF/FST/IL20/VDR/SPRED3/ETV4/CD24/CDKN2B/PROM1/S1PR3
GO:0003158	endothelium development	44	-0.305052	-1.52098	0.0464716	0.228354	0.190013	494	tags=43%, list=20%, signal=35%	HEY1/CXCR4/PROX1/SOX18/CDH5/PDE2A/PECAM1/RAPGEF3/SOX17/ROBO4/GJA4/DLL4/TIE1/PPP1R16B/TMEM100/CD34/SCUBE1/COL22A1/CLDN5
GO:0071695	anatomical structure maturation	46	-0.297654	-1.5047	0.0464716	0.228354	0.190013	469	tags=30%, list=19%, signal=25%	SOX18/TDRD1/CDH5/KCNIP2/NR4A2/PTH1R/BCL2/CNTNAP2/ZBTB16/INSL3/TDRD10/C1QA/CCL21/TUBB8
GO:0007283	spermatogenesis	56	-0.273279	-1.46119	0.0461285	0.228354	0.190013	931	tags=61%, list=38%, signal=38%	ZNF541/TESMIN/MERTK/MNS1/SPATA25/GLI1/CFAP44/BRME1/DPY19L2P2/SPEF2/PTCH1/TYRO3/SEPTIN4/TDRD6/RGN/KIT/DPY19L2/SPAG8/SERPINA5/CFAP43/TDRD1/SSTR3/MYCBPAP/CYP26B1/CFAP91/SOX17/FSIP2/ZBTB16/PNLDC1/WFDC2/INSL3/DDX4/ADCYAP1R1/NPAP1
GO:0022409	positive regulation of cell-cell adhesion	60	-0.266153	-1.44389	0.0469799	0.228354	0.190013	252	tags=22%, list=10%, signal=20%	HLA-DRB1/ZBTB16/HLA-DRB5/HLA-DOA/HLA-DQB1/HLA-DPA1/HLA-DRA/HLA-DMB/PTPRC/HLA-DQA1/MMRN1/ZP4/CCL21
GO:0044057	regulation of system process	113	0.211259	1.40953	0.0466161	0.228354	0.190013	645	tags=39%, list=27%, signal=30%	NPPB/MYBPH/STC1/RGS4/TNNT2/F2RL1/ADM2/F2R/KCND3/OXTR/CYP19A1/SLC1A1/CNN1/HSPB7/CXADR/ADORA2B/HTR2A/INHBA/PTPRO/GJA1/IL10/ADORA1/EHD3/DES/SPP1/TRPV4/BVES/SPHK1/GBA1/AGT/MGLL/BDKRB2/HOMER1/MYL9/KCNJ12/CAMK2B/NPTX1/ADM/EDN1/FLNA/CCN2/ENO1/DLGAP1/DAB2
GO:0071702	organic substance transport	344	0.152188	1.25686	0.0470273	0.228354	0.190013	868	tags=44%, list=36%, signal=33%	ANKRD1/CEMIP/SLC5A12/RGS4/SYTL5/IL6/SUCNR1/PTPRN/F2RL1/MGST1/AP1M2/KRT18/PCSK9/ARL4C/COMP/SYT12/SLC1A2/SLC14A1/CACNG7/F2R/SLC16A3/OXTR/CYP19A1/SLC1A1/SORT1/CD24/THBS1/ABCC3/KDELR3/ATP8B1/SLC38A4/AP1S3/PLPPR4/GNPTAB/HPSE/SLC38A1/SLC2A6/HTR2A/HIF1A/ATP10A/SLC2A5/MTCL1/VEGFC/PLIN2/SLC6A8/INHBA/VGF/LDLR/SFRP1/HTR1B/STARD5/RAC2/SCG2/COL1A1/ZMAT3/CDKN1A/GJA1/RAB32/ITLN1/RAB3B/PCSK1/ADORA1/EHD3/SLC7A1/I…
GO:0097193	intrinsic apoptotic signaling pathway	45	0.279553	1.49631	0.0476098	0.230738	0.191997	1387	tags=87%, list=57%, signal=38%	CHAC1/CD24/MUC1/HIF1A/CREB3L1/PMAIP1/MELK/CDKN1A/EPHA2/CYP1B1/CD44/TRIB3/P4HB/BDKRB2/GSDME/PLAUR/ENO1/SFRP2/PERP/ATP2A3/SOD2/PHLDA3/BAX/BCL3/ERO1A/NACC2/RTKN2/IKBKE/MLLT11/TNFRSF10B/SLC9A3R1/BCL2L1/AEN/HYOU1/PDK1/EIF5A/RPS27L/DAB2IP/BAK1
GO:0060349	bone morphogenesis	22	0.378648	1.61235	0.0477127	0.230794	0.192044	753	tags=59%, list=31%, signal=41%	STC1/COMP/PAPPA2/HAS2/COL1A1/TRPV4/COL3A1/SOX9/MMP14/SFRP4/SERPINH1/INSIG1/RAB23
GO:0071222	cellular response to lipopolysaccharide	29	0.346292	1.6265	0.0482731	0.232424	0.1934	628	tags=48%, list=26%, signal=36%	ANKRD1/IL6/IL24/CCL2/IL10/PDCD1LG2/SERPINE1/SIRPA/SPON2/ADAM9/IRAK1/TGFB1/SLC7A5/TRIB1
GO:0043405	regulation of MAP kinase activity	39	0.29982	1.54339	0.0483257	0.232424	0.1934	694	tags=51%, list=29%, signal=37%	HTR2B/DKK1/CD24/THBS1/FGF1/HTR2A/SFRP1/SMPD1/GBA1/TRIB3/AGT/ADAM9/UCHL1/IRAK1/TGFB1/PDGFA/EDN1/TRIB1/SFRP2/VEGFA
GO:0033002	muscle cell proliferation	39	0.299632	1.54242	0.0483257	0.232424	0.1934	628	tags=44%, list=26%, signal=33%	WNT2/IL6/CDH13/THBS1/CNN1/CXADR/HTR1B/CDKN1A/GJA1/IL10/PTGIR/ITGB3/AGT/IRAK1/TGFB1/EDN1/TRIB1
GO:0097190	apoptotic signaling pathway	92	0.2248	1.44323	0.0488833	0.234658	0.195259	474	tags=32%, list=20%, signal=26%	HRK/KRT18/TNFRSF12A/CHAC1/BDNF/SORT1/CD24/THBS1/MUC1/ICAM1/HIF1A/CREB3L1/INHBA/SFRP1/PMAIP1/MELK/SCG2/CDKN1A/EPHA2/SRPX/CYP1B1/ADORA1/TMEM102/CD44/SERPINE1/GCLM/TRIB3/AGT/P4HB
GO:0009880	embryonic pattern specification	14	-0.475444	-1.65388	0.0495575	0.236546	0.19683	770	tags=71%, list=32%, signal=49%	MEOX2/FZD5/PTCH1/COBL/TDRD6/TDRD1/ZBTB16/CXXC4/FGF10/TDRD10
GO:0003170	heart valve development	14	-0.471738	-1.64099	0.0495575	0.236546	0.19683	494	tags=50%, list=20%, signal=40%	HEY1/PDE2A/MATR3/DLL4/TIE1/ROBO2/APLNR
GO:0042594	response to starvation	32	0.326757	1.59931	0.04953	0.236546	0.19683	844	tags=66%, list=35%, signal=43%	PCSK9/SSTR1/PLIN2/SFRP1/PMAIP1/CDKN1A/SLC2A1/GBA1/NUAK1/RRAGD/CTSK/PCK2/ADM/SLC7A5/WIPI1/FADS1/NUAK2/MFSD2A/GAS6/CPEB4/AKR1C3
GO:0060688	regulation of morphogenesis of a branching structure	15	0.433489	1.66074	0.0501155	0.238729	0.198646	556	tags=53%, list=23%, signal=41%	GREM1/WNT2/SFRP1/FGF7/SULF1/AGT/SOX9/PDGFA
GO:0042110	T cell activation	81	-0.25396	-1.47669	0.0502039	0.238729	0.198646	268	tags=30%, list=11%, signal=27%	CD4/SEMA4A/CD74/TESPA1/CYP26B1/BCL2/GPR183/HLA-DRB1/ZBTB16/HLA-DRB5/HLA-DOA/LAG3/DLL4/HLA-DQB1/HLA-DPA1/HLA-DRA/HLA-DMB/PTPRC/TOX/LAPTM5/HLA-DQA1/VSIG4/ZP4/CCL21
GO:0009894	regulation of catabolic process	117	0.208923	1.40947	0.050944	0.241792	0.201195	967	tags=53%, list=40%, signal=33%	HTR2B/IL6/PCSK9/FAP/ASB5/SH3RF2/CACNG7/EEF1A2/SLC2A6/HTR2A/HIF1A/MTCL1/NQO1/LDLR/MET/HSPB8/IL10/ADORA1/ITGB1/GBA1/NOCT/TRIB3/RRAGD/ADAM9/DRAM1/SOX9/UCHL1/MAP1A/TIMP1/PIP4K2A/GAPDH/ABCA2/FLNA/SLC7A5/TIGAR/WIPI1/CTSA/MYEF2/TRIB1/CDK5/DAB2/ABHD5/ATP6V1A/CDC20/SAMD4A/CYP51A1/PGAM1/MFSD2A/PLK3/ANXA2/BAX/IL33/VDAC1/RBM24/TP53INP2/RNF128/MARCHF2/SH3RF3/GDNF/EZR/PRKAA2/BAG3
GO:0007005	mitochondrion organization	60	0.261325	1.50634	0.0514733	0.243846	0.202905	1422	tags=83%, list=59%, signal=35%	HRK/CXADR/HIF1A/RAC2/PMAIP1/RAB32/TMEM102/GCLM/GBA1/TFRC/HK2/CTSK/PLAUR/NPTX1/EDN1/TIGAR/WIPI1/CDK5/MTCH2/SPATA18/RAB29/EPAS1/TRAK1/SOD2/BAX/VDAC1/MGARP/NECTIN2/BAG3/SLC35F6/INF2/CNTNAP1/MLLT11/SREBF2/SQSTM1/BCL2L1/TSPO/MCU/TOMM40L/RNF41/RAB5IF/TRAK2/ATG9A/TIMM23/MAP1LC3B/PLEC/BAK1/CLN8/HSPA4/SLC25A4
GO:0060350	endochondral bone morphogenesis	13	0.452327	1.64457	0.0527232	0.247907	0.206284	654	tags=62%, list=27%, signal=45%	STC1/COMP/COL1A1/TRPV4/COL3A1/SOX9/MMP14/SERPINH1
GO:0010595	positive regulation of endothelial cell migration	25	0.365706	1.61977	0.0525859	0.247907	0.206284	1103	tags=80%, list=45%, signal=44%	ANXA3/THBS1/FGF1/HIF1A/VEGFC/MET/SPARC/ITGB3/AGT/TGFB1/EDN1/GRN/SEMA5A/VEGFA/MAP2K3/GPI/RIN2/FOXC2/CALR/BCAR1
GO:0006939	smooth muscle contraction	29	0.340013	1.59701	0.052695	0.247907	0.206284	501	tags=45%, list=21%, signal=36%	HTR2B/COMP/F2R/OXTR/CNN1/ACTA2/ADORA2B/HTR2A/ADORA1/SPHK1/SULF1/AGT/BDKRB2
GO:0022411	cellular component disassembly	84	0.226277	1.42376	0.0524562	0.247907	0.206284	1350	tags=83%, list=56%, signal=38%	MMP3/MMP10/IL6/F2RL1/FAP/DKK1/CTSV/HMGA1/MICAL2/HIF1A/MELTF/PLIN2/HSPA2/MMP1/TRPV4/DPP4/GBA1/HK2/NEK6/MAP1A/CTSK/ADAMTS15/MMP14/TGFB1/DNAJC6/LIMA1/MMP15/TIGAR/WIPI1/TPX2/CDK5/SEMA5A/DMTN/DUSP3/SPATA18/CFL1/PLK3/BAX/VDAC1/KIF5B/PDPN/MID1/DYRK3/PRKAA2/TOP2A/WDR1/CRACD/SREBF2/NSF/SQSTM1/LAMC1/TGFBR1/TSPO/RNF41/EIF5AL1/MAP1B/ASCC3/SH3PXD2B/ADAM10/RUBCNL/ETF1/KIF18B/C3/SPTBN2/PHF23/ATG9A/ZMPSTE24/EIF5…
GO:0001990	regulation of systemic arterial blood pressure by hormone	11	0.468993	1.62175	0.0530442	0.248491	0.206769	109	tags=36%, list=4%, signal=35%	SUCNR1/F2RL1/F2R/OXTR
GO:0072009	nephron epithelium development	32	0.325835	1.5948	0.0530427	0.248491	0.206769	347	tags=31%, list=14%, signal=27%	GREM1/LIF/TMEM59L/CD24/FGF1/PROM1/FOXD1/PTPRO/KIF26B/MYO1E
GO:0042886	amide transport	44	-0.308458	-1.53796	0.0535706	0.250492	0.208435	445	tags=39%, list=18%, signal=32%	EXOC3L1/KCNA5/ABCB1/CD74/CPLX1/MYRIP/ABCG2/RPH3AL/HLA-DRB1/ACVR1C/NR1H4/MTTP/EDN3/SLC38A3/CASR/FOLR2/FFAR1
GO:0055013	cardiac muscle cell development	14	0.440551	1.64316	0.0540146	0.252101	0.209773	694	tags=57%, list=29%, signal=41%	RGS4/ALPK2/CXADR/PDLIM5/BVES/AGT/EDN1/VEGFA
GO:2001238	positive regulation of extrinsic apoptotic signaling pathway	12	0.469814	1.66416	0.0548205	0.253886	0.211259	472	tags=58%, list=19%, signal=47%	TNFRSF12A/THBS1/INHBA/SFRP1/PMAIP1/SRPX/AGT
GO:1904892	regulation of receptor signaling pathway via STAT	19	0.401065	1.63863	0.0547665	0.253886	0.211259	642	tags=53%, list=26%, signal=39%	LIF/IL6/IL24/F2R/IL10/CYP1B1/TSLP/AGT/TGFB1/CDK5
GO:0071216	cellular response to biotic stimulus	34	0.32371	1.58878	0.0545094	0.253886	0.211259	628	tags=47%, list=26%, signal=35%	ANKRD1/IL6/IL24/CCL2/IGFBPL1/IL10/PDCD1LG2/SERPINE1/SIRPA/SPON2/ADAM9/IRAK1/TGFB1/SLC7A5/TIGAR/TRIB1
GO:0007584	response to nutrient	36	0.315252	1.57592	0.0548997	0.253886	0.211259	459	tags=42%, list=19%, signal=34%	TNFRSF11B/STC2/STC1/POSTN/VDR/CDKN2B/ARSB/NQO1/SFRP1/COL1A1/CYP1B1/CCND1/SPP1/GCLM/TFRC
GO:0048232	male gamete generation	58	-0.286197	-1.54211	0.0548046	0.253886	0.211259	931	tags=62%, list=38%, signal=39%	ZNF541/TESMIN/MERTK/MNS1/SPATA25/GLI1/CFAP44/BRME1/DPY19L2P2/SPEF2/PTCH1/TYRO3/SEPTIN4/TDRD6/RGN/KIT/SYCP2/DPY19L2/SPAG8/SERPINA5/CFAP43/TDRD1/SSTR3/MYCBPAP/CYP26B1/ADAMTS16/CFAP91/SOX17/FSIP2/ZBTB16/PNLDC1/WFDC2/INSL3/DDX4/ADCYAP1R1/NPAP1
GO:0033574	response to testosterone	10	0.4734	1.5769	0.0550847	0.254121	0.211454	591	tags=60%, list=24%, signal=46%	THBS1/NQO1/CA9/SPP1/GBA1/EDN1
GO:0071453	cellular response to oxygen levels	35	0.31069	1.53758	0.0553531	0.254121	0.211454	911	tags=69%, list=38%, signal=43%	STC2/STC1/KCNK3/AK4/DDAH1/HIF1A/SFRP1/PMAIP1/P4HB/IRAK1/KCND2/PGK1/EDN1/TIGAR/ENO1/PTGIS/ATP6V1A/VEGFA/EPAS1/PLK3/CPEB4/EGLN3/ERO1A/MGARP
GO:0060341	regulation of cellular localization	136	0.194604	1.37099	0.0552746	0.254121	0.211454	998	tags=57%, list=41%, signal=35%	ANKRD1/CEMIP/TNNT2/LIF/IL6/F2RL1/PCSK9/TNFAIP6/F2R/BDNF/SLC1A1/TRIM46/ITGA3/HIF1A/MTCL1/VEGFC/SFRP1/RAC2/EPHA2/PCSK1/ITGB1/BVES/ABCA7/GPC1/CDH2/ITGB3/EHD1/MYH10/TFRC/WWC1/ADAM9/MAP1A/MMP14/CELSR2/TGFB1/PCK2/ABCA2/FLNA/EHD2/CTSD/CDK5/DAB2/DMTN/VCL/ECT2/ACSL4/INSIG1/CRYAB/CYP51A1/RAB29/RAB23/REEP2/GAS6/PLK3/ABHD17C/ANXA2/CCNE1/BAX/DAG1/SLC16A1/MYO1C/CD200/LAMP1/NDFIP2/TP53INP2/KIF5B/TRPM4/AAK1/CACN…
GO:0031325	positive regulation of cellular metabolic process	386	0.146691	1.2334	0.0553145	0.254121	0.211454	472	tags=23%, list=19%, signal=22%	ANKRD1/CHI3L1/GREM1/WNT2/CEMIP/GDF15/HTR2B/LIF/IL6/PTPRN/GDF5/FOSL1/F2RL1/IL24/PCSK9/NNMT/DKK1/SH3RF2/IL20/FGF5/F2R/BMAL2/PTX3/EEF1A2/VDR/BDNF/INHBE/SLC1A1/CDH13/ANXA3/ETV4/CD24/THBS1/MUC1/FGF1/NIBAN1/CD244/ITGA5/HMGA1/ACTN1/DDAH1/MICAL2/CRLF1/FOXD1/ADORA2B/HTR2A/ITGA8/HIF1A/PRR16/CREB3L1/VEGFC/VTN/INHBA/LDLR/SFRP1/E2F7/PMAIP1/HSPA2/TNIK/COL1A1/RDH10/MET/CDKN1A/HSPB8/TNFSF15/EPHA2/IL10/ITLN1/CYP1…
GO:0032570	response to progesterone	10	0.490315	1.63324	0.0557427	0.255445	0.212556	358	tags=50%, list=15%, signal=43%	FOSL1/OXTR/GJB2/THBS1/CYP1B1
GO:0002698	negative regulation of immune effector process	16	-0.433438	-1.5804	0.0561404	0.256337	0.213298	138	tags=25%, list=6%, signal=24%	PTPRC/CD22/SUSD4/VSIG4
GO:0043524	negative regulation of neuron apoptotic process	41	0.287231	1.49203	0.0560674	0.256337	0.213298	509	tags=37%, list=21%, signal=29%	GDF5/CCL2/GABRA5/F2R/BDNF/SLC1A1/GRIK2/CRLF1/HIF1A/IL10/CCND1/GBE1/GCLM/GBA1/PTPRZ1
GO:0060986	endocrine hormone secretion	12	0.442157	1.56619	0.0567686	0.258271	0.214908	1178	tags=92%, list=49%, signal=47%	CYP19A1/FOXD1/INHBA/GJA1/SPP1/AGT/DAB2/NIBAN2/RAB11FIP1/TSPO/PTPN11
GO:0060425	lung morphogenesis	12	0.441569	1.56411	0.0567686	0.258271	0.214908	497	tags=50%, list=20%, signal=40%	WNT2/LIF/RDH10/LAMA1/FGF7/SOX9
GO:0061037	negative regulation of cartilage development	12	0.467112	1.65459	0.0574466	0.258672	0.215241	548	tags=50%, list=23%, signal=39%	GREM1/GDF5/ADAMTS7/SOX9/CTSK/ADAMTS12
GO:0002686	negative regulation of leukocyte migration	14	0.435366	1.62383	0.0574549	0.258672	0.215241	119	tags=36%, list=5%, signal=34%	GREM1/CCL2/TNFAIP6/PADI2/CYP19A1
GO:0055006	cardiac cell development	16	0.417951	1.61806	0.0574239	0.258672	0.215241	694	tags=56%, list=29%, signal=40%	RGS4/ALPK2/CXADR/INHBA/PDLIM5/BVES/AGT/EDN1/VEGFA
GO:1903008	organelle disassembly	22	0.37703	1.60546	0.0570776	0.258672	0.215241	1339	tags=91%, list=55%, signal=41%	HIF1A/PLIN2/GBA1/HK2/CTSK/TIGAR/WIPI1/SPATA18/PLK3/VDAC1/KIF5B/DYRK3/PRKAA2/SREBF2/SQSTM1/TSPO/RNF41/ASCC3/ATG9A/MAP1LC3B
GO:1900271	regulation of long-term synaptic potentiation	12	-0.488132	-1.60267	0.0569853	0.258672	0.215241	49	tags=33%, list=2%, signal=33%	CHRNA7/IGSF11/FAM107A/TYROBP
GO:0001892	embryonic placenta development	17	0.397542	1.5797	0.0574713	0.258672	0.215241	344	tags=35%, list=14%, signal=31%	WNT2/LIF/PHLDA2/HIF1A/E2F7/IL10
GO:1990823	response to leukemia inhibitory factor	19	0.38793	1.58497	0.0580046	0.259663	0.216065	477	tags=47%, list=20%, signal=38%	PADI2/SSTR1/ICAM1/VEGFC/MSC/PFKP/GCLM/TFRC/HK2
GO:0071897	DNA biosynthetic process	16	0.406465	1.5736	0.0578704	0.259663	0.216065	420	tags=38%, list=17%, signal=31%	ANKRD1/GREM1/LOX/CDKN1A/CYP1B1/SPHK1
GO:0042698	ovulation cycle	18	0.381151	1.54024	0.0584112	0.259663	0.216065	358	tags=39%, list=15%, signal=33%	PTPRN/TNFAIP6/PTX3/OXTR/HAS2/INHBA/CYP1B1
GO:0046578	regulation of Ras protein signal transduction	32	0.301649	1.47642	0.0584112	0.259663	0.216065	397	tags=28%, list=16%, signal=24%	F2RL1/F2RL2/SYNPO2L/F2R/HEG1/ITGA3/MET/ITGB1/COL3A1
GO:0022612	gland morphogenesis	32	0.300109	1.46888	0.0584112	0.259663	0.216065	556	tags=41%, list=23%, signal=32%	IL6/TNC/CCL11/VDR/FGF1/SFRP1/EPHA2/LAMA1/FGF7/SULF1/SOX9/TGFB1/PDGFA
GO:1901136	carbohydrate derivative catabolic process	32	0.299895	1.46784	0.0584112	0.259663	0.216065	619	tags=41%, list=26%, signal=31%	CHI3L1/CEMIP/HPSE/CEMIP2/CD44/GPC1/PNP/GBA1/NUDT18/ADAMTS12/TGFB1/PDE4A/ENPP4
GO:1901652	response to peptide	84	0.22245	1.39967	0.0582386	0.259663	0.216065	642	tags=39%, list=26%, signal=30%	MMP3/STC2/GDF15/PCSK9/IGFBP1/OXTR/GJB2/SORT1/ICAM1/INHBA/VGF/COL1A1/GJA1/IL10/PCSK1/CYP1B1/TRPV4/COL3A1/SLC2A1/ITGB3/TRIB3/AGT/GCNT1/CTSK/PKM/PCK2/TIMP1/PIP4K2A/ADM/EDN1/CCN2/RAB15/CDK5
GO:0036294	cellular response to decreased oxygen levels	33	0.315804	1.54443	0.0588005	0.260934	0.217123	911	tags=70%, list=38%, signal=44%	STC2/STC1/KCNK3/AK4/DDAH1/HIF1A/SFRP1/PMAIP1/P4HB/IRAK1/KCND2/PGK1/EDN1/TIGAR/ENO1/PTGIS/VEGFA/EPAS1/PLK3/CPEB4/EGLN3/ERO1A/MGARP
GO:0032637	interleukin-8 production	15	0.424516	1.62636	0.0596611	0.26199	0.218002	405	tags=47%, list=17%, signal=39%	CHI3L1/IL6/F2RL1/F2R/CD244/IL10/SERPINE1
GO:0032677	regulation of interleukin-8 production	15	0.424516	1.62636	0.0596611	0.26199	0.218002	405	tags=47%, list=17%, signal=39%	CHI3L1/IL6/F2RL1/F2R/CD244/IL10/SERPINE1
GO:0048144	fibroblast proliferation	22	0.3704	1.57723	0.0593607	0.26199	0.218002	824	tags=64%, list=34%, signal=42%	WNT2/LIF/FN1/SFRP1/CDKN1A/COL3A1/SPHK1/ITGB3/AGT/PDGFA/FTH1/GAS6/SOD2/BAX
GO:0002429	immune response-activating cell surface receptor signaling pathway	33	-0.335512	-1.55155	0.0593848	0.26199	0.218002	305	tags=33%, list=13%, signal=30%	NFATC2/TESPA1/BCL2/HLA-DRB1/HLA-DQB1/BTNL9/C3AR1/PTPRC/LAPTM5/CD22/TYROBP
GO:0002757	immune response-activating signal transduction	33	-0.335512	-1.55155	0.0593848	0.26199	0.218002	305	tags=33%, list=13%, signal=30%	NFATC2/TESPA1/BCL2/HLA-DRB1/HLA-DQB1/BTNL9/C3AR1/PTPRC/LAPTM5/CD22/TYROBP
GO:0001936	regulation of endothelial cell proliferation	39	0.286134	1.47294	0.0595238	0.26199	0.218002	466	tags=41%, list=19%, signal=34%	WNT2/HTR2B/CCL2/CCL11/CDH13/THBS1/HIF1A/VEGFC/SCG2/PLXNB3/IL10/FGF7/SPARC/ITGB3/ECM1/SULF1
GO:0046425	regulation of receptor signaling pathway via JAK-STAT	16	0.415394	1.60816	0.060208	0.262779	0.218658	472	tags=44%, list=19%, signal=35%	LIF/IL6/IL24/F2R/IL10/CYP1B1/AGT
GO:0090150	establishment of protein localization to membrane	24	0.355355	1.56944	0.0604651	0.262779	0.218658	864	tags=62%, list=36%, signal=41%	CEMIP/KRT18/SLC1A1/CD24/MTCL1/ADORA1/ZDHHC12/TRAM2/CDK5/MICALL1/DMTN/ICMT/REEP2/BAX/MYO1C
GO:0046887	positive regulation of hormone secretion	20	-0.401237	-1.56566	0.0602837	0.262779	0.218658	375	tags=40%, list=15%, signal=34%	MYRIP/RPH3AL/P2RY1/HLA-DRB1/NR1H4/EDN3/CASR/FFAR1
GO:0048754	branching morphogenesis of an epithelial tube	41	0.284056	1.47554	0.0603527	0.262779	0.218658	521	tags=39%, list=21%, signal=31%	GREM1/WNT2/CCL11/TMEM59L/VDR/FGF1/FOXD1/COL4A1/RDH10/MET/EPHA2/LAMA1/AGT/CLIC4/SOX9/MMP14
GO:0021700	developmental maturation	60	-0.26244	-1.42375	0.0604027	0.262779	0.218658	114	tags=27%, list=5%, signal=26%	SOX18/TDRD1/CDH5/KCNIP2/NR4A2/PTH1R/BCL2/CNTNAP2/ZBTB16/INSL3/TDRD10/UNC13C/ARHGEF15/C1QA/CCL21/TUBB8
GO:0046903	secretion	183	0.184818	1.37371	0.0604197	0.262779	0.218658	392	tags=24%, list=16%, signal=22%	ANKRD1/NPPB/STC1/SYTL5/LIF/IL6/SUCNR1/PTPRN/F2RL1/AP1M2/COMP/SYT12/F2R/OXTR/VDR/CYP19A1/PRSS12/ANXA3/GNPTAB/SDC1/FOXD1/ADORA2B/HTR2A/CBARP/HIF1A/CREB3L1/VEGFC/INHBA/VGF/SFRP1/HTR1B/RAC2/SCG2/GJA1/UNC13A/CA9/RAB3B/PCSK1/CCND1/ADORA1/FGF7/SPP1/PTGDS/TRPV4
GO:2000116	regulation of cysteine-type endopeptidase activity	33	0.298078	1.45774	0.0608899	0.26417	0.219816	871	tags=61%, list=36%, signal=39%	F2R/SLC1A1/DHCR24/THBS1/PMAIP1/TNFSF15/CD44/F3/PRR7/PLAUR/CCN2/CTSD/SFRP2/VEGFA/PERP/CRYAB/ATP2A3/GAS6/BAX/EGLN3
GO:0043279	response to alkaloid	23	0.35044	1.52961	0.0619266	0.268207	0.223175	511	tags=43%, list=21%, signal=35%	RGS4/SLC1A2/OXTR/SLC1A1/HTR2A/NQO1/HTR1B/PCSK1/SMPD1/HOMER1
GO:0009165	nucleotide biosynthetic process	32	0.321018	1.57122	0.0621758	0.268825	0.223689	712	tags=56%, list=29%, signal=40%	NPPB/NNMT/AK5/AK4/ADORA2B/HACD1/PNP/CTPS1/ELOVL5/TGFB1/NCS1/ACLY/ENO1/PTGIS/PAPSS2/ATP6V1A/ACSL4/GARS1
GO:0042551	neuron maturation	12	-0.476994	-1.5661	0.0625	0.269305	0.224088	709	tags=67%, list=29%, signal=47%	SCARF1/LGI4/EDNRA/KCNIP2/NR4A2/BCL2/CNTNAP2/C1QA
GO:0022407	regulation of cell-cell adhesion	86	-0.232611	-1.37573	0.0625	0.269305	0.224088	252	tags=19%, list=10%, signal=17%	HLA-DRB1/ZBTB16/HLA-DRB5/HLA-DOA/LAG3/HLA-DQB1/HLA-DPA1/HLA-DRA/HLA-DMB/PTPRC/LAPTM5/HLA-DQA1/VSIG4/MMRN1/ZP4/CCL21
GO:0048146	positive regulation of fibroblast proliferation	14	0.433826	1.61808	0.0629595	0.270362	0.224968	556	tags=57%, list=23%, signal=44%	WNT2/LIF/FN1/CDKN1A/SPHK1/ITGB3/AGT/PDGFA
GO:0030032	lamellipodium assembly	14	0.433529	1.61697	0.0629595	0.270362	0.224968	756	tags=64%, list=31%, signal=45%	CDH13/PTPRO/RAC2/PLXNB3/EPHA2/ITGB1/DMTN/VCL/ACTR3
GO:0032965	regulation of collagen biosynthetic process	10	0.483923	1.61194	0.0633873	0.271737	0.226112	613	tags=60%, list=25%, signal=45%	IL6/F2R/CREB3L1/INHBA/TGFB1/CCN2
GO:0009057	macromolecule catabolic process	141	0.197129	1.40293	0.0635575	0.272005	0.226335	1408	tags=77%, list=58%, signal=34%	CHI3L1/CEMIP/IL6/PCSK9/FAP/ASB5/SH3RF2/CACNG7/EEF1A2/CTSV/HPSE/CEMIP2/NQO1/LDLR/PMAIP1/IL10/PAPPA/ADAMTS7/CD44/GPC1/GBA1/NOCT/TRIB3/ADAM9/SOX9/UCHL1/MAP1A/CTSK/ADAMTS12/TGFB1/TIMP1/ABCA2/FLNA/CTSA/CTSD/MYEF2/TRIB1/CDK5/DAB2/SPATA18/CDC20/SAMD4A/CYP51A1/PLK3/ABHD17C/FBXL18/ANXA2/BAX/IL33/RBM24/NDFIP2/TPP1/TP53INP2/RNF128/MARCHF2/CTSB/SH3RF3/GDNF/EZR/BAG3/PBK/MME/TNFAIP1/EXT1/HEXB/IKBKE/PYGL/GLB1/C…
GO:0090100	positive regulation of transmembrane receptor protein serine/threonine kinase signaling pathway	22	0.36614	1.55909	0.0639269	0.273123	0.227265	272	tags=36%, list=11%, signal=33%	GDF15/GDF5/INHBE/THBS1/CDKN2B/FOXD1/ITGA8/INHBA
GO:0034599	cellular response to oxidative stress	46	0.263714	1.41173	0.064133	0.27354	0.227613	474	tags=35%, list=20%, signal=29%	MMP3/IL6/MGST1/GJB2/SLC1A1/HIF1A/NQO1/MELK/MET/IL10/CYP1B1/PYCR1/SPHK1/ETV5/SIRPA/P4HB
GO:0032330	regulation of chondrocyte differentiation	15	0.420149	1.60963	0.064434	0.274361	0.228295	613	tags=53%, list=25%, signal=40%	GREM1/GDF5/LOXL2/ADAMTS7/GDF6/SOX9/ADAMTS12/CCN2
GO:1902531	regulation of intracellular signal transduction	280	0.159755	1.29021	0.0650014	0.276311	0.229918	598	tags=32%, list=25%, signal=27%	ANKRD1/CHI3L1/GREM1/GDF15/HTR2B/LIF/IL6/F2RL1/F2RL2/SYNPO2L/CCL2/CCL11/DKK1/SH3RF2/F2R/CDH13/HEG1/SPRED3/CD24/THBS1/MUC1/FGF1/IQCJ-SCHIP1/SCHIP1/ICAM1/ITGA3/ACTA2/HPSE/ADORA2B/HTR2A/HIF1A/CREB3L1/INHBA/FN1/SFRP1/DUSP8/PMAIP1/TNIK/CXXC5/MET/GJA1/SLC20A1/EPHA2/CEP55/CARD11/ADORA1/ITGB1/TRPV4/GDF6/COL3A1/CD44/ABCA7/DUSP4/CDH2/SPHK1/SMPD1/ITGB3/BST1/SEMA7A/GBA1/SIRPA/TFRC/ECM1/RCAN1/NUAK1/AGT/P4HB/RR…
GO:0072659	protein localization to plasma membrane	46	0.28521	1.5268	0.0653523	0.277335	0.230771	1174	tags=76%, list=48%, signal=40%	KRT18/ITGA3/TNIK/EPHA2/RAB3B/EHD3/ITGB1/CDH2/EHD1/MMP14/TGFB1/FLNA/EHD2/ATP1B3/RAB15/CDK5/DAB2/RAMP1/TPBG/NFASC/GAS6/ANK1/HYCC1/MYL12A/KIF5B/EZR/ACTB/LAMA5/SLC9A3R1/NSF/SQSTM1/BCL2L1/TSPAN17/SEC23A/MYO5A
GO:0048659	smooth muscle cell proliferation	31	0.312225	1.51803	0.0656885	0.277828	0.231181	628	tags=48%, list=26%, signal=36%	IL6/CDH13/THBS1/CNN1/HTR1B/CDKN1A/GJA1/IL10/PTGIR/ITGB3/AGT/IRAK1/TGFB1/EDN1/TRIB1
GO:0048660	regulation of smooth muscle cell proliferation	31	0.312225	1.51803	0.0656885	0.277828	0.231181	628	tags=48%, list=26%, signal=36%	IL6/CDH13/THBS1/CNN1/HTR1B/CDKN1A/GJA1/IL10/PTGIR/ITGB3/AGT/IRAK1/TGFB1/EDN1/TRIB1
GO:0008585	female gonad development	25	0.358163	1.58636	0.0659969	0.278666	0.231878	279	tags=32%, list=11%, signal=29%	PTPRN/FST/TNFAIP6/PTX3/CYP19A1/INHBA/VGF/SFRP1
GO:0045807	positive regulation of endocytosis	18	0.387425	1.56559	0.0663911	0.279396	0.232485	818	tags=72%, list=34%, signal=48%	GREM1/F2RL1/PCSK9/VTN/SERPINE1/ABCA7/SMPD1/SFRP4/DAB2/CD63/VEGFA/CD151/ANXA2
GO:0085029	extracellular matrix assembly	18	0.387388	1.56544	0.0663911	0.279396	0.232485	899	tags=78%, list=37%, signal=49%	LOX/HAS2/COL3A1/COL1A2/AGT/SOX9/THSD4/TGFB1/PXDN/PLOD3/GAS6/DAG1/NTNG2/LAMB1
GO:0002768	immune response-regulating cell surface receptor signaling pathway	35	-0.308876	-1.46012	0.0671256	0.282017	0.234666	305	tags=31%, list=13%, signal=28%	NFATC2/TESPA1/BCL2/HLA-DRB1/HLA-DQB1/BTNL9/C3AR1/PTPRC/LAPTM5/CD22/TYROBP
GO:0045860	positive regulation of protein kinase activity	68	0.237585	1.41205	0.0675325	0.282317	0.234916	694	tags=43%, list=29%, signal=31%	CHI3L1/GREM1/CEMIP/HTR2B/DKK1/SLC1A1/CD24/THBS1/FGF1/HTR2A/VEGFC/CDKN1A/TNFSF15/CCND1/ADORA1/ITGB3/FAM20A/AGT/ADAM9/IRAK1/TGFB1/PDGFA/EDN1/TPX2/CDK5/CCNYL1/LRP8/ECT2/VEGFA
GO:0071396	cellular response to lipid	85	0.223845	1.4107	0.0675108	0.282317	0.234916	555	tags=34%, list=23%, signal=27%	ANKRD1/WNT2/STC1/IL6/MGST1/IL24/CCL2/PADI2/SSTR1/GJB2/VDR/BRINP1/INHBA/LDLR/SFRP1/COL1A1/IL10/CYP1B1/PDCD1LG2/SPP1/SERPINE1/SIRPA/SPON2/ADAM9/SOX9/IRAK1/LBH/TGFB1/PCK2
GO:0050790	regulation of catalytic activity	328	0.153678	1.272	0.0673428	0.282317	0.234916	695	tags=36%, list=29%, signal=30%	CHI3L1/GREM1/CEMIP/RGS4/HTR2B/SPOCK1/F2RL1/CCL2/CCL11/DKK1/CAMK2N2/SH3RF2/PCSK1N/F2R/PTX3/EEF1A2/VDR/SLC1A1/UBASH3B/DHCR24/HEG1/ANXA3/SORT1/CDKN2A/ELFN2/CD24/THBS1/CDKN2B/FGF1/THY1/DDAH1/ADORA2B/HTR2A/HIF1A/INKA2/VEGFC/VTN/NQO1/FN1/SFRP1/PTPRO/RAC2/DOCK11/PMAIP1/MMP24/PLXNB3/MET/CDKN1A/TNFSF15/ANXA8/EPHA2/ANOS1/PTGIR/CCND1/ADORA1/AGRN/ITGB1/BVES/CD44/SERPINE1/RGS5/SMPD1/ITGB3/CRIM1/RGS3/GCLM/GBA1…
GO:0043393	regulation of protein binding	31	0.304268	1.47935	0.067757	0.282788	0.235308	344	tags=32%, list=14%, signal=28%	PCSK9/DKK1/XIRP1/LOX/BDNF/UBASH3B/PHLDA2/VTN/CDKN1A/IL10
GO:0034644	cellular response to UV	13	0.43082	1.56637	0.0678733	0.282805	0.235322	1387	tags=100%, list=57%, signal=43%	MMP3/MMP1/CDKN1A/SMPD1/TIMP1/BAX/PBK/MME/OPN3/AURKB/HYAL3/MMP2/BAK1
GO:0016126	sterol biosynthetic process	15	0.417164	1.5982	0.0692068	0.284605	0.236819	1304	tags=93%, list=54%, signal=43%	DHCR24/FGF1/ACLY/SQLE/INSIG1/CYP51A1/MSMO1/CYB5R3/DHCR7/PRKAA2/HMGCS1/HMGCR/G6PD/SEC14L2
GO:0006140	regulation of nucleotide metabolic process	15	0.416367	1.59514	0.0692068	0.284605	0.236819	626	tags=60%, list=26%, signal=45%	LACC1/AK4/SLC2A6/ADORA2B/HTR2A/HIF1A/NCS1/TIGAR/ENO1
GO:1900542	regulation of purine nucleotide metabolic process	15	0.416367	1.59514	0.0692068	0.284605	0.236819	626	tags=60%, list=26%, signal=45%	LACC1/AK4/SLC2A6/ADORA2B/HTR2A/HIF1A/NCS1/TIGAR/ENO1
GO:0019827	stem cell population maintenance	14	0.419146	1.56333	0.0686499	0.284605	0.236819	560	tags=57%, list=23%, signal=44%	LIF/LOXL2/SFRP1/MMP24/CDH2/SOX9/LBH/TEAD4
GO:0098727	maintenance of cell number	14	0.419146	1.56333	0.0686499	0.284605	0.236819	560	tags=57%, list=23%, signal=44%	LIF/LOXL2/SFRP1/MMP24/CDH2/SOX9/LBH/TEAD4
GO:0071674	mononuclear cell migration	40	0.283468	1.46818	0.0685579	0.284605	0.236819	463	tags=38%, list=19%, signal=31%	GREM1/IL6/CCL2/CCL11/PADI2/THBS1/ICAM1/PTPRO/TMEM102/TRPV4/SERPINE1/ITGB3/GBA1/SIRPA/ECM1
GO:0052547	regulation of peptidase activity	70	0.233922	1.38777	0.0689655	0.284605	0.236819	824	tags=51%, list=34%, signal=35%	SPOCK1/PCSK1N/F2R/SLC1A1/DHCR24/THBS1/VTN/FN1/PMAIP1/TNFSF15/ANXA8/ANOS1/CD44/SERPINE1/CRIM1/ECM1/AGT/F3/PRR7/TIMP1/PLAUR/GAPDH/ABCA2/GRN/CCN2/CTSD/SFRP2/SERPINH1/VEGFA/PERP/CRYAB/CD109/ATP2A3/GAS6/ANXA2/BAX
GO:0036211	protein modification process	459	0.140871	1.2242	0.0688841	0.284605	0.236819	670	tags=32%, list=28%, signal=28%	CPA4/CHI3L1/GREM1/CEMIP/GDF15/HTR2B/LIF/IL6/MARCHF4/GDF5/IL24/ALPK2/ADM2/NNMT/CCL2/CCL11/DKK1/CAMK2N2/ASB5/SH3RF2/IL20/FGF5/CSF2RB/LOX/P4HA3/BDNF/INHBE/SLC1A1/GALNT5/UBASH3B/PNCK/P4HA2/HEG1/CDKN2A/CD24/THBS1/MUC1/CDKN2B/FGF1/THY1/LOXL2/NIBAN1/ITGA5/CRLF1/HTR2A/GALNT14/HIF1A/VEGFC/VTN/INHBA/FN1/SFRP1/ASPHD1/DUSP8/STK17B/PTPRO/HSPA2/GCNT4/TNIK/MELK/MET/CDKN1A/TNFSF15/EPHA2/ST6GALNAC5/ITLN1/LMO7/CCN…
GO:0071241	cellular response to inorganic substance	32	0.315979	1.54656	0.0699038	0.284689	0.23689	689	tags=50%, list=28%, signal=36%	MMP3/KCNK3/SYT12/SLC1A1/CPNE7/NQO1/MT1F/KCNH1/SMPD1/MT2A/CLIC4/NPTX1/EDN1/TIGAR/DMTN/ECT2
GO:2000027	regulation of animal organ morphogenesis	32	0.31584	1.54588	0.0699038	0.284689	0.23689	694	tags=53%, list=29%, signal=38%	GREM1/WNT2/TNFRSF11B/DKK1/FGF1/SFRP1/FGF7/SULF1/AGT/SOX9/CTHRC1/CELSR2/PDGFA/EDN1/DAB2/SFRP2/VEGFA
GO:0001910	regulation of leukocyte mediated cytotoxicity	12	-0.466762	-1.53251	0.0698529	0.284689	0.23689	252	tags=42%, list=10%, signal=38%	HLA-DRB1/LAG3/HLA-DRA/PTPRC/TYROBP
GO:0045913	positive regulation of carbohydrate metabolic process	12	0.429672	1.52197	0.069869	0.284689	0.23689	293	tags=50%, list=12%, signal=44%	NNMT/HAS2/CD244/HTR2A/HIF1A/PMAIP1
GO:0032388	positive regulation of intracellular transport	27	0.33126	1.49633	0.0695444	0.284689	0.23689	967	tags=67%, list=40%, signal=41%	CEMIP/TRIM46/MTCL1/RAC2/EHD1/TGFB1/FLNA/EHD2/CDK5/DAB2/ECT2/RAB29/GAS6/PLK3/ANXA2/MYO1C/EZR/BAG3
GO:0009617	response to bacterium	89	0.218114	1.39382	0.0697439	0.284689	0.23689	628	tags=43%, list=26%, signal=33%	ANKRD1/IL6/F2RL1/IL24/CCL2/CSF2RB/F2R/GJB2/ANXA3/CCDC80/JCHAIN/CD24/VGF/EPHA2/IL10/PCSK1/PTGIR/PDCD1LG2/CFB/HMCN1/SERPINE1/LOXL1/SLC17A5/SIRPA/NOCT/FAM20A/DIO2/SPON2/ADAM9/C2/IRAK1/TGFB1/PCK2/ADM/EDN1/SLC7A5/GRN/TRIB1
GO:0043281	regulation of cysteine-type endopeptidase activity involved in apoptotic process	31	0.301123	1.46405	0.0700935	0.285002	0.23715	871	tags=61%, list=36%, signal=40%	F2R/SLC1A1/DHCR24/THBS1/PMAIP1/TNFSF15/CD44/F3/PRR7/PLAUR/CCN2/CTSD/SFRP2/VEGFA/CRYAB/ATP2A3/GAS6/BAX/EGLN3
GO:0051057	positive regulation of small GTPase mediated signal transduction	15	0.399356	1.52997	0.0702948	0.285361	0.237449	96	tags=27%, list=4%, signal=26%	F2RL1/F2RL2/SYNPO2L/F2R
GO:0032331	negative regulation of chondrocyte differentiation	10	0.477357	1.59007	0.0710634	0.287107	0.238902	548	tags=50%, list=23%, signal=39%	GREM1/GDF5/ADAMTS7/SOX9/ADAMTS12
GO:0006865	amino acid transport	35	0.299633	1.48286	0.0710661	0.287107	0.238902	766	tags=54%, list=32%, signal=38%	RGS4/SLC1A2/SLC1A1/SLC38A4/SLC38A1/HTR1B/GJA1/ADORA1/SLC7A1/ITGB1/SLC17A5/AGT/SLC7A5/SLC7A7/SLC6A17/SLC38A7/NTRK2/SLC7A6/SLC6A9
GO:0043409	negative regulation of MAPK cascade	35	0.299077	1.48011	0.0710661	0.287107	0.238902	693	tags=49%, list=29%, signal=35%	LIF/F2RL1/SH3RF2/SPRED3/SFRP1/DUSP8/ABCA7/DUSP4/SMPD1/GBA1/SIRPA/AGT/UCHL1/DUSP5/DAB2/SFRP2/DUSP3
GO:1905953	negative regulation of lipid localization	11	0.452857	1.56595	0.0714286	0.28811	0.239737	650	tags=55%, list=27%, signal=40%	IL6/PCSK9/THBS1/ITGB3/ABCA2/ABHD5
GO:0043434	response to peptide hormone	71	0.232687	1.38954	0.0717284	0.288859	0.240359	633	tags=41%, list=26%, signal=31%	STC2/GDF15/PCSK9/IGFBP1/OXTR/GJB2/SORT1/INHBA/VGF/COL1A1/IL10/PCSK1/CYP1B1/TRPV4/COL3A1/SLC2A1/ITGB3/TRIB3/AGT/GCNT1/CTSK/PKM/PCK2/TIMP1/PIP4K2A/ADM/EDN1/CCN2/RAB15
GO:0035556	intracellular signal transduction	408	0.146126	1.23084	0.0720926	0.289863	0.241195	705	tags=35%, list=29%, signal=30%	ANKRD1/CHI3L1/GREM1/NPPB/GDF15/HTR2B/LIF/IL6/F2RL1/F2RL2/SYNPO2L/CHAC1/CCL2/CCL11/DKK1/ASB5/SH3RF2/LACC1/F2R/OXTR/DGKI/LOX/CDH13/DHCR24/HEG1/SPRED3/CDKN2A/CD24/THBS1/MUC1/FGF1/IQCJ-SCHIP1/SCHIP1/DDAH1/ICAM1/ITGA3/ACTA2/HPSE/ADORA2B/HTR2A/HIF1A/CREB3L1/INHBA/FN1/SFRP1/DUSP8/STK17B/RAC2/DOCK11/E2F7/PMAIP1/TNIK/MELK/KCNH1/CXXC5/SCG2/MET/CDKN1A/TNFSF15/GJA1/SLC20A1/EPHA2/CEP55/CARD11/RAB33A/CYP1B1/CC…
GO:0030301	cholesterol transport	20	0.367242	1.53618	0.0730594	0.292799	0.243638	1163	tags=80%, list=48%, signal=42%	PCSK9/LDLR/STARD5/ABCA7/PIP4K2A/LIMA1/ABCA2/ABCA3/SERAC1/LIPG/NPC2/ANXA2/STARD4/NPC1/SREBF2/TSPO
GO:0050727	regulation of inflammatory response	65	0.240697	1.41249	0.073107	0.292799	0.243638	485	tags=37%, list=20%, signal=30%	MMP3/IL6/SUCNR1/TNC/IL20/TNFAIP6/LACC1/CYP19A1/IL1RL1/OSMR/ADORA2B/LDLR/IL10/ADORA1/TRPV4/SERPINE1/SPHK1/BST1/SEMA7A/GBA1/SIRPA/TSLP/AGT/MGLL
GO:0031099	regeneration	47	0.263052	1.41014	0.0731707	0.292799	0.243638	390	tags=30%, list=16%, signal=25%	IL6/TNC/NNMT/IGFBP1/ANXA3/EPPK1/THY1/GAP43/VTN/CDKN1A/IL10/CD9/CCND1/SPP1
GO:1903533	regulation of protein targeting	11	0.450401	1.55746	0.0735931	0.293652	0.244348	288	tags=36%, list=12%, signal=32%	CEMIP/SLC1A1/MTCL1/RAC2
GO:0072028	nephron morphogenesis	21	0.361174	1.53053	0.0737327	0.293652	0.244348	497	tags=38%, list=20%, signal=31%	GREM1/LIF/TMEM59L/FGF1/FOXD1/KIF26B/AGT/SOX9
GO:0072088	nephron epithelium morphogenesis	21	0.361174	1.53053	0.0737327	0.293652	0.244348	497	tags=38%, list=20%, signal=31%	GREM1/LIF/TMEM59L/FGF1/FOXD1/KIF26B/AGT/SOX9
GO:0061035	regulation of cartilage development	19	0.370606	1.51418	0.0742459	0.294543	0.245089	613	tags=47%, list=25%, signal=36%	GREM1/GDF5/LOXL2/ADAMTS7/GDF6/SOX9/CTSK/ADAMTS12/CCN2
GO:1901293	nucleoside phosphate biosynthetic process	33	0.308648	1.50943	0.0743065	0.294543	0.245089	712	tags=55%, list=29%, signal=39%	NPPB/NNMT/AK5/AK4/ADORA2B/HACD1/PNP/CTPS1/ELOVL5/TGFB1/NCS1/ACLY/ENO1/PTGIS/PAPSS2/ATP6V1A/ACSL4/GARS1
GO:0019932	second-messenger-mediated signaling	55	-0.264468	-1.41083	0.0741351	0.294543	0.245089	499	tags=36%, list=21%, signal=30%	NR5A2/CXCR4/NFATC2/CD4/PDE2A/GUCY1A1/NDNF/RYR2/ADCY2/RAPGEF3/HRC/RASD1/PTPRC/TMEM100/EDN3/INSL3/CD22/ATP1A2/APLNR/ADCYAP1R1
GO:0044419	biological process involved in interspecies interaction between organisms	212	-0.186153	-1.30248	0.0748899	0.29639	0.246626	217	tags=14%, list=9%, signal=14%	PLA2G5/NR1H4/CSF1R/PENK/TLR5/WFDC2/C7/B3GALT5/LAG3/HLA-DPA1/FGF10/PTPRC/SIGLEC1/TMEM255A/CYBB/MARCO/MPEG1/SUSD4/SCN7A/VSIG4/STAB1/NLRP9/MRC1/C1QB/TYROBP/C1QA/RGS1/C1QC/CCL21
GO:0050890	cognition	64	0.236315	1.38905	0.0755668	0.297669	0.247691	509	tags=38%, list=21%, signal=30%	FOSL1/GABRA5/CCL11/DKK1/OXTR/BDNF/SLC1A1/BRINP1/GRIA1/ITGA5/ITGA3/NRXN3/HTR2A/ITGA8/HIF1A/LDLR/ADORA1/ITGB1/ABCA7/ASIC1/RCAN1/AGT/MAP1A/PTPRZ1
GO:0052548	regulation of endopeptidase activity	64	0.234413	1.37787	0.0755668	0.297669	0.247691	824	tags=52%, list=34%, signal=35%	SPOCK1/PCSK1N/F2R/SLC1A1/DHCR24/THBS1/VTN/PMAIP1/TNFSF15/ANXA8/ANOS1/CD44/SERPINE1/CRIM1/AGT/F3/PRR7/TIMP1/PLAUR/GAPDH/ABCA2/CCN2/CTSD/SFRP2/SERPINH1/VEGFA/PERP/CRYAB/CD109/ATP2A3/GAS6/ANXA2/BAX
GO:0009150	purine ribonucleotide metabolic process	64	0.234095	1.376	0.0755668	0.297669	0.247691	785	tags=52%, list=32%, signal=36%	NPPB/AK5/AK4/LDHA/SLC2A6/HTR2A/HACD1/HIF1A/MYH3/EPHA2/CARD11/PFKP/ENO2/PNP/NUDT18/HK2/PKM/ELOVL5/TGFB1/PGK1/PDE4A/GAPDH/TIGAR/ACLY/ENO1/PAPSS2/ATP6V1A/ACSL4/HK1/TPST2/RAB23/PGAM1/TPI1
GO:0019229	regulation of vasoconstriction	19	-0.392265	-1.52177	0.0770578	0.302902	0.252045	135	tags=26%, list=6%, signal=25%	EDN3/KCNMB2/ATP1A2/CASR/HTR1A
GO:0031329	regulation of cellular catabolic process	93	0.209419	1.34929	0.077135	0.302902	0.252045	835	tags=47%, list=34%, signal=32%	HTR2B/IL6/PCSK9/SH3RF2/CACNG7/EEF1A2/HTR2A/HIF1A/MTCL1/LDLR/MET/HSPB8/IL10/GBA1/NOCT/TRIB3/RRAGD/ADAM9/DRAM1/UCHL1/MAP1A/TIMP1/PIP4K2A/GAPDH/ABCA2/SLC7A5/TIGAR/WIPI1/CTSA/MYEF2/TRIB1/CDK5/DAB2/ABHD5/ATP6V1A/CDC20/SAMD4A/PGAM1/MFSD2A/PLK3/ANXA2/BAX/IL33/VDAC1
GO:0018205	peptidyl-lysine modification	27	0.342755	1.54826	0.0775377	0.303714	0.252721	187	tags=22%, list=8%, signal=21%	CPA4/LIF/NNMT/LOX/MUC1/LOXL2
GO:1902475	L-alpha-amino acid transmembrane transport	20	0.359487	1.50374	0.0776256	0.303714	0.252721	766	tags=65%, list=32%, signal=45%	RGS4/SLC1A2/SLC1A1/SLC38A4/SLC38A1/SLC7A1/ITGB1/AGT/SLC7A5/SLC7A7/SLC38A7/SLC7A6/SLC6A9
GO:0032943	mononuclear cell proliferation	47	-0.276192	-1.41932	0.0777027	0.303714	0.252721	305	tags=30%, list=13%, signal=27%	NFATC2/MPL/CD74/BCL2/GPR183/HLA-DRB1/HLA-DPA1/FGF10/HLA-DMB/PTPRC/CD22/VSIG4/TYROBP/ZP4
GO:2000278	regulation of DNA biosynthetic process	11	0.445979	1.54217	0.0779221	0.304101	0.253042	358	tags=36%, list=15%, signal=31%	ANKRD1/GREM1/CDKN1A/CYP1B1
GO:0048145	regulation of fibroblast proliferation	21	0.356879	1.51233	0.078341	0.305264	0.25401	824	tags=62%, list=34%, signal=41%	WNT2/LIF/FN1/SFRP1/CDKN1A/SPHK1/ITGB3/AGT/PDGFA/FTH1/GAS6/SOD2/BAX
GO:0032387	negative regulation of intracellular transport	12	0.426047	1.50913	0.0786026	0.305811	0.254466	997	tags=83%, list=41%, signal=49%	PCSK9/ABCA2/CDK5/DMTN/INSIG1/CRYAB/RAB23/ARHGAP1/BAG3/TXN
GO:0008277	regulation of G protein-coupled receptor signaling pathway	24	0.341459	1.50806	0.0790698	0.307156	0.255584	591	tags=58%, list=24%, signal=45%	RGS4/HTR2B/KCTD16/HTR1B/MET/APLP1/RGS5/ITGB3/RGS3/MGLL/RGS11/PDE4A/ADM/EDN1
GO:0051338	regulation of transferase activity	135	0.19075	1.33811	0.0794118	0.30801	0.256295	705	tags=39%, list=29%, signal=29%	CHI3L1/GREM1/CEMIP/HTR2B/DKK1/CAMK2N2/EEF1A2/SLC1A1/UBASH3B/HEG1/CDKN2A/CD24/THBS1/CDKN2B/FGF1/THY1/HTR2A/VEGFC/SFRP1/PTPRO/MET/CDKN1A/TNFSF15/EPHA2/CCND1/ADORA1/SMPD1/ITGB3/GBA1/TRIB3/FAM20A/AGT/ADAM9/UCHL1/IRAK1/DBNDD1/TGFB1/PDGFA/PIP4K2A/EDN1/TIGAR/TRIB1/TPX2/CDK5/DAB2/CCNYL1/SFRP2/LRP8/CORO1C/ECT2/DUSP3/VEGFA/CDC20
GO:0090398	cellular senescence	11	0.445803	1.54156	0.0800866	0.30875	0.256911	498	tags=55%, list=21%, signal=44%	CDKN2A/CDKN2B/HMGA1/CDKN1A/NUAK1/NEK6
GO:0072210	metanephric nephron development	11	0.443496	1.53358	0.0800866	0.30875	0.256911	301	tags=36%, list=12%, signal=32%	GREM1/LIF/FOXD1/KIF26B
GO:0006473	protein acetylation	14	0.408473	1.52352	0.0800915	0.30875	0.256911	169	tags=21%, list=7%, signal=20%	CPA4/LIF/MUC1
GO:0048259	regulation of receptor-mediated endocytosis	20	0.3582	1.49836	0.0799087	0.30875	0.256911	694	tags=60%, list=29%, signal=43%	GREM1/PCSK9/DKK1/VTN/SERPINE1/ITGB3/SFRP4/DNAJC6/ABCA2/DAB2/CD63/VEGFA
GO:0006805	xenobiotic metabolic process	19	-0.384687	-1.49237	0.0805604	0.309311	0.257377	419	tags=42%, list=17%, signal=35%	CYP2D6/ABCB1/CYP26B1/ACSM1/SULT1C4/PON3/SLCO2B1/CYP4F12
GO:0042180	cellular ketone metabolic process	37	-0.297581	-1.42657	0.0804795	0.309311	0.257377	229	tags=22%, list=9%, signal=20%	HSD11B2/NR1H4/SULT1C4/ACADL/FGFR4/PDK4/PLIN5/CYP4F12
GO:0060485	mesenchyme development	64	0.232225	1.36501	0.0806045	0.309311	0.257377	313	tags=23%, list=13%, signal=21%	GREM1/WNT2/HTR2B/IL6/ACTG2/SPRED3/HAS2/LOXL2/ACTA2/FOXD1/HIF1A/FN1/SFRP1/COL1A1/RDH10
GO:1905332	positive regulation of morphogenesis of an epithelium	11	0.442831	1.53128	0.0822511	0.309635	0.257647	497	tags=45%, list=20%, signal=36%	GREM1/LIF/GJA1/AGT/SOX9
GO:2000134	negative regulation of G1/S transition of mitotic cell cycle	14	0.407177	1.51869	0.0823799	0.309635	0.257647	368	tags=50%, list=15%, signal=43%	CCL2/MUC1/CDKN2B/INHBA/E2F7/CDKN1A/CCND1
GO:0032873	negative regulation of stress-activated MAPK cascade	10	0.455214	1.51632	0.0826271	0.309635	0.257647	989	tags=80%, list=41%, signal=48%	F2RL1/SH3RF2/SFRP1/SIRPA/SFRP2/DUSP3/EZR/PBK
GO:0070303	negative regulation of stress-activated protein kinase signaling cascade	10	0.455214	1.51632	0.0826271	0.309635	0.257647	989	tags=80%, list=41%, signal=48%	F2RL1/SH3RF2/SFRP1/SIRPA/SFRP2/DUSP3/EZR/PBK
GO:0048593	camera-type eye morphogenesis	24	0.340673	1.50459	0.0813953	0.309635	0.257647	824	tags=62%, list=34%, signal=42%	WNT2/SLC1A1/COL8A1/THY1/PROM1/HIF1A/EPHA2/FJX1/SOX9/COL8A2/VEGFA/NTRK2/MFSD2A/ALDH1A3/BAX
GO:0006643	membrane lipid metabolic process	34	0.30532	1.49852	0.0823474	0.309635	0.257647	1085	tags=71%, list=45%, signal=40%	GAL3ST3/SERINC2/SGMS2/HACD1/ST6GALNAC5/CYP1B1/SPHK1/SMPD1/PIGZ/GBA1/ELOVL5/ABCA2/ALDH3B1/B4GALT5/PLA2G15/BAX/NEU1/DEGS1/ORMDL2/A4GALT/HEXB/CCN1/GLB1/ASAH1
GO:0060402	calcium ion transport into cytosol	10	-0.483208	-1.49468	0.0830189	0.309635	0.257647	312	tags=40%, list=13%, signal=35%	RYR2/BCL2/JPH4/ADCYAP1R1
GO:0003197	endocardial cushion development	10	-0.482918	-1.49379	0.0830189	0.309635	0.257647	136	tags=50%, list=6%, signal=47%	DCHS1/HEY1/TMEM100/ROBO2/APLNR
GO:0071478	cellular response to radiation	21	0.35153	1.48966	0.0829493	0.309635	0.257647	1387	tags=95%, list=57%, signal=41%	MMP3/SFRP1/MMP1/CDKN1A/SMPD1/TIMP1/SFRP2/ECT2/CRYAB/BAX/PBK/MME/GADD45A/BCL2L1/OPN3/AURKB/ZMPSTE24/HYAL3/MMP2/BAK1
GO:0032526	response to retinoic acid	21	0.351262	1.48853	0.0829493	0.309635	0.257647	692	tags=52%, list=29%, signal=38%	WNT2/DKK1/GJB2/MICB/BRINP1/COL1A1/TFRC/SOX9/PDGFA/IGF2R/IGFBP7
GO:0033135	regulation of peptidyl-serine phosphorylation	25	0.331898	1.47003	0.0821596	0.309635	0.257647	824	tags=60%, list=34%, signal=40%	LIF/IL6/DKK1/BDNF/CD44/TFRC/BDKRB2/IL11/TGFB1/SFRP2/DMTN/VEGFA/NTRK2/GAS6/BAX
GO:0008544	epidermis development	53	0.257324	1.42405	0.0810127	0.309635	0.257647	564	tags=40%, list=23%, signal=31%	KRT7/KRT80/DKK1/FST/IL20/VDR/ETV4/SVEP1/HPSE/INHBA/KRT8/SPRR2B/EPHA2/FGF7/PLOD1/CLIC4/ADAM9/SOX9/SFRP4/PDGFA/GSDME
GO:0046651	lymphocyte proliferation	46	-0.281026	-1.42064	0.0826162	0.309635	0.257647	305	tags=30%, list=13%, signal=27%	NFATC2/MPL/CD74/BCL2/GPR183/HLA-DRB1/HLA-DPA1/FGF10/HLA-DMB/PTPRC/CD22/VSIG4/TYROBP/ZP4
GO:0006022	aminoglycan metabolic process	36	0.283419	1.41679	0.0811456	0.309635	0.257647	251	tags=22%, list=10%, signal=20%	CHI3L1/CEMIP/TNFAIP6/GALNT5/GAL3ST3/HAS2/HPSE/CEMIP2
GO:1903825	organic acid transmembrane transport	33	0.289048	1.41358	0.0819672	0.309635	0.257647	398	tags=33%, list=16%, signal=28%	SLC5A12/RGS4/SLC1A2/SLC16A3/SLC1A1/THBS1/SLC38A4/SLC38A1/SLC7A1/ITGB1/SLC2A1
GO:1905039	carboxylic acid transmembrane transport	33	0.289048	1.41358	0.0819672	0.309635	0.257647	398	tags=33%, list=16%, signal=28%	SLC5A12/RGS4/SLC1A2/SLC16A3/SLC1A1/THBS1/SLC38A4/SLC38A1/SLC7A1/ITGB1/SLC2A1
GO:0007568	aging	39	0.271293	1.39654	0.0809524	0.309635	0.257647	613	tags=49%, list=25%, signal=37%	COMP/IGFBP1/SLC1A2/GJB2/CDKN2B/LOXL2/HTR2A/NQO1/INHBA/IL10/COL4A2/GCLM/TFRC/AGT/IRAK1/TIMP1/ADM/EDN1/CCN2
GO:0009259	ribonucleotide metabolic process	66	0.23361	1.38141	0.0824742	0.309635	0.257647	785	tags=52%, list=32%, signal=36%	NPPB/AK5/AK4/LDHA/SLC2A6/HTR2A/HACD1/HIF1A/MYH3/EPHA2/CARD11/PFKP/ENO2/PNP/NUDT18/HK2/PKM/CTPS1/ELOVL5/TGFB1/PGK1/PDE4A/GAPDH/TIGAR/ACLY/ENO1/PAPSS2/ATP6V1A/ACSL4/HK1/TPST2/RAB23/PGAM1/TPI1
GO:0018108	peptidyl-tyrosine phosphorylation	76	0.223769	1.37592	0.0815217	0.309635	0.257647	556	tags=36%, list=23%, signal=28%	GREM1/LIF/IL6/IL24/IL20/CD24/THY1/ITGA5/CRLF1/HTR2A/VTN/SFRP1/MELK/MET/EPHA2/ADORA1/FGF7/TMEM102/CD44/ITGB3/BST1/TSLP/AGT/IL11/PKM/TGFB1/PDGFA
GO:0006937	regulation of muscle contraction	34	0.304015	1.49211	0.0837795	0.311374	0.259094	626	tags=44%, list=26%, signal=33%	MYBPH/STC1/TNNT2/F2R/OXTR/CNN1/ADORA2B/ADORA1/EHD3/TRPV4/SPHK1/MYL9/EDN1/CCN2/ENO1
GO:0016052	carbohydrate catabolic process	26	0.326007	1.47813	0.0837209	0.311374	0.259094	1073	tags=81%, list=44%, signal=46%	LDHA/SLC2A6/HTR2A/HIF1A/PFKP/ENO2/HK2/PKM/PGK1/GAPDH/TIGAR/ENO1/HK1/PGAM1/TPI1/NEU1/GPI/PRKAA2/HEXB/PYGL/GLB1
GO:0006605	protein targeting	35	0.294232	1.45613	0.0839785	0.311374	0.259094	1224	tags=77%, list=50%, signal=39%	CEMIP/AP1M2/SLC1A1/SORT1/AP1S3/GNPTAB/MTCL1/RAC2/ADORA1/ZDHHC12/TRAM2/CDK5/MICALL1/DMTN/SPCS3/ICMT/TRAK1/LTBP2/MYO1C/MGARP/BAG3/SREBF2/TSPO/TOMM40L/YWHAG/SEC61A1/TRAK2
GO:0043523	regulation of neuron apoptotic process	48	0.26115	1.41955	0.0839329	0.311374	0.259094	456	tags=33%, list=19%, signal=28%	GDF5/PCSK9/CCL2/GABRA5/F2R/BDNF/SLC1A1/GRIK2/CRLF1/HIF1A/NQO1/IL10/CCND1/GBE1/GCLM/GBA1
GO:0001657	ureteric bud development	25	0.330873	1.46549	0.084507	0.311959	0.259581	301	tags=32%, list=12%, signal=28%	GREM1/TMEM59L/FGF1/SDC1/CRLF1/FOXD1/SFRP1/KIF26B
GO:0072163	mesonephric epithelium development	25	0.330873	1.46549	0.084507	0.311959	0.259581	301	tags=32%, list=12%, signal=28%	GREM1/TMEM59L/FGF1/SDC1/CRLF1/FOXD1/SFRP1/KIF26B
GO:0072164	mesonephric tubule development	25	0.330873	1.46549	0.084507	0.311959	0.259581	301	tags=32%, list=12%, signal=28%	GREM1/TMEM59L/FGF1/SDC1/CRLF1/FOXD1/SFRP1/KIF26B
GO:0030282	bone mineralization	28	0.318136	1.47275	0.0847059	0.312084	0.259685	562	tags=43%, list=23%, signal=33%	GREM1/COMP/LOX/VDR/IBSP/SGMS2/HIF1A/COL1A2/ECM1/SOX9/TGFB1/MGP
GO:0050679	positive regulation of epithelial cell proliferation	52	0.259503	1.43626	0.084788	0.312084	0.259685	528	tags=37%, list=22%, signal=29%	WNT2/HTR2B/PTPRN/CCL11/CDH13/HAS2/FGF1/HIF1A/VEGFC/SFRP1/SCG2/PLXNB3/IL10/CCND1/FGF7/ITGB3/ECM1/SOX9/F3
GO:0060419	heart growth	16	0.3883	1.50327	0.0856481	0.314791	0.261938	181	tags=25%, list=7%, signal=23%	WNT2/RGS4/HEG1/CXADR
GO:0097581	lamellipodium organization	19	0.357312	1.45987	0.0858469	0.315063	0.262164	1192	tags=84%, list=49%, signal=43%	CDH13/PTPRO/RAC2/PLXNB3/EPHA2/ITGB1/CD44/DMTN/VCL/CORO1C/ACTR3/ARPC5/PDPN/RHOD/ACTR2/ABLIM2
GO:1901879	regulation of protein depolymerization	13	0.411977	1.49786	0.0859729	0.315067	0.262168	1290	tags=92%, list=53%, signal=43%	F2RL1/TRPV4/MAP1A/LIMA1/TPX2/SEMA5A/DMTN/MID1/WDR1/CRACD/MAP1B/SPTBN2
GO:0030901	midbrain development	15	0.391048	1.49815	0.0861678	0.315324	0.262381	327	tags=33%, list=13%, signal=29%	WNT2/DKK1/PADI2/SFRP1/SYPL2
GO:0010575	positive regulation of vascular endothelial growth factor production	11	0.437961	1.51444	0.0865801	0.316149	0.263068	551	tags=64%, list=23%, signal=49%	IL6/HPSE/ADORA2B/HIF1A/CYP1B1/SULF1/TGFB1
GO:0034976	response to endoplasmic reticulum stress	34	0.30146	1.47957	0.0866437	0.316149	0.263068	1391	tags=85%, list=57%, signal=37%	STC2/CHAC1/THBS1/NIBAN1/CREB3L1/PMAIP1/SRPX/CCND1/ABCA7/TRIB3/P4HB/ATP2A3/BAX/ERO1A/FICD/CALR/TNFRSF10B/EIF4G1/RCN3/BCL2L1/HYOU1/SDF2L1/PDIA6/UGGT1/MMP24-AS1-EDEM2/EDEM2/DAB2IP/BAK1/HM13
GO:0060411	cardiac septum morphogenesis	10	-0.481704	-1.49003	0.0867925	0.316235	0.263139	494	tags=50%, list=20%, signal=40%	HEY1/PROX1/TGFBR3/ROBO2/APLNR
GO:0061180	mammary gland epithelium development	14	0.401322	1.49685	0.0869565	0.316376	0.263257	368	tags=43%, list=15%, signal=37%	WNT2/CCL11/VDR/HIF1A/EPHA2/CCND1
GO:0060993	kidney morphogenesis	27	0.339102	1.53175	0.0876826	0.317632	0.264302	526	tags=41%, list=22%, signal=32%	GREM1/LIF/TMEM59L/FGF1/FOXD1/GCNT4/KIF26B/AGT/GCNT1/SOX9/FRAS1
GO:0001838	embryonic epithelial tube formation	21	0.346428	1.46804	0.0875576	0.317632	0.264302	951	tags=67%, list=39%, signal=41%	GREM1/HIF1A/SFRP1/SHROOM3/SOX9/CTHRC1/TGFB1/ADM/SFRP2/VASP/FZD2/PFN1/OSR1/GDNF
GO:0070663	regulation of leukocyte proliferation	46	-0.279016	-1.41048	0.0877797	0.317632	0.264302	305	tags=26%, list=13%, signal=23%	BCL2/GPR183/HLA-DRB1/CSF1R/HLA-DPA1/FGF10/HLA-DMB/PTPRC/CD22/VSIG4/TYROBP/ZP4
GO:0008016	regulation of heart contraction	47	0.257559	1.38069	0.0878049	0.317632	0.264302	613	tags=40%, list=25%, signal=31%	STC1/RGS4/TNNT2/ADM2/KCND3/SLC1A1/HSPB7/CXADR/GJA1/ADORA1/EHD3/DES/BVES/AGT/KCNJ12/ADM/EDN1/FLNA/CCN2
GO:0030100	regulation of endocytosis	32	0.309686	1.51576	0.0882531	0.318111	0.2647	694	tags=53%, list=29%, signal=38%	GREM1/F2RL1/PCSK9/DKK1/CDH13/VTN/SERPINE1/ABCA7/SPHK1/SMPD1/ITGB3/SFRP4/DNAJC6/ABCA2/DAB2/CD63/VEGFA
GO:0071456	cellular response to hypoxia	32	0.309058	1.51268	0.0896651	0.318111	0.2647	911	tags=69%, list=38%, signal=44%	STC2/STC1/KCNK3/AK4/DDAH1/HIF1A/SFRP1/PMAIP1/P4HB/IRAK1/KCND2/PGK1/EDN1/TIGAR/ENO1/PTGIS/VEGFA/EPAS1/PLK3/EGLN3/ERO1A/MGARP
GO:0090630	activation of GTPase activity	14	-0.433892	-1.50934	0.0884956	0.318111	0.2647	279	tags=29%, list=11%, signal=25%	SGSM1/USP6/ARHGEF15/CCL21
GO:0061333	renal tubule morphogenesis	20	0.354091	1.48117	0.0890411	0.318111	0.2647	497	tags=40%, list=20%, signal=32%	GREM1/TMEM59L/FGF1/FOXD1/COL4A1/KIF26B/AGT/SOX9
GO:1902807	negative regulation of cell cycle G1/S phase transition	15	0.386333	1.48008	0.0884354	0.318111	0.2647	368	tags=47%, list=15%, signal=40%	CCL2/MUC1/CDKN2B/INHBA/E2F7/CDKN1A/CCND1
GO:0006809	nitric oxide biosynthetic process	17	0.371959	1.47804	0.0896552	0.318111	0.2647	889	tags=71%, list=37%, signal=45%	PTX3/DDAH1/NQO1/IL10/CYP1B1/SIRPA/AGT/EDN1/PTGIS/NOS1AP/SOD2/CYB5R3
GO:0046209	nitric oxide metabolic process	17	0.371959	1.47804	0.0896552	0.318111	0.2647	889	tags=71%, list=37%, signal=45%	PTX3/DDAH1/NQO1/IL10/CYP1B1/SIRPA/AGT/EDN1/PTGIS/NOS1AP/SOD2/CYB5R3
GO:2001057	reactive nitrogen species metabolic process	17	0.371959	1.47804	0.0896552	0.318111	0.2647	889	tags=71%, list=37%, signal=45%	PTX3/DDAH1/NQO1/IL10/CYP1B1/SIRPA/AGT/EDN1/PTGIS/NOS1AP/SOD2/CYB5R3
GO:0030888	regulation of B cell proliferation	17	-0.395625	-1.47735	0.0881834	0.318111	0.2647	442	tags=41%, list=18%, signal=34%	NFATC2/CD74/BCL2/GPR183/PTPRC/CD22/TYROBP
GO:0003073	regulation of systemic arterial blood pressure	25	0.32822	1.45374	0.0892019	0.318111	0.2647	287	tags=36%, list=12%, signal=32%	NPPB/SUCNR1/F2RL1/ADM2/F2R/OXTR/DDAH1/SLC2A5/PTPRO
GO:0002697	regulation of immune effector process	59	-0.255123	-1.37795	0.089701	0.318111	0.2647	252	tags=20%, list=10%, signal=19%	HLA-DRB1/UNC13D/PLA2G5/LAG3/HLA-DRA/HLA-DMB/PTPRC/LAPTM5/CD22/SUSD4/VSIG4/TYROBP
GO:1902532	negative regulation of intracellular signal transduction	77	0.222498	1.36463	0.0894309	0.318111	0.2647	693	tags=43%, list=29%, signal=32%	LIF/F2RL1/SH3RF2/HEG1/SPRED3/THBS1/MUC1/ITGA3/HIF1A/CREB3L1/SFRP1/DUSP8/MET/EPHA2/ITGB1/CD44/ABCA7/DUSP4/SMPD1/GBA1/SIRPA/RCAN1/AGT/WWC1/BDKRB2/UCHL1/DUSP5/PLAUR/ENO1/DAB2/SFRP2/MYOZ2/DUSP3
GO:0043410	positive regulation of MAPK cascade	99	0.207493	1.35255	0.0896359	0.318111	0.2647	564	tags=36%, list=23%, signal=29%	CHI3L1/GDF15/HTR2B/LIF/IL6/F2RL1/CCL2/CCL11/DKK1/SH3RF2/F2R/CD24/THBS1/FGF1/ICAM1/ACTA2/HTR2A/INHBA/TNIK/ADORA1/TRPV4/GDF6/CD44/ABCA7/CDH2/SPHK1/ITGB3/SEMA7A/WWC1/ADAM9/RELL2/IL11/IRAK1/TGFB1/PDGFA/GSDME
GO:0009891	positive regulation of biosynthetic process	234	0.160017	1.25075	0.089172	0.318111	0.2647	315	tags=18%, list=13%, signal=17%	ANKRD1/GREM1/WNT2/HTR2B/LIF/IL6/PTPRN/FOSL1/F2RL1/NNMT/CCL2/F2R/BMAL2/PTX3/VDR/CDH13/ETV4/HAS2/THBS1/MUC1/FGF1/NIBAN1/CD244/HMGA1/ACTN1/DDAH1/MICAL2/FOXD1/ADORA2B/HTR2A/ITGA8/HIF1A/PRR16/CREB3L1/INHBA/LDLR/SFRP1/E2F7/COL1A1/RDH10/MET
GO:0072384	organelle transport along microtubule	11	0.43182	1.49321	0.0909091	0.320196	0.266435	1224	tags=91%, list=50%, signal=45%	TRIM46/HIF1A/UCHL1/KIF1C/TRAK1/LAMP1/MGARP/KIF5B/MAP1B/TRAK2
GO:0009566	fertilization	24	-0.354416	-1.49094	0.0909091	0.320196	0.266435	40	tags=38%, list=2%, signal=37%	SYCP2/SPAG8/SERPINA5/GLIPR1L2/CECR2/TRIM36/FOLR2/ZP4/NLRP5
GO:0051781	positive regulation of cell division	18	0.363431	1.46863	0.0911215	0.320196	0.266435	694	tags=56%, list=29%, signal=40%	HTR2B/FGF5/FGF1/VEGFC/FGF7/LBH/TGFB1/PDGFA/ECT2/VEGFA
GO:0045621	positive regulation of lymphocyte differentiation	19	-0.3777	-1.46527	0.0910683	0.320196	0.266435	624	tags=53%, list=26%, signal=39%	MDK/CD83/LEF1/CD74/TESPA1/HLA-DRB1/ZBTB16/HLA-DRA/PTPRC/TOX
GO:0034109	homotypic cell-cell adhesion	26	0.317271	1.43852	0.0906977	0.320196	0.266435	663	tags=50%, list=27%, signal=37%	IL6/COMP/UBASH3B/CXADR/FN1/CD9/ITGB3/MYH9/MYL9/PLAUR/FLNA/DMTN/VCL
GO:0007281	germ cell development	33	-0.309927	-1.43323	0.0904348	0.320196	0.266435	959	tags=67%, list=40%, signal=41%	H3-3B/MNS1/GLI1/CFAP44/DPY19L2P2/WNT4/SPEF2/PTCH1/EDNRA/TDRD6/MDK/KIT/DPY19L2/CFAP43/TDRD1/ANGPT2/BCL2/FSIP2/ZBTB16/INSL3/TDRD10/TUBB8
GO:0003013	circulatory system process	150	0.181935	1.31477	0.0911765	0.320196	0.266435	411	tags=26%, list=17%, signal=23%	NPPB/STC1/RGS4/TNNT2/HTR2B/SUCNR1/F2RL1/COMP/ADM2/SLC1A2/F2R/KCND3/OXTR/SLC1A1/HEG1/ABCC3/HSPB7/CXADR/SVEP1/MYL7/DDAH1/ACTA2/SLC38A1/ADORA2B/HTR2A/SLC2A5/VEGFC/HTR1B/PTPRO/GJA1/MYOF/ADORA1/EHD3/DES/SLC7A1/TRPV4/SLC2A1/BVES/COL1A2
GO:0030148	sphingolipid biosynthetic process	20	0.349102	1.4603	0.0913242	0.320269	0.266496	1085	tags=75%, list=45%, signal=42%	SGMS2/HACD1/ST6GALNAC5/SPHK1/SMPD1/GBA1/ELOVL5/ABCA2/ALDH3B1/B4GALT5/DEGS1/ORMDL2/A4GALT/CCN1/ASAH1
GO:0030865	cortical cytoskeleton organization	17	0.37107	1.47451	0.091954	0.321584	0.26759	1347	tags=94%, list=56%, signal=42%	RAC2/TRPV4/RND3/EHD2/CDK5/ECT2/ANLN/FHOD3/EZR/WDR1/CALR/RHOD/RHOBTB2/RAC3/TLN1/PLEC
GO:0045453	bone resorption	17	0.367573	1.46061	0.091954	0.321584	0.26759	514	tags=47%, list=21%, signal=37%	TNFRSF11B/IL6/UBASH3B/SIGLEC15/SPP1/ITGB3/TFRC/CTSK
GO:1903038	negative regulation of leukocyte cell-cell adhesion	20	-0.373901	-1.45899	0.0921986	0.321994	0.267931	252	tags=25%, list=10%, signal=23%	HLA-DRB1/LAG3/LAPTM5/VSIG4/CCL21
GO:0006898	receptor-mediated endocytosis	59	0.241253	1.37708	0.0925	0.3226	0.268436	694	tags=49%, list=29%, signal=36%	GREM1/HTR2B/PCSK9/DKK1/CACNG7/GRIA1/SDC1/VTN/LDLR/HTR1B/CD9/HSPG2/ITGB1/SERPINE1/DPP4/ITGB3/TFRC/SFRP4/DNAJC6/CACNG8/ADM/ABCA2/DAB2/MICALL1/CAP1/RAMP1/CD63/IGF2R/VEGFA
GO:0030212	hyaluronan metabolic process	13	0.407922	1.48312	0.0927602	0.323061	0.268819	551	tags=46%, list=23%, signal=36%	CEMIP/TNFAIP6/HAS2/CEMIP2/CD44/TGFB1
GO:0046467	membrane lipid biosynthetic process	24	0.329189	1.45387	0.0930233	0.323086	0.26884	1085	tags=71%, list=45%, signal=40%	GAL3ST3/SGMS2/HACD1/ST6GALNAC5/SPHK1/SMPD1/PIGZ/GBA1/ELOVL5/ABCA2/ALDH3B1/B4GALT5/DEGS1/ORMDL2/A4GALT/CCN1/ASAH1
GO:0015849	organic acid transport	62	0.224831	1.31175	0.0929095	0.323086	0.26884	788	tags=50%, list=32%, signal=35%	SLC5A12/RGS4/SLC1A2/SLC16A3/SLC1A1/THBS1/ABCC3/ATP8B1/SLC38A4/SLC38A1/PLIN2/HTR1B/GJA1/ADORA1/SLC7A1/ITGB1/SLC2A1/SLC17A5/AGT/BDKRB2/EDN1/SLC7A5/SLC7A7/SLC6A17/SLC38A7/NTRK2/SLC27A4/SLC7A6/SLC6A9/MFSD2A/FABP3
GO:0009411	response to UV	18	0.362347	1.46425	0.0934579	0.323262	0.268986	1387	tags=94%, list=57%, signal=41%	MMP3/MMP1/CDKN1A/CCND1/SMPD1/TIMP1/BAX/BCL3/ERCC2/PBK/MME/FEN1/OPN3/AURKB/HYAL3/MMP2/BAK1
GO:0033138	positive regulation of peptidyl-serine phosphorylation	18	0.360105	1.45519	0.0934579	0.323262	0.268986	787	tags=61%, list=32%, signal=42%	LIF/IL6/BDNF/CD44/TFRC/IL11/TGFB1/SFRP2/VEGFA/NTRK2/GAS6
GO:0070371	ERK1 and ERK2 cascade	75	0.221145	1.35729	0.0933333	0.323262	0.268986	556	tags=37%, list=23%, signal=30%	CHI3L1/HTR2B/LIF/F2RL1/CCL2/CCL11/F2R/OXTR/SPRED3/FGF1/ICAM1/ACTA2/HTR2A/INHBA/FN1/EPHA2/TRPV4/CD44/ABCA7/DUSP4/ITGB3/SEMA7A/SIRPA/AGT/SOX9/DUSP5/TGFB1/PDGFA
GO:0002682	regulation of immune system process	218	-0.180732	-1.26756	0.0941176	0.325099	0.270515	252	tags=16%, list=10%, signal=15%	HLA-DRB1/ZBTB16/UNC13D/PLA2G5/PLVAP/HLA-DRB5/NR1H4/CSF1R/TLR5/BCL6B/C7/HLA-DOA/LAG3/HLA-DQB1/BTNL9/HLA-DPA1/HLA-DRA/FGF10/HLA-DMB/C3AR1/PTPRC/EDN3/TOX/LAPTM5/HLA-DQA1/CD22/SUSD4/VSIG4/C1QB/TYROBP/ZP4/C1QA/C1QC/CCL21
GO:0030514	negative regulation of BMP signaling pathway	13	0.406789	1.479	0.0950226	0.327776	0.272743	83	tags=31%, list=3%, signal=30%	GREM1/CHRDL2/DKK1/TNFAIP6
GO:0045619	regulation of lymphocyte differentiation	28	-0.327991	-1.44349	0.0953206	0.328355	0.273225	390	tags=36%, list=16%, signal=30%	CD74/TESPA1/CYP26B1/HLA-DRB1/ZBTB16/HLA-DOA/LAG3/HLA-DRA/PTPRC/TOX
GO:0060420	regulation of heart growth	12	0.420524	1.48956	0.0960699	0.329588	0.27425	181	tags=25%, list=7%, signal=23%	WNT2/RGS4/CXADR
GO:0006949	syncytium formation	20	0.344991	1.44311	0.0958904	0.329588	0.27425	635	tags=60%, list=26%, signal=45%	GDF15/CYP19A1/KCNH1/MYOF/CD9/ITGB1/EHD1/MYH9/ADAM9/ADAMTS15/EHD2/ADAM12
GO:0001819	positive regulation of cytokine production	75	0.219379	1.34645	0.096	0.329588	0.27425	612	tags=43%, list=25%, signal=33%	CHI3L1/HTR2B/IL6/F2RL1/LACC1/F2R/HEG1/THBS1/IL1RL1/CD244/HPSE/ADORA2B/HIF1A/IL10/CARD11/CYP1B1/TRPV4/SERPINE1/SPHK1/PNP/SEMA7A/SULF1/TSLP/AGT/SPON2/TNFRSF8/F3/IRAK1/TGFB1/GAPDH/SLC7A5/IL1R1
GO:0008625	extrinsic apoptotic signaling pathway via death domain receptors	17	0.366406	1.45598	0.0965517	0.330791	0.275251	1155	tags=82%, list=48%, signal=43%	SORT1/THBS1/ICAM1/SFRP1/PMAIP1/SERPINE1/SFRP2/PEA15/FAIM2/BAX/BAG3/TNFRSF10B/TNFRSF10A/BCL2L1
GO:0016266	O-glycan processing	10	0.4461	1.48596	0.0974576	0.332092	0.276334	975	tags=80%, list=40%, signal=48%	GALNT5/GALNT14/GCNT4/GCNT1/B4GALT5/GALNT12/XXYLT1/B3GNT2
GO:0034440	lipid oxidation	12	-0.450094	-1.47778	0.0974265	0.332092	0.276334	307	tags=58%, list=13%, signal=51%	ECHDC2/ACACB/APOD/ACSM1/ACADL/PDK4/PLIN5
GO:0007093	mitotic cell cycle checkpoint signaling	11	0.425911	1.47277	0.0974026	0.332092	0.276334	1398	tags=100%, list=58%, signal=43%	MUC1/CDKN1A/CCND1/CDC20/PLK3/NABP1/PBK/BIRC5/AURKB/RPS27L/RBBP8
GO:0018208	peptidyl-proline modification	11	0.425497	1.47134	0.0974026	0.332092	0.276334	1399	tags=100%, list=58%, signal=43%	P4HA3/P4HA2/P4HB/PPIC/EGLN3/ERO1A/PRDX4/P4HA1/P3H1/FKBP10/NTMT1
GO:0048468	cell development	384	0.144379	1.21817	0.0977444	0.332621	0.276774	706	tags=35%, list=29%, signal=30%	ANKRD1/WNT2/STC1/RGS4/TNNT2/HTR2B/LIF/IL6/SPOCK1/F2RL1/TNC/ALPK2/COMP/SYNPO2L/GABRA5/CCL11/DKK1/CACNG7/TNFAIP6/PTX3/LOX/BDNF/HEG1/TRIM46/BRINP1/HAS2/CDKN2B/COL11A1/THY1/CXADR/ARSB/ATP8B1/PLPPR4/GPRIN1/GAP43/SDC1/ACTN1/ICAM1/ITGA3/ACTA2/HPSE/FOXD1/NRXN3/S1PR3/ITGA8/HIF1A/MELTF/VEGFC/INHBA/LDLR/FN1/SFRP1/PTPRO/RAC2/SHROOM3/HSPA2/TNIK/MYH3/FASN/RDH10/PLXNB3/MET/FLNC/SYPL2/SIGLEC15/EPHA2/ANOS1/UNC13A…
GO:0010761	fibroblast migration	12	0.415737	1.47261	0.100437	0.34051	0.283338	681	tags=58%, list=28%, signal=42%	THBS1/ACTA2/ITGB1/ITGB3/TGFB1/DMTN/CORO1C
GO:0031100	animal organ regeneration	18	0.357365	1.44412	0.100467	0.34051	0.283338	677	tags=50%, list=28%, signal=36%	IL6/NNMT/ANXA3/VTN/IL10/CCND1/ADM/SLC7A5/IGF2R
GO:0008654	phospholipid biosynthetic process	36	0.275994	1.37967	0.100239	0.34051	0.283338	1534	tags=92%, list=63%, signal=34%	HTR2B/SGMS2/HTR2A/SYNJ2/PIGZ/PDGFA/PIP4K2A/ABCA2/ABHD4/PITPNM1/ABHD5/SERAC1/SLC44A3/FADS1/MFSD2A/FABP3/HYCC1/SOCS3/HEXB/PLA2G4C/DOLK/LPCAT1/HMGCS1/MBOAT7/CAPN2/PIGT/BPNT2/AGPAT3/PIGS/MBOAT1/PITPNM3/PLD1/CISH
GO:0090288	negative regulation of cellular response to growth factor stimulus	27	0.317932	1.43613	0.100719	0.340907	0.283669	472	tags=41%, list=19%, signal=33%	GREM1/CHRDL2/DKK1/TNFAIP6/THBS1/CREB3L1/SFRP1/GPC1/CRIM1/SULF1/AGT
GO:0086065	cell communication involved in cardiac conduction	14	-0.426726	-1.48441	0.100885	0.34101	0.283754	447	tags=50%, list=18%, signal=41%	CTNNA3/CACNA1G/KCNA5/RYR2/HRC/ATP1B2/ATP1A2
GO:0072503	cellular divalent inorganic cation homeostasis	75	0.215634	1.32347	0.101333	0.342068	0.284635	427	tags=29%, list=18%, signal=25%	CEMIP/STC2/STC1/HTR2B/CCL11/F2R/VDR/CALB2/SLC1A1/UBASH3B/THY1/GRIA1/GRIK2/HTR2A/MT1F/HTR1B/SYPL2/ADORA1/TRPV4/TRPC6/ITGB3/MT2A
GO:0060351	cartilage development involved in endochondral bone morphogenesis	10	0.441184	1.46958	0.101695	0.34283	0.285269	654	tags=60%, list=27%, signal=44%	STC1/COMP/COL1A1/TRPV4/SOX9/SERPINH1
GO:0055076	transition metal ion homeostasis	24	0.327571	1.44672	0.102326	0.344496	0.286655	1417	tags=92%, list=58%, signal=39%	SLC1A1/HIF1A/MELTF/MT1F/MT2A/TFRC/ATP6V1A/STEAP1/SLC30A3/FTH1/SLC39A14/EPAS1/SOD2/SLC31A1/STEAP3/ATP6V0D1/SLC39A7/MT1E/ACO1/SLC30A1/BOLA3/FTL
GO:0031341	regulation of cell killing	14	-0.422553	-1.4699	0.102655	0.344686	0.286813	252	tags=36%, list=10%, signal=32%	HLA-DRB1/LAG3/HLA-DRA/PTPRC/TYROBP
GO:0010827	regulation of glucose transmembrane transport	12	0.414207	1.46719	0.10262	0.344686	0.286813	678	tags=58%, list=28%, signal=42%	SLC1A2/ITLN1/TRIB3/HK2/EDN1/RTN2/PEA15
GO:0050766	positive regulation of phagocytosis	18	0.356389	1.44017	0.102804	0.344727	0.286847	496	tags=44%, list=20%, signal=36%	F2RL1/CCL2/PTX3/SIRPB1/ABCA7/SIRPA/CAMK1D/C2
GO:0010634	positive regulation of epithelial cell migration	38	0.267809	1.36374	0.103286	0.345428	0.287431	694	tags=50%, list=29%, signal=36%	ANXA3/HAS2/THBS1/FGF1/ITGA3/HIF1A/VEGFC/MET/FGF7/SPARC/ITGB3/AGT/ADAM9/SOX9/TGFB1/EDN1/GRN/SEMA5A/VEGFA
GO:0090407	organophosphate biosynthetic process	76	0.217086	1.33483	0.103261	0.345428	0.287431	788	tags=47%, list=32%, signal=33%	NPPB/HTR2B/NNMT/AK5/AK4/CD244/ADORA2B/SGMS2/HTR2A/HACD1/SYNJ2/PNP/PIGZ/CTPS1/ELOVL5/TGFB1/PDGFA/PIP4K2A/ABCA2/ABHD4/PITPNM1/NCS1/ACLY/ENO1/PTGIS/PAPSS2/ABHD5/ATP6V1A/SERAC1/ACSL4/GARS1/SLC44A3/FADS1/MFSD2A/TPI1/FABP3
GO:0048584	positive regulation of response to stimulus	340	0.145925	1.21165	0.103571	0.345923	0.287843	511	tags=27%, list=21%, signal=25%	ANKRD1/CHI3L1/GREM1/RGS4/GDF15/HTR2B/LIF/IL6/SUCNR1/GDF5/F2RL1/F2RL2/SYNPO2L/TNFRSF12A/CCL2/CCL11/DKK1/SH3RF2/F2R/VDR/BDNF/INHBE/CDH13/MICB/PLAU/CD24/THBS1/IL1RL1/CDKN2B/FGF1/THY1/IQCJ-SCHIP1/SCHIP1/ITGA5/ICAM1/ACTA2/HPSE/FOXD1/OSMR/ADORA2B/HTR2A/ITGA8/HIF1A/VEGFC/VTN/INHBA/LDLR/FN1/SFRP1/RAC2/PMAIP1/TNIK/CXXC5/SCG2/COL1A1/MET/GJA1/SLC20A1/IL10/CARD11/SRPX/CYP1B1/ADORA1/LAMA1/TMEM102/ITGB1/TRPV4/…
GO:0062197	cellular response to chemical stress	55	0.246917	1.38192	0.103797	0.346092	0.287983	501	tags=35%, list=21%, signal=28%	MMP3/IL6/MGST1/GJB2/SLC1A1/HIF1A/NQO1/MELK/MET/IL10/CYP1B1/PYCR1/TRPV4/SLC2A1/SPHK1/ETV5/SIRPA/P4HB/BDKRB2
GO:0019693	ribose phosphate metabolic process	68	0.222681	1.32347	0.103896	0.346092	0.287983	785	tags=50%, list=32%, signal=35%	NPPB/AK5/AK4/LDHA/SLC2A6/HTR2A/HACD1/HIF1A/MYH3/EPHA2/CARD11/PFKP/ENO2/PNP/NUDT18/HK2/PKM/CTPS1/ELOVL5/TGFB1/PGK1/PDE4A/GAPDH/TIGAR/ACLY/ENO1/PAPSS2/ATP6V1A/ACSL4/HK1/TPST2/RAB23/PGAM1/TPI1
GO:0003281	ventricular septum development	14	-0.422082	-1.46826	0.104425	0.347395	0.289067	494	tags=50%, list=20%, signal=40%	HEY1/PROX1/TGFBR3/PDE2A/MATR3/ROBO2/APLNR
GO:0033273	response to vitamin	18	0.354132	1.43105	0.10514	0.348855	0.290283	390	tags=44%, list=16%, signal=38%	STC2/STC1/POSTN/VDR/SFRP1/COL1A1/CCND1/SPP1
GO:0044070	regulation of anion transport	18	0.35296	1.42632	0.10514	0.348855	0.290283	591	tags=56%, list=24%, signal=42%	STC1/RGS4/ATP8B1/SLC38A1/HTR1B/ADORA1/ITGB1/AGT/SFRP4/EDN1
GO:0006665	sphingolipid metabolic process	29	0.303996	1.42784	0.105392	0.349233	0.290596	1085	tags=72%, list=45%, signal=41%	SERINC2/SGMS2/HACD1/ST6GALNAC5/SPHK1/SMPD1/GBA1/ELOVL5/ABCA2/ALDH3B1/B4GALT5/PLA2G15/BAX/NEU1/DEGS1/ORMDL2/A4GALT/HEXB/CCN1/GLB1/ASAH1
GO:1901654	response to ketone	38	0.266225	1.35567	0.105634	0.349306	0.290658	591	tags=45%, list=24%, signal=34%	FOSL1/POSTN/OXTR/GJB2/THBS1/NQO1/SFRP1/CA9/CYP1B1/HSD3B2/CCND1/PAPPA/SPP1/GBA1/TGFB1/PCK2/EDN1
GO:0018212	peptidyl-tyrosine modification	77	0.219242	1.34466	0.105691	0.349306	0.290658	556	tags=35%, list=23%, signal=28%	GREM1/LIF/IL6/IL24/IL20/CD24/THY1/ITGA5/CRLF1/HTR2A/VTN/SFRP1/MELK/MET/EPHA2/ADORA1/FGF7/TMEM102/CD44/ITGB3/BST1/TSLP/AGT/IL11/PKM/TGFB1/PDGFA
GO:0030500	regulation of bone mineralization	21	0.339359	1.43809	0.105991	0.349382	0.290721	630	tags=48%, list=26%, signal=36%	GREM1/COMP/VDR/SGMS2/HIF1A/ECM1/SOX9/TGFB1/MGP/FBN2
GO:0009267	cellular response to starvation	28	0.31064	1.43805	0.105882	0.349382	0.290721	844	tags=64%, list=35%, signal=42%	PCSK9/PLIN2/SFRP1/PMAIP1/CDKN1A/SLC2A1/GBA1/NUAK1/RRAGD/CTSK/SLC7A5/WIPI1/FADS1/NUAK2/MFSD2A/GAS6/CPEB4/AKR1C3
GO:0072348	sulfur compound transport	12	0.409655	1.45106	0.106987	0.35129	0.292308	323	tags=33%, list=13%, signal=29%	MGST1/SLC1A2/SLC1A1/GJA1
GO:0051092	positive regulation of NF-kappaB transcription factor activity	12	0.406783	1.44089	0.106987	0.35129	0.292308	531	tags=50%, list=22%, signal=39%	GREM1/CARD11/SPHK1/TFRC/AGT/IRAK1
GO:0018105	peptidyl-serine phosphorylation	46	0.251201	1.34474	0.106888	0.35129	0.292308	860	tags=50%, list=35%, signal=33%	LIF/IL6/IL24/DKK1/BDNF/SLC1A1/PNCK/CD44/TFRC/CAMK1D/NEK6/BDKRB2/IL11/TGFB1/CDK5/SFRP2/DMTN/VEGFA/NTRK2/GAS6/BAX/STK38L/STK38
GO:0070168	negative regulation of biomineral tissue development	10	0.437203	1.45632	0.108051	0.352947	0.293688	551	tags=50%, list=23%, signal=39%	GREM1/HIF1A/ECM1/SOX9/TGFB1
GO:0110150	negative regulation of biomineralization	10	0.437203	1.45632	0.108051	0.352947	0.293688	551	tags=50%, list=23%, signal=39%	GREM1/HIF1A/ECM1/SOX9/TGFB1
GO:0055078	sodium ion homeostasis	14	-0.417764	-1.45324	0.107965	0.352947	0.293688	153	tags=29%, list=6%, signal=27%	ATP1B2/ATP1A2/SCN7A/CYP4F12
GO:0043123	positive regulation of I-kappaB kinase/NF-kappaB signaling	25	0.318271	1.40967	0.107981	0.352947	0.293688	598	tags=52%, list=25%, signal=40%	HTR2B/F2RL1/F2R/CXXC5/GJA1/SLC20A1/CARD11/TFRC/ECM1/NEK6/IRAK1/GAPDH/FLNA
GO:0051702	biological process involved in interaction with symbiont	12	0.406549	1.44006	0.10917	0.354821	0.295246	776	tags=67%, list=32%, signal=46%	F2RL1/PTX3/FN1/FASN/GAPDH/IGF2R/RAB29/CFL1
GO:1903725	regulation of phospholipid metabolic process	12	0.406277	1.4391	0.10917	0.354821	0.295246	788	tags=67%, list=32%, signal=45%	HTR2B/HTR2A/LDLR/PDGFA/ABCA2/ABCA3/MFSD2A/FABP3
GO:0006026	aminoglycan catabolic process	12	0.405567	1.43658	0.10917	0.354821	0.295246	13	tags=17%, list=1%, signal=17%	CHI3L1/CEMIP
GO:0045446	endothelial cell differentiation	38	-0.285032	-1.37363	0.109375	0.354821	0.295246	494	tags=42%, list=20%, signal=34%	HEY1/CXCR4/PROX1/SOX18/CDH5/PDE2A/PECAM1/RAPGEF3/SOX17/ROBO4/TIE1/PPP1R16B/TMEM100/SCUBE1/COL22A1/CLDN5
GO:1901215	negative regulation of neuron death	49	0.245815	1.3468	0.109264	0.354821	0.295246	824	tags=51%, list=34%, signal=34%	GDF5/CCL2/GABRA5/F2R/BDNF/SLC1A1/GRIK2/CRLF1/HIF1A/IL10/CCND1/GBE1/ENO2/GCLM/GBA1/PTPRZ1/TIGAR/GRN/CDK5/GPNMB/NTRK2/FAIM2/CPEB4/SOD2/BAX
GO:0032940	secretion by cell	162	0.174981	1.26744	0.109467	0.354821	0.295246	392	tags=24%, list=16%, signal=22%	ANKRD1/SYTL5/LIF/IL6/SUCNR1/PTPRN/F2RL1/AP1M2/COMP/SYT12/F2R/OXTR/CYP19A1/PRSS12/ANXA3/GNPTAB/SDC1/FOXD1/ADORA2B/HTR2A/CBARP/HIF1A/CREB3L1/VEGFC/INHBA/VGF/SFRP1/HTR1B/RAC2/SCG2/GJA1/UNC13A/RAB3B/PCSK1/ADORA1/FGF7/SPP1/PTGDS/TRPV4
GO:0030042	actin filament depolymerization	10	0.436554	1.45416	0.110169	0.356638	0.296759	1044	tags=80%, list=43%, signal=46%	F2RL1/MICAL2/LIMA1/SEMA5A/DMTN/CFL1/WDR1/CRACD
GO:0071901	negative regulation of protein serine/threonine kinase activity	21	0.333699	1.4141	0.110599	0.357571	0.297535	502	tags=43%, list=21%, signal=34%	HEG1/CDKN2A/CDKN2B/SFRP1/CDKN1A/SMPD1/GBA1/AGT/UCHL1
GO:0006954	inflammatory response	141	-0.1948	-1.27511	0.110774	0.357678	0.297624	252	tags=16%, list=10%, signal=15%	HLA-DRB1/AFAP1L2/UNC13D/NR1H4/CSF1R/TLR5/BCL6B/C3AR1/PTPRC/SCUBE1/SIGLEC1/CYBB/CD163/STAB1/NLRP9/FOLR2/TYROBP/NLRP4/C1QA/CCL21/NLRP13/NLRP5
GO:0014013	regulation of gliogenesis	19	0.340155	1.38977	0.111369	0.35914	0.29884	607	tags=47%, list=25%, signal=36%	LIF/IL6/CDKN2B/VEGFC/LDLR/PTPRZ1/ZNF365/TGFB1/SLC7A5
GO:0050851	antigen receptor-mediated signaling pathway	26	-0.331076	-1.42884	0.111888	0.360354	0.299851	442	tags=35%, list=18%, signal=29%	NFATC2/TESPA1/BCL2/HLA-DRB1/HLA-DQB1/BTNL9/PTPRC/LAPTM5/CD22
GO:0030968	endoplasmic reticulum unfolded protein response	10	0.435248	1.44981	0.112288	0.361182	0.300539	408	tags=40%, list=17%, signal=33%	STC2/CREB3L1/CCND1/ABCA7
GO:0045321	leukocyte activation	152	-0.19284	-1.28353	0.112444	0.361222	0.300573	268	tags=16%, list=11%, signal=16%	GPR183/HLA-DRB1/ZBTB16/UNC13D/HLA-DRB5/HLA-DOA/LAG3/DLL4/HLA-DQB1/HLA-DPA1/HLA-DRA/FGF10/HLA-DMB/PTPRC/TOX/LAPTM5/HLA-DQA1/CD22/ITM2A/VSIG4/DHRS2/TYROBP/ZP4/C1QA/CCL21
GO:0060193	positive regulation of lipase activity	18	-0.366412	-1.39833	0.11324	0.363319	0.302318	679	tags=56%, list=28%, signal=40%	EDNRA/KIT/AGTR1/PLCB2/ESR1/FLT1/PLA2G5/ADCYAP1R1/PLIN5/GPIHBP1
GO:0001570	vasculogenesis	19	-0.361314	-1.4017	0.113835	0.364764	0.30352	494	tags=47%, list=20%, signal=38%	HEY1/SOX18/TGFBR3/RAMP2/SOX17/TIE1/TMEM100/CD34/APLNR
GO:0050764	regulation of phagocytosis	22	0.32845	1.3986	0.114155	0.365326	0.303988	496	tags=41%, list=20%, signal=33%	F2RL1/CCL2/PTX3/SIRPB1/ABCA7/SPHK1/SIRPA/CAMK1D/C2
GO:0008104	protein localization	327	0.144139	1.19023	0.114583	0.365769	0.304356	980	tags=50%, list=40%, signal=35%	ANKRD1/CEMIP/SYTL5/LIF/IL6/SUCNR1/PTPRN/F2RL1/AP1M2/KRT18/ARL4C/COMP/CACNG7/TNFAIP6/F2R/BDNF/SLC1A1/DHCR24/HEG1/TRIM46/SORT1/CD24/THY1/KDELR3/ATP8B1/AP1S3/GNPTAB/ITGA3/FAM83H/HPSE/HTR2A/ITGA8/HIF1A/MTCL1/VEGFC/VGF/SFRP1/RAC2/SHROOM3/TNIK/SCG2/COL1A1/ZMAT3/CDKN1A/GJA1/RAB32/EPHA2/IL10/CEP55/RAB3B/PCSK1/ADORA1/AGRN/EHD3/FGF7/ITGB1/ABCA7/GPC1/CDH2/KPNA2/ITGB3/EHD1/MYH10/TFRC/MYH9/AGT/RRAGD/HK2/ADAM9…
GO:0070727	cellular macromolecule localization	327	0.144139	1.19023	0.114583	0.365769	0.304356	980	tags=50%, list=40%, signal=35%	ANKRD1/CEMIP/SYTL5/LIF/IL6/SUCNR1/PTPRN/F2RL1/AP1M2/KRT18/ARL4C/COMP/CACNG7/TNFAIP6/F2R/BDNF/SLC1A1/DHCR24/HEG1/TRIM46/SORT1/CD24/THY1/KDELR3/ATP8B1/AP1S3/GNPTAB/ITGA3/FAM83H/HPSE/HTR2A/ITGA8/HIF1A/MTCL1/VEGFC/VGF/SFRP1/RAC2/SHROOM3/TNIK/SCG2/COL1A1/ZMAT3/CDKN1A/GJA1/RAB32/EPHA2/IL10/CEP55/RAB3B/PCSK1/ADORA1/AGRN/EHD3/FGF7/ITGB1/ABCA7/GPC1/CDH2/KPNA2/ITGB3/EHD1/MYH10/TFRC/MYH9/AGT/RRAGD/HK2/ADAM9…
GO:0006493	protein O-linked glycosylation	17	0.35612	1.4151	0.114943	0.366055	0.304594	1034	tags=76%, list=43%, signal=44%	GALNT5/GALNT14/GCNT4/GCNT1/PLOD3/B4GALT5/GALNT12/TRAK1/XXYLT1/GALNT18/B3GNT2/TMTC1/SLC35C1
GO:0046545	development of primary female sexual characteristics	27	0.31037	1.40197	0.115108	0.366055	0.304594	279	tags=30%, list=11%, signal=27%	PTPRN/FST/TNFAIP6/PTX3/CYP19A1/INHBA/VGF/SFRP1
GO:0010498	proteasomal protein catabolic process	38	0.262383	1.33611	0.115023	0.366055	0.304594	1391	tags=84%, list=57%, signal=37%	SH3RF2/PMAIP1/GBA1/TRIB3/UCHL1/MAP1A/TRIB1/DAB2/CDC20/PLK3/FBXL18/IL33/SH3RF3/PBK/TNFAIP1/CALR/RCN3/KCTD10/RNF41/ASCC3/SDF2L1/UGGT1/FBXL16/TRAF4/AREL1/KIF14/MMP24-AS1-EDEM2/EDEM2/DAB2IP/PSMD14/PSME3/HM13
GO:0002762	negative regulation of myeloid leukocyte differentiation	11	0.419254	1.44975	0.116883	0.369374	0.307356	279	tags=45%, list=11%, signal=40%	TNFRSF11B/TNFAIP6/UBASH3B/INHBA/SFRP1
GO:0045744	negative regulation of G protein-coupled receptor signaling pathway	10	0.432245	1.43981	0.116525	0.369374	0.307356	384	tags=50%, list=16%, signal=42%	RGS4/HTR2B/HTR1B/MET/APLP1
GO:0000302	response to reactive oxygen species	39	0.261063	1.34388	0.116667	0.369374	0.307356	491	tags=36%, list=20%, signal=29%	IL6/PTPRN/FOSL1/SDC1/HIF1A/NQO1/COL1A1/MET/IL10/CYP1B1/PYCR1/SPHK1/SIRPA/ADAM9
GO:0009306	protein secretion	68	0.219071	1.30202	0.116883	0.369374	0.307356	356	tags=24%, list=15%, signal=21%	ANKRD1/IL6/SUCNR1/PTPRN/F2RL1/AP1M2/COMP/F2R/GNPTAB/HIF1A/VEGFC/VGF/SFRP1/SCG2/RAB3B/PCSK1
GO:0035592	establishment of protein localization to extracellular region	68	0.219071	1.30202	0.116883	0.369374	0.307356	356	tags=24%, list=15%, signal=21%	ANKRD1/IL6/SUCNR1/PTPRN/F2RL1/AP1M2/COMP/F2R/GNPTAB/HIF1A/VEGFC/VGF/SFRP1/SCG2/RAB3B/PCSK1
GO:0008015	blood circulation	121	0.189196	1.29436	0.117318	0.370286	0.308115	411	tags=26%, list=17%, signal=23%	NPPB/STC1/RGS4/TNNT2/HTR2B/SUCNR1/F2RL1/COMP/ADM2/F2R/KCND3/OXTR/SLC1A1/HSPB7/CXADR/MYL7/DDAH1/ACTA2/ADORA2B/HTR2A/SLC2A5/VEGFC/HTR1B/PTPRO/GJA1/MYOF/ADORA1/EHD3/DES/TRPV4/BVES/COL1A2
GO:0046888	negative regulation of hormone secretion	13	0.395683	1.43862	0.117647	0.37086	0.308593	591	tags=54%, list=24%, signal=41%	LIF/INHBA/SFRP1/GJA1/ADORA1/IL11/EDN1
GO:0007528	neuromuscular junction development	11	0.414128	1.43203	0.119048	0.372246	0.309746	371	tags=45%, list=15%, signal=39%	TNC/F2R/COL4A1/UNC13A/AGRN
GO:0060071	Wnt signaling pathway, planar cell polarity pathway	11	0.413909	1.43127	0.119048	0.372246	0.309746	782	tags=64%, list=32%, signal=43%	DKK1/SFRP1/CTHRC1/CELSR2/DAB2/SFRP2/FZD2
GO:0090175	regulation of establishment of planar polarity	11	0.413909	1.43127	0.119048	0.372246	0.309746	782	tags=64%, list=32%, signal=43%	DKK1/SFRP1/CTHRC1/CELSR2/DAB2/SFRP2/FZD2
GO:0031016	pancreas development	11	0.411342	1.4224	0.119048	0.372246	0.309746	497	tags=55%, list=20%, signal=44%	IL6/MET/PCSK1/CDH2/MSLN/SOX9
GO:0030316	osteoclast differentiation	18	0.349466	1.4122	0.119159	0.372246	0.309746	334	tags=39%, list=14%, signal=34%	TNFRSF11B/IL20/TNFAIP6/UBASH3B/SFRP1/SIGLEC15/EPHA2
GO:0019233	sensory perception of pain	23	0.31502	1.37501	0.119266	0.372246	0.309746	642	tags=52%, list=26%, signal=39%	CCL2/F2R/HTR2A/SCN9A/MMP24/IL10/ADORA1/MGLL/UCHL1/KCND2/EDN1/CDK5
GO:0014910	regulation of smooth muscle cell migration	19	0.335753	1.37179	0.118329	0.372246	0.309746	628	tags=53%, list=26%, signal=39%	PLAU/HAS2/VTN/CYP1B1/SERPINE1/ITGB3/AGT/S100A11/PDGFA/TRIB1
GO:0051130	positive regulation of cellular component organization	179	0.169883	1.24999	0.11875	0.372246	0.309746	728	tags=39%, list=30%, signal=30%	MMP3/GREM1/HRK/GDF15/IL6/F2RL1/PCSK9/SYNPO2L/CCL11/OXTR/BDNF/THY1/ARSB/SDC1/THBS2/ITGA3/HIF1A/MELTF/ATP10A/VTN/FN1/SFRP1/RAC2/DOCK11/PMAIP1/PLXNB3/MET/MMP1/EPHA2/AMIGO2/AGRN/TRPV4/SERPINE1/ABCA7/SPHK1/SMPD1/EHD1/SEMA7A/GBA1/TFRC/AGT/CAMK1D/ADAM9/SOX9/CAMK2B/SFRP4/TGFB1/PLAUR/PIP4K2A/EDN1/FLNA/EHD2/ABCA3/GRN/CCN2/WIPI1/CDK5/DAB2/TENM2/SEMA5A/CD63/LRP8/CORO1C/DUSP3/VEGFA/CDC20/TPBG/PIEZO1/VASP/NTRK2
GO:0045727	positive regulation of translation	16	0.366047	1.41712	0.12037	0.375229	0.312228	1343	tags=88%, list=55%, signal=39%	IL6/THBS1/NIBAN1/PRR16/CYP1B1/PKM/SAMD4A/BCL3/HABP4/ITGA2/EIF4G1/EIF5AL1/EIF5A/RPS27L
GO:0061045	negative regulation of wound healing	20	0.332016	1.38883	0.121005	0.376277	0.3131	591	tags=55%, list=24%, signal=42%	FAP/UBASH3B/PLAU/THBS1/EPPK1/VTN/CD9/SERPINE1/PDGFA/PLAUR/EDN1
GO:0019725	cellular homeostasis	143	0.179917	1.27854	0.120944	0.376277	0.3131	611	tags=34%, list=25%, signal=27%	CEMIP/STC2/STC1/HTR2B/IL6/PTPRN/CCL2/CCL11/LACC1/SLC12A8/F2R/LOX/VDR/CALB2/SLC1A1/UBASH3B/THY1/TXNRD1/GRIA1/ICAM1/GRIK2/HTR2A/HIF1A/NQO1/MT1F/HTR1B/SYPL2/ADORA1/TRPV4/TRPC6/ITGB3/MT2A/GCLM/TFRC/AGT/CLIC4/HK2/ATP13A3/MAP1A/JPH2/PCK2/JPH1/NPTX1/EDN1/ABCA2/FLNA/ATP1B3/GRN
GO:0071711	basement membrane organization	14	0.380562	1.41942	0.121281	0.376674	0.31343	1146	tags=86%, list=47%, signal=46%	COL4A1/LAMA1/ITGB1/COL3A1/HMCN1/PXDN/PLOD3/DAG1/NTNG2/LAMB1/EXT1/LAMC1
GO:0043412	macromolecule modification	470	0.136644	1.19874	0.12158	0.377138	0.313816	670	tags=31%, list=28%, signal=28%	CPA4/CHI3L1/GREM1/CEMIP/GDF15/HTR2B/LIF/IL6/MARCHF4/GDF5/SPOCD1/IL24/ALPK2/ADM2/NNMT/CCL2/CCL11/DKK1/CAMK2N2/ASB5/SH3RF2/IL20/FGF5/CSF2RB/LOX/P4HA3/BDNF/INHBE/SLC1A1/GALNT5/UBASH3B/PNCK/P4HA2/HEG1/CDKN2A/CD24/THBS1/MUC1/CDKN2B/FGF1/THY1/LOXL2/NIBAN1/ITGA5/CRLF1/HTR2A/GALNT14/HIF1A/VEGFC/VTN/INHBA/FN1/SFRP1/ASPHD1/DUSP8/STK17B/PTPRO/HSPA2/GCNT4/TNIK/MELK/MET/CDKN1A/TNFSF15/EPHA2/ST6GALNAC5/ITLN1/C…
GO:0044344	cellular response to fibroblast growth factor stimulus	30	0.290573	1.39417	0.12178	0.377293	0.313946	466	tags=40%, list=19%, signal=33%	CCL2/FGF5/THBS1/FGF1/CREB3L1/SFRP1/COL1A1/FGF7/CD44/GPC1/GCLM/SULF1
GO:0030178	negative regulation of Wnt signaling pathway	34	0.271563	1.33284	0.123223	0.381296	0.317276	72	tags=15%, list=3%, signal=14%	GREM1/ALPK2/IGFBP1/APCDD1L/DKK1
GO:0098876	vesicle-mediated transport to the plasma membrane	14	0.380232	1.41818	0.12357	0.381902	0.31778	656	tags=57%, list=27%, signal=42%	KRT18/ARL4C/SLC1A1/EHD3/BVES/EHD1/EHD2/MICALL1
GO:0009266	response to temperature stimulus	43	0.248999	1.32008	0.124105	0.383087	0.318767	392	tags=33%, list=16%, signal=28%	HTR2B/PCSK1N/MICB/THBS1/FGF1/GRIK2/HTR2A/VGF/HTR1B/HSPA2/SCN9A/MMP24/ADORA1/TRPV4
GO:0045333	cellular respiration	13	0.390638	1.42028	0.124434	0.383228	0.318884	1484	tags=100%, list=61%, signal=39%	AK4/HIF1A/TRPV4/GBA1/SOD2/COQ10B/OPN3/ACO1/PLEC/PDHB/SHMT2/IDH2/SNCA
GO:0015804	neutral amino acid transport	12	0.399561	1.41531	0.124454	0.383228	0.318884	766	tags=67%, list=32%, signal=46%	RGS4/SLC1A2/SLC1A1/SLC38A1/SLC7A5/SLC6A17/SLC38A7/SLC6A9
GO:0019395	fatty acid oxidation	11	-0.436593	-1.40458	0.125693	0.386572	0.321666	250	tags=55%, list=10%, signal=49%	ECHDC2/ACACB/ACSM1/ACADL/PDK4/PLIN5
GO:0016055	Wnt signaling pathway	74	0.212337	1.29064	0.126005	0.38659	0.321682	657	tags=36%, list=27%, signal=27%	GREM1/WNT2/ALPK2/IGFBP1/APCDD1L/DKK1/CD24/SDC1/ITGA3/FOXD1/SFRP1/PTPRO/TNIK/COL1A1/CCND1/CDH2/SULF1/SOX9/CTHRC1/SFRP4/CELSR2/TGFB1/EDN1/DAB2/CCNYL1/SFRP2/SEMA5A
GO:0198738	cell-cell signaling by wnt	74	0.212337	1.29064	0.126005	0.38659	0.321682	657	tags=36%, list=27%, signal=27%	GREM1/WNT2/ALPK2/IGFBP1/APCDD1L/DKK1/CD24/SDC1/ITGA3/FOXD1/SFRP1/PTPRO/TNIK/COL1A1/CCND1/CDH2/SULF1/SOX9/CTHRC1/SFRP4/CELSR2/TGFB1/EDN1/DAB2/CCNYL1/SFRP2/SEMA5A
GO:0001889	liver development	32	0.279107	1.36609	0.126168	0.38662	0.321706	368	tags=28%, list=15%, signal=24%	IL6/PCSK9/CDKN2B/FGF1/VTN/E2F7/MET/IL10/CCND1
GO:0001960	negative regulation of cytokine-mediated signaling pathway	10	0.422981	1.40895	0.127119	0.388119	0.322954	97	tags=30%, list=4%, signal=29%	IL6/F2RL1/PADI2
GO:0060761	negative regulation of response to cytokine stimulus	10	0.422981	1.40895	0.127119	0.388119	0.322954	97	tags=30%, list=4%, signal=29%	IL6/F2RL1/PADI2
GO:0002764	immune response-regulating signaling pathway	53	-0.252873	-1.34045	0.126853	0.388119	0.322954	458	tags=30%, list=19%, signal=25%	ESR1/NFATC2/TESPA1/HSPA1B/BCL2/MAP2K6/HLA-DRB1/NR1H4/TLR5/HLA-DQB1/BTNL9/C3AR1/PTPRC/LAPTM5/CD22/TYROBP
GO:0002833	positive regulation of response to biotic stimulus	19	-0.353122	-1.36992	0.127846	0.389868	0.324409	409	tags=37%, list=17%, signal=31%	MATR3/MMRN2/SIGLEC16/HLA-DRB1/PLA2G5/LAG3/TYROBP
GO:0010574	regulation of vascular endothelial growth factor production	12	0.396259	1.40361	0.128821	0.390015	0.324532	551	tags=58%, list=23%, signal=45%	IL6/HPSE/ADORA2B/HIF1A/CYP1B1/SULF1/TGFB1
GO:0001938	positive regulation of endothelial cell proliferation	30	0.28816	1.38259	0.128806	0.390015	0.324532	463	tags=40%, list=19%, signal=33%	WNT2/HTR2B/CCL11/CDH13/HIF1A/VEGFC/SCG2/PLXNB3/IL10/FGF7/ITGB3/ECM1
GO:1902107	positive regulation of leukocyte differentiation	30	-0.30686	-1.37167	0.128696	0.390015	0.324532	645	tags=50%, list=27%, signal=37%	AGER/ZBTB46/MDK/CD83/LEF1/TESC/CD4/CD74/TESPA1/HLA-DRB1/ZBTB16/HLA-DRA/PTPRC/TOX/TYROBP
GO:1903708	positive regulation of hemopoiesis	30	-0.30686	-1.37167	0.128696	0.390015	0.324532	645	tags=50%, list=27%, signal=37%	AGER/ZBTB46/MDK/CD83/LEF1/TESC/CD4/CD74/TESPA1/HLA-DRB1/ZBTB16/HLA-DRA/PTPRC/TOX/TYROBP
GO:0046503	glycerolipid catabolic process	17	-0.366494	-1.36857	0.128748	0.390015	0.324532	315	tags=29%, list=13%, signal=26%	SORL1/ENPP2/PLA2G5/PLIN5/GPIHBP1
GO:0030163	protein catabolic process	106	0.188689	1.25226	0.128767	0.390015	0.324532	1408	tags=77%, list=58%, signal=34%	PCSK9/FAP/ASB5/SH3RF2/EEF1A2/CTSV/HPSE/NQO1/LDLR/PMAIP1/IL10/PAPPA/ADAMTS7/GPC1/GBA1/TRIB3/ADAM9/SOX9/UCHL1/MAP1A/CTSK/ADAMTS12/TIMP1/ABCA2/FLNA/CTSA/CTSD/TRIB1/DAB2/SPATA18/CDC20/CYP51A1/PLK3/ABHD17C/FBXL18/ANXA2/IL33/NDFIP2/TPP1/TP53INP2/RNF128/MARCHF2/CTSB/SH3RF3/EZR/BAG3/PBK/MME/TNFAIP1/EXT1/CALR/NSF/SQSTM1/RCN3/SNX9/LPCAT1/KCTD10/RNF41/SERPINE2/CAPN2/ASCC3/UHRF1/SDF2L1/HMGCR/UGGT1/FBXL16/TRA…
GO:0090101	negative regulation of transmembrane receptor protein serine/threonine kinase signaling pathway	25	0.310011	1.37309	0.129108	0.390416	0.324865	153	tags=24%, list=6%, signal=23%	GREM1/CHRDL2/DKK1/FST/TNFAIP6/SPRED3
GO:0010821	regulation of mitochondrion organization	27	0.300608	1.35788	0.129496	0.391123	0.325453	1173	tags=74%, list=48%, signal=39%	HRK/HIF1A/PMAIP1/TMEM102/TFRC/PLAUR/TIGAR/MTCH2/BAX/VDAC1/MGARP/SLC35F6/INF2/MLLT11/SREBF2/SQSTM1/BCL2L1/TSPO/MCU/RNF41
GO:0098742	cell-cell adhesion via plasma-membrane adhesion molecules	68	-0.232647	-1.31799	0.12966	0.391148	0.325474	455	tags=28%, list=19%, signal=23%	PCDH12/CDH5/PECAM1/LRRC4/DCHS2/PCDH19/GRID2/CBLN1/ROBO4/PCDH17/SPARCL1/PCDH11X/CRB1/CDH23/ROBO2/DSCAML1/MAG/IGSF11/CLDN5
GO:0014911	positive regulation of smooth muscle cell migration	11	0.402521	1.39189	0.12987	0.391315	0.325613	499	tags=55%, list=21%, signal=44%	HAS2/VTN/CYP1B1/ITGB3/AGT/S100A11
GO:0051897	positive regulation of protein kinase B signaling	24	0.310204	1.37002	0.130233	0.391939	0.326133	867	tags=62%, list=36%, signal=41%	CHI3L1/GDF15/THBS1/HPSE/MET/ITGB1/F3/TGFB1/PDGFA/SEMA5A/MYORG/TPBG/GAS6/AKR1C3/MYDGF
GO:0060675	ureteric bud morphogenesis	18	0.346633	1.40075	0.130841	0.392816	0.326862	497	tags=39%, list=20%, signal=31%	GREM1/TMEM59L/FGF1/FOXD1/KIF26B/AGT/SOX9
GO:0001775	cell activation	183	-0.181194	-1.24545	0.13069	0.392816	0.326862	184	tags=13%, list=8%, signal=13%	HLA-DOA/LAG3/DLL4/HLA-DQB1/HLA-DPA1/HLA-DRA/FGF10/HLA-DMB/PTPRC/TOX/VWF/LAPTM5/HLA-DQA1/CD22/ITM2A/VSIG4/DHRS2/MMRN1/TYROBP/ZP4/C1QA/CCL21/NLRP5
GO:0031328	positive regulation of cellular biosynthetic process	227	0.154917	1.20834	0.13099	0.392816	0.326862	315	tags=17%, list=13%, signal=16%	ANKRD1/GREM1/WNT2/HTR2B/LIF/IL6/PTPRN/FOSL1/F2RL1/NNMT/F2R/BMAL2/PTX3/VDR/CDH13/ETV4/THBS1/MUC1/FGF1/NIBAN1/CD244/HMGA1/ACTN1/DDAH1/MICAL2/FOXD1/ADORA2B/HTR2A/ITGA8/HIF1A/PRR16/CREB3L1/INHBA/LDLR/SFRP1/E2F7/COL1A1/RDH10/MET
GO:0050954	sensory perception of mechanical stimulus	30	0.287498	1.37942	0.131148	0.39282	0.326866	312	tags=27%, list=13%, signal=24%	CEMIP/GABRA5/GJB2/COL11A1/ATP8B1/PIEZO2/HTR2A/COL1A1
GO:0007034	vacuolar transport	20	0.323452	1.35301	0.13242	0.396162	0.329646	1051	tags=75%, list=43%, signal=43%	PCSK9/CACNG7/SORT1/ARSB/GNPTAB/EHD3/CACNG8/GRN/IGF2R/TRAK1/LAMP1/NDFIP2/NPC1/ATP6V0D1/VPS18
GO:0003279	cardiac septum development	15	-0.397828	-1.41074	0.13369	0.397893	0.331087	494	tags=47%, list=20%, signal=37%	HEY1/PROX1/TGFBR3/PDE2A/MATR3/ROBO2/APLNR
GO:0042908	xenobiotic transport	10	0.418899	1.39535	0.133475	0.397893	0.331087	608	tags=60%, list=25%, signal=45%	ABCC3/ATP8B1/GJA1/SLC2A1/SLC7A5/ABCA3
GO:0000422	autophagy of mitochondrion	16	0.359759	1.39278	0.134259	0.397893	0.331087	1422	tags=94%, list=59%, signal=39%	HIF1A/GBA1/HK2/CTSK/TIGAR/WIPI1/SPATA18/VDAC1/SREBF2/SQSTM1/TSPO/RNF41/ATG9A/MAP1LC3B/SLC25A4
GO:0061726	mitochondrion disassembly	16	0.359759	1.39278	0.134259	0.397893	0.331087	1422	tags=94%, list=59%, signal=39%	HIF1A/GBA1/HK2/CTSK/TIGAR/WIPI1/SPATA18/VDAC1/SREBF2/SQSTM1/TSPO/RNF41/ATG9A/MAP1LC3B/SLC25A4
GO:0043543	protein acylation	16	0.359434	1.39152	0.134259	0.397893	0.331087	169	tags=19%, list=7%, signal=18%	CPA4/LIF/MUC1
GO:0002791	regulation of peptide secretion	25	-0.321096	-1.36609	0.133681	0.397893	0.331087	430	tags=36%, list=18%, signal=30%	KCNA5/CD74/MYRIP/RPH3AL/HLA-DRB1/ACVR1C/NR1H4/CASR/FFAR1
GO:0090087	regulation of peptide transport	25	-0.321096	-1.36609	0.133681	0.397893	0.331087	430	tags=36%, list=18%, signal=30%	KCNA5/CD74/MYRIP/RPH3AL/HLA-DRB1/ACVR1C/NR1H4/CASR/FFAR1
GO:0010632	regulation of epithelial cell migration	53	0.238	1.31711	0.134177	0.397893	0.331087	694	tags=45%, list=29%, signal=33%	STC1/ANXA3/HAS2/THBS1/FGF1/EPPK1/ARSB/ITGA3/HIF1A/VEGFC/MET/EPHA2/FGF7/SPARC/ITGB3/AGT/ADAM9/SOX9/TGFB1/EDN1/GRN/SEMA5A/CORO1C/VEGFA
GO:0031670	cellular response to nutrient	11	-0.427617	-1.3757	0.134935	0.398028	0.331199	277	tags=45%, list=11%, signal=40%	PHEX/NR1H4/PENK/CASR/FOLR2
GO:0070527	platelet aggregation	22	0.31716	1.35052	0.134703	0.398028	0.331199	663	tags=50%, list=27%, signal=37%	IL6/COMP/UBASH3B/FN1/CD9/ITGB3/MYH9/MYL9/FLNA/DMTN/VCL
GO:0070372	regulation of ERK1 and ERK2 cascade	69	0.217229	1.28183	0.134921	0.398028	0.331199	458	tags=32%, list=19%, signal=27%	CHI3L1/HTR2B/LIF/F2RL1/CCL2/CCL11/F2R/SPRED3/FGF1/ICAM1/ACTA2/HTR2A/INHBA/FN1/EPHA2/TRPV4/CD44/ABCA7/DUSP4/ITGB3/SEMA7A/SIRPA
GO:0032102	negative regulation of response to external stimulus	69	0.216951	1.2802	0.134921	0.398028	0.331199	458	tags=33%, list=19%, signal=28%	GREM1/FAP/CCL2/TNFAIP6/PADI2/CYP19A1/UBASH3B/MICB/PLAU/THBS1/EPPK1/VTN/LDLR/PTPRO/IL10/CD9/ADORA1/SPP1/SERPINE1/DPP4/SEMA7A/GBA1/SIRPA
GO:0010951	negative regulation of endopeptidase activity	39	0.253153	1.30316	0.135714	0.399858	0.332722	818	tags=54%, list=34%, signal=36%	SPOCK1/PCSK1N/DHCR24/THBS1/VTN/ANXA8/ANOS1/CD44/SERPINE1/CRIM1/AGT/TIMP1/PLAUR/GAPDH/SFRP2/SERPINH1/VEGFA/CRYAB/CD109/GAS6/ANXA2
GO:0014909	smooth muscle cell migration	20	0.322829	1.3504	0.136986	0.403136	0.335449	1124	tags=80%, list=46%, signal=43%	PLAU/HAS2/VTN/CYP1B1/SERPINE1/ITGB3/AGT/S100A11/PDGFA/TRIB1/ARPC5/TPM1/FGF9/PLXNA1/PRKG1/ITGA2
GO:0042149	cellular response to glucose starvation	10	0.416407	1.38705	0.137712	0.404799	0.336833	954	tags=80%, list=39%, signal=49%	PLIN2/PMAIP1/SLC2A1/NUAK1/SLC7A5/NUAK2/CPEB4/PRKAA2
GO:0045595	regulation of cell differentiation	255	0.15054	1.19887	0.137931	0.404972	0.336977	738	tags=38%, list=30%, signal=30%	GREM1/WNT2/TNFRSF11B/RGS4/LIF/IL6/GDF5/CCL11/DKK1/FST/IL20/TNFAIP6/LOX/VDR/BDNF/UBASH3B/TRIM46/SPRED3/SORT1/BRINP1/ETV4/CD24/HAS2/CDKN2B/THY1/LOXL2/MEDAG/PROM1/S1PR3/HTR2A/HIF1A/MELTF/VEGFC/INHBA/LDLR/FN1/SFRP1/COL1A1/PLXNB3/GJA1/SIGLEC15/IL10/CARD11/CCND1/LAMA1/ADAMTS7/ITGB1/SPP1/TRPV4/GDF6/SERPINE1/COL5A2/GPC1/ITGB3/CRIM1/GDPD5/PNP/SEMA7A/NOCT/TRIB3/AGT/P4HB/SOX9/PTPRZ1/CTHRC1/MMP14/CAMK2B/SFRP…
GO:0060249	anatomical structure homeostasis	77	0.208234	1.27714	0.138211	0.405324	0.33727	514	tags=34%, list=21%, signal=27%	TNFRSF11B/IL6/COMP/F2R/LOX/CALB2/SLC1A1/UBASH3B/JCHAIN/CXADR/PROM1/HIF1A/HTR1B/GJA1/SIGLEC15/ADORA1/ITGB1/SPP1/COL3A1/SLC2A1/ITGB3/TFRC/SOX9/MAP1A/HOMER1/CTSK
GO:0007215	glutamate receptor signaling pathway	11	0.400258	1.38407	0.138528	0.405781	0.337651	225	tags=36%, list=9%, signal=33%	SSTR1/SLC1A1/GRIA1/GRIK2
GO:0001818	negative regulation of cytokine production	48	-0.252705	-1.29968	0.140171	0.410118	0.341259	307	tags=23%, list=13%, signal=20%	APOD/CHRNA7/HLA-DRB1/NR1H4/LAG3/PTPRC/CD34/LAPTM5/VSIG4/TYROBP/FFAR1
GO:0001975	response to amphetamine	11	0.398661	1.37855	0.140693	0.410885	0.341898	122	tags=27%, list=5%, signal=26%	RGS4/OXTR/SLC1A1
GO:0006164	purine nucleotide biosynthetic process	25	0.302527	1.33994	0.140845	0.410885	0.341898	699	tags=52%, list=29%, signal=37%	NPPB/AK5/AK4/ADORA2B/HACD1/ELOVL5/TGFB1/NCS1/ACLY/ENO1/PAPSS2/ATP6V1A/ACSL4
GO:0051051	negative regulation of transport	77	0.206156	1.2644	0.140921	0.410885	0.341898	997	tags=55%, list=41%, signal=33%	STC1/RGS4/LIF/PCSK9/F2R/OXTR/THBS1/HTR2A/CBARP/INHBA/SFRP1/HTR1B/GJA1/GEM/ADORA1/ABCA7/ITGB3/ASIC1/SIRPA/IL11/SFRP4/EDN1/ABCA2/CDK5/DMTN/PEA15/INSIG1/CRYAB/CYP51A1/RAB23/SLC6A9/ANXA2/VDAC1/DYSF/CD200/RRAD/NDFIP2/OSR1/ARHGAP1/BAG3/RAB11FIP1/TXN
GO:1901991	negative regulation of mitotic cell cycle phase transition	20	0.317988	1.33015	0.141553	0.412249	0.343033	1020	tags=75%, list=42%, signal=44%	CCL2/MUC1/CDKN2B/INHBA/E2F7/CDKN1A/CCND1/AVEN/GPNMB/CDC20/PLK3/NACC2/CACNB4/NABP1/BIRC5
GO:0072577	endothelial cell apoptotic process	14	0.371446	1.38542	0.141876	0.412717	0.343421	405	tags=43%, list=17%, signal=36%	CCL2/THBS1/ICAM1/SCG2/IL10/SERPINE1
GO:0051591	response to cAMP	18	0.340121	1.37443	0.142523	0.413893	0.3444	358	tags=33%, list=15%, signal=29%	STC1/FOSL1/SDC1/VGF/COL1A1/CYP1B1
GO:0002790	peptide secretion	33	-0.287762	-1.33073	0.142609	0.413893	0.3444	445	tags=36%, list=18%, signal=30%	EXOC3L1/KCNA5/CD74/CPLX1/MYRIP/RPH3AL/HLA-DRB1/ACVR1C/NR1H4/EDN3/CASR/FFAR1
GO:0050769	positive regulation of neurogenesis	45	0.241518	1.29273	0.142857	0.414138	0.344604	728	tags=42%, list=30%, signal=30%	WNT2/LIF/IL6/BDNF/HIF1A/VEGFC/FN1/PLXNB3/ITGB1/SEMA7A/PTPRZ1/CAMK2B/ZNF365/TGFB1/SLC7A5/SEMA5A/LRP8/VEGFA/NTRK2
GO:0120035	regulation of plasma membrane bounded cell projection organization	111	0.190869	1.2617	0.143258	0.414825	0.345176	777	tags=46%, list=32%, signal=33%	SPOCK1/F2RL1/DKK1/BDNF/TRIM46/THY1/ARSB/ATP8B1/GAP43/ICAM1/ITGA3/FN1/SFRP1/PTPRO/RAC2/DOCK11/TNIK/PLXNB3/EPHA2/PDLIM5/AGRN/SPP1/TRPV4/CD44/CDH2/EHD1/SEMA7A/AGT/CAMK1D/HOMER1/CAMK2B/ZNF365/FLNA/NCS1/GRN/CDK5/DAB2/TENM2/SFRP2/SEMA5A/DMTN/LRP8/CORO1C/VEGFA/CDC20/NTRK2/RAB29/ACTR3/MFSD2A/CFL1/ANLN
GO:0043113	receptor clustering	10	0.408286	1.36	0.144068	0.416691	0.346729	642	tags=60%, list=26%, signal=44%	TNFAIP6/THY1/AGRN/CDH2/FLNA/CDK5
GO:0060348	bone development	55	0.233962	1.30942	0.144304	0.416896	0.346899	654	tags=44%, list=27%, signal=33%	GREM1/STC1/COMP/PAPPA2/LOX/HAS2/TTC9/COL1A1/GJA1/SIGLEC15/ADAMTS7/TRPV4/COL3A1/ECM1/SULF1/SOX9/MMP14/SFRP4/ADAMTS12/PIP4K2A/FLNA/PAPSS2/BGN/SERPINH1
GO:0007173	epidermal growth factor receptor signaling pathway	15	0.363271	1.39173	0.145125	0.418788	0.348474	735	tags=60%, list=30%, signal=42%	CDH13/ADORA1/SHC3/AGT/SOX9/TGFB1/PLAUR/DUSP3/EFEMP1
GO:0031344	regulation of cell projection organization	112	0.187752	1.24515	0.145658	0.419848	0.349356	777	tags=46%, list=32%, signal=32%	SPOCK1/F2RL1/DKK1/BDNF/TRIM46/THY1/ARSB/ATP8B1/GAP43/ICAM1/ITGA3/FN1/SFRP1/PTPRO/RAC2/DOCK11/TNIK/PLXNB3/EPHA2/PDLIM5/AGRN/SPP1/TRPV4/CD44/CDH2/EHD1/SEMA7A/AGT/CAMK1D/HOMER1/CAMK2B/ZNF365/FLNA/NCS1/GRN/CDK5/DAB2/TENM2/SFRP2/SEMA5A/DMTN/LRP8/CORO1C/VEGFA/CDC20/NTRK2/RAB29/ACTR3/MFSD2A/CFL1/ANLN
GO:0072078	nephron tubule morphogenesis	19	0.326387	1.33352	0.146172	0.420368	0.349789	497	tags=37%, list=20%, signal=30%	GREM1/TMEM59L/FGF1/FOXD1/KIF26B/AGT/SOX9
GO:0072171	mesonephric tubule morphogenesis	19	0.326387	1.33352	0.146172	0.420368	0.349789	497	tags=37%, list=20%, signal=30%	GREM1/TMEM59L/FGF1/FOXD1/KIF26B/AGT/SOX9
GO:0001774	microglial cell activation	14	-0.396137	-1.37801	0.146903	0.421032	0.350341	138	tags=21%, list=6%, signal=20%	PTPRC/TYROBP/C1QA
GO:0002269	leukocyte activation involved in inflammatory response	14	-0.396137	-1.37801	0.146903	0.421032	0.350341	138	tags=21%, list=6%, signal=20%	PTPRC/TYROBP/C1QA
GO:0061900	glial cell activation	14	-0.396137	-1.37801	0.146903	0.421032	0.350341	138	tags=21%, list=6%, signal=20%	PTPRC/TYROBP/C1QA
GO:0008406	gonad development	44	0.240957	1.28406	0.147268	0.421602	0.350815	368	tags=27%, list=15%, signal=24%	PTPRN/FST/TNFAIP6/PTX3/CYP19A1/SDC1/INHBA/VGF/SFRP1/RDH10/CYP1B1/CCND1
GO:0007588	excretion	12	0.388388	1.37573	0.148472	0.423691	0.352553	20	tags=17%, list=1%, signal=17%	NPPB/STC1
GO:0040014	regulation of multicellular organism growth	12	0.388299	1.37542	0.148472	0.423691	0.352553	36	tags=25%, list=1%, signal=25%	STC2/GDF15/GDF5
GO:0043200	response to amino acid	26	0.292799	1.32756	0.148837	0.423691	0.352553	613	tags=46%, list=25%, signal=35%	SLC1A2/COL4A1/NQO1/COL1A1/COL3A1/COL1A2/COL5A2/GCLM/RRAGD/EDN1/SLC7A5/CCN2
GO:0072507	divalent inorganic cation homeostasis	78	0.20548	1.27895	0.148541	0.423691	0.352553	598	tags=37%, list=25%, signal=29%	CEMIP/STC2/STC1/HTR2B/CCL11/F2R/VDR/CALB2/SLC1A1/UBASH3B/THY1/GRIA1/GRIK2/HTR2A/MT1F/HTR1B/SYPL2/ADORA1/TRPV4/TRPC6/ITGB3/MT2A/FAM20A/ATP13A3/JPH2/JPH1/ADM/EDN1/FLNA
GO:1901214	regulation of neuron death	65	0.215775	1.26624	0.148825	0.423691	0.352553	456	tags=31%, list=19%, signal=26%	GDF5/PCSK9/CCL2/GABRA5/DKK1/F2R/BDNF/SLC1A1/DHCR24/GRIK2/CRLF1/HIF1A/NQO1/IL10/CCND1/ADORA1/GBE1/ENO2/GCLM/GBA1
GO:0007610	behavior	130	0.183683	1.26755	0.149123	0.424026	0.352832	511	tags=31%, list=21%, signal=26%	GDF15/HTR2B/FOSL1/ADM2/GABRA5/CCL11/SLC1A2/DKK1/OXTR/GPR176/BDNF/SLC1A1/BRINP1/THBS1/GRIA1/ITGA5/ITGA3/GRIK2/NRXN3/HTR2A/ITGA8/HIF1A/VGF/LDLR/HTR1B/GCNT4/SCN9A/ADORA1/ITGB1/PTGDS/ABCA7/DPP4/ASIC1/GBA1/RCAN1/AGT/UCHL1/MAP1A/PTPRZ1/HOMER1
GO:0051402	neuron apoptotic process	52	0.231133	1.27925	0.149626	0.424978	0.353624	456	tags=31%, list=19%, signal=26%	GDF5/PCSK9/CCL2/GABRA5/F2R/BDNF/SLC1A1/GRIK2/CRLF1/HIF1A/NQO1/IL10/CCND1/GBE1/GCLM/GBA1
GO:0033628	regulation of cell adhesion mediated by integrin	19	0.323188	1.32045	0.150812	0.427385	0.355627	491	tags=47%, list=20%, signal=38%	LIF/PLAU/MUC1/EPHA2/CYP1B1/SERPINE1/DPP4/ITGB3/ADAM9
GO:0071692	protein localization to extracellular region	69	0.215018	1.26879	0.150794	0.427385	0.355627	356	tags=23%, list=15%, signal=20%	ANKRD1/IL6/SUCNR1/PTPRN/F2RL1/AP1M2/COMP/F2R/GNPTAB/HIF1A/VEGFC/VGF/SFRP1/SCG2/RAB3B/PCSK1
GO:1903035	negative regulation of response to wounding	24	0.300256	1.32609	0.151163	0.427899	0.356055	591	tags=50%, list=24%, signal=38%	FAP/UBASH3B/PLAU/THBS1/EPPK1/VTN/CD9/SPP1/SERPINE1/PDGFA/PLAUR/EDN1
GO:0022602	ovulation cycle process	11	0.392921	1.3587	0.151515	0.427937	0.356086	272	tags=36%, list=11%, signal=32%	PTPRN/TNFAIP6/PTX3/INHBA
GO:0051960	regulation of nervous system development	90	0.195412	1.25414	0.151515	0.427937	0.356086	390	tags=23%, list=16%, signal=20%	WNT2/LIF/IL6/CCL11/DKK1/OXTR/BDNF/TRIM46/BRINP1/CDKN2B/THY1/THBS2/HIF1A/VEGFC/LDLR/FN1/PLXNB3/AMIGO2/AGRN/ITGB1/SPP1
GO:0006094	gluconeogenesis	10	0.402889	1.34202	0.152542	0.429877	0.3577	945	tags=70%, list=39%, signal=43%	NNMT/ENO2/PCK2/PGK1/SLC39A14/TPI1/GPI
GO:0019319	hexose biosynthetic process	10	0.402889	1.34202	0.152542	0.429877	0.3577	945	tags=70%, list=39%, signal=43%	NNMT/ENO2/PCK2/PGK1/SLC39A14/TPI1/GPI
GO:0034620	cellular response to unfolded protein	16	0.348841	1.35051	0.152778	0.43006	0.357853	408	tags=38%, list=17%, signal=31%	STC2/CREB3L1/HSPA2/HSPB8/CCND1/ABCA7
GO:0045089	positive regulation of innate immune response	11	-0.422394	-1.3589	0.15342	0.431068	0.358692	409	tags=45%, list=17%, signal=38%	COLEC11/MATR3/PLA2G5/LAG3/TYROBP
GO:0048193	Golgi vesicle transport	27	0.297385	1.34332	0.153477	0.431068	0.358692	1217	tags=81%, list=50%, signal=41%	KRT18/SORT1/KDELR3/EHD3/KIF1C/WIPI1/DOP1B/INSIG1/SEC24D/ANK1/TMED3/LAMP1/TMED9/COPZ2/ERGIC1/ARF4/YKT6/NSF/RABIF/SEC23A/MYO5A/HYOU1
GO:0050671	positive regulation of lymphocyte proliferation	26	-0.312897	-1.35038	0.153846	0.431624	0.359154	442	tags=38%, list=18%, signal=32%	NFATC2/MPL/CD74/BCL2/GPR183/HLA-DPA1/FGF10/HLA-DMB/PTPRC/ZP4
GO:0014823	response to activity	18	0.334773	1.35282	0.154206	0.431673	0.359195	607	tags=50%, list=25%, signal=38%	IL6/HIF1A/IL10/COL4A2/ITGB3/GCLM/AGT/EDN1/SLC7A5
GO:0097553	calcium ion transmembrane import into cytosol	37	-0.272286	-1.30531	0.15411	0.431673	0.359195	312	tags=24%, list=13%, signal=22%	RYR2/BCL2/HRC/PTPRC/JPH4/ATP1A2/APLNR/ADCYAP1R1/CCL21
GO:0032350	regulation of hormone metabolic process	10	0.400941	1.33553	0.154661	0.432469	0.359857	645	tags=50%, list=27%, signal=37%	STC2/HIF1A/RDH10/ADM/DAB2
GO:0043154	negative regulation of cysteine-type endopeptidase activity involved in apoptotic process	14	0.367071	1.3691	0.155606	0.433671	0.360858	1121	tags=79%, list=46%, signal=43%	DHCR24/THBS1/CD44/PLAUR/SFRP2/VEGFA/CRYAB/GAS6/GPI/BIRC5/SERPINB9
GO:2000117	negative regulation of cysteine-type endopeptidase activity	14	0.367071	1.3691	0.155606	0.433671	0.360858	1121	tags=79%, list=46%, signal=43%	DHCR24/THBS1/CD44/PLAUR/SFRP2/VEGFA/CRYAB/GAS6/GPI/BIRC5/SERPINB9
GO:0033077	T cell differentiation in thymus	11	-0.42004	-1.35133	0.155268	0.433671	0.360858	390	tags=73%, list=16%, signal=61%	FZD7/WNT4/FZD5/CD74/TESPA1/BCL2/PTPRC/TOX
GO:0033036	macromolecule localization	394	0.134482	1.13909	0.155894	0.433992	0.361125	855	tags=42%, list=35%, signal=33%	ANKRD1/CEMIP/SYTL5/LIF/IL6/SUCNR1/PTPRN/F2RL1/AP1M2/KRT18/PCSK9/ARL4C/COMP/CACNG7/TNFAIP6/F2R/CYP19A1/BDNF/SLC1A1/DHCR24/HEG1/TRIM46/SORT1/CD24/THBS1/ABCC3/THY1/KDELR3/ATP8B1/AP1S3/PLPPR4/GNPTAB/ITGA3/FAM83H/HPSE/HTR2A/ITGA8/HIF1A/ATP10A/MTCL1/VEGFC/PLIN2/INHBA/VGF/LDLR/SFRP1/STARD5/RAC2/SHROOM3/TNIK/SCG2/COL1A1/ZMAT3/CDKN1A/GJA1/RAB32/EPHA2/IL10/CEP55/RAB3B/PCSK1/ADORA1/AGRN/EHD3/FGF7/ITGB1/SPP1…
GO:0030850	prostate gland development	10	0.397524	1.32415	0.15678	0.435433	0.362324	497	tags=50%, list=20%, signal=40%	TNC/CYP19A1/SFRP1/SULF1/SOX9
GO:0050796	regulation of insulin secretion	23	-0.320928	-1.32076	0.157244	0.435433	0.362324	430	tags=35%, list=18%, signal=29%	KCNA5/MYRIP/RPH3AL/HLA-DRB1/ACVR1C/NR1H4/CASR/FFAR1
GO:0090276	regulation of peptide hormone secretion	23	-0.320928	-1.32076	0.157244	0.435433	0.362324	430	tags=35%, list=18%, signal=29%	KCNA5/MYRIP/RPH3AL/HLA-DRB1/ACVR1C/NR1H4/CASR/FFAR1
GO:0001909	leukocyte mediated cytotoxicity	19	-0.337657	-1.30992	0.157618	0.435433	0.362324	252	tags=32%, list=10%, signal=29%	HLA-DRB1/UNC13D/LAG3/HLA-DRA/PTPRC/TYROBP
GO:0060291	long-term synaptic potentiation	19	-0.336086	-1.30383	0.157618	0.435433	0.362324	49	tags=21%, list=2%, signal=21%	CHRNA7/IGSF11/FAM107A/TYROBP
GO:0051261	protein depolymerization	20	0.310736	1.29982	0.157534	0.435433	0.362324	1290	tags=80%, list=53%, signal=38%	F2RL1/MICAL2/TRPV4/MAP1A/DNAJC6/LIMA1/TPX2/SEMA5A/DMTN/CFL1/MID1/WDR1/CRACD/MAP1B/KIF18B/SPTBN2
GO:0002683	negative regulation of immune system process	67	-0.225035	-1.27544	0.157051	0.435433	0.362324	184	tags=15%, list=8%, signal=14%	HLA-DOA/LAG3/PTPRC/LAPTM5/CD22/SUSD4/VSIG4/TYROBP/C1QC/CCL21
GO:0002064	epithelial cell development	48	0.238812	1.29813	0.158273	0.436454	0.363173	347	tags=29%, list=14%, signal=26%	STC1/F2RL1/HEG1/SDC1/ICAM1/ACTA2/HPSE/S1PR3/HIF1A/SHROOM3/FASN/MET/EPHA2/MYO1E
GO:0033365	protein localization to organelle	83	0.199341	1.24154	0.158333	0.436454	0.363173	1199	tags=73%, list=49%, signal=39%	LIF/CACNG7/SORT1/KDELR3/GNPTAB/FAM83H/HTR2A/RAC2/COL1A1/CDKN1A/ABCA7/KPNA2/EHD1/TFRC/AGT/HK2/SOX9/MAP1A/E2F3/CENPA/TGFB1/CACNG8/NPTX1/FLNA/TRAM2/CDK5/MICALL1/MTCH2/ECT2/INSIG1/HK1/SPCS3/GLMP/RAB29/RAB23/NUAK2/ABHD17C/BAX/BCL3/DAG1/LAMP1/TPP1/RNF128/MGARP/CACNB4/MID1/EZR/PRKAA2/BAG3/TXN/FGF9/CALR/SREBF2/KPNA3/ARF4/SQSTM1/TSPAN17/TSPO/TOMM40L/SEC61A1/ATP6V1D
GO:0072524	pyridine-containing compound metabolic process	16	0.345007	1.33567	0.159722	0.436943	0.36358	809	tags=62%, list=33%, signal=42%	NNMT/PSAT1/ALDH1L2/NQO1/PNP/NOCT/TIGAR/PTGIS/PGAM1/FMO1
GO:0006661	phosphatidylinositol biosynthetic process	16	0.344139	1.3323	0.159722	0.436943	0.36358	597	tags=44%, list=25%, signal=33%	HTR2B/HTR2A/SYNJ2/PIGZ/PDGFA/PIP4K2A/PITPNM1
GO:0038127	ERBB signaling pathway	16	0.344027	1.33187	0.159722	0.436943	0.36358	1363	tags=94%, list=56%, signal=41%	CDH13/ADORA1/SHC3/AGT/SOX9/TGFB1/PLAUR/DUSP3/EFEMP1/BCAR1/PTPRJ/PTPN11/SHC1/DAB2IP/ERBB3
GO:0042554	superoxide anion generation	14	-0.380035	-1.32199	0.159292	0.436943	0.36358	103	tags=21%, list=4%, signal=21%	PON3/CYBB/TYROBP
GO:0072522	purine-containing compound biosynthetic process	29	0.281002	1.31984	0.159314	0.436943	0.36358	699	tags=48%, list=29%, signal=35%	NPPB/AK5/AK4/ADORA2B/HACD1/PNP/ELOVL5/TGFB1/NCS1/ACLY/ENO1/PAPSS2/ATP6V1A/ACSL4
GO:0051048	negative regulation of secretion	32	0.268597	1.31465	0.158879	0.436943	0.36358	510	tags=34%, list=21%, signal=28%	LIF/F2R/OXTR/CBARP/INHBA/SFRP1/HTR1B/GJA1/ADORA1/ASIC1/IL11
GO:0048638	regulation of developmental growth	58	0.22569	1.28469	0.159601	0.436943	0.36358	181	tags=17%, list=7%, signal=16%	WNT2/STC2/RGS4/GDF15/GDF5/CACNG7/BDNF/TRIM46/EPPK1/CXADR
GO:0032946	positive regulation of mononuclear cell proliferation	27	-0.303029	-1.33044	0.160684	0.439098	0.365373	442	tags=37%, list=18%, signal=31%	NFATC2/MPL/CD74/BCL2/GPR183/HLA-DPA1/FGF10/HLA-DMB/PTPRC/ZP4
GO:0007286	spermatid development	14	-0.379537	-1.32026	0.161062	0.439656	0.365837	959	tags=79%, list=40%, signal=48%	H3-3B/MNS1/GLI1/CFAP44/DPY19L2P2/SPEF2/PTCH1/KIT/DPY19L2/CFAP43/FSIP2
GO:0016197	endosomal transport	22	0.308361	1.31306	0.1621	0.440753	0.366751	1152	tags=77%, list=47%, signal=41%	ARL4C/SORT1/ANXA8/EHD3/BVES/EHD1/EHD2/MICALL1/CORO1C/RAB29/TINAGL1/ARHGAP1/EVI5/TMEM87B/YKT6/SQSTM1/SNX9
GO:0015850	organic hydroxy compound transport	55	0.230532	1.29022	0.162025	0.440753	0.366751	668	tags=42%, list=28%, signal=31%	SLC5A12/PCSK9/SYT12/SLC16A3/OXTR/CYP19A1/ABCC3/ATP8B1/HTR2A/LDLR/HTR1B/STARD5/RAB3B/SPP1/ABCA7/ITGB3/AGT/PIP4K2A/LIMA1/ABCA2/ABCA3/DAB2/SERAC1
GO:0048762	mesenchymal cell differentiation	55	0.229131	1.28238	0.162025	0.440753	0.366751	681	tags=40%, list=28%, signal=29%	GREM1/WNT2/HTR2B/IL6/SPRED3/HAS2/LOXL2/HIF1A/FN1/SFRP1/COL1A1/RDH10/CDH2/SEMA7A/SOX9/TGFB1/EDN1/FLNA/DAB2/SFRP2/SEMA5A/CORO1C
GO:0070374	positive regulation of ERK1 and ERK2 cascade	50	-0.244161	-1.27216	0.162162	0.440753	0.366751	301	tags=26%, list=12%, signal=23%	P2RY1/GPR183/CHRNA7/HLA-DRB1/PLA2G5/CSF1R/FLT4/FGF10/PTPRC/FGFR4/MARCO/CASR/CCL21
GO:0046513	ceramide biosynthetic process	13	0.367444	1.33595	0.162896	0.441971	0.367764	1085	tags=77%, list=45%, signal=43%	SGMS2/ST6GALNAC5/SPHK1/SMPD1/GBA1/B4GALT5/DEGS1/ORMDL2/CCN1/ASAH1
GO:0016525	negative regulation of angiogenesis	27	0.292058	1.31925	0.16307	0.441971	0.367764	472	tags=44%, list=19%, signal=36%	NPPB/THBS1/THBS2/ISM1/CREB3L1/EPHA2/HSPG2/SPARC/SERPINE1/COL4A2/SULF1/AGT
GO:0006509	membrane protein ectodomain proteolysis	10	0.395563	1.31762	0.163136	0.441971	0.367764	853	tags=70%, list=35%, signal=46%	IL10/MYH9/ADAM9/ADAM19/TIMP1/BACE2/DAG1
GO:0007041	lysosomal transport	18	0.326467	1.31926	0.163551	0.442623	0.368307	201	tags=28%, list=8%, signal=26%	PCSK9/CACNG7/SORT1/ARSB/GNPTAB
GO:0018107	peptidyl-threonine phosphorylation	15	0.351735	1.34753	0.165533	0.444177	0.3696	13	tags=13%, list=1%, signal=13%	CHI3L1/CEMIP
GO:0048260	positive regulation of receptor-mediated endocytosis	11	0.389561	1.34708	0.164502	0.444177	0.3696	694	tags=73%, list=29%, signal=52%	GREM1/PCSK9/VTN/SERPINE1/SFRP4/DAB2/CD63/VEGFA
GO:0031647	regulation of protein stability	29	-0.29878	-1.34018	0.164983	0.444177	0.3696	372	tags=24%, list=15%, signal=21%	HSPA1B/BCL2/SOX17/ATP1B2/FAM107A/GPIHBP1/TYROBP
GO:0010573	vascular endothelial growth factor production	13	0.365647	1.32942	0.165158	0.444177	0.3696	551	tags=54%, list=23%, signal=42%	IL6/HPSE/ADORA2B/HIF1A/CYP1B1/SULF1/TGFB1
GO:0006007	glucose catabolic process	10	0.395331	1.31685	0.165254	0.444177	0.3696	785	tags=90%, list=32%, signal=61%	PFKP/ENO2/HK2/PKM/PGK1/TIGAR/ENO1/HK1/TPI1
GO:0090090	negative regulation of canonical Wnt signaling pathway	27	0.29055	1.31244	0.165468	0.444177	0.3696	713	tags=44%, list=29%, signal=32%	GREM1/IGFBP1/DKK1/SFRP1/PTPRO/CDH2/SOX9/CTHRC1/SFRP4/DAB2/SFRP2/TPBG
GO:0140353	lipid export from cell	10	0.393831	1.31185	0.165254	0.444177	0.3696	645	tags=60%, list=27%, signal=44%	CYP19A1/INHBA/SPP1/AGT/EDN1/DAB2
GO:1903047	mitotic cell cycle process	72	0.209365	1.25093	0.164835	0.444177	0.3696	1400	tags=83%, list=58%, signal=36%	CCL2/CDKN2A/MUC1/CDKN2B/INHBA/E2F7/HSPA2/MELK/CDKN1A/GJA1/CEP55/BCAT1/CCND1/ITGB1/SPHK1/MYH10/NEK6/E2F3/CENPA/EDN1/FLNA/TPX2/CDK5/AVEN/ECT2/GPNMB/CDC20/CFL1/ANLN/PLK3/CCNE1/REEP3/KIF23/NACC2/IQGAP3/CACNB4/NABP1/MKI67/ERCC2/PBK/ACTB/BIRC5/TUBG1/NEK2/PPME1/EIF4G1/SNX9/EIF4EBP1/CDKN3/FOXM1/AURKB/KIF18B/KIF14/ZMPSTE24/RPS27L/PRKCA/CLTC/PSME3/RBBP8/TOM1L1
GO:1904861	excitatory synapse assembly	10	-0.432164	-1.33679	0.166038	0.44438	0.369769	414	tags=50%, list=17%, signal=42%	SEMA4A/LRRC4/NRXN2/GRID2/CBLN1
GO:0030072	peptide hormone secretion	30	-0.293547	-1.31216	0.166957	0.44438	0.369769	445	tags=37%, list=18%, signal=30%	EXOC3L1/KCNA5/CPLX1/MYRIP/RPH3AL/HLA-DRB1/ACVR1C/NR1H4/EDN3/CASR/FFAR1
GO:1901343	negative regulation of vasculature development	28	0.281624	1.30373	0.167059	0.44438	0.369769	472	tags=43%, list=19%, signal=35%	NPPB/THBS1/THBS2/ISM1/CREB3L1/EPHA2/HSPG2/SPARC/SERPINE1/COL4A2/SULF1/AGT
GO:2000181	negative regulation of blood vessel morphogenesis	28	0.281624	1.30373	0.167059	0.44438	0.369769	472	tags=43%, list=19%, signal=35%	NPPB/THBS1/THBS2/ISM1/CREB3L1/EPHA2/HSPG2/SPARC/SERPINE1/COL4A2/SULF1/AGT
GO:0033157	regulation of intracellular protein transport	28	0.281464	1.30299	0.167059	0.44438	0.369769	997	tags=64%, list=41%, signal=38%	CEMIP/SLC1A1/MTCL1/RAC2/TGFB1/FLNA/CDK5/DMTN/ECT2/INSIG1/RAB29/RAB23/GAS6/PLK3/MYO1C/BAG3/PTPN14/TXN
GO:0001101	response to acid chemical	28	0.279947	1.29596	0.167059	0.44438	0.369769	800	tags=54%, list=33%, signal=36%	SLC1A2/COL4A1/NQO1/COL1A1/COL3A1/COL1A2/COL5A2/GCLM/RRAGD/EDN1/SLC7A5/CCN2/VEGFA/NTRK2/CPEB4
GO:0045930	negative regulation of mitotic cell cycle	28	0.279792	1.29525	0.167059	0.44438	0.369769	368	tags=32%, list=15%, signal=28%	CCL2/BRINP1/MUC1/CDKN2B/INHBA/E2F7/CDKN1A/IL10/CCND1
GO:0002831	regulation of response to biotic stimulus	36	-0.271833	-1.29307	0.166381	0.44438	0.369769	420	tags=28%, list=17%, signal=23%	HERC5/MATR3/MMRN2/SIGLEC16/HLA-DRB1/PLA2G5/LAG3/SUSD4/VSIG4/TYROBP
GO:0001817	regulation of cytokine production	118	-0.195647	-1.2249	0.167192	0.44438	0.369769	315	tags=20%, list=13%, signal=19%	SORL1/APOD/SIGLEC16/CHRNA7/HLA-DRB1/AFAP1L2/NR1H4/CSF1R/TLR5/BCL6B/LAG3/FLT4/BTNL9/HLA-DPA1/C3AR1/PTPRC/CD34/LAPTM5/JPH4/CYBB/VSIG4/NLRP9/TYROBP/FFAR1
GO:0021675	nerve development	13	0.362781	1.319	0.167421	0.444519	0.369884	591	tags=46%, list=24%, signal=35%	GABRA5/BDNF/ATP8B1/SULF1/NPTX1/EDN1
GO:0060079	excitatory postsynaptic potential	13	-0.392757	-1.32875	0.167857	0.444782	0.370103	304	tags=38%, list=13%, signal=34%	GRID2/CBLN1/CHRNA7/IGSF11/GABRG1
GO:0009913	epidermal cell differentiation	31	0.269377	1.30971	0.168224	0.444782	0.370103	564	tags=39%, list=23%, signal=30%	KRT7/KRT80/IL20/VDR/ETV4/KRT8/SPRR2B/EPHA2/CLIC4/ADAM9/SFRP4/GSDME
GO:0071248	cellular response to metal ion	31	0.268515	1.30552	0.168224	0.444782	0.370103	689	tags=48%, list=28%, signal=35%	KCNK3/SYT12/SLC1A1/CPNE7/NQO1/MT1F/KCNH1/SMPD1/MT2A/CLIC4/NPTX1/EDN1/TIGAR/DMTN/ECT2
GO:0051046	regulation of secretion	115	0.182099	1.2217	0.168067	0.444782	0.370103	390	tags=23%, list=16%, signal=20%	ANKRD1/NPPB/STC1/LIF/IL6/PTPRN/F2RL1/SYT12/F2R/OXTR/CYP19A1/SDC1/ADORA2B/HTR2A/CBARP/HIF1A/VEGFC/INHBA/SFRP1/HTR1B/RAC2/GJA1/RAB3B/PCSK1/ADORA1/SPP1
GO:1904019	epithelial cell apoptotic process	25	0.290951	1.28867	0.169014	0.446024	0.371137	405	tags=32%, list=17%, signal=27%	IL6/KRT18/CCL2/THBS1/ICAM1/SCG2/IL10/SERPINE1
GO:0031032	actomyosin structure organization	45	0.235289	1.25938	0.169048	0.446024	0.371137	691	tags=42%, list=28%, signal=31%	ANKRD1/TNNT2/SYNPO2L/CNN1/FRMD5/SFRP1/MYH3/MET/FLNC/ITGB1/ITGB5/MYH10/MYH9/MYL9/EDN1/CCN2/CSRP2/ECT2/MYOZ2
GO:0007276	gamete generation	83	-0.211677	-1.24289	0.169782	0.447494	0.37236	680	tags=40%, list=28%, signal=30%	PTCH1/EDNRA/TYRO3/SEPTIN4/TDRD6/RGN/MDK/KIT/SYCP2/GAS2/DPY19L2/SPAG8/SERPINA5/CFAP43/TDRD1/ANGPT2/SSTR3/MYCBPAP/CYP26B1/BCL2/ADAMTS16/CFAP91/SOX17/FSIP2/ZBTB16/PNLDC1/WFDC2/INSL3/TDRD10/DDX4/ADCYAP1R1/NPAP1/TUBB8
GO:0018210	peptidyl-threonine modification	17	0.326983	1.29932	0.170115	0.447904	0.372701	13	tags=12%, list=1%, signal=12%	CHI3L1/CEMIP
GO:0048167	regulation of synaptic plasticity	40	-0.26424	-1.29064	0.170984	0.449354	0.373907	304	tags=22%, list=13%, signal=20%	GRID2/CBLN1/CHRNA7/PRRT2/JPH4/UNC13C/IGSF11/FAM107A/TYROBP
GO:0071902	positive regulation of protein serine/threonine kinase activity	35	0.25956	1.28454	0.171021	0.449354	0.373907	694	tags=46%, list=29%, signal=33%	CEMIP/HTR2B/DKK1/CD24/THBS1/FGF1/HTR2A/CCND1/FAM20A/ADAM9/IRAK1/TGFB1/PDGFA/EDN1/CCNYL1/VEGFA
GO:0051952	regulation of amine transport	24	0.290532	1.28314	0.172093	0.450762	0.375079	389	tags=38%, list=16%, signal=32%	RGS4/SYT12/OXTR/SLC38A1/HTR2A/HTR1B/RAB3B/ADORA1/ITGB1
GO:0060562	epithelial tube morphogenesis	69	0.210287	1.24087	0.171958	0.450762	0.375079	591	tags=38%, list=24%, signal=29%	GREM1/WNT2/CCL11/TMEM59L/VDR/FGF1/MICAL2/FOXD1/COL4A1/HIF1A/SFRP1/SHROOM3/KIF26B/RDH10/MET/EPHA2/LAMA1/AGT/CLIC4/SOX9/CTHRC1/MMP14/ADAMTS12/TGFB1/ADM/EDN1
GO:0006974	cellular response to DNA damage stimulus	61	0.214443	1.2393	0.17207	0.450762	0.375079	1398	tags=80%, list=58%, signal=35%	ANKRD1/IER3/MUC1/E2F7/PMAIP1/ZMAT3/CDKN1A/EPHA2/CCND1/CD44/NUAK1/ZNF365/TIGAR/SFRP2/SPATA18/PLK3/SOD2/PHLDA3/BAX/BCL3/RBM24/EGLN3/NACC2/NPAS2/DYRK3/NABP1/TOP2A/ERCC2/PBK/ACTB/UBE2T/IKBKE/LYN/GADD45A/ACTR2/BCL2L1/PTPN11/AEN/ASCC3/FEN1/UHRF1/FOXM1/MAPKAPK2/ZMPSTE24/RPS27L/PSMD14/HMGA2/BAK1/RBBP8
GO:0003018	vascular process in circulatory system	84	-0.20999	-1.23201	0.172414	0.451135	0.375389	430	tags=27%, list=18%, signal=23%	KCNA5/CDH5/ABCB1/SERPINF2/PDE2A/RAMP2/GUCY1A1/SLC4A8/ABCG2/P2RY1/PLVAP/GRIP2/ATP8A1/ATP1B2/EDN3/KCNMB2/SLC38A3/SLCO2B1/ATP1A2/CASR/HTR1A/CLDN5/ADRB3
GO:0046634	regulation of alpha-beta T cell activation	11	-0.413193	-1.3293	0.173752	0.452042	0.376144	252	tags=64%, list=10%, signal=57%	JAK3/AGER/CD83/HLA-DRB1/ZBTB16/HLA-DRA/PTPRC
GO:0060997	dendritic spine morphogenesis	10	0.391394	1.30373	0.173729	0.452042	0.376144	1481	tags=100%, list=61%, signal=39%	PDLIM5/CAMK2B/ZNF365/CDK5/LRP8/CFL1/SIPA1L1/ACTR2/EPHA4/DOCK10
GO:0045637	regulation of myeloid cell differentiation	34	0.26241	1.28792	0.172986	0.452042	0.376144	279	tags=26%, list=11%, signal=24%	TNFRSF11B/LIF/IL20/TNFAIP6/LOX/UBASH3B/HIF1A/INHBA/SFRP1
GO:0000768	syncytium formation by plasma membrane fusion	19	0.314889	1.28654	0.174014	0.452042	0.376144	635	tags=58%, list=26%, signal=43%	GDF15/KCNH1/MYOF/CD9/ITGB1/EHD1/MYH9/ADAM9/ADAMTS15/EHD2/ADAM12
GO:0140253	cell-cell fusion	19	0.314889	1.28654	0.174014	0.452042	0.376144	635	tags=58%, list=26%, signal=43%	GDF15/KCNH1/MYOF/CD9/ITGB1/EHD1/MYH9/ADAM9/ADAMTS15/EHD2/ADAM12
GO:0007179	transforming growth factor beta receptor signaling pathway	39	0.246968	1.27132	0.17381	0.452042	0.376144	432	tags=33%, list=18%, signal=28%	GDF15/GDF5/LOX/SPRED3/THBS1/CDKN2B/ITGA3/LRRC32/ITGA8/COL3A1/COL1A2/VEPH1/ITGB5
GO:0045184	establishment of protein localization	217	0.154725	1.19681	0.17378	0.452042	0.376144	1185	tags=64%, list=49%, signal=36%	ANKRD1/CEMIP/SYTL5/IL6/SUCNR1/PTPRN/F2RL1/AP1M2/KRT18/ARL4C/COMP/CACNG7/F2R/SLC1A1/SORT1/CD24/KDELR3/AP1S3/GNPTAB/HPSE/ITGA8/HIF1A/MTCL1/VEGFC/VGF/SFRP1/RAC2/SCG2/COL1A1/ZMAT3/CDKN1A/RAB32/CEP55/RAB3B/PCSK1/ADORA1/EHD3/KPNA2/EHD1/MYH10/TFRC/MYH9/AGT/HK2/ADAM9/ZDHHC12/MAP1A/E2F3/RAB27B/FRAS1/TGFB1/PCK2/CACNG8/PITPNM1/FLNA/TRAM2/RTN2/CTSA/CTSD/RAB15/CDK5/DAB2/MICALL1/DMTN/RAMP1/CD63/CORO1C/DOP1B/EC…
GO:0006109	regulation of carbohydrate metabolic process	26	0.282834	1.28238	0.176744	0.458663	0.381653	293	tags=31%, list=12%, signal=27%	NNMT/PHLDA2/HAS2/CD244/SLC2A6/HTR2A/HIF1A/PMAIP1
GO:0051172	negative regulation of nitrogen compound metabolic process	275	0.144025	1.16031	0.177258	0.459523	0.382369	969	tags=47%, list=40%, signal=32%	ANKRD1/GREM1/IL6/SPOCK1/CHAC1/DKK1/CAMK2N2/SH3RF2/FST/PCSK1N/PTX3/VDR/UBASH3B/DHCR24/HEG1/PLAU/CDKN2A/THBS1/MUC1/CDKN2B/THY1/LOXL2/NIBAN1/ATP8B1/HMGA1/FOXD1/CREB3L1/VTN/NQO1/LDLR/MSC/SFRP1/PTPRO/E2F7/CXXC5/CDKN1A/ANXA8/ANOS1/IL10/CCND1/TRPV4/CD44/SERPINE1/ABCA7/SPHK1/SMPD1/ITGB3/CRIM1/ETV5/GBA1/SIRPA/NOCT/ECM1/TRIB3/AGT/WWC1/SOX9/S100A11/BDKRB2/UCHL1/MAP1A/DBNDD1/LBH/TGFB1/PRR7/TIMP1/PLAUR/GAPDH/…
GO:0060047	heart contraction	54	0.223407	1.24162	0.177665	0.460107	0.382855	613	tags=37%, list=25%, signal=28%	STC1/RGS4/TNNT2/ADM2/KCND3/SLC1A1/HSPB7/CXADR/MYL7/GJA1/ADORA1/EHD3/DES/BVES/AGT/KCNJ12/ADM/EDN1/FLNA/CCN2
GO:0045786	negative regulation of cell cycle	41	0.242345	1.25886	0.178147	0.460883	0.383501	368	tags=27%, list=15%, signal=23%	LIF/CCL2/BRINP1/CDKN2A/MUC1/CDKN2B/INHBA/E2F7/CDKN1A/IL10/CCND1
GO:0010508	positive regulation of autophagy	13	0.358539	1.30357	0.178733	0.460908	0.383522	967	tags=69%, list=40%, signal=42%	HIF1A/HSPB8/PIP4K2A/WIPI1/PLK3/VDAC1/TP53INP2/PRKAA2/BAG3
GO:0030278	regulation of ossification	29	0.273925	1.2866	0.178922	0.460908	0.383522	562	tags=38%, list=23%, signal=30%	GREM1/COMP/DKK1/VDR/SGMS2/HIF1A/SFRP1/ECM1/SOX9/TGFB1/MGP
GO:0043271	negative regulation of ion transport	28	0.27696	1.28214	0.178824	0.460908	0.383522	370	tags=29%, list=15%, signal=24%	STC1/RGS4/PCSK9/HTR2A/CBARP/HTR1B/GEM/ADORA1
GO:0043406	positive regulation of MAP kinase activity	25	0.287491	1.27334	0.178404	0.460908	0.383522	591	tags=44%, list=24%, signal=34%	HTR2B/DKK1/CD24/THBS1/FGF1/HTR2A/ADAM9/IRAK1/TGFB1/PDGFA/EDN1
GO:0003333	amino acid transmembrane transport	24	0.287296	1.26885	0.17907	0.460908	0.383522	766	tags=54%, list=32%, signal=37%	RGS4/SLC1A2/SLC1A1/SLC38A4/SLC38A1/SLC7A1/ITGB1/AGT/SLC7A5/SLC7A7/SLC38A7/SLC7A6/SLC6A9
GO:0090183	regulation of kidney development	11	0.385592	1.33335	0.179654	0.461002	0.383599	1218	tags=82%, list=50%, signal=41%	GREM1/FOXD1/AGT/SOX9/VEGFA/OSR1/GDNF/TACSTD2/STAT1
GO:0043392	negative regulation of DNA binding	11	-0.408879	-1.31542	0.179298	0.461002	0.383599	1056	tags=82%, list=44%, signal=46%	HMGA2/HEY2/PER2/ID1/JUN/NFKBIA/LEF1/HEY1/WFIKKN2
GO:0060070	canonical Wnt signaling pathway	52	0.225115	1.24594	0.179551	0.461002	0.383599	657	tags=37%, list=27%, signal=27%	GREM1/WNT2/IGFBP1/DKK1/SDC1/FOXD1/SFRP1/PTPRO/COL1A1/CDH2/SOX9/CTHRC1/SFRP4/TGFB1/EDN1/DAB2/CCNYL1/SFRP2/SEMA5A
GO:0007586	digestion	18	0.317894	1.28461	0.179907	0.461182	0.383749	275	tags=28%, list=11%, signal=25%	ADM2/OXTR/VDR/SLC2A5/LDLR
GO:0006636	unsaturated fatty acid biosynthetic process	13	0.357528	1.2999	0.180995	0.463027	0.385285	943	tags=69%, list=39%, signal=43%	FADS2/SCD/PTGDS/ELOVL5/EDN1/PTGIS/FADS1/AKR1C3/DEGS1
GO:0045638	negative regulation of myeloid cell differentiation	13	0.354985	1.29065	0.180995	0.463027	0.385285	279	tags=38%, list=11%, signal=34%	TNFRSF11B/TNFAIP6/UBASH3B/INHBA/SFRP1
GO:1903531	negative regulation of secretion by cell	28	0.276869	1.28171	0.181176	0.463027	0.385285	510	tags=36%, list=21%, signal=29%	LIF/F2R/CBARP/INHBA/SFRP1/HTR1B/GJA1/ADORA1/ASIC1/IL11
GO:2000045	regulation of G1/S transition of mitotic cell cycle	21	0.309963	1.31352	0.182028	0.464732	0.386703	368	tags=38%, list=15%, signal=33%	CCL2/CDKN2A/MUC1/CDKN2B/INHBA/E2F7/CDKN1A/CCND1
GO:1903522	regulation of blood circulation	60	0.216675	1.24897	0.182266	0.46487	0.386819	613	tags=38%, list=25%, signal=29%	STC1/RGS4/TNNT2/ADM2/F2R/KCND3/OXTR/SLC1A1/HSPB7/CXADR/HTR2A/GJA1/ADORA1/EHD3/DES/BVES/AGT/BDKRB2/KCNJ12/ADM/EDN1/FLNA/CCN2
GO:1901796	regulation of signal transduction by p53 class mediator	14	0.357581	1.3337	0.183066	0.466441	0.388125	501	tags=43%, list=21%, signal=34%	ANKRD1/MUC1/PMAIP1/CD44/NUAK1/BDKRB2
GO:0033619	membrane protein proteolysis	12	0.375051	1.32849	0.183406	0.466835	0.388454	853	tags=67%, list=35%, signal=43%	IL10/MYH9/ADAM9/ADAM19/TGFB1/TIMP1/BACE2/DAG1
GO:0001658	branching involved in ureteric bud morphogenesis	17	0.321098	1.27594	0.183908	0.467641	0.389124	233	tags=24%, list=10%, signal=21%	GREM1/TMEM59L/FGF1/FOXD1
GO:0007044	cell-substrate junction assembly	30	0.268822	1.28981	0.185012	0.467783	0.389243	694	tags=47%, list=29%, signal=34%	GREM1/THBS1/THY1/ITGA5/ACTN1/FN1/SFRP1/ITGB3/MMP14/DMTN/VCL/CORO1C/DUSP3/VEGFA
GO:0150115	cell-substrate junction organization	30	0.268822	1.28981	0.185012	0.467783	0.389243	694	tags=47%, list=29%, signal=34%	GREM1/THBS1/THY1/ITGA5/ACTN1/FN1/SFRP1/ITGB3/MMP14/DMTN/VCL/CORO1C/DUSP3/VEGFA
GO:0061008	hepaticobiliary system development	33	0.262013	1.28137	0.185012	0.467783	0.389243	368	tags=27%, list=15%, signal=23%	IL6/PCSK9/CDKN2B/FGF1/VTN/E2F7/MET/IL10/CCND1
GO:1904035	regulation of epithelial cell apoptotic process	18	0.315716	1.27581	0.184579	0.467783	0.389243	844	tags=61%, list=35%, signal=40%	IL6/CCL2/THBS1/ICAM1/SCG2/SERPINE1/SFRP4/SEMA5A/GAS6/BAX/AKR1C3
GO:0032355	response to estradiol	35	0.257294	1.27333	0.185273	0.467783	0.389243	613	tags=46%, list=25%, signal=35%	SSTR1/OXTR/GJB2/CYP19A1/NQO1/SFRP1/COL1A1/IL10/CYP1B1/CCND1/ENO2/AGT/TGFB1/PDGFA/MMP15/CCN2
GO:0002702	positive regulation of production of molecular mediator of immune response	25	0.28452	1.26019	0.185446	0.467783	0.389243	612	tags=44%, list=25%, signal=33%	IL6/F2RL1/LACC1/CD244/IL10/SEMA7A/TFRC/SPON2/TGFB1/SLC7A5/IL1R1
GO:0044772	mitotic cell cycle phase transition	44	0.235644	1.25574	0.185273	0.467783	0.389243	1020	tags=64%, list=42%, signal=38%	CCL2/CDKN2A/MUC1/CDKN2B/INHBA/E2F7/HSPA2/MELK/CDKN1A/BCAT1/CCND1/ITGB1/NEK6/E2F3/CDK5/AVEN/GPNMB/CDC20/ANLN/PLK3/CCNE1/NACC2/IQGAP3/CACNB4/NABP1/ERCC2/ACTB/BIRC5
GO:0019221	cytokine-mediated signaling pathway	65	0.208833	1.22549	0.185379	0.467783	0.389243	250	tags=20%, list=10%, signal=18%	IL6/F2RL1/KRT18/CCL2/CCL11/CSF2RB/PADI2/SLC1A1/CD24/IL1RL1/CRLF1/OSMR/HIF1A
GO:0022412	cellular process involved in reproduction in multicellular organism	54	-0.235439	-1.25132	0.185855	0.468348	0.389712	680	tags=41%, list=28%, signal=30%	PTCH1/EDNRA/SEPTIN4/TDRD6/MDK/KIT/SYCP2/DPY19L2/SERPINA5/CFAP43/TDRD1/ANGPT2/CYP26B1/BCL2/FSIP2/ZBTB16/INSL3/ROBO2/TDRD10/DDX4/FOLR2/TUBB8
GO:0032091	negative regulation of protein binding	14	0.356253	1.32875	0.187643	0.471911	0.392677	344	tags=36%, list=14%, signal=31%	PCSK9/DKK1/XIRP1/CDKN1A/IL10
GO:0010466	negative regulation of peptidase activity	42	0.238464	1.24981	0.1875	0.471911	0.392677	945	tags=60%, list=39%, signal=37%	SPOCK1/PCSK1N/DHCR24/THBS1/VTN/ANXA8/ANOS1/CD44/SERPINE1/CRIM1/ECM1/AGT/TIMP1/PLAUR/GAPDH/SFRP2/SERPINH1/VEGFA/CRYAB/CD109/GAS6/ANXA2/CTSB/RENBP/GPI
GO:0010460	positive regulation of heart rate	11	0.378775	1.30978	0.188312	0.472166	0.392889	122	tags=27%, list=5%, signal=26%	RGS4/ADM2/SLC1A1
GO:0032945	negative regulation of mononuclear cell proliferation	10	-0.421211	-1.30291	0.188679	0.472166	0.392889	252	tags=30%, list=10%, signal=27%	HLA-DRB1/VSIG4/TYROBP
GO:0050672	negative regulation of lymphocyte proliferation	10	-0.421211	-1.30291	0.188679	0.472166	0.392889	252	tags=30%, list=10%, signal=27%	HLA-DRB1/VSIG4/TYROBP
GO:0002761	regulation of myeloid leukocyte differentiation	23	0.293672	1.28183	0.188073	0.472166	0.392889	279	tags=30%, list=11%, signal=27%	TNFRSF11B/LIF/IL20/TNFAIP6/UBASH3B/INHBA/SFRP1
GO:1901385	regulation of voltage-gated calcium channel activity	10	0.378867	1.262	0.188559	0.472166	0.392889	932	tags=70%, list=38%, signal=43%	CBARP/GEM/EHD3/CDK5/NOS1AP/RRAD/CACNB4
GO:0048477	oogenesis	16	-0.355229	-1.29524	0.189474	0.472811	0.393426	114	tags=50%, list=5%, signal=48%	EDNRA/TDRD6/MDK/TDRD1/BCL2/INSL3/TDRD10/TUBB8
GO:0048608	reproductive structure development	58	0.217356	1.23725	0.189526	0.472811	0.393426	368	tags=24%, list=15%, signal=21%	PTPRN/TNC/FST/TNFAIP6/PTX3/CYP19A1/DHCR24/SDC1/INHBA/VGF/SFRP1/RDH10/CYP1B1/CCND1
GO:0061458	reproductive system development	58	0.217356	1.23725	0.189526	0.472811	0.393426	368	tags=24%, list=15%, signal=21%	PTPRN/TNC/FST/TNFAIP6/PTX3/CYP19A1/DHCR24/SDC1/INHBA/VGF/SFRP1/RDH10/CYP1B1/CCND1
GO:0003015	heart process	55	0.218341	1.22199	0.189873	0.472811	0.393426	613	tags=36%, list=25%, signal=28%	STC1/RGS4/TNNT2/ADM2/KCND3/SLC1A1/HSPB7/CXADR/MYL7/GJA1/ADORA1/EHD3/DES/BVES/AGT/KCNJ12/ADM/EDN1/FLNA/CCN2
GO:0045862	positive regulation of proteolysis	55	0.217593	1.2178	0.189873	0.472811	0.393426	829	tags=51%, list=34%, signal=34%	SH3RF2/F2R/SLC1A1/MELTF/FN1/PMAIP1/TNFSF15/GBA1/MYH9/TRIB3/ADAM9/MMP14/F3/PRR7/GRN/CCN2/CTSD/ENO1/TRIB1/DAB2/SFRP2/PERP/CDC20/ATP2A3/PLK3/ANXA2/BAX/IL33
GO:0010811	positive regulation of cell-substrate adhesion	38	0.246515	1.25531	0.190141	0.47301	0.393592	694	tags=53%, list=29%, signal=38%	CDH13/COL8A1/CCDC80/HAS2/FBLN2/THY1/ITGA5/ITGA3/VTN/FN1/SFRP1/EDIL3/ITGB3/P4HB/RELL2/CCL28/FLNA/DAB2/DMTN/VEGFA
GO:0051961	negative regulation of nervous system development	28	0.274461	1.27057	0.190588	0.473191	0.393742	180	tags=25%, list=7%, signal=23%	IL6/CCL11/DKK1/TRIM46/BRINP1/CDKN2B/THY1
GO:0001823	mesonephros development	28	0.273753	1.26729	0.190588	0.473191	0.393742	301	tags=29%, list=12%, signal=25%	GREM1/TMEM59L/FGF1/SDC1/CRLF1/FOXD1/SFRP1/KIF26B
GO:0003300	cardiac muscle hypertrophy	12	0.36927	1.30801	0.194323	0.474865	0.395135	26	tags=17%, list=1%, signal=17%	RGS4/HTR2B
GO:0014896	muscle hypertrophy	12	0.36927	1.30801	0.194323	0.474865	0.395135	26	tags=17%, list=1%, signal=17%	RGS4/HTR2B
GO:0014897	striated muscle hypertrophy	12	0.36927	1.30801	0.194323	0.474865	0.395135	26	tags=17%, list=1%, signal=17%	RGS4/HTR2B
GO:0000070	mitotic sister chromatid segregation	11	0.376455	1.30176	0.192641	0.474865	0.395135	1309	tags=91%, list=54%, signal=42%	NEK6/CDC20/KIF23/ACTB/BIRC5/TUBG1/NEK2/AURKB/KIF18B/KIF14
GO:1900180	regulation of protein localization to nucleus	11	0.376235	1.301	0.194805	0.474865	0.395135	967	tags=73%, list=40%, signal=44%	LIF/TFRC/TGFB1/FLNA/ECT2/RAB23/CACNB4/BAG3
GO:0061912	selective autophagy	11	0.375414	1.29816	0.194805	0.474865	0.395135	1520	tags=100%, list=63%, signal=38%	HSPB8/TIGAR/VDAC1/BAG3/SQSTM1/RNF41/STBD1/GAA/MAP1LC3B/SLC25A4/PJVK
GO:0007187	G protein-coupled receptor signaling pathway, coupled to cyclic nucleotide second messenger	16	-0.354074	-1.29103	0.194737	0.474865	0.395135	45	tags=31%, list=2%, signal=31%	SSTR3/PTH1R/HTR1A/HTR1E/ADRB3
GO:1903018	regulation of glycoprotein metabolic process	10	-0.417185	-1.29046	0.192453	0.474865	0.395135	66	tags=30%, list=3%, signal=29%	BCL2/ITM2A/CCL21
GO:0007368	determination of left/right symmetry	10	-0.415712	-1.2859	0.19434	0.474865	0.395135	469	tags=50%, list=19%, signal=41%	SOX18/MMP21/SOX17/FGF10/APLNR
GO:0001946	lymphangiogenesis	10	-0.414258	-1.2814	0.19434	0.474865	0.395135	470	tags=50%, list=19%, signal=40%	PROX1/SOX18/FLT4/TIE1/CLEC14A
GO:0007605	sensory perception of sound	22	0.299115	1.27369	0.191781	0.474865	0.395135	189	tags=23%, list=8%, signal=21%	CEMIP/GABRA5/GJB2/COL11A1/ATP8B1
GO:0035967	cellular response to topologically incorrect protein	18	0.311993	1.26077	0.193925	0.474865	0.395135	408	tags=33%, list=17%, signal=28%	STC2/CREB3L1/HSPA2/HSPB8/CCND1/ABCA7
GO:0042176	regulation of protein catabolic process	50	0.227295	1.25354	0.192683	0.474865	0.395135	989	tags=56%, list=41%, signal=34%	PCSK9/ASB5/SH3RF2/EEF1A2/NQO1/LDLR/IL10/GBA1/TRIB3/ADAM9/SOX9/MAP1A/TIMP1/ABCA2/FLNA/CTSA/TRIB1/DAB2/CDC20/CYP51A1/PLK3/ANXA2/IL33/RNF128/MARCHF2/SH3RF3/EZR/PBK
GO:0015837	amine transport	25	0.279482	1.23787	0.194836	0.474865	0.395135	389	tags=36%, list=16%, signal=31%	RGS4/SYT12/OXTR/SLC38A1/HTR2A/HTR1B/RAB3B/ADORA1/ITGB1
GO:0014065	phosphatidylinositol 3-kinase signaling	25	0.278979	1.23564	0.194836	0.474865	0.395135	591	tags=40%, list=24%, signal=31%	HTR2B/F2RL1/F2R/HTR2A/FN1/CEP55/AGT/SOX9/PDGFA/EDN1
GO:0071621	granulocyte chemotaxis	25	0.27687	1.2263	0.194836	0.474865	0.395135	486	tags=44%, list=20%, signal=36%	CCL2/CCL11/TNFAIP6/THBS1/CXADR/RAC2/SCG2/TRPV4/DPP4/BST1/CAMK1D
GO:0051259	protein complex oligomerization	42	0.233635	1.2245	0.194712	0.474865	0.395135	1198	tags=71%, list=49%, signal=37%	COMP/SLC1A2/KCND3/KCTD16/ITLN1/CARD11/EHD3/COL1A2/EHD1/ASIC1/HOMER1/KCNJ12/KCND2/PXDN/ABCA3/ECT2/VASP/ALDH1A3/SOD2/NACC2/TRPM4/GLS/TK1/TRPA1/TNFAIP1/KCTD10/MCU/KCNG1/LRRC8D/LRRC8A
GO:0034765	regulation of ion transmembrane transport	97	0.183384	1.19824	0.191781	0.474865	0.395135	604	tags=36%, list=25%, signal=28%	CEMIP/RGS4/PCSK9/KCNK3/CCL2/CACNG7/F2R/KCND3/UBASH3B/CLIC3/THY1/KCNQ5/SLC38A1/CBARP/HSPA2/SCN9A/KCNH1/GEM/EHD3/ITGB1/TRPC6/ITGB3/GLRX/FXYD5/AGT/CLIC4/HOMER1/KCNJ12/JPH2/KCND2/JPH1/CACNG8/EDN1/FLNA/ATP1B3
GO:0140352	export from cell	172	0.161179	1.189	0.193548	0.474865	0.395135	392	tags=23%, list=16%, signal=21%	ANKRD1/SYTL5/LIF/IL6/SUCNR1/PTPRN/F2RL1/AP1M2/COMP/SYT12/F2R/KCND3/OXTR/CYP19A1/PRSS12/ANXA3/GNPTAB/SDC1/FOXD1/ADORA2B/HTR2A/CBARP/HIF1A/CREB3L1/VEGFC/INHBA/VGF/SFRP1/HTR1B/RAC2/SCG2/GJA1/UNC13A/RAB3B/PCSK1/ADORA1/FGF7/SPP1/PTGDS/TRPV4
GO:1901990	regulation of mitotic cell cycle phase transition	31	0.260429	1.2662	0.196262	0.47702	0.396928	1020	tags=68%, list=42%, signal=40%	CCL2/CDKN2A/MUC1/CDKN2B/INHBA/E2F7/HSPA2/CDKN1A/CCND1/NEK6/AVEN/GPNMB/CDC20/ANLN/PLK3/NACC2/CACNB4/NABP1/ERCC2/ACTB/BIRC5
GO:0046660	female sex differentiation	32	0.257285	1.25928	0.196262	0.47702	0.396928	279	tags=25%, list=11%, signal=22%	PTPRN/FST/TNFAIP6/PTX3/CYP19A1/INHBA/VGF/SFRP1
GO:0010975	regulation of neuron projection development	78	0.196167	1.22098	0.196286	0.47702	0.396928	776	tags=46%, list=32%, signal=32%	SPOCK1/DKK1/BDNF/TRIM46/THY1/ARSB/ITGA3/FN1/SFRP1/PTPRO/TNIK/PLXNB3/PDLIM5/SPP1/TRPV4/CDH2/EHD1/SEMA7A/AGT/CAMK1D/CAMK2B/ZNF365/FLNA/NCS1/GRN/CDK5/DAB2/SFRP2/SEMA5A/LRP8/VEGFA/CDC20/NTRK2/RAB29/MFSD2A/CFL1
GO:0089718	amino acid import across plasma membrane	16	0.330382	1.27905	0.196759	0.477369	0.397219	472	tags=44%, list=19%, signal=35%	RGS4/SLC1A2/SLC1A1/SLC38A1/SLC7A1/ITGB1/AGT
GO:0046631	alpha-beta T cell activation	22	-0.30885	-1.24971	0.196809	0.477369	0.397219	645	tags=50%, list=27%, signal=37%	AGER/CD83/LEF1/SEMA4A/BCL2/GPR183/HLA-DRB1/ZBTB16/HLA-DRA/PTPRC/TOX
GO:0048645	animal organ formation	10	0.374952	1.24896	0.197034	0.477414	0.397256	466	tags=50%, list=19%, signal=41%	WNT2/DKK1/FGF1/RDH10/SULF1
GO:0001816	cytokine production	121	-0.189044	-1.19451	0.197205	0.477414	0.397256	315	tags=20%, list=13%, signal=18%	SORL1/APOD/SIGLEC16/CHRNA7/HLA-DRB1/AFAP1L2/NR1H4/CSF1R/TLR5/BCL6B/LAG3/FLT4/BTNL9/HLA-DPA1/C3AR1/PTPRC/CD34/LAPTM5/JPH4/CYBB/VSIG4/NLRP9/TYROBP/FFAR1
GO:0009260	ribonucleotide biosynthetic process	24	0.28236	1.24705	0.197674	0.478092	0.39782	699	tags=50%, list=29%, signal=36%	NPPB/AK5/AK4/HACD1/CTPS1/ELOVL5/TGFB1/ACLY/ENO1/PAPSS2/ATP6V1A/ACSL4
GO:0007186	G protein-coupled receptor signaling pathway	133	-0.184684	-1.20233	0.197885	0.478144	0.397863	491	tags=27%, list=20%, signal=23%	CXCR4/PLCB2/LGR6/ECEL1/ADGRB1/ESR1/GPR78/TAS2R4/PDE2A/RAMP2/SSTR3/OR51E1/RPH3AL/SORL1/PTH1R/P2RY1/ADCY2/GPR183/RASD1/ADCY4/PREX2/PENK/GPR34/C3AR1/INSL3/MARCO/APLNR/CASR/ADCYAP1R1/HTR1A/OXER1/HTR1E/FFAR1/RGS1/ADRB3/CCL21
GO:1990868	response to chemokine	14	0.348549	1.30001	0.199085	0.479327	0.398848	250	tags=36%, list=10%, signal=32%	CCL2/CCL11/PADI2/LOX/HIF1A
GO:1990869	cellular response to chemokine	14	0.348549	1.30001	0.199085	0.479327	0.398848	250	tags=36%, list=10%, signal=32%	CCL2/CCL11/PADI2/LOX/HIF1A
GO:0003071	renal system process involved in regulation of systemic arterial blood pressure	11	0.371857	1.28586	0.199134	0.479327	0.398848	472	tags=55%, list=19%, signal=44%	SUCNR1/F2RL1/F2R/PTPRO/ADORA1/AGT
GO:0015807	L-amino acid transport	18	0.308141	1.2452	0.198598	0.479327	0.398848	761	tags=61%, list=31%, signal=42%	SLC1A2/SLC1A1/SLC38A4/SLC38A1/SLC7A1/ITGB1/AGT/SLC7A5/SLC7A7/SLC38A7/SLC7A6
GO:0030224	monocyte differentiation	11	-0.403669	-1.29866	0.19963	0.479668	0.399132	796	tags=73%, list=33%, signal=49%	INPP5D/JUN/ZBTB46/PDE1B/CD4/CD74/HLA-DRB1/CSF1R
GO:0007219	Notch signaling pathway	35	-0.266008	-1.25747	0.199656	0.479668	0.399132	613	tags=40%, list=25%, signal=30%	KIT/NFKBIA/GAS2/HEY1/TCIM/KCNA5/NRIP2/GRIP2/NR1H4/DLL4/FGF10/TMEM100/ROBO2/DLK1
GO:0001736	establishment of planar polarity	12	0.364916	1.29259	0.200873	0.48091	0.400165	782	tags=58%, list=32%, signal=40%	DKK1/SFRP1/CTHRC1/CELSR2/DAB2/SFRP2/FZD2
GO:0007164	establishment of tissue polarity	12	0.364916	1.29259	0.200873	0.48091	0.400165	782	tags=58%, list=32%, signal=40%	DKK1/SFRP1/CTHRC1/CELSR2/DAB2/SFRP2/FZD2
GO:0002011	morphogenesis of an epithelial sheet	12	0.364516	1.29117	0.200873	0.48091	0.400165	1068	tags=83%, list=44%, signal=47%	ITGA5/LAMA1/ITGB1/CD44/FLNA/CD151/DAG1/PDPN/COL5A1/CCN1
GO:0046916	cellular transition metal ion homeostasis	18	0.307501	1.24262	0.200935	0.48091	0.400165	1303	tags=83%, list=54%, signal=39%	SLC1A1/HIF1A/MT1F/MT2A/TFRC/ATP6V1A/SLC30A3/FTH1/SLC39A14/SLC31A1/ATP6V0D1/SLC39A7/MT1E/ACO1/SLC30A1
GO:0051052	regulation of DNA metabolic process	38	0.244307	1.24406	0.201878	0.482307	0.401327	551	tags=34%, list=23%, signal=27%	ANKRD1/GREM1/IL6/ANXA3/E2F7/CDKN1A/IL10/CYP1B1/KPNA2/TFRC/S100A11/ZNF365/TGFB1
GO:0090596	sensory organ morphogenesis	49	0.225427	1.2351	0.2019	0.482307	0.401327	782	tags=49%, list=32%, signal=34%	WNT2/MFAP5/SLC1A1/COL8A1/COL11A1/THY1/PROM1/ITGA8/HIF1A/EPHA2/FJX1/COL5A2/SOX9/CTHRC1/COL8A2/EDN1/FBN2/VEGFA/INSIG1/NTRK2/EFEMP1/MFSD2A/ALDH1A3/FZD2
GO:0014075	response to amine	14	0.345559	1.28886	0.203661	0.484324	0.403006	268	tags=29%, list=11%, signal=26%	RGS4/OXTR/SLC1A1/NQO1
GO:0045428	regulation of nitric oxide biosynthetic process	14	0.344756	1.28587	0.203661	0.484324	0.403006	812	tags=64%, list=33%, signal=43%	PTX3/DDAH1/IL10/SIRPA/AGT/EDN1/PTGIS/NOS1AP/SOD2
GO:0080164	regulation of nitric oxide metabolic process	14	0.344756	1.28587	0.203661	0.484324	0.403006	812	tags=64%, list=33%, signal=43%	PTX3/DDAH1/IL10/SIRPA/AGT/EDN1/PTGIS/NOS1AP/SOD2
GO:0043299	leukocyte degranulation	14	0.344742	1.28582	0.203661	0.484324	0.403006	391	tags=36%, list=16%, signal=30%	F2RL1/ANXA3/ADORA2B/RAC2/PTGDS
GO:0046620	regulation of organ growth	16	0.329003	1.27371	0.203704	0.484324	0.403006	181	tags=19%, list=7%, signal=17%	WNT2/RGS4/CXADR
GO:2001259	positive regulation of cation channel activity	12	0.363266	1.28675	0.20524	0.485235	0.403764	775	tags=58%, list=32%, signal=40%	KCNK3/CCL2/EHD3/JPH2/EDN1/CDK5/NOS1AP
GO:0008652	cellular amino acid biosynthetic process	12	0.362996	1.28579	0.20524	0.485235	0.403764	422	tags=42%, list=17%, signal=35%	PSAT1/SLC38A1/BCAT1/PYCR1/PLOD2
GO:0099565	chemical synaptic transmission, postsynaptic	15	-0.357732	-1.26856	0.204991	0.485235	0.403764	304	tags=33%, list=13%, signal=29%	GRID2/CBLN1/CHRNA7/IGSF11/GABRG1
GO:0001824	blastocyst development	15	-0.354908	-1.25855	0.204991	0.485235	0.403764	409	tags=87%, list=17%, signal=73%	TM4SF1/NEK2/TGFBR1/CAPN2/RBBP8/LPAR6/STMN3/SLC25A34/MATR3/SOX17/PNLDC1/ACVR1C/KPNA7
GO:0098609	cell-cell adhesion	213	-0.167124	-1.17172	0.204978	0.485235	0.403764	455	tags=23%, list=19%, signal=20%	PCDH12/CTNNA3/CD4/CDH5/SERPINF2/MPL/DLG2/PECAM1/CD74/TESPA1/EPCAM/LRRC4/NRXN2/DCHS2/PCDH19/CD93/BCL2/GRID2/CBLN1/ROBO4/HLA-DRB1/PCDH17/ZBTB16/SPARCL1/HLA-DRB5/HLA-DOA/PCDH11X/LAG3/CRB1/HLA-DQB1/HLA-DPA1/HLA-DRA/ATP1B2/CDH23/HLA-DMB/PTPRC/CD34/SIGLEC1/ROBO2/LAPTM5/HLA-DQA1/DSCAML1/MAG/VSIG4/IGSF11/MMRN1/CLDN5/ZP4/CCL21
GO:0051094	positive regulation of developmental process	272	0.1433	1.15125	0.20462	0.485235	0.403764	662	tags=34%, list=27%, signal=28%	CHI3L1/GREM1/WNT2/GDF15/LIF/IL6/GDF5/ADM2/CCL11/DKK1/FST/CACNG7/IL20/OXTR/VDR/BDNF/ANXA3/BRINP1/ETV4/CD24/HAS2/THBS1/CDKN2B/FGF1/LOXL2/ITGA5/THBS2/DDAH1/MEDAG/PROM1/HPSE/FOXD1/HTR2A/HIF1A/VEGFC/INHBA/FN1/SFRP1/COL1A1/PLXNB3/GJA1/UNC13A/IL10/AMIGO2/CYP1B1/CCND1/AGRN/LAMA1/ITGB1/GDF6/SERPINE1/GPC1/SPHK1/ITGB3/EHD1/GDPD5/PNP/SEMA7A/TFRC/NOCT/ECM1/AGT/P4HB/HK2/ADAM9/SOX9/PTPRZ1/CTHRC1/MMP14/F3/PKM/CA…
GO:0032755	positive regulation of interleukin-6 production	15	0.340593	1.30485	0.206349	0.485966	0.404372	482	tags=47%, list=20%, signal=38%	IL6/F2RL1/F2R/ADORA2B/TRPV4/TSLP/SPON2
GO:0106027	neuron projection organization	15	0.340141	1.30312	0.206349	0.485966	0.404372	776	tags=60%, list=32%, signal=41%	ITGA3/PDLIM5/MAP1A/HOMER1/CAMK2B/ZNF365/CDK5/LRP8/CFL1
GO:0032434	regulation of proteasomal ubiquitin-dependent protein catabolic process	15	0.340003	1.30259	0.206349	0.485966	0.404372	989	tags=73%, list=41%, signal=44%	SH3RF2/GBA1/TRIB3/MAP1A/TRIB1/DAB2/CDC20/PLK3/IL33/SH3RF3/PBK
GO:0030307	positive regulation of cell growth	27	0.277425	1.25315	0.206235	0.485966	0.404372	694	tags=48%, list=29%, signal=35%	IGFBP1/CACNG7/BDNF/FN1/SFRP1/UNC13A/SPHK1/SEMA7A/MMP14/EDN1/SFRP2/SEMA5A/VEGFA
GO:0031331	positive regulation of cellular catabolic process	44	0.229676	1.22394	0.206651	0.485966	0.404372	967	tags=61%, list=40%, signal=38%	IL6/PCSK9/SH3RF2/HTR2A/HIF1A/HSPB8/GBA1/NOCT/TRIB3/ADAM9/PIP4K2A/ABCA2/WIPI1/TRIB1/DAB2/ABHD5/CDC20/SAMD4A/PLK3/BAX/IL33/VDAC1/RBM24/TP53INP2/SH3RF3/PRKAA2/BAG3
GO:0006886	intracellular protein transport	108	0.179857	1.18896	0.206704	0.485966	0.404372	1185	tags=69%, list=49%, signal=37%	CEMIP/SYTL5/AP1M2/ARL4C/CACNG7/SLC1A1/SORT1/CD24/AP1S3/GNPTAB/MTCL1/RAC2/CDKN1A/RAB32/ADORA1/KPNA2/EHD1/AGT/ZDHHC12/MAP1A/E2F3/RAB27B/TGFB1/CACNG8/FLNA/TRAM2/RTN2/CTSA/CDK5/MICALL1/DMTN/RAMP1/ECT2/INSIG1/SPCS3/SEC24D/ICMT/RAB29/RAB23/REEP2/GAS6/PLK3/TRAK1/BAX/XPOT/LTBP2/AP2S1/BCL3/SYTL2/MYO1C/TMED3/MGARP/KIF5B/TMED9/BAG3/PTPN14/TXN/FGF9/VPS18/COPZ2/CALR/SREBF2/KPNA3/ARF4/NSF/SQSTM1/SNX9/STXBP2/SE…
GO:0061383	trabecula morphogenesis	12	0.360871	1.27826	0.209607	0.486814	0.405078	312	tags=33%, list=13%, signal=29%	GREM1/HEG1/SFRP1/COL1A1
GO:2000351	regulation of endothelial cell apoptotic process	12	0.359661	1.27398	0.209607	0.486814	0.405078	844	tags=67%, list=35%, signal=44%	CCL2/THBS1/ICAM1/SCG2/SERPINE1/SEMA5A/GAS6/AKR1C3
GO:0010862	positive regulation of pathway-restricted SMAD protein phosphorylation	12	0.359011	1.27168	0.209607	0.486814	0.405078	645	tags=58%, list=27%, signal=43%	GDF15/GDF5/INHBE/INHBA/GDF6/TGFB1/DAB2
GO:1902743	regulation of lamellipodium organization	11	0.366901	1.26872	0.209957	0.486814	0.405078	756	tags=64%, list=31%, signal=44%	RAC2/PLXNB3/EPHA2/CD44/DMTN/CORO1C/ACTR3
GO:0001841	neural tube formation	16	0.327704	1.26868	0.208333	0.486814	0.405078	830	tags=62%, list=34%, signal=41%	HIF1A/SFRP1/SHROOM3/CTHRC1/TGFB1/ADM/SFRP2/VASP/FZD2/PFN1
GO:0014020	primary neural tube formation	16	0.327704	1.26868	0.208333	0.486814	0.405078	830	tags=62%, list=34%, signal=41%	HIF1A/SFRP1/SHROOM3/CTHRC1/TGFB1/ADM/SFRP2/VASP/FZD2/PFN1
GO:0070585	protein localization to mitochondrion	13	0.344357	1.25201	0.208145	0.486814	0.405078	1421	tags=92%, list=59%, signal=38%	RAC2/HK2/MTCH2/HK1/BAX/MGARP/BAG3/SREBF2/TSPO/TOMM40L/TIMM23/HSPA4
GO:0071346	cellular response to interferon-gamma	15	-0.352726	-1.25081	0.208556	0.486814	0.405078	162	tags=20%, list=7%, signal=19%	HLA-DPA1/MRC1/CCL21
GO:0010977	negative regulation of neuron projection development	26	0.275094	1.24729	0.209302	0.486814	0.405078	657	tags=50%, list=27%, signal=37%	SPOCK1/DKK1/TRIM46/THY1/PTPRO/SPP1/TRPV4/SEMA7A/ZNF365/FLNA/CDK5/DAB2/SEMA5A
GO:0070050	neuron cellular homeostasis	10	0.373166	1.24301	0.207627	0.486814	0.405078	503	tags=50%, list=21%, signal=40%	IL6/CALB2/HTR1B/ADORA1/MAP1A
GO:0001937	negative regulation of endothelial cell proliferation	10	0.37245	1.24063	0.209746	0.486814	0.405078	466	tags=50%, list=19%, signal=41%	CCL2/THBS1/SCG2/SPARC/SULF1
GO:0051346	negative regulation of hydrolase activity	53	0.222031	1.22874	0.207595	0.486814	0.405078	818	tags=51%, list=34%, signal=35%	SPOCK1/PCSK1N/PTX3/DHCR24/SORT1/THBS1/VTN/PLXNB3/ANXA8/ANOS1/CD44/SERPINE1/CRIM1/ECM1/AGT/TIMP1/PLAUR/GAPDH/SFRP2/SERPINH1/VEGFA/CRYAB/CD109/SLC27A4/SLC39A14/GAS6/ANXA2
GO:0034764	positive regulation of transmembrane transport	48	0.224543	1.22056	0.208633	0.486814	0.405078	642	tags=42%, list=26%, signal=31%	CEMIP/KCNK3/CCL2/SLC1A2/F2R/THY1/SLC38A1/HSPA2/ITLN1/EHD3/ITGB1/TRPC6/GLRX/AGT/JPH2/EDN1/FLNA/ATP1B3/SLC7A5/CDK5
GO:0050768	negative regulation of neurogenesis	25	0.273412	1.21099	0.20892	0.486814	0.405078	275	tags=28%, list=11%, signal=25%	IL6/CCL11/TRIM46/BRINP1/CDKN2B/THY1/LDLR
GO:0010629	negative regulation of gene expression	118	-0.189162	-1.1843	0.209779	0.486814	0.405078	266	tags=16%, list=11%, signal=15%	CHRNA7/ASIP/HLA-DRB1/PNLDC1/NR1H4/LAG3/DLL4/PTPRC/CD34/MYCN/LAPTM5/CD22/DDX4/APLNR/VSIG4/CLDN5/KPNA7/TYROBP/FFAR1
GO:0006874	cellular calcium ion homeostasis	68	0.201076	1.19507	0.21039	0.48737	0.405541	425	tags=28%, list=18%, signal=24%	CEMIP/STC2/STC1/HTR2B/CCL11/F2R/VDR/CALB2/UBASH3B/THY1/GRIA1/GRIK2/HTR2A/HTR1B/SYPL2/ADORA1/TRPV4/TRPC6/ITGB3
GO:0019748	secondary metabolic process	11	-0.401774	-1.29256	0.210721	0.48769	0.405807	305	tags=45%, list=13%, signal=40%	CYP2D6/BCL2/ASIP/SULT1C4/PON3
GO:0008088	axo-dendritic transport	12	0.358696	1.27056	0.21179	0.488964	0.406867	914	tags=75%, list=38%, signal=47%	TRIM46/HIF1A/UCHL1/MAP1A/RAB27B/KIF1C/TRAK1/MGARP/KIF5B
GO:0098930	axonal transport	12	0.358696	1.27056	0.21179	0.488964	0.406867	914	tags=75%, list=38%, signal=47%	TRIM46/HIF1A/UCHL1/MAP1A/RAB27B/KIF1C/TRAK1/MGARP/KIF5B
GO:0044839	cell cycle G2/M phase transition	14	0.34062	1.27044	0.212815	0.488964	0.406867	1398	tags=93%, list=58%, signal=40%	HSPA2/MELK/CDKN1A/CCND1/AVEN/PLK3/DYRK3/NABP1/PPME1/FOXM1/AURKB/KIF14/RBBP8
GO:0071624	positive regulation of granulocyte chemotaxis	10	-0.407552	-1.26066	0.213208	0.488964	0.406867	624	tags=50%, list=26%, signal=37%	MDK/THBS4/CD74/C3AR1/CCL21
GO:0090023	positive regulation of neutrophil chemotaxis	10	-0.407552	-1.26066	0.213208	0.488964	0.406867	624	tags=50%, list=26%, signal=37%	MDK/THBS4/CD74/C3AR1/CCL21
GO:0060538	skeletal muscle organ development	31	0.257373	1.25134	0.212617	0.488964	0.406867	870	tags=55%, list=36%, signal=36%	ANKRD1/POPDC3/MSC/ITGA7/DES/BVES/GPC1/RCAN1/HOMER1/TGFB1/CDK5/MYOZ2/MYORG/NIBAN2/DAG1/RBM24/POPDC2
GO:0071774	response to fibroblast growth factor	31	0.256756	1.24834	0.212617	0.488964	0.406867	466	tags=39%, list=19%, signal=32%	CCL2/FGF5/THBS1/FGF1/CREB3L1/SFRP1/COL1A1/FGF7/CD44/GPC1/GCLM/SULF1
GO:0008610	lipid biosynthetic process	121	0.174906	1.1966	0.212291	0.488964	0.406867	793	tags=45%, list=33%, signal=32%	HTR2B/CYP19A1/DHCR24/GAL3ST3/FADS2/FGF1/SCD/SGMS2/HTR2A/HACD1/LDLR/FASN/RDH10/ST6GALNAC5/HSD3B2/PTGDS/SPHK1/SMPD1/SYNJ2/PIGZ/GBA1/TRIB3/MGLL/ELOVL5/PCK2/PDGFA/PIP4K2A/ADM/EDN1/ABCA2/ABHD4/PITPNM1/ABCA3/ACLY/PTGIS/SQLE/DAB2/ABHD5/SERAC1/IGFBP7/ACSL4/INSIG1/ALDH3B1/LIPG/SLC44A3/B4GALT5/FADS1/CYP51A1/PEDS1/MFSD2A/ALDH1A3/PLA2G15/FABP3/MSMO1
GO:1905114	cell surface receptor signaling pathway involved in cell-cell signaling	90	0.183798	1.17961	0.212121	0.488964	0.406867	657	tags=36%, list=27%, signal=27%	GREM1/WNT2/RGS4/ALPK2/IGFBP1/APCDD1L/GABRA5/DKK1/CD24/SDC1/ITGA3/GRIK2/FOXD1/SFRP1/PTPRO/TNIK/COL1A1/CCND1/ADORA1/CDH2/SULF1/SOX9/CTHRC1/SFRP4/CELSR2/TGFB1/EDN1/CDK5/DAB2/CCNYL1/SFRP2/SEMA5A
GO:0044093	positive regulation of molecular function	235	0.147024	1.15084	0.213166	0.488964	0.406867	695	tags=36%, list=29%, signal=29%	CHI3L1/GREM1/WNT2/CEMIP/RGS4/TNNT2/HTR2B/IL6/FOSL1/F2RL1/KCNK3/CCL2/CCL11/DKK1/F2R/EEF1A2/VDR/BDNF/SLC1A1/ANXA3/CD24/THBS1/FGF1/THY1/ADORA2B/HTR2A/HIF1A/VEGFC/VTN/FN1/SFRP1/DOCK11/PMAIP1/HSPA2/MET/CDKN1A/TNFSF15/EPHA2/IL10/CARD11/CCND1/ADORA1/AGRN/EHD3/ITGB1/TRPC6/SPHK1/ITGB3/GLRX/GCLM/TFRC/TRIB3/FAM20A/AGT/CAMK1D/ADAM9/CTHRC1/CAP2/F3/IRAK1/JPH2/RGS11/TGFB1/PDGFA/PRR7/TBC1D2/PLAUR/EDN1/ATP1B3/NCS…
GO:0048515	spermatid differentiation	16	-0.346622	-1.26385	0.214035	0.489657	0.407444	959	tags=75%, list=40%, signal=46%	H3-3B/MNS1/GLI1/CFAP44/DPY19L2P2/SPEF2/PTCH1/SEPTIN4/KIT/DPY19L2/CFAP43/FSIP2
GO:0001776	leukocyte homeostasis	21	0.295249	1.25116	0.214286	0.489657	0.407444	295	tags=29%, list=12%, signal=25%	IL6/F2R/HIF1A/DOCK11/PMAIP1/GCNT4
GO:2001242	regulation of intrinsic apoptotic signaling pathway	24	0.274829	1.21379	0.213953	0.489657	0.407444	907	tags=58%, list=37%, signal=37%	MUC1/HIF1A/CREB3L1/PMAIP1/CD44/P4HB/BDKRB2/GSDME/PLAUR/ENO1/SFRP2/SOD2/BAX/NACC2
GO:2001233	regulation of apoptotic signaling pathway	57	0.212075	1.1972	0.214106	0.489657	0.407444	678	tags=40%, list=28%, signal=30%	TNFRSF12A/BDNF/THBS1/MUC1/ICAM1/HIF1A/CREB3L1/INHBA/SFRP1/PMAIP1/SCG2/SRPX/CD44/SERPINE1/GCLM/AGT/P4HB/BDKRB2/GSDME/PLAUR/ENO1/SFRP2/PEA15
GO:0042129	regulation of T cell proliferation	24	-0.296072	-1.2455	0.215035	0.490925	0.408499	252	tags=25%, list=10%, signal=23%	HLA-DRB1/HLA-DPA1/HLA-DMB/PTPRC/VSIG4/ZP4
GO:0001952	regulation of cell-matrix adhesion	33	0.250041	1.22282	0.215457	0.491	0.408561	694	tags=52%, list=29%, signal=37%	GREM1/CDH13/PLAU/CDKN2A/THBS1/THY1/SFRP1/SERPINE1/ITGB3/BST1/MMP14/CCL28/DMTN/VCL/CORO1C/DUSP3/VEGFA
GO:0032101	regulation of response to external stimulus	170	-0.171865	-1.17315	0.215453	0.491	0.408561	220	tags=14%, list=9%, signal=13%	AJAP1/PLA2G5/NR1H4/CSF1R/BCL6B/LAG3/FGF10/C3AR1/PTPRC/EDN3/CD34/ROBO2/SUSD4/CASR/SEMA3G/VSIG4/MMRN1/NLRP9/TYROBP/NLRP4/CCL21/NLRP13/NLRP5
GO:0034394	protein localization to cell surface	14	-0.357072	-1.24211	0.215929	0.49114	0.408678	154	tags=29%, list=6%, signal=27%	GPM6B/FGF10/GPIHBP1/TYROBP
GO:0030219	megakaryocyte differentiation	10	0.371809	1.2385	0.216102	0.49114	0.408678	598	tags=50%, list=25%, signal=38%	LOX/CDKN2B/IL11/PIP4K2A/FLNA
GO:0044403	biological process involved in symbiotic interaction	54	0.21689	1.2054	0.215736	0.49114	0.408678	474	tags=33%, list=20%, signal=27%	F2RL1/PTX3/CXADR/ITGA5/ICAM1/HTR2A/LDLR/FN1/FASN/EPHA2/SLC7A1/ITGB1/DPP4/SMPD1/ITGB3/ITGB5/TFRC/P4HB
GO:0055067	monovalent inorganic cation homeostasis	34	-0.262845	-1.23284	0.217241	0.492401	0.409727	175	tags=18%, list=7%, signal=17%	RHBG/ATP1B2/PDK4/ATP1A2/SCN7A/CYP4F12
GO:1903131	mononuclear cell differentiation	73	-0.209856	-1.20602	0.217116	0.492401	0.409727	801	tags=48%, list=33%, signal=33%	PLCL2/RSAD2/INPP5D/WNT4/JAK3/FZD5/PREX1/JUN/TYRO3/AGER/ZBTB46/MDK/KIT/CD83/LEF1/LYL1/PDE1B/CD4/SEMA4A/CD74/TESPA1/CYP26B1/BCL2/GPR183/HLA-DRB1/ZBTB16/CSF1R/HLA-DOA/LAG3/DLL4/HLA-DRA/PTPRC/TOX/ITM2A/DHRS2
GO:2000146	negative regulation of cell motility	72	0.197046	1.17733	0.217033	0.492401	0.409727	409	tags=26%, list=17%, signal=23%	GREM1/STC1/IL24/CCL2/TNFAIP6/PADI2/CYP19A1/THBS1/EPPK1/THY1/FRMD5/SFRP1/PLXNB3/GJA1/CYP1B1/ADORA1/COL3A1/SERPINE1/DPP4
GO:0003179	heart valve morphogenesis	11	-0.396107	-1.27433	0.218115	0.493494	0.410636	172	tags=73%, list=7%, signal=68%	SLIT3/ELN/HEY2/DCHS1/HEY1/DLL4/TIE1/ROBO2
GO:0042100	B cell proliferation	22	-0.302695	-1.2248	0.218085	0.493494	0.410636	442	tags=32%, list=18%, signal=26%	NFATC2/CD74/BCL2/GPR183/PTPRC/CD22/TYROBP
GO:2001236	regulation of extrinsic apoptotic signaling pathway	28	0.267358	1.23768	0.218824	0.494655	0.411602	472	tags=39%, list=19%, signal=32%	TNFRSF12A/THBS1/ICAM1/INHBA/SFRP1/PMAIP1/SCG2/SRPX/SERPINE1/GCLM/AGT
GO:0050918	positive chemotaxis	20	0.293308	1.22692	0.219178	0.495013	0.4119	698	tags=55%, list=29%, signal=40%	F2RL1/CDH13/VEGFC/SCG2/PLXNB3/MET/FGF7/F3/SEMA5A/VEGFA/GPNMB
GO:0000075	cell cycle checkpoint signaling	13	0.338929	1.23227	0.219457	0.4952	0.412056	1398	tags=92%, list=58%, signal=39%	MUC1/CDKN1A/CCND1/CDC20/PLK3/NABP1/PBK/BIRC5/PTPN11/AURKB/RPS27L/RBBP8
GO:0010948	negative regulation of cell cycle process	28	0.266086	1.2318	0.221176	0.498365	0.41469	368	tags=29%, list=15%, signal=25%	LIF/CCL2/MUC1/CDKN2B/INHBA/E2F7/CDKN1A/CCND1
GO:2000242	negative regulation of reproductive process	18	-0.321945	-1.22864	0.221254	0.498365	0.41469	19	tags=17%, list=1%, signal=17%	ACVR1C/ZP4/NLRP5
GO:0051962	positive regulation of nervous system development	60	0.207228	1.19451	0.221675	0.498867	0.415107	728	tags=40%, list=30%, signal=29%	WNT2/LIF/IL6/OXTR/BDNF/THBS2/HIF1A/VEGFC/FN1/PLXNB3/AMIGO2/AGRN/ITGB1/SEMA7A/PTPRZ1/CAMK2B/ZNF365/TGFB1/SLC7A5/SEMA5A/LRP8/VEGFA/TPBG/NTRK2
GO:0050871	positive regulation of B cell activation	15	0.332162	1.27255	0.222222	0.499654	0.415762	551	tags=53%, list=23%, signal=41%	IL6/CDKN1A/IL10/CARD11/BST1/TFRC/MMP14/TGFB1
GO:0001656	metanephros development	23	0.282488	1.23301	0.222477	0.499782	0.415868	556	tags=43%, list=23%, signal=34%	GREM1/LIF/FOXD1/ITGA8/KIF26B/RDH10/GDF6/SOX9/FRAS1/PDGFA
GO:0014068	positive regulation of phosphatidylinositol 3-kinase signaling	14	0.337096	1.2573	0.224256	0.502884	0.41845	556	tags=43%, list=23%, signal=33%	F2RL1/F2R/FN1/AGT/SOX9/PDGFA
GO:0007169	transmembrane receptor protein tyrosine kinase signaling pathway	126	0.173451	1.19807	0.224138	0.502884	0.41845	578	tags=33%, list=24%, signal=26%	GREM1/GDF15/IGFBP1/FGF5/LOX/BDNF/CDH13/UBASH3B/SORT1/THBS1/FGF1/ITGA5/SVEP1/COL4A1/HIF1A/CREB3L1/VEGFC/VTN/COL1A1/MET/EPHA2/MYO1E/PTGIR/ADORA1/FGF7/SAMD10/COL4A2/GPC1/ITGB3/CRIM1/SHC3/SULF1/AGT/SOX9/BDKRB2/F3/ADAMTS12/TGFB1/PDGFA/PLAUR/PIP4K2A
GO:0050821	protein stabilization	20	-0.311221	-1.21441	0.225177	0.504501	0.419795	372	tags=25%, list=15%, signal=21%	HSPA1B/SOX17/ATP1B2/GPIHBP1/TYROBP
GO:0070661	leukocyte proliferation	56	-0.223638	-1.19576	0.2257	0.505224	0.420397	305	tags=21%, list=13%, signal=19%	BCL2/GPR183/HLA-DRB1/CSF1R/HLA-DPA1/FGF10/HLA-DMB/PTPRC/CD22/VSIG4/TYROBP/ZP4
GO:0010507	negative regulation of autophagy	13	0.336424	1.22317	0.226244	0.505994	0.421037	617	tags=46%, list=25%, signal=35%	HTR2B/MET/IL10/SLC7A5/TIGAR/CTSA
GO:0140694	non-membrane-bounded organelle assembly	43	0.224972	1.1927	0.22673	0.506632	0.421568	1020	tags=60%, list=42%, signal=36%	ANKRD1/TNNT2/SYNPO2L/MYH3/FLNC/ITGB1/NOCT/NEK6/MYL9/CENPA/EDN1/FLNA/SQLE/TPX2/CSRP2/MYOZ2/CDC20/CENPN/ANLN/FHOD3/KIF23/EZR/PRKAA2/WDR1/TPM1/BIRC5
GO:0002720	positive regulation of cytokine production involved in immune response	17	0.308589	1.22623	0.227586	0.508095	0.422786	88	tags=18%, list=4%, signal=17%	IL6/F2RL1/LACC1
GO:0022900	electron transport chain	14	-0.354206	-1.23214	0.228319	0.50928	0.423772	100	tags=21%, list=4%, signal=21%	HAAO/CYBB/DHRS2
GO:0021510	spinal cord development	11	-0.389212	-1.25215	0.229205	0.509796	0.424201	680	tags=55%, list=28%, signal=39%	PTCH1/CHRD/PROX1/PLXDC1/DLL4/VIT
GO:0051341	regulation of oxidoreductase activity	14	0.329901	1.23046	0.228833	0.509796	0.424201	250	tags=29%, list=10%, signal=26%	HTR2B/VDR/DDAH1/HIF1A
GO:0007200	phospholipase C-activating G protein-coupled receptor signaling pathway	23	0.279549	1.22019	0.229358	0.509796	0.424201	96	tags=17%, list=4%, signal=17%	HTR2B/F2RL1/F2RL2/F2R
GO:0055065	metal ion homeostasis	108	0.172965	1.1434	0.22905	0.509796	0.424201	479	tags=28%, list=20%, signal=23%	NPPB/CEMIP/STC2/STC1/HTR2B/CCL11/SLC12A8/F2R/VDR/CALB2/SLC1A1/UBASH3B/THY1/GRIA1/GRIK2/HTR2A/HIF1A/MELTF/MT1F/HTR1B/SYPL2/ADORA1/TRPV4/TRPC6/ITGB3/MT2A/TFRC/FAM20A/AGT/ATP13A3
GO:0070167	regulation of biomineral tissue development	25	0.269294	1.19274	0.230047	0.510429	0.424728	630	tags=40%, list=26%, signal=30%	GREM1/COMP/VDR/SGMS2/HIF1A/ECM1/SOX9/TGFB1/MGP/FBN2
GO:0110149	regulation of biomineralization	25	0.269294	1.19274	0.230047	0.510429	0.424728	630	tags=40%, list=26%, signal=30%	GREM1/COMP/VDR/SGMS2/HIF1A/ECM1/SOX9/TGFB1/MGP/FBN2
GO:1904705	regulation of vascular associated smooth muscle cell proliferation	15	0.329256	1.26141	0.231293	0.511365	0.425507	591	tags=47%, list=24%, signal=36%	CNN1/HTR1B/CDKN1A/GJA1/IL10/AGT/EDN1
GO:1990874	vascular associated smooth muscle cell proliferation	15	0.329256	1.26141	0.231293	0.511365	0.425507	591	tags=47%, list=24%, signal=36%	CNN1/HTR1B/CDKN1A/GJA1/IL10/AGT/EDN1
GO:0002065	columnar/cuboidal epithelial cell differentiation	15	0.329182	1.26113	0.231293	0.511365	0.425507	610	tags=47%, list=25%, signal=35%	FST/HIF1A/FASN/SERPINE1/CDH2/SOX9/TIGAR
GO:0060395	SMAD protein signal transduction	16	0.321046	1.2429	0.231481	0.511365	0.425507	412	tags=38%, list=17%, signal=31%	GDF15/GDF5/INHBE/INHBA/GDF6/VEPH1
GO:0008217	regulation of blood pressure	40	-0.249514	-1.21871	0.231434	0.511365	0.425507	413	tags=32%, list=17%, signal=27%	SERPINF2/RAMP2/GUCY1A1/LVRN/ADAMTS16/HSD11B2/ACSM3/GRIP2/EDN3/CD34/ATP1A2/CYP4F12/ADRB3
GO:0019722	calcium-mediated signaling	31	-0.271565	-1.22647	0.231707	0.511417	0.42555	635	tags=45%, list=26%, signal=34%	RGN/GSTM2/CLIC2/AGTR1/NR5A2/CXCR4/NFATC2/CD4/RYR2/HRC/PTPRC/TMEM100/CD22/ATP1A2
GO:0044281	small molecule metabolic process	255	0.142799	1.13722	0.231975	0.51156	0.425669	809	tags=44%, list=33%, signal=32%	NPPB/PCSK9/NNMT/CA12/AK5/LACC1/CYP19A1/DHCR24/GAL3ST3/FADS2/PSAT1/AK4/ALDH1L2/FGF1/MOXD1/ATP8B1/ALDH1B1/CD244/SCD/LDHA/DDAH1/SLC38A1/SLC2A6/ADORA2B/HTR2A/HACD1/HIF1A/NQO1/SLC6A8/LDLR/PMAIP1/MYH3/FASN/RDH10/EPHA2/CA9/CARD11/CYP1B1/BCAT1/PYCR1/PTGDS/SLC2A1/PFKP/SPHK1/PLOD2/SMPD1/GLRX/SYNJ2/ENO2/PNP/GCLM/GBA1/NUDT18/NOCT/TRIB3/HK2/MGLL/SOX9/MTHFD2/PKM/CTPS1/ELOVL5/TGFB1/PCK2/PGK1/LIMA1/PDE4A/GAPDH/A…
GO:0010721	negative regulation of cell development	38	0.237147	1.2076	0.232394	0.512038	0.426067	275	tags=24%, list=11%, signal=21%	IL6/CCL11/TRIM46/BRINP1/CDKN2B/THY1/S1PR3/MELTF/LDLR
GO:0030336	negative regulation of cell migration	69	0.197648	1.16629	0.232804	0.512494	0.426446	409	tags=26%, list=17%, signal=22%	GREM1/STC1/IL24/CCL2/TNFAIP6/PADI2/CYP19A1/THBS1/EPPK1/THY1/SFRP1/PLXNB3/GJA1/CYP1B1/ADORA1/COL3A1/SERPINE1/DPP4
GO:0000086	G2/M transition of mitotic cell cycle	13	0.334801	1.21727	0.233032	0.512548	0.426491	1398	tags=92%, list=58%, signal=39%	HSPA2/MELK/CDKN1A/CCND1/AVEN/PLK3/NABP1/PPME1/FOXM1/AURKB/KIF14/RBBP8
GO:0030857	negative regulation of epithelial cell differentiation	11	0.354706	1.22655	0.233766	0.51265	0.426576	497	tags=45%, list=20%, signal=36%	FST/SPRED3/S1PR3/CCND1/SOX9
GO:0010594	regulation of endothelial cell migration	36	0.245193	1.2257	0.23389	0.51265	0.426576	694	tags=44%, list=29%, signal=32%	STC1/ANXA3/THBS1/FGF1/HIF1A/VEGFC/MET/EPHA2/SPARC/ITGB3/AGT/TGFB1/EDN1/GRN/SEMA5A/VEGFA
GO:0097120	receptor localization to synapse	14	-0.351461	-1.2226	0.233628	0.51265	0.426576	401	tags=36%, list=17%, signal=30%	DLG2/CPLX1/GRIP2/KIF5C/TYROBP
GO:0033674	positive regulation of kinase activity	84	0.187011	1.17669	0.233516	0.51265	0.426576	694	tags=39%, list=29%, signal=29%	CHI3L1/GREM1/CEMIP/HTR2B/DKK1/EEF1A2/SLC1A1/CD24/THBS1/FGF1/HTR2A/VEGFC/MET/CDKN1A/TNFSF15/EPHA2/CCND1/ADORA1/ITGB3/FAM20A/AGT/ADAM9/IRAK1/TGFB1/PDGFA/EDN1/TIGAR/TPX2/CDK5/CCNYL1/LRP8/ECT2/VEGFA
GO:0070665	positive regulation of leukocyte proliferation	32	-0.268241	-1.22648	0.236934	0.512784	0.426688	442	tags=34%, list=18%, signal=28%	NFATC2/MPL/CD74/BCL2/GPR183/CSF1R/HLA-DPA1/FGF10/HLA-DMB/PTPRC/ZP4
GO:0030073	insulin secretion	26	-0.282126	-1.21758	0.234266	0.512784	0.426688	430	tags=35%, list=18%, signal=29%	KCNA5/CPLX1/MYRIP/RPH3AL/HLA-DRB1/ACVR1C/NR1H4/CASR/FFAR1
GO:1905037	autophagosome organization	14	0.32615	1.21647	0.235698	0.512784	0.426688	1640	tags=100%, list=68%, signal=33%	GBA1/PIP4K2A/WIPI1/CTSD/RAB23/TP53INP2/BAG3/STBD1/PHF23/ATG9A/SYNPO2/MAP1LC3B/ATG16L2/C9orf72
GO:0000819	sister chromatid segregation	14	0.325736	1.21493	0.235698	0.512784	0.426688	1641	tags=100%, list=68%, signal=33%	NEK6/CDC20/KIF23/TOP2A/ACTB/BIRC5/TUBG1/NEK2/FEN1/AURKB/KIF18B/KIF14/ANKRD53/STAG3
GO:0071300	cellular response to retinoic acid	10	0.364718	1.21487	0.237288	0.512784	0.426688	497	tags=40%, list=20%, signal=32%	WNT2/BRINP1/COL1A1/SOX9
GO:0032640	tumor necrosis factor production	27	-0.276479	-1.21387	0.237607	0.512784	0.426688	266	tags=22%, list=11%, signal=20%	CHRNA7/NR1H4/PTPRC/CD34/CYBB/TYROBP
GO:0032680	regulation of tumor necrosis factor production	27	-0.276479	-1.21387	0.237607	0.512784	0.426688	266	tags=22%, list=11%, signal=20%	CHRNA7/NR1H4/PTPRC/CD34/CYBB/TYROBP
GO:0071706	tumor necrosis factor superfamily cytokine production	27	-0.276479	-1.21387	0.237607	0.512784	0.426688	266	tags=22%, list=11%, signal=20%	CHRNA7/NR1H4/PTPRC/CD34/CYBB/TYROBP
GO:1903555	regulation of tumor necrosis factor superfamily cytokine production	27	-0.276479	-1.21387	0.237607	0.512784	0.426688	266	tags=22%, list=11%, signal=20%	CHRNA7/NR1H4/PTPRC/CD34/CYBB/TYROBP
GO:1901216	positive regulation of neuron death	13	-0.358567	-1.21308	0.235714	0.512784	0.426688	25	tags=15%, list=1%, signal=15%	TYROBP/C1QA
GO:1901889	negative regulation of cell junction assembly	10	-0.392007	-1.21258	0.235849	0.512784	0.426688	307	tags=40%, list=13%, signal=35%	APOD/CBLN1/ROBO2/FAM107A
GO:0001906	cell killing	23	-0.291512	-1.19969	0.236749	0.512784	0.426688	252	tags=26%, list=10%, signal=24%	HLA-DRB1/UNC13D/LAG3/HLA-DRA/PTPRC/TYROBP
GO:0097191	extrinsic apoptotic signaling pathway	41	0.230382	1.19672	0.235154	0.512784	0.426688	472	tags=32%, list=19%, signal=26%	KRT18/TNFRSF12A/SORT1/THBS1/ICAM1/INHBA/SFRP1/PMAIP1/SCG2/SRPX/SERPINE1/GCLM/AGT
GO:0050852	T cell receptor signaling pathway	20	-0.306639	-1.19653	0.237589	0.512784	0.426688	252	tags=30%, list=10%, signal=27%	TESPA1/HLA-DRB1/HLA-DQB1/BTNL9/PTPRC/LAPTM5
GO:0006875	cellular metal ion homeostasis	91	0.181174	1.16736	0.237333	0.512784	0.426688	479	tags=29%, list=20%, signal=24%	CEMIP/STC2/STC1/HTR2B/CCL11/F2R/VDR/CALB2/SLC1A1/UBASH3B/THY1/GRIA1/GRIK2/HTR2A/HIF1A/MT1F/HTR1B/SYPL2/ADORA1/TRPV4/TRPC6/ITGB3/MT2A/TFRC/AGT/ATP13A3
GO:0055074	calcium ion homeostasis	71	0.195439	1.16711	0.237197	0.512784	0.426688	598	tags=37%, list=25%, signal=28%	CEMIP/STC2/STC1/HTR2B/CCL11/F2R/VDR/CALB2/UBASH3B/THY1/GRIA1/GRIK2/HTR2A/HTR1B/SYPL2/ADORA1/TRPV4/TRPC6/ITGB3/FAM20A/ATP13A3/JPH2/JPH1/ADM/EDN1/FLNA
GO:1901699	cellular response to nitrogen compound	114	0.173732	1.16311	0.235457	0.512784	0.426688	475	tags=26%, list=20%, signal=22%	MMP3/STC1/RGS4/GDF15/HTR2B/PCSK9/IGFBP1/SLC1A2/GJB2/SLC1A1/GRIA1/ICAM1/HTR2A/COL4A1/INHBA/SFRP1/HTR1B/COL1A1/GJA1/CYP1B1/AGRN/APLP1/COL3A1/COL1A2/COL5A2/ITGB3/GCLM/TRIB3/AGT/RRAGD
GO:0030003	cellular cation homeostasis	102	0.174576	1.15499	0.236915	0.512784	0.426688	479	tags=27%, list=20%, signal=23%	CEMIP/STC2/STC1/HTR2B/CCL11/LACC1/F2R/VDR/CALB2/SLC1A1/UBASH3B/THY1/GRIA1/GRIK2/HTR2A/HIF1A/MT1F/HTR1B/SYPL2/ADORA1/TRPV4/TRPC6/ITGB3/MT2A/TFRC/AGT/CLIC4/ATP13A3
GO:0002275	myeloid cell activation involved in immune response	17	0.305692	1.21472	0.23908	0.512981	0.426851	391	tags=35%, list=16%, signal=30%	SUCNR1/F2RL1/ANXA3/ADORA2B/RAC2/PTGDS
GO:0043407	negative regulation of MAP kinase activity	13	0.333448	1.21235	0.239819	0.512981	0.426851	1362	tags=92%, list=56%, signal=41%	SFRP1/SMPD1/GBA1/AGT/UCHL1/SFRP2/STK38/LYN/PTPRJ/SPRY4/HMGCR/DAB2IP
GO:0042632	cholesterol homeostasis	24	-0.287484	-1.20937	0.23951	0.512981	0.426851	250	tags=25%, list=10%, signal=23%	ACSM1/ACSM3/NR1H4/MTTP/FGFR4/GPIHBP1
GO:0055092	sterol homeostasis	24	-0.287484	-1.20937	0.23951	0.512981	0.426851	250	tags=25%, list=10%, signal=23%	ACSM1/ACSM3/NR1H4/MTTP/FGFR4/GPIHBP1
GO:0006281	DNA repair	24	-0.287067	-1.20762	0.23951	0.512981	0.426851	1496	tags=92%, list=62%, signal=36%	NPAS2/NABP1/ERCC2/ACTB/UBE2T/GADD45A/ACTR2/ASCC3/FEN1/UHRF1/FOXM1/ZMPSTE24/PSMD14/HMGA2/RBBP8/BRME1/USP51/PAGR1/BTG2/NYNRIN/RADX/FGF10
GO:0016570	histone modification	26	0.264984	1.20145	0.239535	0.512981	0.426851	169	tags=15%, list=7%, signal=14%	CPA4/LIF/NNMT/MUC1
GO:0008344	adult locomotory behavior	17	-0.321695	-1.20128	0.238095	0.512981	0.426851	1497	tags=94%, list=62%, signal=36%	CACNB4/GDNF/GLRB/NPC1/ZMPSTE24/CLN8/EPHA4/SNCA/SNCG/CXCL12/LGI4/DRD4/FGF12/NR4A2/PREX2/ATP1A2
GO:0042102	positive regulation of T cell proliferation	17	-0.321263	-1.19967	0.239859	0.512981	0.426851	162	tags=24%, list=7%, signal=22%	HLA-DPA1/HLA-DMB/PTPRC/ZP4
GO:0030098	lymphocyte differentiation	60	-0.219903	-1.19298	0.239933	0.512981	0.426851	801	tags=48%, list=33%, signal=33%	PLCL2/RSAD2/INPP5D/WNT4/JAK3/FZD5/PREX1/TYRO3/MDK/KIT/CD83/LEF1/LYL1/CD4/SEMA4A/CD74/TESPA1/CYP26B1/BCL2/GPR183/HLA-DRB1/ZBTB16/HLA-DOA/LAG3/DLL4/HLA-DRA/PTPRC/TOX/ITM2A
GO:0023061	signal release	87	0.183282	1.16448	0.238227	0.512981	0.426851	392	tags=25%, list=16%, signal=22%	LIF/IL6/SUCNR1/PTPRN/F2RL1/SYT12/F2R/OXTR/CYP19A1/FOXD1/ADORA2B/HTR2A/HIF1A/INHBA/VGF/SFRP1/HTR1B/GJA1/UNC13A/ADORA1/SPP1/TRPV4
GO:0032880	regulation of protein localization	120	0.170168	1.16226	0.238889	0.512981	0.426851	998	tags=54%, list=41%, signal=34%	ANKRD1/CEMIP/LIF/IL6/F2RL1/TNFAIP6/F2R/BDNF/SLC1A1/TRIM46/ITGA3/HIF1A/MTCL1/VEGFC/SFRP1/RAC2/EPHA2/PCSK1/ITGB1/ABCA7/GPC1/CDH2/ITGB3/MYH10/TFRC/ADAM9/MAP1A/MMP14/CELSR2/TGFB1/PCK2/ABCA2/FLNA/CTSD/CDK5/DAB2/DMTN/VCL/ECT2/ACSL4/INSIG1/CYP51A1/RAB29/RAB23/GAS6/PLK3/ABHD17C/CCNE1/DAG1/SLC16A1/MYO1C/CD200/NDFIP2/TP53INP2/KIF5B/TRPM4/AAK1/CACNB4/EZR/PRKAA2/BAG3/RAB11FIP1/PTPN14/TXN/ACTB
GO:0048640	negative regulation of developmental growth	21	0.285959	1.21179	0.241935	0.516595	0.429859	483	tags=43%, list=20%, signal=35%	STC2/RGS4/GDF15/TRIM46/CXADR/CDKN1A/SPP1/SEMA7A/WWC1
GO:0035904	aorta development	14	-0.346409	-1.20502	0.242478	0.516595	0.429859	494	tags=57%, list=20%, signal=46%	CNTRL/EDNRA/HEY1/PROX1/PDE2A/DLL4/ROBO2/APLNR
GO:0042310	vasoconstriction	25	-0.282957	-1.20383	0.243056	0.516595	0.429859	210	tags=24%, list=9%, signal=22%	GRIP2/EDN3/KCNMB2/ATP1A2/CASR/HTR1A
GO:0051250	negative regulation of lymphocyte activation	25	-0.282659	-1.20256	0.243056	0.516595	0.429859	252	tags=20%, list=10%, signal=18%	HLA-DRB1/LAG3/LAPTM5/VSIG4/TYROBP
GO:0044000	movement in host	42	0.225861	1.18375	0.242788	0.516595	0.429859	474	tags=36%, list=20%, signal=29%	PTX3/CXADR/ITGA5/ICAM1/HTR2A/LDLR/EPHA2/SLC7A1/ITGB1/DPP4/SMPD1/ITGB3/ITGB5/TFRC/P4HB
GO:0044409	entry into host	42	0.225861	1.18375	0.242788	0.516595	0.429859	474	tags=36%, list=20%, signal=29%	PTX3/CXADR/ITGA5/ICAM1/HTR2A/LDLR/EPHA2/SLC7A1/ITGB1/DPP4/SMPD1/ITGB3/ITGB5/TFRC/P4HB
GO:0046718	viral entry into host cell	42	0.225861	1.18375	0.242788	0.516595	0.429859	474	tags=36%, list=20%, signal=29%	PTX3/CXADR/ITGA5/ICAM1/HTR2A/LDLR/EPHA2/SLC7A1/ITGB1/DPP4/SMPD1/ITGB3/ITGB5/TFRC/P4HB
GO:0008360	regulation of cell shape	41	0.228509	1.18699	0.244656	0.519122	0.431962	462	tags=32%, list=19%, signal=26%	CCL2/CCL11/ATP10A/FN1/RAC2/SHROOM3/PLXNB3/ITGA7/PALM2AKAP2/BVES/MYH10/RND3/MYH9
GO:0032504	multicellular organism reproduction	118	0.170399	1.15814	0.244565	0.519122	0.431962	404	tags=24%, list=17%, signal=21%	STC2/STC1/LIF/PTPRN/SPOCD1/FOSL1/FST/TNFAIP6/PTX3/SSTR1/OXTR/GJB2/VDR/BRINP1/HAS2/CXADR/ITGA3/INHBA/VGF/SFRP1/HSPA2/GJA1/CD9/CYP1B1/ITGB1/SPP1/PTGDS/RAI14
GO:0000082	G1/S transition of mitotic cell cycle	31	0.246088	1.19648	0.245327	0.52011	0.432784	389	tags=32%, list=16%, signal=27%	CCL2/CDKN2A/MUC1/CDKN2B/INHBA/E2F7/CDKN1A/BCAT1/CCND1/ITGB1
GO:0062013	positive regulation of small molecule metabolic process	24	0.265929	1.17448	0.246512	0.522183	0.434508	645	tags=54%, list=27%, signal=40%	NNMT/FGF1/CD244/ADORA2B/HTR2A/HIF1A/PMAIP1/RDH10/ELOVL5/ADM/NCS1/ENO1/DAB2
GO:0006919	activation of cysteine-type endopeptidase activity involved in apoptotic process	12	0.342736	1.21403	0.246725	0.522196	0.43452	871	tags=67%, list=36%, signal=43%	F2R/SLC1A1/PMAIP1/TNFSF15/F3/ATP2A3/BAX/EGLN3
GO:0051153	regulation of striated muscle cell differentiation	15	0.324491	1.24316	0.247166	0.522254	0.434567	865	tags=60%, list=36%, signal=39%	RGS4/DKK1/BDNF/MMP14/TGFB1/EDN1/PIEZO1/NIBAN2/RBM24
GO:0006940	regulation of smooth muscle contraction	15	0.32307	1.23771	0.247166	0.522254	0.434567	420	tags=40%, list=17%, signal=33%	F2R/OXTR/CNN1/ADORA2B/ADORA1/SPHK1
GO:1905897	regulation of response to endoplasmic reticulum stress	10	0.362019	1.20588	0.247881	0.522963	0.435158	1552	tags=100%, list=64%, signal=36%	CREB3L1/PMAIP1/ABCA7/BAX/FICD/BCL2L1/HYOU1/DAB2IP/BAK1/HSPA1A
GO:0030947	regulation of vascular endothelial growth factor receptor signaling pathway	11	0.3484	1.20474	0.248918	0.522963	0.435158	425	tags=45%, list=18%, signal=38%	ITGA5/HIF1A/VEGFC/VTN/ITGB3
GO:0045666	positive regulation of neuron differentiation	11	0.348317	1.20446	0.248918	0.522963	0.435158	443	tags=45%, list=18%, signal=37%	GDF5/DKK1/BRINP1/GDF6/GDPD5
GO:0030890	positive regulation of B cell proliferation	10	-0.38737	-1.19823	0.249057	0.522963	0.435158	442	tags=50%, list=18%, signal=41%	NFATC2/CD74/BCL2/GPR183/PTPRC
GO:0044282	small molecule catabolic process	51	-0.225648	-1.17886	0.249158	0.522963	0.435158	192	tags=14%, list=8%, signal=13%	SULT1C4/ACADL/PON3/HAAO/PLIN5/TKTL1/CYP4F12
GO:0070252	actin-mediated cell contraction	25	0.266048	1.17837	0.248826	0.522963	0.435158	370	tags=28%, list=15%, signal=24%	STC1/TNNT2/KCND3/ACTA2/MYH3/GJA1/ADORA1
GO:0043269	regulation of ion transport	137	0.163982	1.15659	0.248521	0.522963	0.435158	604	tags=34%, list=25%, signal=27%	CEMIP/STC2/STC1/RGS4/PCSK9/KCNK3/SYT12/CCL2/CACNG7/F2R/KCND3/OXTR/UBASH3B/CLIC3/THY1/ATP8B1/KCNQ5/SLC38A1/HTR2A/CBARP/HTR1B/HSPA2/SCN9A/KCNH1/GEM/RAB3B/ADORA1/EHD3/ITGB1/TRPC6/ITGB3/GLRX/FXYD5/AGT/CLIC4/PLPP4/HOMER1/KCNJ12/CAMK2B/JPH2/SFRP4/KCND2/JPH1/CACNG8/EDN1/FLNA/ATP1B3
GO:1904062	regulation of cation transmembrane transport	73	0.191057	1.1527	0.247978	0.522963	0.435158	604	tags=36%, list=25%, signal=28%	CEMIP/RGS4/PCSK9/KCNK3/CCL2/CACNG7/F2R/UBASH3B/THY1/SLC38A1/CBARP/HSPA2/GEM/EHD3/ITGB1/ITGB3/GLRX/FXYD5/AGT/HOMER1/JPH2/JPH1/CACNG8/EDN1/FLNA/ATP1B3
GO:0007601	visual perception	27	-0.273541	-1.20097	0.249573	0.522963	0.435158	173	tags=22%, list=7%, signal=21%	NDP/COL2A1/DLL4/CRB1/CDH23/CRYGD
GO:0050953	sensory perception of light stimulus	27	-0.273541	-1.20097	0.249573	0.522963	0.435158	173	tags=22%, list=7%, signal=21%	NDP/COL2A1/DLL4/CRB1/CDH23/CRYGD
GO:0032635	interleukin-6 production	26	0.26055	1.18134	0.251163	0.524121	0.436121	482	tags=38%, list=20%, signal=31%	IL6/F2RL1/F2R/ADORA2B/IL10/TRPV4/GBA1/SIRPA/TSLP/SPON2
GO:0032675	regulation of interleukin-6 production	26	0.26055	1.18134	0.251163	0.524121	0.436121	482	tags=38%, list=20%, signal=31%	IL6/F2RL1/F2R/ADORA2B/IL10/TRPV4/GBA1/SIRPA/TSLP/SPON2
GO:1903706	regulation of hemopoiesis	56	-0.219244	-1.17227	0.250412	0.524121	0.436121	645	tags=41%, list=27%, signal=31%	AGER/ZBTB46/MDK/CD83/NFKBIA/LEF1/TESC/TCIM/CD4/MPL/CD74/TESPA1/HSPA1B/CYP26B1/HLA-DRB1/ZBTB16/HLA-DOA/LAG3/HLA-DRA/PTPRC/TOX/TYROBP/C1QC
GO:0010038	response to metal ion	71	0.194447	1.16118	0.250674	0.524121	0.436121	511	tags=31%, list=21%, signal=25%	TNFRSF11B/TNNT2/SUCNR1/KCNK3/SYT12/SLC1A1/THBS1/LOXL2/CPNE7/SDC1/HIF1A/NQO1/MT1F/KCNH1/PCSK1/CCND1/SMPD1/MT2A/TFRC/CLIC4/ADAM9/HOMER1
GO:0000910	cytokinesis	24	0.262192	1.15798	0.251163	0.524121	0.436121	1347	tags=83%, list=56%, signal=37%	E2F7/CEP55/MYH10/MYH9/CENPA/SEPTIN3/SEPTIN11/ECT2/ACTR3/CFL1/ANLN/PLK3/KIF23/BIRC5/ACTR2/SNX9/BCL2L1/AURKB/KIF14/PLEC
GO:0070542	response to fatty acid	12	-0.36774	-1.20739	0.251838	0.525096	0.436933	204	tags=25%, list=8%, signal=23%	NR1H4/PDK4/FFAR1
GO:0060828	regulation of canonical Wnt signaling pathway	39	0.231056	1.18941	0.252381	0.52536	0.437152	657	tags=38%, list=27%, signal=29%	GREM1/IGFBP1/DKK1/SFRP1/PTPRO/COL1A1/CDH2/SOX9/CTHRC1/SFRP4/TGFB1/DAB2/CCNYL1/SFRP2/SEMA5A
GO:0046632	alpha-beta T cell differentiation	19	-0.302925	-1.17518	0.252189	0.52536	0.437152	603	tags=47%, list=25%, signal=36%	CD83/LEF1/SEMA4A/BCL2/GPR183/HLA-DRB1/ZBTB16/HLA-DRA/TOX
GO:0070509	calcium ion import	11	0.345437	1.1945	0.253247	0.526728	0.438291	642	tags=55%, list=26%, signal=40%	STC1/CCL2/TRPV4/PLPP4/HOMER1/CDK5
GO:1903350	response to dopamine	16	0.315242	1.22043	0.25463	0.527955	0.439311	282	tags=31%, list=12%, signal=28%	RGS4/HTR2B/SLC1A1/HTR2A/HTR1B
GO:1903351	cellular response to dopamine	16	0.315242	1.22043	0.25463	0.527955	0.439311	282	tags=31%, list=12%, signal=28%	RGS4/HTR2B/SLC1A1/HTR2A/HTR1B
GO:0001881	receptor recycling	10	0.360308	1.20018	0.254237	0.527955	0.439311	401	tags=40%, list=17%, signal=34%	PCSK9/LDLR/EHD3/BVES
GO:0006575	cellular modified amino acid metabolic process	32	0.242489	1.18686	0.254673	0.527955	0.439311	812	tags=53%, list=33%, signal=36%	CHAC1/SLC1A2/SLC1A1/ALDH1L2/SERINC2/SLC6A8/GCNT4/PLOD2/GCLM/DIO2/CTSK/MTHFD2/PLOD3/ICMT/MFSD2A/PLA2G15/SOD2
GO:0042116	macrophage activation	25	-0.277788	-1.18184	0.255208	0.528099	0.439431	138	tags=16%, list=6%, signal=15%	PTPRC/VSIG4/TYROBP/C1QA
GO:0002444	myeloid leukocyte mediated immunity	19	0.288446	1.1785	0.25522	0.528099	0.439431	482	tags=37%, list=20%, signal=30%	IL6/F2RL1/ANXA3/ADORA2B/RAC2/PTGDS/SPON2
GO:0051701	biological process involved in interaction with host	43	0.219339	1.16283	0.25537	0.528099	0.439431	474	tags=35%, list=20%, signal=29%	PTX3/CXADR/ITGA5/ICAM1/HTR2A/LDLR/EPHA2/SLC7A1/ITGB1/DPP4/SMPD1/ITGB3/ITGB5/TFRC/P4HB
GO:0015031	protein transport	202	0.149526	1.127	0.256098	0.52917	0.440323	1185	tags=63%, list=49%, signal=35%	ANKRD1/CEMIP/SYTL5/IL6/SUCNR1/PTPRN/F2RL1/AP1M2/KRT18/ARL4C/COMP/CACNG7/F2R/SLC1A1/SORT1/CD24/KDELR3/AP1S3/GNPTAB/HPSE/HIF1A/MTCL1/VEGFC/VGF/SFRP1/RAC2/SCG2/COL1A1/ZMAT3/CDKN1A/RAB32/RAB3B/PCSK1/ADORA1/EHD3/KPNA2/EHD1/MYH10/TFRC/MYH9/AGT/ADAM9/ZDHHC12/MAP1A/E2F3/RAB27B/FRAS1/TGFB1/PCK2/CACNG8/PITPNM1/FLNA/TRAM2/RTN2/CTSA/RAB15/CDK5/DAB2/MICALL1/DMTN/RAMP1/CD63/DOP1B/ECT2/ACSL4/INSIG1/SPCS3/SEC24D…
GO:1905952	regulation of lipid localization	35	0.239183	1.1837	0.256532	0.529517	0.440611	650	tags=43%, list=27%, signal=32%	IL6/PCSK9/CYP19A1/THBS1/PLIN2/SPP1/ABCA7/ITGB3/EHD1/AGT/EDN1/ABCA2/ABCA3/DAB2/ABHD5
GO:0030101	natural killer cell activation	15	-0.329494	-1.16843	0.256684	0.529517	0.440611	232	tags=27%, list=10%, signal=24%	UNC13D/PTPRC/TOX/TYROBP
GO:0000041	transition metal ion transport	18	0.292772	1.1831	0.257009	0.529754	0.440808	1417	tags=89%, list=58%, signal=37%	SLC1A1/MELTF/TRPC6/TFRC/SLC30A3/FTH1/SLC39A14/SLC31A1/ARHGAP1/SLC39A11/STEAP3/SLC39A7/TMEM165/SLC30A1/CLTC/FTL
GO:0032890	regulation of organic acid transport	17	0.301793	1.19923	0.257471	0.530056	0.44106	607	tags=53%, list=25%, signal=40%	RGS4/THBS1/SLC38A1/HTR1B/ADORA1/ITGB1/AGT/EDN1/SLC7A5
GO:0071604	transforming growth factor beta production	11	0.344364	1.19079	0.257576	0.530056	0.44106	397	tags=55%, list=16%, signal=46%	CD24/THBS1/LRRC32/HIF1A/FN1/COL3A1
GO:0071214	cellular response to abiotic stimulus	56	0.20536	1.15643	0.258228	0.530533	0.441457	1396	tags=84%, list=58%, signal=36%	MMP3/ANKRD1/PIEZO2/SFRP1/COL1A1/MMP1/CDKN1A/TRPV4/SLC2A1/SMPD1/ITGB3/ASIC1/AGT/SOX9/BDKRB2/TNFRSF8/TIMP1/MYLK/SFRP2/ECT2/PIEZO1/CRYAB/BAX/IL33/DAG1/HABP4/RELB/BAG3/PBK/MME/CALR/GADD45A/TNFRSF10B/ITGA2/TNFRSF10A/BCL2L1/TSPO/LTBR/LRRC8D/OPN3/AURKB/ZMPSTE24/HYAL3/PLEC/MMP2/BAK1/CNN2
GO:0104004	cellular response to environmental stimulus	56	0.20536	1.15643	0.258228	0.530533	0.441457	1396	tags=84%, list=58%, signal=36%	MMP3/ANKRD1/PIEZO2/SFRP1/COL1A1/MMP1/CDKN1A/TRPV4/SLC2A1/SMPD1/ITGB3/ASIC1/AGT/SOX9/BDKRB2/TNFRSF8/TIMP1/MYLK/SFRP2/ECT2/PIEZO1/CRYAB/BAX/IL33/DAG1/HABP4/RELB/BAG3/PBK/MME/CALR/GADD45A/TNFRSF10B/ITGA2/TNFRSF10A/BCL2L1/TSPO/LTBR/LRRC8D/OPN3/AURKB/ZMPSTE24/HYAL3/PLEC/MMP2/BAK1/CNN2
GO:0006024	glycosaminoglycan biosynthetic process	14	0.32009	1.19387	0.258581	0.530827	0.441701	584	tags=43%, list=24%, signal=33%	CEMIP/GALNT5/HAS2/TGFB1/CHSY3/CHPF2
GO:0003044	regulation of systemic arterial blood pressure mediated by a chemical signal	15	0.317586	1.2167	0.260771	0.533789	0.444166	109	tags=27%, list=4%, signal=26%	SUCNR1/F2RL1/F2R/OXTR
GO:0071482	cellular response to light stimulus	14	0.319796	1.19277	0.26087	0.533789	0.444166	1387	tags=93%, list=57%, signal=40%	MMP3/MMP1/CDKN1A/SMPD1/TIMP1/BAX/PBK/MME/OPN3/AURKB/HYAL3/MMP2/BAK1
GO:0071634	regulation of transforming growth factor beta production	10	0.357556	1.19102	0.260593	0.533789	0.444166	276	tags=50%, list=11%, signal=44%	CD24/THBS1/LRRC32/HIF1A/FN1
GO:0001885	endothelial cell development	26	0.25738	1.16697	0.260465	0.533789	0.444166	315	tags=31%, list=13%, signal=27%	STC1/F2RL1/HEG1/ICAM1/HPSE/S1PR3/FASN/MET
GO:0032436	positive regulation of proteasomal ubiquitin-dependent protein catabolic process	13	0.327238	1.18977	0.262443	0.535274	0.445402	935	tags=69%, list=39%, signal=43%	SH3RF2/GBA1/TRIB3/TRIB1/DAB2/CDC20/PLK3/IL33/SH3RF3
GO:0006397	mRNA processing	10	-0.381182	-1.17909	0.262264	0.535274	0.445402	289	tags=30%, list=12%, signal=27%	RBM11/CELF5/ESRP1
GO:0042440	pigment metabolic process	10	-0.38103	-1.17862	0.262264	0.535274	0.445402	305	tags=30%, list=13%, signal=26%	BCL2/ASIP/SLCO2B1
GO:0030111	regulation of Wnt signaling pathway	51	0.210516	1.16977	0.262255	0.535274	0.445402	657	tags=37%, list=27%, signal=28%	GREM1/ALPK2/IGFBP1/APCDD1L/DKK1/ITGA3/SFRP1/PTPRO/COL1A1/CDH2/SULF1/SOX9/CTHRC1/SFRP4/TGFB1/DAB2/CCNYL1/SFRP2/SEMA5A
GO:0042446	hormone biosynthetic process	15	0.316866	1.21395	0.263039	0.536055	0.446052	645	tags=47%, list=27%, signal=34%	STC2/CYP19A1/HIF1A/HSD3B2/DIO2/ADM/DAB2
GO:0072655	establishment of protein localization to mitochondrion	12	0.337439	1.19527	0.264192	0.536673	0.446566	1421	tags=92%, list=59%, signal=38%	RAC2/HK2/HK1/BAX/MGARP/BAG3/SREBF2/TSPO/TOMM40L/TIMM23/HSPA4
GO:0050864	regulation of B cell activation	24	-0.280053	-1.17811	0.263986	0.536673	0.446566	442	tags=33%, list=18%, signal=28%	NFATC2/CD74/BCL2/GPR183/PTPRC/LAPTM5/CD22/TYROBP
GO:0051653	spindle localization	10	-0.379942	-1.17526	0.264151	0.536673	0.446566	154	tags=30%, list=6%, signal=28%	TLE6/FGF10/NLRP5
GO:0002705	positive regulation of leukocyte mediated immunity	20	-0.299594	-1.16904	0.264184	0.536673	0.446566	252	tags=25%, list=10%, signal=23%	HLA-DRB1/LAG3/HLA-DRA/PTPRC/TYROBP
GO:0007519	skeletal muscle tissue development	27	0.2639	1.19206	0.266187	0.53856	0.448135	870	tags=56%, list=36%, signal=36%	ANKRD1/POPDC3/MSC/ITGA7/BVES/GPC1/RCAN1/HOMER1/TGFB1/CDK5/MYOZ2/MYORG/NIBAN2/RBM24/POPDC2
GO:0001959	regulation of cytokine-mediated signaling pathway	27	0.26252	1.18583	0.266187	0.53856	0.448135	612	tags=44%, list=25%, signal=34%	IL6/F2RL1/PADI2/CD24/HIF1A/SPHK1/ECM1/TSLP/IRAK1/PXDN/EDN1/IL1R1
GO:0060759	regulation of response to cytokine stimulus	27	0.26252	1.18583	0.266187	0.53856	0.448135	612	tags=44%, list=25%, signal=34%	IL6/F2RL1/PADI2/CD24/HIF1A/SPHK1/ECM1/TSLP/IRAK1/PXDN/EDN1/IL1R1
GO:0097061	dendritic spine organization	14	0.317137	1.18285	0.265446	0.53856	0.448135	1164	tags=79%, list=48%, signal=41%	ITGA3/PDLIM5/HOMER1/CAMK2B/ZNF365/CDK5/LRP8/CFL1/SIPA1L1/ACTR2/TANC1
GO:0018209	peptidyl-serine modification	53	0.210093	1.16267	0.265823	0.53856	0.448135	130	tags=13%, list=5%, signal=13%	LIF/IL6/IL24/DKK1/BDNF/SLC1A1/PNCK
GO:0050767	regulation of neurogenesis	70	0.193871	1.15016	0.267905	0.5416	0.450666	314	tags=20%, list=13%, signal=18%	WNT2/LIF/IL6/CCL11/BDNF/TRIM46/BRINP1/CDKN2B/THY1/HIF1A/VEGFC/LDLR/FN1/PLXNB3
GO:0002695	negative regulation of leukocyte activation	32	-0.25931	-1.18564	0.268293	0.541942	0.45095	252	tags=19%, list=10%, signal=17%	HLA-DRB1/LAG3/PTPRC/LAPTM5/VSIG4/TYROBP
GO:1902105	regulation of leukocyte differentiation	46	-0.22936	-1.15946	0.268503	0.541942	0.45095	645	tags=41%, list=27%, signal=31%	AGER/ZBTB46/MDK/CD83/LEF1/TESC/CD4/CD74/TESPA1/CYP26B1/HLA-DRB1/ZBTB16/HLA-DOA/LAG3/HLA-DRA/PTPRC/TOX/TYROBP/C1QC
GO:0031669	cellular response to nutrient levels	39	-0.242261	-1.17966	0.269759	0.542415	0.451344	305	tags=23%, list=13%, signal=21%	BCL2/PHEX/NR1H4/PENK/PDK4/SLC38A3/CASR/FAM107A/FOLR2
GO:0030326	embryonic limb morphogenesis	20	0.281503	1.17754	0.269406	0.542415	0.451344	72	tags=15%, list=3%, signal=15%	GREM1/GDF5/DKK1
GO:0035113	embryonic appendage morphogenesis	20	0.281503	1.17754	0.269406	0.542415	0.451344	72	tags=15%, list=3%, signal=15%	GREM1/GDF5/DKK1
GO:0042742	defense response to bacterium	25	-0.27445	-1.16764	0.269097	0.542415	0.451344	460	tags=40%, list=19%, signal=33%	ADGRB1/CD4/MMRN2/SIGLEC16/STAB2/NR1H4/TLR5/WFDC2/MPEG1/STAB1
GO:0090075	relaxation of muscle	10	-0.376657	-1.16509	0.269811	0.542415	0.451344	393	tags=40%, list=16%, signal=34%	GUCY1A1/P2RY1/HRC/ATP1A2
GO:2001243	negative regulation of intrinsic apoptotic signaling pathway	16	0.307499	1.19046	0.270833	0.543828	0.452519	652	tags=50%, list=27%, signal=37%	MUC1/HIF1A/CREB3L1/CD44/BDKRB2/PLAUR/ENO1/SFRP2
GO:0001974	blood vessel remodeling	15	-0.32646	-1.15767	0.270945	0.543828	0.452519	172	tags=27%, list=7%, signal=25%	DLL4/CRB1/FLT4/FGF10
GO:0008593	regulation of Notch signaling pathway	20	-0.296765	-1.158	0.271277	0.544061	0.452714	613	tags=45%, list=25%, signal=34%	KIT/NFKBIA/GAS2/HEY1/TCIM/DLL4/FGF10/ROBO2/DLK1
GO:0034341	response to interferon-gamma	18	-0.309037	-1.17937	0.271777	0.544201	0.452829	162	tags=17%, list=7%, signal=16%	HLA-DPA1/MRC1/CCL21
GO:0022613	ribonucleoprotein complex biogenesis	10	-0.375672	-1.16205	0.271698	0.544201	0.452829	1520	tags=100%, list=63%, signal=38%	ERCC2/URB1/TRAF7/RPS27L/TXNL4A/DDX21/LUC7L3/RRP7BP/CELF5
GO:0046390	ribose phosphate biosynthetic process	26	0.254386	1.15339	0.272093	0.544402	0.452997	699	tags=46%, list=29%, signal=33%	NPPB/AK5/AK4/HACD1/CTPS1/ELOVL5/TGFB1/ACLY/ENO1/PAPSS2/ATP6V1A/ACSL4
GO:1903115	regulation of actin filament-based movement	12	0.333566	1.18155	0.272926	0.545239	0.453693	370	tags=33%, list=15%, signal=28%	STC1/TNNT2/ACTA2/ADORA1
GO:0072089	stem cell proliferation	20	-0.296132	-1.15553	0.27305	0.545239	0.453693	522	tags=40%, list=22%, signal=32%	OSR2/SOX18/ABCB1/EPCAM/SOX17/FGF10/PTPRC/CD34
GO:0045137	development of primary sexual characteristics	46	0.215705	1.15473	0.273159	0.545239	0.453693	368	tags=26%, list=15%, signal=23%	PTPRN/FST/TNFAIP6/PTX3/CYP19A1/SDC1/INHBA/VGF/SFRP1/RDH10/CYP1B1/CCND1
GO:0000045	autophagosome assembly	13	0.326015	1.18532	0.273756	0.545567	0.453966	1640	tags=100%, list=68%, signal=33%	PIP4K2A/WIPI1/CTSD/RAB23/TP53INP2/BAG3/STBD1/PHF23/ATG9A/SYNPO2/MAP1LC3B/ATG16L2/C9orf72
GO:1902624	positive regulation of neutrophil migration	11	-0.367833	-1.18337	0.273567	0.545567	0.453966	139	tags=45%, list=6%, signal=43%	MDK/THBS4/CD74/C3AR1/CCL21
GO:0006888	endoplasmic reticulum to Golgi vesicle-mediated transport	14	0.314521	1.1731	0.2746	0.546151	0.454452	1404	tags=93%, list=58%, signal=39%	KDELR3/INSIG1/SEC24D/ANK1/TMED3/TMED9/ERGIC1/ARF4/YKT6/SEC23A/HYOU1/COPB2/SEC24A
GO:0050854	regulation of antigen receptor-mediated signaling pathway	14	-0.335211	-1.16607	0.274336	0.546151	0.454452	138	tags=29%, list=6%, signal=27%	TESPA1/PTPRC/LAPTM5/CD22
GO:0045944	positive regulation of transcription by RNA polymerase II	131	0.163936	1.13511	0.274854	0.546151	0.454452	371	tags=19%, list=15%, signal=17%	GREM1/WNT2/LIF/IL6/PTPRN/FOSL1/F2RL1/BMAL2/VDR/CDH13/ETV4/MUC1/FGF1/HMGA1/MICAL2/FOXD1/ITGA8/HIF1A/CREB3L1/INHBA/E2F7/MET/IL10/LMO7/AGRN
GO:0009056	catabolic process	309	0.132543	1.08801	0.274914	0.546151	0.454452	628	tags=30%, list=26%, signal=25%	MMP3/CHI3L1/MMP10/CEMIP/HTR2B/IL6/PCSK9/FAP/CHAC1/ASB5/SH3RF2/CACNG7/EEF1A2/CYP19A1/EVA1A/ALDH1L2/MOXD1/ARSB/CTSV/ALDH1B1/LDHA/DDAH1/HPSE/SLC2A6/HTR2A/HIF1A/CEMIP2/MTCL1/NQO1/HSD11B1/LDLR/PMAIP1/MMP24/MET/MMP1/HSPB8/IL10/SRPX/CYP1B1/ADORA1/PAPPA/ADAMTS7/ITGB1/SPP1/CD44/ABCA7/PFKP/GPC1/SPHK1/SMPD1/SYNJ2/ENO2/PNP/GBA1/NUDT18/NOCT/TRIB3/RRAGD/HK2/DIO2/MGLL/ADAM9/DRAM1/SOX9/UCHL1/MAP1A/ADAMTS2/CTSK/M…
GO:1904888	cranial skeletal system development	10	0.350646	1.168	0.275424	0.546304	0.45458	1156	tags=80%, list=48%, signal=42%	RDH10/CEP55/MMP14/INSIG1/RAB23/EXT1/FOXC2/TGFBR1
GO:0048246	macrophage chemotaxis	10	0.350127	1.16627	0.275424	0.546304	0.45458	167	tags=30%, list=7%, signal=28%	CCL2/CYP19A1/THBS1
GO:0006399	tRNA metabolic process	12	0.331579	1.17451	0.277293	0.549279	0.457055	1423	tags=92%, list=59%, signal=38%	GARS1/YARS1/WARS1/POLR2L/MARS1/CARS1/DTWD2/IARS1/FAM98A/DPH3/TARS1
GO:0051489	regulation of filopodium assembly	10	-0.372037	-1.1508	0.277358	0.549279	0.457055	161	tags=20%, list=7%, signal=19%	PPP1R16B/CCL21
GO:0006664	glycolipid metabolic process	18	0.287389	1.16134	0.278037	0.549761	0.457456	1073	tags=67%, list=44%, signal=37%	GAL3ST3/ST6GALNAC5/SMPD1/PIGZ/GBA1/ABCA2/B4GALT5/BAX/NEU1/A4GALT/HEXB/GLB1
GO:1903509	liposaccharide metabolic process	18	0.287389	1.16134	0.278037	0.549761	0.457456	1073	tags=67%, list=44%, signal=37%	GAL3ST3/ST6GALNAC5/SMPD1/PIGZ/GBA1/ABCA2/B4GALT5/BAX/NEU1/A4GALT/HEXB/GLB1
GO:0070997	neuron death	70	0.192559	1.14238	0.278515	0.550273	0.457882	456	tags=29%, list=19%, signal=24%	GDF5/PCSK9/CCL2/GABRA5/DKK1/F2R/BDNF/SLC1A1/DHCR24/GRIK2/CRLF1/HIF1A/NQO1/IL10/CCND1/ADORA1/GBE1/ENO2/GCLM/GBA1
GO:1901655	cellular response to ketone	15	0.31192	1.195	0.281179	0.551264	0.458707	390	tags=33%, list=16%, signal=28%	POSTN/GJB2/SFRP1/CYP1B1/SPP1
GO:0008637	apoptotic mitochondrial changes	17	0.296709	1.17902	0.28046	0.551264	0.458707	581	tags=41%, list=24%, signal=32%	HRK/PMAIP1/TMEM102/GCLM/HK2/PLAUR/NPTX1
GO:2001257	regulation of cation channel activity	31	0.240701	1.17029	0.280374	0.551264	0.458707	642	tags=42%, list=26%, signal=31%	KCNK3/CCL2/CACNG7/CBARP/GEM/EHD3/ITGB1/HOMER1/JPH2/JPH1/CACNG8/EDN1/CDK5
GO:0051893	regulation of focal adhesion assembly	20	0.279507	1.16918	0.283105	0.551264	0.458707	694	tags=50%, list=29%, signal=36%	GREM1/THBS1/THY1/SFRP1/MMP14/DMTN/VCL/CORO1C/DUSP3/VEGFA
GO:0090109	regulation of cell-substrate junction assembly	20	0.279507	1.16918	0.283105	0.551264	0.458707	694	tags=50%, list=29%, signal=36%	GREM1/THBS1/THY1/SFRP1/MMP14/DMTN/VCL/CORO1C/DUSP3/VEGFA
GO:0150116	regulation of cell-substrate junction organization	20	0.279507	1.16918	0.283105	0.551264	0.458707	694	tags=50%, list=29%, signal=36%	GREM1/THBS1/THY1/SFRP1/MMP14/DMTN/VCL/CORO1C/DUSP3/VEGFA
GO:0014812	muscle cell migration	22	0.274139	1.16734	0.280822	0.551264	0.458707	628	tags=45%, list=26%, signal=34%	PLAU/HAS2/VTN/CYP1B1/SERPINE1/ITGB3/AGT/S100A11/PDGFA/TRIB1
GO:0015918	sterol transport	22	0.27371	1.16551	0.280822	0.551264	0.458707	818	tags=55%, list=34%, signal=36%	PCSK9/LDLR/STARD5/ABCA7/PIP4K2A/LIMA1/ABCA2/ABCA3/SERAC1/LIPG/NPC2/ANXA2
GO:0038061	NIK/NF-kappaB signaling	22	0.273399	1.16418	0.280822	0.551264	0.458707	6	tags=9%, list=0%, signal=9%	CHI3L1/GREM1
GO:0051209	release of sequestered calcium ion into cytosol	31	-0.256783	-1.15971	0.283972	0.551264	0.458707	138	tags=23%, list=6%, signal=22%	RYR2/HRC/PTPRC/JPH4/ATP1A2/APLNR/CCL21
GO:0051282	regulation of sequestering of calcium ion	31	-0.256783	-1.15971	0.283972	0.551264	0.458707	138	tags=23%, list=6%, signal=22%	RYR2/HRC/PTPRC/JPH4/ATP1A2/APLNR/CCL21
GO:0051283	negative regulation of sequestering of calcium ion	31	-0.256783	-1.15971	0.283972	0.551264	0.458707	138	tags=23%, list=6%, signal=22%	RYR2/HRC/PTPRC/JPH4/ATP1A2/APLNR/CCL21
GO:0050868	negative regulation of T cell activation	16	-0.317327	-1.15704	0.282456	0.551264	0.458707	390	tags=31%, list=16%, signal=26%	CD74/HLA-DRB1/LAG3/LAPTM5/VSIG4
GO:0090102	cochlea development	11	0.334282	1.15593	0.28355	0.551264	0.458707	67	tags=18%, list=3%, signal=18%	KCNK3/GABRA5
GO:0031347	regulation of defense response	92	-0.192685	-1.15413	0.283019	0.551264	0.458707	217	tags=14%, list=9%, signal=13%	PLA2G5/NR1H4/PENK/BCL6B/LAG3/PTPRC/SUSD4/VSIG4/NLRP9/TYROBP/NLRP4/NLRP13/NLRP5
GO:1902806	regulation of cell cycle G1/S phase transition	25	0.259	1.14715	0.284038	0.551264	0.458707	368	tags=32%, list=15%, signal=27%	CCL2/CDKN2A/MUC1/CDKN2B/INHBA/E2F7/CDKN1A/CCND1
GO:0002699	positive regulation of immune effector process	44	-0.229992	-1.14673	0.282272	0.551264	0.458707	252	tags=20%, list=10%, signal=19%	HLA-DRB1/UNC13D/PLA2G5/LAG3/HLA-DRA/HLA-DMB/PTPRC/LAPTM5/TYROBP
GO:0022604	regulation of cell morphogenesis	76	0.186208	1.14497	0.282609	0.551264	0.458707	1127	tags=63%, list=46%, signal=35%	CCL2/CCL11/CACNG7/HAS2/MELTF/ATP10A/FN1/RAC2/SHROOM3/PLXNB3/UNC13A/ITGA7/SPARC/PALM2AKAP2/BVES/CD44/ITGB3/MYH10/RND3/MYH9/P4HB/CAMK2B/FLNA/DAB2/DMTN/LRP8/CORO1C/VEGFA/MFSD2A/CFL1/ACTN4/FBLIM1/DAG1/NTNG2/MYL12A/PDPN/EZR/LIMS1/WDR1/TPM1/LIMS2/PRAG1/HEXB/CALR/RHOD/PLXNA1/SLC9A3R1/ACTR2
GO:0007389	pattern specification process	58	0.199083	1.13324	0.279302	0.551264	0.458707	290	tags=21%, list=12%, signal=19%	GREM1/WNT2/STC1/DKK1/FST/TLL1/FGF1/MICAL2/FOXD1/HIF1A/SFRP1/SHROOM3
GO:0007268	chemical synaptic transmission	140	0.159764	1.13213	0.281525	0.551264	0.458707	282	tags=19%, list=12%, signal=17%	RGS4/HTR2B/KCNK3/SYT12/CCL2/GABRA5/SLC1A2/DKK1/CACNG7/F2R/OXTR/DGKI/GPR176/CALB2/BDNF/SLC1A1/PNOC/GRIA1/PLPPR4/GRIK2/SLC38A1/ADORA2B/HTR2A/NQO1/VGF/HTR1B
GO:0098916	anterograde trans-synaptic signaling	140	0.159764	1.13213	0.281525	0.551264	0.458707	282	tags=19%, list=12%, signal=17%	RGS4/HTR2B/KCNK3/SYT12/CCL2/GABRA5/SLC1A2/DKK1/CACNG7/F2R/OXTR/DGKI/GPR176/CALB2/BDNF/SLC1A1/PNOC/GRIA1/PLPPR4/GRIK2/SLC38A1/ADORA2B/HTR2A/NQO1/VGF/HTR1B
GO:0006873	cellular ion homeostasis	105	0.167984	1.11184	0.282609	0.551264	0.458707	479	tags=27%, list=20%, signal=22%	CEMIP/STC2/STC1/HTR2B/CCL11/LACC1/F2R/VDR/CALB2/SLC1A1/UBASH3B/THY1/GRIA1/GRIK2/HTR2A/HIF1A/MT1F/HTR1B/SYPL2/ADORA1/TRPV4/TRPC6/ITGB3/MT2A/TFRC/AGT/CLIC4/ATP13A3
GO:0031324	negative regulation of cellular metabolic process	257	0.137927	1.10054	0.280255	0.551264	0.458707	849	tags=41%, list=35%, signal=30%	MMP3/ANKRD1/GREM1/HTR2B/IL6/PCSK9/DKK1/CAMK2N2/FST/PTX3/VDR/UBASH3B/HEG1/CDKN2A/MUC1/CDKN2B/THY1/LOXL2/NIBAN1/ATP8B1/HMGA1/FOXD1/HIF1A/CREB3L1/INHBA/LDLR/MSC/SFRP1/PTPRO/E2F7/CXXC5/MET/CDKN1A/IL10/CCND1/TRPV4/ABCA7/SPHK1/SMPD1/ITGB3/ETV5/GBA1/SIRPA/NOCT/TRIB3/AGT/HK2/WWC1/SOX9/S100A11/BDKRB2/UCHL1/MAP1A/DBNDD1/LBH/TGFB1/PDGFA/TIMP1/PIP4K2A/GAPDH/EDN1/ABCA2/FLNA/RTN2/SLC7A5/TIGAR/CTSA/ENO1/TRIB1/P…
GO:0048736	appendage development	31	0.239944	1.1666	0.285047	0.551568	0.45896	72	tags=13%, list=3%, signal=13%	GREM1/GDF5/COMP/DKK1
GO:0060173	limb development	31	0.239944	1.1666	0.285047	0.551568	0.45896	72	tags=13%, list=3%, signal=13%	GREM1/GDF5/COMP/DKK1
GO:0045445	myoblast differentiation	13	0.32061	1.16567	0.285068	0.551568	0.45896	551	tags=38%, list=23%, signal=30%	GREM1/SDC1/ITGB1/SOX9/TGFB1
GO:0055082	cellular chemical homeostasis	126	0.163541	1.12961	0.284483	0.551568	0.45896	611	tags=33%, list=25%, signal=26%	CEMIP/STC2/STC1/HTR2B/PTPRN/CCL11/LACC1/F2R/VDR/CALB2/SLC1A1/UBASH3B/THY1/GRIA1/ICAM1/GRIK2/HTR2A/HIF1A/MT1F/HTR1B/SYPL2/ADORA1/TRPV4/TRPC6/ITGB3/MT2A/GCLM/TFRC/AGT/CLIC4/HK2/ATP13A3/JPH2/PCK2/JPH1/NPTX1/EDN1/ABCA2/FLNA/ATP1B3/GRN
GO:0006739	NADP metabolic process	10	0.347465	1.1574	0.286017	0.552192	0.459479	809	tags=60%, list=33%, signal=40%	ALDH1L2/NQO1/NOCT/TIGAR/PGAM1/FMO1
GO:1901988	negative regulation of cell cycle phase transition	24	0.257245	1.13613	0.286047	0.552192	0.459479	1020	tags=67%, list=42%, signal=39%	CCL2/MUC1/CDKN2B/INHBA/E2F7/CDKN1A/CCND1/AVEN/GPNMB/CDC20/PLK3/NACC2/CACNB4/NABP1/PBK/BIRC5
GO:0060284	regulation of cell development	103	0.168347	1.11374	0.285714	0.552192	0.459479	694	tags=38%, list=29%, signal=28%	WNT2/LIF/IL6/CCL11/BDNF/TRIM46/BRINP1/HAS2/CDKN2B/THY1/S1PR3/HIF1A/MELTF/VEGFC/LDLR/FN1/PLXNB3/SIGLEC15/ITGB1/SPP1/ITGB3/SEMA7A/P4HB/PTPRZ1/CAMK2B/ZNF365/TGFB1/FLNA/SLC7A5/GRN/TRIB1/CDK5/DAB2/SEMA5A/DMTN/VCL/LRP8/CORO1C/VEGFA
GO:0009152	purine ribonucleotide biosynthetic process	23	0.26566	1.15956	0.286697	0.553026	0.460173	699	tags=48%, list=29%, signal=34%	NPPB/AK5/AK4/HACD1/ELOVL5/TGFB1/ACLY/ENO1/PAPSS2/ATP6V1A/ACSL4
GO:0072132	mesenchyme morphogenesis	13	-0.345345	-1.16835	0.2875	0.553728	0.460757	136	tags=46%, list=6%, signal=44%	DCHS1/LEF1/HEY1/TMEM100/ROBO2/APLNR
GO:0002703	regulation of leukocyte mediated immunity	35	-0.240546	-1.13711	0.287435	0.553728	0.460757	252	tags=20%, list=10%, signal=18%	HLA-DRB1/UNC13D/LAG3/HLA-DRA/PTPRC/SUSD4/TYROBP
GO:0002367	cytokine production involved in immune response	23	0.265104	1.15714	0.288991	0.555752	0.462441	612	tags=39%, list=25%, signal=30%	IL6/F2RL1/LACC1/IL10/SEMA7A/SPON2/TGFB1/SLC7A5/IL1R1
GO:0002718	regulation of cytokine production involved in immune response	23	0.265104	1.15714	0.288991	0.555752	0.462441	612	tags=39%, list=25%, signal=30%	IL6/F2RL1/LACC1/IL10/SEMA7A/SPON2/TGFB1/SLC7A5/IL1R1
GO:0035150	regulation of tube size	41	0.21965	1.14097	0.289786	0.556011	0.462657	282	tags=24%, list=12%, signal=22%	NPPB/HTR2B/F2RL1/COMP/F2R/OXTR/ACTA2/ADORA2B/HTR2A/HTR1B
GO:0035296	regulation of tube diameter	41	0.21965	1.14097	0.289786	0.556011	0.462657	282	tags=24%, list=12%, signal=22%	NPPB/HTR2B/F2RL1/COMP/F2R/OXTR/ACTA2/ADORA2B/HTR2A/HTR1B
GO:0097746	blood vessel diameter maintenance	41	0.21965	1.14097	0.289786	0.556011	0.462657	282	tags=24%, list=12%, signal=22%	NPPB/HTR2B/F2RL1/COMP/F2R/OXTR/ACTA2/ADORA2B/HTR2A/HTR1B
GO:0046474	glycerophospholipid biosynthetic process	28	0.248889	1.15218	0.291765	0.559003	0.465147	1534	tags=89%, list=63%, signal=33%	HTR2B/HTR2A/SYNJ2/PIGZ/PDGFA/PIP4K2A/ABHD4/PITPNM1/ABHD5/SLC44A3/MFSD2A/FABP3/HYCC1/SOCS3/PLA2G4C/LPCAT1/MBOAT7/CAPN2/PIGT/BPNT2/AGPAT3/PIGS/PITPNM3/PLD1/CISH
GO:0070830	bicellular tight junction assembly	10	-0.366691	-1.13427	0.292453	0.559003	0.465147	425	tags=40%, list=18%, signal=33%	CDH5/RAMP2/PECAM1/CLDN5
GO:0120192	tight junction assembly	10	-0.366691	-1.13427	0.292453	0.559003	0.465147	425	tags=40%, list=18%, signal=33%	CDH5/RAMP2/PECAM1/CLDN5
GO:0071827	plasma lipoprotein particle organization	10	-0.366032	-1.13223	0.292453	0.559003	0.465147	217	tags=40%, list=9%, signal=37%	AGTR1/PLA2G5/NR1H4/MTTP
GO:0010557	positive regulation of macromolecule biosynthetic process	201	0.1465	1.10484	0.292169	0.559003	0.465147	395	tags=19%, list=16%, signal=18%	ANKRD1/GREM1/WNT2/LIF/IL6/PTPRN/FOSL1/F2RL1/CCL2/F2R/BMAL2/VDR/CDH13/ETV4/HAS2/THBS1/MUC1/FGF1/NIBAN1/HMGA1/ACTN1/MICAL2/FOXD1/ITGA8/HIF1A/PRR16/CREB3L1/INHBA/SFRP1/E2F7/COL1A1/MET/IL10/CYP1B1/LMO7/AGRN/FGF7/SPP1/GDF6
GO:0099537	trans-synaptic signaling	142	0.157367	1.12015	0.293255	0.559689	0.465718	282	tags=18%, list=12%, signal=17%	RGS4/HTR2B/KCNK3/SYT12/CCL2/GABRA5/SLC1A2/DKK1/CACNG7/F2R/OXTR/DGKI/GPR176/CALB2/BDNF/SLC1A1/PNOC/GRIA1/PLPPR4/GRIK2/SLC38A1/ADORA2B/HTR2A/NQO1/VGF/HTR1B
GO:0060627	regulation of vesicle-mediated transport	97	0.171404	1.11996	0.293151	0.559689	0.465718	645	tags=36%, list=27%, signal=28%	GREM1/F2RL1/PCSK9/SYT12/CCL2/DKK1/PTX3/CDH13/SDC1/ADORA2B/HTR2A/CBARP/VTN/SIRPB1/HTR1B/RAC2/RAB3B/BVES/SERPINE1/ABCA7/SPHK1/SMPD1/ITGB3/EHD1/SIRPA/CAMK1D/C2/RAB27B/SFRP4/DNAJC6/ABCA2/EHD2/RAB15/CDK5/DAB2
GO:0055072	iron ion homeostasis	16	0.302665	1.17174	0.293981	0.559933	0.46592	1027	tags=69%, list=42%, signal=40%	HIF1A/MELTF/TFRC/ATP6V1A/STEAP1/FTH1/SLC39A14/EPAS1/SOD2/STEAP3/ATP6V0D1
GO:0010970	transport along microtubule	16	0.300599	1.16374	0.293981	0.559933	0.46592	967	tags=69%, list=40%, signal=42%	TRIM46/HIF1A/UCHL1/MAP1A/RAB27B/KIF1C/TRAK1/LAMP1/MGARP/KIF5B/BAG3
GO:0051208	sequestering of calcium ion	32	-0.251592	-1.15035	0.294425	0.559933	0.46592	138	tags=22%, list=6%, signal=21%	RYR2/HRC/PTPRC/JPH4/ATP1A2/APLNR/CCL21
GO:0050974	detection of mechanical stimulus involved in sensory perception	10	0.344457	1.14739	0.294492	0.559933	0.46592	244	tags=30%, list=10%, signal=27%	COL11A1/PIEZO2/HTR2A
GO:0045055	regulated exocytosis	49	-0.219367	-1.13242	0.29432	0.559933	0.46592	443	tags=27%, list=18%, signal=22%	CACNA1G/DOC2A/CPLX1/SLC4A8/RPH3AL/P2RY1/UNC13D/SYT1/PRRT2/SYT2/UNC13C/ZP4/NLRP5
GO:0008286	insulin receptor signaling pathway	16	-0.313783	-1.14412	0.294737	0.559978	0.465958	315	tags=31%, list=13%, signal=27%	SORL1/GRB14/NR1H4/IRS4/PDK4
GO:0010718	positive regulation of epithelial to mesenchymal transition	11	0.331518	1.14637	0.296537	0.561425	0.467162	645	tags=45%, list=27%, signal=34%	IL6/LOXL2/COL1A1/TGFB1/DAB2
GO:0043954	cellular component maintenance	11	0.331341	1.14576	0.296537	0.561425	0.467162	222	tags=27%, list=9%, signal=25%	F2RL1/F2R/ITGA3
GO:0110110	positive regulation of animal organ morphogenesis	10	0.343612	1.14457	0.29661	0.561425	0.467162	171	tags=30%, list=7%, signal=28%	WNT2/DKK1/FGF1
GO:0032760	positive regulation of tumor necrosis factor production	16	-0.31189	-1.13721	0.296491	0.561425	0.467162	138	tags=19%, list=6%, signal=18%	PTPRC/CYBB/TYROBP
GO:1903557	positive regulation of tumor necrosis factor superfamily cytokine production	16	-0.31189	-1.13721	0.296491	0.561425	0.467162	138	tags=19%, list=6%, signal=18%	PTPRC/CYBB/TYROBP
GO:0017015	regulation of transforming growth factor beta receptor signaling pathway	21	0.270106	1.14462	0.297235	0.561765	0.467445	754	tags=57%, list=31%, signal=40%	LOX/SPRED3/THBS1/CDKN2B/ITGA3/ITGA8/VEPH1/TGFB1/FBN2/DAB2/CD109/HTRA1
GO:1903844	regulation of cellular response to transforming growth factor beta stimulus	21	0.270106	1.14462	0.297235	0.561765	0.467445	754	tags=57%, list=31%, signal=40%	LOX/SPRED3/THBS1/CDKN2B/ITGA3/ITGA8/VEPH1/TGFB1/FBN2/DAB2/CD109/HTRA1
GO:0021953	central nervous system neuron differentiation	21	-0.284815	-1.13557	0.297535	0.561912	0.467567	470	tags=38%, list=19%, signal=31%	PROX1/NDNF/NR4A2/GRID2/CBLN1/CSF1R/DLL4/TOX
GO:0048511	rhythmic process	43	0.212117	1.12455	0.298329	0.562991	0.468465	391	tags=26%, list=16%, signal=22%	PTPRN/TNFAIP6/BMAL2/PTX3/OXTR/GPR176/HAS2/INHBA/CYP1B1/ADORA1/PTGDS
GO:0050432	catecholamine secretion	12	0.324145	1.14818	0.299127	0.563468	0.468862	282	tags=33%, list=12%, signal=30%	SYT12/OXTR/HTR2A/HTR1B
GO:0050433	regulation of catecholamine secretion	12	0.324145	1.14818	0.299127	0.563468	0.468862	282	tags=33%, list=12%, signal=30%	SYT12/OXTR/HTR2A/HTR1B
GO:0009896	positive regulation of catabolic process	61	0.195451	1.12954	0.299252	0.563468	0.468862	967	tags=56%, list=40%, signal=34%	IL6/PCSK9/ASB5/SH3RF2/HTR2A/HIF1A/LDLR/HSPB8/ADORA1/GBA1/NOCT/TRIB3/ADAM9/SOX9/PIP4K2A/ABCA2/WIPI1/TRIB1/DAB2/ABHD5/CDC20/SAMD4A/PLK3/BAX/IL33/VDAC1/RBM24/TP53INP2/RNF128/MARCHF2/SH3RF3/EZR/PRKAA2/BAG3
GO:0072331	signal transduction by p53 class mediator	24	0.253157	1.11807	0.3	0.564456	0.469684	849	tags=54%, list=35%, signal=36%	ANKRD1/MUC1/E2F7/PMAIP1/CDKN1A/CD44/NUAK1/BDKRB2/PERP/PLK3/PHLDA3/BAX/BCL3
GO:0090316	positive regulation of intracellular protein transport	20	0.274065	1.14642	0.30137	0.564929	0.470077	864	tags=55%, list=36%, signal=36%	CEMIP/MTCL1/RAC2/TGFB1/FLNA/CDK5/ECT2/RAB29/GAS6/PLK3/MYO1C
GO:0097194	execution phase of apoptosis	12	0.32344	1.14568	0.30131	0.564929	0.470077	61	tags=17%, list=3%, signal=16%	IL6/FAP
GO:0046364	monosaccharide biosynthetic process	12	0.323281	1.14511	0.30131	0.564929	0.470077	1312	tags=83%, list=54%, signal=38%	NNMT/ENO2/PCK2/PGK1/SLC39A14/TPI1/GPI/PGP/G6PD/FAM3C
GO:2001056	positive regulation of cysteine-type endopeptidase activity	20	0.272574	1.14019	0.30137	0.564929	0.470077	871	tags=60%, list=36%, signal=39%	F2R/SLC1A1/PMAIP1/TNFSF15/F3/PRR7/CCN2/CTSD/PERP/ATP2A3/BAX/EGLN3
GO:0045471	response to ethanol	21	-0.28445	-1.13411	0.301056	0.564929	0.470077	197	tags=19%, list=8%, signal=18%	PENK/CYBB/ADCYAP1R1/CLDN5
GO:0042177	negative regulation of protein catabolic process	14	0.309808	1.15552	0.302059	0.565382	0.470454	818	tags=57%, list=34%, signal=38%	NQO1/IL10/MAP1A/TIMP1/FLNA/CTSA/CYP51A1/ANXA2
GO:0048609	multicellular organismal reproductive process	114	0.164371	1.10044	0.301939	0.565382	0.470454	117	tags=11%, list=5%, signal=11%	STC2/STC1/LIF/PTPRN/SPOCD1/FOSL1/FST/TNFAIP6/PTX3/SSTR1/OXTR/GJB2/VDR
GO:0050921	positive regulation of chemotaxis	38	0.223661	1.13893	0.305164	0.57077	0.474938	713	tags=50%, list=29%, signal=36%	IL6/SUCNR1/F2RL1/CDH13/THBS1/VEGFC/RAC2/SCG2/MET/TMEM102/TRPV4/SERPINE1/CAMK1D/F3/TGFB1/EDN1/SEMA5A/VEGFA/TPBG
GO:0002832	negative regulation of response to biotic stimulus	11	-0.353685	-1.13785	0.306839	0.573478	0.477191	79	tags=18%, list=3%, signal=18%	SUSD4/VSIG4
GO:0001894	tissue homeostasis	62	0.193994	1.13184	0.308068	0.574994	0.478452	514	tags=32%, list=21%, signal=26%	TNFRSF11B/IL6/COMP/F2R/SLC1A1/UBASH3B/JCHAIN/CXADR/PROM1/GJA1/SIGLEC15/ITGB1/SPP1/COL3A1/SLC2A1/ITGB3/TFRC/SOX9/HOMER1/CTSK
GO:0050804	modulation of chemical synaptic transmission	89	0.174405	1.11451	0.308333	0.574994	0.478452	591	tags=35%, list=24%, signal=27%	RGS4/SYT12/CCL2/DKK1/CACNG7/OXTR/DGKI/CALB2/BDNF/SLC1A1/GRIA1/PLPPR4/GRIK2/SLC38A1/ADORA2B/HTR2A/VGF/HTR1B/UNC13A/ADORA1/ITGB1/CDH2/ASIC1/AGT/ZDHHC12/MAP1A/HOMER1/CAMK2B/CACNG8/NPTX1/EDN1
GO:0099177	regulation of trans-synaptic signaling	89	0.174405	1.11451	0.308333	0.574994	0.478452	591	tags=35%, list=24%, signal=27%	RGS4/SYT12/CCL2/DKK1/CACNG7/OXTR/DGKI/CALB2/BDNF/SLC1A1/GRIA1/PLPPR4/GRIK2/SLC38A1/ADORA2B/HTR2A/VGF/HTR1B/UNC13A/ADORA1/ITGB1/CDH2/ASIC1/AGT/ZDHHC12/MAP1A/HOMER1/CAMK2B/CACNG8/NPTX1/EDN1
GO:0006261	DNA-templated DNA replication	10	0.341332	1.13698	0.309322	0.575562	0.478925	1602	tags=100%, list=66%, signal=34%	HMGA1/E2F7/ZNF365/CCNE1/CDK2AP1/FEN1/ZMPSTE24/RBBP8/DDX21/DACH1
GO:0003382	epithelial cell morphogenesis	10	0.34012	1.13294	0.309322	0.575562	0.478925	473	tags=40%, list=19%, signal=32%	STC1/HEG1/MET/CLIC4
GO:0046683	response to organophosphorus	24	0.250476	1.10623	0.309302	0.575562	0.478925	358	tags=25%, list=15%, signal=22%	STC1/FOSL1/SDC1/VGF/COL1A1/CYP1B1
GO:0120162	positive regulation of cold-induced thermogenesis	16	-0.307199	-1.12011	0.310526	0.576529	0.47973	503	tags=38%, list=21%, signal=30%	ACHE/CXCR4/GADD45G/GATM/ACADL/ADRB3
GO:0051098	regulation of binding	60	0.193615	1.11605	0.310345	0.576529	0.47973	131	tags=13%, list=5%, signal=13%	LIF/PCSK9/DKK1/XIRP1/LOX/BDNF/UBASH3B/PHLDA2
GO:0048878	chemical homeostasis	204	0.143777	1.08485	0.310345	0.576529	0.47973	611	tags=31%, list=25%, signal=26%	NPPB/CEMIP/STC2/STC1/HTR2B/IL6/SUCNR1/PTPRN/PCSK9/CA12/CCL11/LACC1/SLC12A8/F2R/VDR/CALB2/SLC1A1/UBASH3B/CD24/HAS2/THY1/GRIA1/ICAM1/GRIK2/HTR2A/HIF1A/MELTF/VGF/LDLR/MT1F/HTR1B/MET/MALL/SYPL2/ADORA1/TRPV4/TRPC6/ITGB3/MT2A/EHD1/GCLM/GBA1/TFRC/FAM20A/AGT/CLIC4/HK2/ATP13A3/HOMER1/JPH2/SFRP4/PCK2/JPH1/LIMA1/NPTX1/ADM/EDN1/ABCA2/TLCD1/ABHD4/FLNA/ATP1B3/ABCA3/GRN
GO:0007157	heterophilic cell-cell adhesion via plasma membrane cell adhesion molecules	14	0.307475	1.14682	0.311213	0.577379	0.480437	417	tags=43%, list=17%, signal=36%	CXADR/ITGA5/ICAM1/AMIGO2/HMCN1/CDH2
GO:0031056	regulation of histone modification	11	0.327692	1.13314	0.311688	0.577836	0.480818	169	tags=27%, list=7%, signal=25%	LIF/NNMT/MUC1
GO:0098771	inorganic ion homeostasis	127	0.158859	1.09856	0.312321	0.578584	0.48144	282	tags=17%, list=12%, signal=16%	NPPB/CEMIP/STC2/STC1/HTR2B/CA12/CCL11/LACC1/SLC12A8/F2R/VDR/CALB2/SLC1A1/UBASH3B/THY1/GRIA1/GRIK2/HTR2A/HIF1A/MELTF/MT1F/HTR1B
GO:0051480	regulation of cytosolic calcium ion concentration	10	0.33832	1.12694	0.313559	0.580027	0.482641	419	tags=50%, list=17%, signal=42%	CALB2/GRIA1/HTR1B/ADORA1/TRPC6
GO:0002573	myeloid leukocyte differentiation	44	0.209965	1.1189	0.313539	0.580027	0.482641	462	tags=32%, list=19%, signal=26%	TNFRSF11B/LIF/F2RL1/IL20/TNFAIP6/UBASH3B/INHBA/SFRP1/FASN/SIGLEC15/EPHA2/GBA1/TFRC/MYH9
GO:0046883	regulation of hormone secretion	39	-0.230127	-1.12057	0.314433	0.581218	0.483631	375	tags=28%, list=15%, signal=24%	KCNA5/MYRIP/RPH3AL/P2RY1/HLA-DRB1/ACVR1C/NR1H4/EDN3/CASR/HTR1A/FFAR1
GO:0042098	T cell proliferation	29	-0.252752	-1.13372	0.314815	0.581481	0.48385	252	tags=21%, list=10%, signal=19%	HLA-DRB1/HLA-DPA1/HLA-DMB/PTPRC/VSIG4/ZP4
GO:0098739	import across plasma membrane	36	0.225362	1.12657	0.315036	0.581481	0.48385	607	tags=42%, list=25%, signal=32%	RGS4/SLC1A2/SLC12A8/SLC1A1/THBS1/SLC38A1/SLC2A5/SLC7A1/ITGB1/TRPV4/SLC2A1/AGT/KCNJ12/ATP1B3/SLC7A5
GO:0035637	multicellular organismal signaling	39	-0.229983	-1.11987	0.316151	0.583113	0.485208	476	tags=31%, list=20%, signal=25%	FGF12/CTNNA3/CACNA1G/KCNA5/RYR2/CNTNAP2/HRC/ATP1B2/KCNMB2/MAG/ATP1A2/SCN7A
GO:0015833	peptide transport	37	-0.237112	-1.13669	0.316781	0.583422	0.485465	445	tags=32%, list=18%, signal=27%	EXOC3L1/KCNA5/CD74/CPLX1/MYRIP/RPH3AL/HLA-DRB1/ACVR1C/NR1H4/EDN3/CASR/FFAR1
GO:1901135	carbohydrate derivative metabolic process	176	0.151465	1.11524	0.31677	0.583422	0.485465	764	tags=39%, list=31%, signal=29%	CHI3L1/NPPB/CEMIP/TNFAIP6/AK5/PTX3/GALNT5/GAL3ST3/AK4/HAS2/COL11A1/GNPTAB/LDHA/HPSE/SLC2A6/HTR2A/HACD1/GALNT14/HIF1A/CEMIP2/GCNT4/MYH3/EPHA2/ST6GALNAC5/CARD11/ADAMTS7/CD44/ABCA7/PFKP/GPC1/SMPD1/ENO2/PNP/PIGZ/GBA1/NUDT18/SULF1/GCNT1/HK2/PCSK6/PKM/CTPS1/ELOVL5/ADAMTS12/TGFB1/PGK1/CHSY3/CHPF2/PDE4A/GAPDH/ABCA2/TIGAR/ACLY/ENPP4/ENO1/PAPSS2/BGN/ATP6V1A/RAMP1/PLOD3/BACE2/ACSL4/HK1/ICMT/B4GALT5/TPST2/GA…
GO:0010565	regulation of cellular ketone metabolic process	28	-0.253213	-1.11439	0.317158	0.58369	0.485689	204	tags=18%, list=8%, signal=17%	NR1H4/ACADL/FGFR4/PDK4/PLIN5
GO:0006687	glycosphingolipid metabolic process	14	0.302521	1.12834	0.318078	0.584723	0.486548	1073	tags=71%, list=44%, signal=40%	ST6GALNAC5/SMPD1/GBA1/ABCA2/B4GALT5/BAX/NEU1/A4GALT/HEXB/GLB1
GO:0035329	hippo signaling	11	0.325509	1.12559	0.318182	0.584723	0.486548	977	tags=73%, list=40%, signal=44%	IQCJ-SCHIP1/SCHIP1/WWC1/TEAD4/NUAK2/MAP2K3/WWC2/AMOTL2
GO:2001235	positive regulation of apoptotic signaling pathway	22	0.264399	1.12586	0.319635	0.586966	0.488414	1401	tags=86%, list=58%, signal=37%	TNFRSF12A/THBS1/INHBA/SFRP1/PMAIP1/SRPX/AGT/GSDME/PEA15/BAX/NACC2/SLC9A3R1/TGFBR1/LTBR/TRAF7/PAK2/EIF5A/DAB2IP/MAGED1
GO:0034446	substrate adhesion-dependent cell spreading	33	0.230141	1.1255	0.320843	0.588756	0.489904	1309	tags=76%, list=54%, signal=35%	HAS2/ITGA8/MELTF/FN1/BVES/ITGB3/P4HB/FLNA/DAB2/DMTN/CORO1C/ACTN4/NTNG2/LAMB1/PDPN/LIMS1/LIMS2/AXL/LAMA5/CALR/LAMC1/SPRY4/TACSTD2/RAC3/KIF14
GO:0032368	regulation of lipid transport	27	0.252081	1.13867	0.321343	0.589005	0.490111	818	tags=52%, list=34%, signal=35%	PCSK9/CYP19A1/THBS1/SPP1/ABCA7/ITGB3/AGT/EDN1/ABCA2/ABCA3/DAB2/LIPG/FABP3/ANXA2
GO:0061025	membrane fusion	24	-0.263141	-1.10697	0.321678	0.589005	0.490111	516	tags=33%, list=21%, signal=27%	CORO1A/SERPINA5/CPLX1/SYT1/PRRT2/PLA2G5/TIE1/FOLR2
GO:0098656	anion transmembrane transport	55	0.197368	1.10461	0.321519	0.589005	0.490111	473	tags=31%, list=19%, signal=25%	SLC5A12/RGS4/GABRA5/SLC1A2/SLC12A8/SLC16A3/SLC1A1/CLIC3/SLC38A1/SLC6A8/GJA1/SLC20A1/SLC7A1/ITGB1/SLC17A5/AGT/CLIC4
GO:0061097	regulation of protein tyrosine kinase activity	17	0.285231	1.13341	0.324138	0.593078	0.493501	472	tags=35%, list=19%, signal=29%	GREM1/CD24/THY1/ADORA1/ITGB3/AGT
GO:0030522	intracellular receptor signaling pathway	29	-0.249878	-1.12083	0.326599	0.597149	0.496888	581	tags=41%, list=24%, signal=32%	NFKBIA/PER1/NR5A2/NR4A1/ESR1/NR4A2/HSPA1B/CYP26B1/MAP2K6/NR1H4/RHOXF1/PLIN5
GO:0043280	positive regulation of cysteine-type endopeptidase activity involved in apoptotic process	18	0.27581	1.11455	0.327103	0.597637	0.497294	871	tags=61%, list=36%, signal=39%	F2R/SLC1A1/PMAIP1/TNFSF15/F3/PRR7/CCN2/CTSD/ATP2A3/BAX/EGLN3
GO:0061028	establishment of endothelial barrier	19	-0.287669	-1.116	0.327496	0.597922	0.497531	469	tags=42%, list=19%, signal=34%	SOX18/CDH5/PDE2A/PECAM1/RAPGEF3/ROBO4/PPP1R16B/CLDN5
GO:1902106	negative regulation of leukocyte differentiation	17	0.284117	1.12899	0.328736	0.59833	0.49787	279	tags=29%, list=11%, signal=26%	TNFRSF11B/TNFAIP6/UBASH3B/INHBA/SFRP1
GO:1903707	negative regulation of hemopoiesis	17	0.284117	1.12899	0.328736	0.59833	0.49787	279	tags=29%, list=11%, signal=26%	TNFRSF11B/TNFAIP6/UBASH3B/INHBA/SFRP1
GO:0006970	response to osmotic stress	17	0.283701	1.12733	0.328736	0.59833	0.49787	1198	tags=76%, list=49%, signal=39%	PAPPA2/TRPV4/SLC2A1/BDKRB2/MYLK/PLK3/FMO1/BAX/RELB/ITGA2/TSPO/LRRC8D/LRRC8A
GO:0051955	regulation of amino acid transport	13	0.306949	1.116	0.328054	0.59833	0.49787	472	tags=46%, list=19%, signal=37%	RGS4/SLC38A1/HTR1B/ADORA1/ITGB1/AGT
GO:0071705	nitrogen compound transport	276	0.132881	1.07239	0.328904	0.59833	0.49787	880	tags=43%, list=36%, signal=31%	ANKRD1/CEMIP/RGS4/SYTL5/IL6/SUCNR1/PTPRN/F2RL1/MGST1/AP1M2/KRT18/ARL4C/COMP/SYT12/SLC1A2/SLC14A1/CACNG7/F2R/OXTR/SLC1A1/SORT1/CD24/KDELR3/ATP8B1/SLC38A4/AP1S3/GNPTAB/HPSE/SLC38A1/HTR2A/HIF1A/MTCL1/VEGFC/SLC6A8/VGF/SFRP1/HTR1B/RAC2/SCG2/COL1A1/ZMAT3/CDKN1A/GJA1/RAB32/RAB3B/PCSK1/ADORA1/EHD3/SLC7A1/ITGB1/TRPV4/KPNA2/ITGB3/SLC17A5/EHD1/MYH10/TFRC/MYH9/AGT/ATP13A3/ADAM9/ZDHHC12/MAP1A/E2F3/RAB27B/FRAS…
GO:0043161	proteasome-mediated ubiquitin-dependent protein catabolic process	30	0.231597	1.1112	0.330211	0.599412	0.498771	1368	tags=80%, list=56%, signal=35%	SH3RF2/GBA1/TRIB3/UCHL1/MAP1A/TRIB1/DAB2/CDC20/PLK3/FBXL18/IL33/SH3RF3/PBK/TNFAIP1/CALR/KCTD10/ASCC3/FBXL16/TRAF4/AREL1/KIF14/MMP24-AS1-EDEM2/EDEM2/PSMD14
GO:0001578	microtubule bundle formation	16	-0.303523	-1.10671	0.329825	0.599412	0.498771	921	tags=69%, list=38%, signal=43%	MNS1/CFAP44/TPPP3/TTLL3/SPEF2/DNAH17/CFAP43/CFAP91/FSIP2/ODAD1/CLXN
GO:0030517	negative regulation of axon extension	10	-0.354143	-1.09545	0.330189	0.599412	0.498771	446	tags=50%, list=18%, signal=41%	SEMA6A/SEMA6D/SEMA4A/MAG/SEMA3G
GO:0043030	regulation of macrophage activation	15	0.29732	1.13906	0.331066	0.599671	0.498986	420	tags=40%, list=17%, signal=33%	IL6/THBS1/IL1RL1/LDLR/IL10/SPHK1
GO:0001843	neural tube closure	15	0.296138	1.13453	0.331066	0.599671	0.498986	830	tags=60%, list=34%, signal=40%	SFRP1/SHROOM3/CTHRC1/TGFB1/ADM/SFRP2/VASP/FZD2/PFN1
GO:0040013	negative regulation of locomotion	79	0.179536	1.11433	0.330645	0.599671	0.498986	473	tags=29%, list=19%, signal=24%	GREM1/STC1/IL24/CCL2/TNFAIP6/PADI2/CYP19A1/THBS1/EPPK1/THY1/FRMD5/SFRP1/PTPRO/PLXNB3/GJA1/CYP1B1/ADORA1/COL3A1/SERPINE1/DPP4/SEMA7A/SULF1/CLIC4
GO:0060191	regulation of lipase activity	23	-0.263732	-1.08537	0.332155	0.60114	0.500208	54	tags=43%, list=2%, signal=43%	EDNRA/KIT/AGTR1/PLCB2/ESR1/FLT1/PLA2G5/ADCYAP1R1/PLIN5/GPIHBP1
GO:0045597	positive regulation of cell differentiation	166	0.146725	1.073	0.332353	0.60114	0.500208	694	tags=37%, list=29%, signal=28%	WNT2/LIF/IL6/GDF5/DKK1/IL20/VDR/BDNF/BRINP1/ETV4/CD24/HAS2/CDKN2B/LOXL2/MEDAG/PROM1/HTR2A/HIF1A/VEGFC/INHBA/FN1/SFRP1/COL1A1/PLXNB3/GJA1/IL10/LAMA1/ITGB1/GDF6/SERPINE1/GPC1/ITGB3/GDPD5/PNP/SEMA7A/NOCT/AGT/P4HB/SOX9/PTPRZ1/CTHRC1/MMP14/CAMK2B/SFRP4/ZNF365/TGFB1/ADM/EDN1/FLNA/SLC7A5/CCN2/TRIB1/FBN2/DAB2/SFRP2/SEMA5A/MTCH2/DMTN/LRP8/ECT2/VEGFA
GO:0001505	regulation of neurotransmitter levels	55	-0.208333	-1.11138	0.334432	0.604148	0.502712	620	tags=38%, list=26%, signal=29%	SYN2/DRD4/CADPS/PDE1B/SLC1A3/SLC6A1/ACHE/NR4A1/DOC2A/CPLX1/SLC4A8/NRXN2/RPH3AL/GPM6B/P2RY1/SYT1/PRRT2/SYT2/PRIMA1/ATP1A2/UNC13C
GO:0051928	positive regulation of calcium ion transport	32	-0.241445	-1.10396	0.334495	0.604148	0.502712	67	tags=12%, list=3%, signal=12%	APLNR/CASR/ADCYAP1R1/FFAR1
GO:0016239	positive regulation of macroautophagy	11	0.31995	1.10637	0.335498	0.605439	0.503786	1654	tags=100%, list=68%, signal=32%	HIF1A/HSPB8/PIP4K2A/WIPI1/VDAC1/PRKAA2/BAG3/SLC25A4/SESN1/C9orf72/DCN
GO:0030041	actin filament polymerization	23	-0.262704	-1.08114	0.335689	0.605439	0.503786	44	tags=9%, list=2%, signal=9%	FAM107A/CCL21
GO:0097530	granulocyte migration	28	0.240192	1.11193	0.336471	0.605551	0.503879	612	tags=46%, list=25%, signal=35%	CCL2/CCL11/TNFAIP6/THBS1/CXADR/RAC2/SCG2/TRPV4/DPP4/BST1/CAMK1D/EDN1/IL1R1
GO:0032781	positive regulation of ATP-dependent activity	12	-0.337781	-1.10903	0.336397	0.605551	0.503879	312	tags=33%, list=13%, signal=29%	RYR2/FGF10/ATP1B2/CASR
GO:0006641	triglyceride metabolic process	18	-0.288108	-1.0995	0.336237	0.605551	0.503879	137	tags=22%, list=6%, signal=21%	SORL1/MTTP/PLIN5/GPIHBP1
GO:0048041	focal adhesion assembly	24	0.246083	1.08683	0.337209	0.606448	0.504626	694	tags=46%, list=29%, signal=33%	GREM1/THBS1/THY1/ACTN1/SFRP1/MMP14/DMTN/VCL/CORO1C/DUSP3/VEGFA
GO:0035567	non-canonical Wnt signaling pathway	16	0.28724	1.11203	0.337963	0.606919	0.505017	782	tags=50%, list=32%, signal=34%	DKK1/SFRP1/CTHRC1/SFRP4/CELSR2/DAB2/SFRP2/FZD2
GO:0010657	muscle cell apoptotic process	14	0.297841	1.11088	0.338673	0.606919	0.505017	1197	tags=79%, list=49%, signal=40%	CDKN2A/AGT/E2F3/EDN1/SLC7A5/TIGAR/SFRP2/SOD2/BAG3/CAMK2D/CAPN2
GO:0010660	regulation of muscle cell apoptotic process	14	0.297841	1.11088	0.338673	0.606919	0.505017	1197	tags=79%, list=49%, signal=40%	CDKN2A/AGT/E2F3/EDN1/SLC7A5/TIGAR/SFRP2/SOD2/BAG3/CAMK2D/CAPN2
GO:0098657	import into cell	48	0.200717	1.09105	0.338129	0.606919	0.505017	425	tags=29%, list=18%, signal=25%	RGS4/SLC1A2/SLC12A8/SLC1A1/THBS1/PLPPR4/SLC38A1/SLC2A5/RAB3B/SLC7A1/ITGB1/TRPV4/SLC2A1/ITGB3
GO:0002706	regulation of lymphocyte mediated immunity	22	-0.269315	-1.08973	0.338652	0.606919	0.505017	252	tags=23%, list=10%, signal=21%	HLA-DRB1/LAG3/HLA-DRA/PTPRC/SUSD4
GO:0043534	blood vessel endothelial cell migration	24	0.24512	1.08258	0.339535	0.608032	0.505944	462	tags=33%, list=19%, signal=27%	GREM1/THBS1/HIF1A/VEGFC/EPHA2/CYP1B1/ITGB1/MYH9
GO:0006023	aminoglycan biosynthetic process	15	0.294523	1.12835	0.340136	0.608246	0.506122	166	tags=20%, list=7%, signal=19%	CEMIP/GALNT5/HAS2
GO:0019058	viral life cycle	54	0.194382	1.08031	0.340102	0.608246	0.506122	474	tags=31%, list=20%, signal=26%	CCL2/PTX3/CXADR/ITGA5/ICAM1/HTR2A/LDLR/EPHA2/SLC7A1/ITGB1/DPP4/KPNA2/SMPD1/ITGB3/ITGB5/TFRC/P4HB
GO:0050805	negative regulation of synaptic transmission	14	0.297155	1.10833	0.340961	0.60929	0.50699	449	tags=43%, list=19%, signal=35%	GRIA1/GRIK2/HTR2A/HTR1B/ADORA1/ASIC1
GO:0034614	cellular response to reactive oxygen species	23	0.252238	1.10098	0.341743	0.610256	0.507794	1057	tags=70%, list=44%, signal=40%	IL6/NQO1/MET/IL10/CYP1B1/PYCR1/SPHK1/SIRPA/EDN1/ECT2/SOD2/AKR1C3/TPM1/TXN/TRPA1/AXL
GO:0097006	regulation of plasma lipoprotein particle levels	17	-0.292679	-1.09292	0.342152	0.610553	0.508041	217	tags=24%, list=9%, signal=22%	PLA2G5/NR1H4/MTTP/GPIHBP1
GO:1900024	regulation of substrate adhesion-dependent cell spreading	20	0.260716	1.09058	0.342466	0.610682	0.508149	1294	tags=80%, list=53%, signal=38%	HAS2/MELTF/ITGB3/P4HB/FLNA/DAB2/DMTN/CORO1C/ACTN4/PDPN/LIMS1/LIMS2/CALR/SPRY4/TACSTD2/RAC3
GO:0010822	positive regulation of mitochondrion organization	13	0.302189	1.0987	0.343891	0.611928	0.509185	1165	tags=69%, list=48%, signal=36%	HRK/HIF1A/PMAIP1/PLAUR/BAX/VDAC1/MGARP/MLLT11/MCU
GO:0045823	positive regulation of heart contraction	13	0.301855	1.09748	0.343891	0.611928	0.509185	122	tags=23%, list=5%, signal=22%	RGS4/ADM2/SLC1A1
GO:1903524	positive regulation of blood circulation	13	0.301855	1.09748	0.343891	0.611928	0.509185	122	tags=23%, list=5%, signal=22%	RGS4/ADM2/SLC1A1
GO:0006606	protein import into nucleus	19	-0.284848	-1.10505	0.345009	0.613052	0.510121	155	tags=21%, list=6%, signal=20%	APOD/TXNIP/KPNA7/NPAP1
GO:0051047	positive regulation of secretion	60	0.187868	1.08292	0.344828	0.613052	0.510121	645	tags=38%, list=27%, signal=29%	ANKRD1/NPPB/F2RL1/OXTR/CYP19A1/SDC1/ADORA2B/HIF1A/VEGFC/INHBA/PCSK1/ADORA1/SPP1/MYH10/AGT/ADAM9/RAB27B/TGFB1/PCK2/EDN1/RAB15/CDK5/DAB2
GO:0014015	positive regulation of gliogenesis	17	0.280101	1.11303	0.347126	0.615084	0.511811	607	tags=41%, list=25%, signal=31%	LIF/IL6/VEGFC/PTPRZ1/ZNF365/TGFB1/SLC7A5
GO:0098659	inorganic cation import across plasma membrane	14	-0.316991	-1.10269	0.346903	0.615084	0.511811	153	tags=21%, list=6%, signal=20%	ATP1B2/KCNK5/ATP1A2
GO:0099587	inorganic ion import across plasma membrane	14	-0.316991	-1.10269	0.346903	0.615084	0.511811	153	tags=21%, list=6%, signal=20%	ATP1B2/KCNK5/ATP1A2
GO:0150076	neuroinflammatory response	18	-0.283105	-1.08041	0.34669	0.615084	0.511811	138	tags=17%, list=6%, signal=16%	PTPRC/TYROBP/C1QA
GO:0032611	interleukin-1 beta production	13	-0.323856	-1.09565	0.35	0.615425	0.512095	25	tags=15%, list=1%, signal=15%	TYROBP/FFAR1
GO:0032651	regulation of interleukin-1 beta production	13	-0.323856	-1.09565	0.35	0.615425	0.512095	25	tags=15%, list=1%, signal=15%	TYROBP/FFAR1
GO:0010976	positive regulation of neuron projection development	26	0.241344	1.09426	0.348837	0.615425	0.512095	728	tags=50%, list=30%, signal=35%	BDNF/ARSB/ITGA3/PLXNB3/EHD1/AGT/CAMK1D/CAMK2B/FLNA/GRN/LRP8/VEGFA/NTRK2
GO:0001895	retina homeostasis	12	-0.332718	-1.09241	0.349265	0.615425	0.512095	168	tags=25%, list=7%, signal=23%	CRB1/ATP1B2/CDH23
GO:0007156	homophilic cell adhesion via plasma membrane adhesion molecules	44	-0.218999	-1.09192	0.349398	0.615425	0.512095	455	tags=27%, list=19%, signal=23%	PCDH12/CDH5/PECAM1/DCHS2/PCDH19/ROBO4/PCDH17/PCDH11X/CDH23/ROBO2/DSCAML1/IGSF11
GO:0071868	cellular response to monoamine stimulus	19	0.265801	1.08598	0.348028	0.615425	0.512095	384	tags=32%, list=16%, signal=27%	RGS4/HTR2B/SLC1A1/HTR2A/HTR1B/APLP1
GO:0071870	cellular response to catecholamine stimulus	19	0.265801	1.08598	0.348028	0.615425	0.512095	384	tags=32%, list=16%, signal=27%	RGS4/HTR2B/SLC1A1/HTR2A/HTR1B/APLP1
GO:0019935	cyclic-nucleotide-mediated signaling	18	-0.282953	-1.07983	0.348432	0.615425	0.512095	411	tags=39%, list=17%, signal=33%	PDE2A/GUCY1A1/ADCY2/RAPGEF3/INSL3/APLNR/ADCYAP1R1
GO:0050777	negative regulation of immune response	20	-0.27595	-1.07678	0.349291	0.615425	0.512095	252	tags=20%, list=10%, signal=18%	HLA-DRB1/PTPRC/SUSD4/VSIG4
GO:0050801	ion homeostasis	129	0.155315	1.07111	0.349854	0.615425	0.512095	282	tags=17%, list=12%, signal=16%	NPPB/CEMIP/STC2/STC1/HTR2B/CA12/CCL11/LACC1/SLC12A8/F2R/VDR/CALB2/SLC1A1/UBASH3B/THY1/GRIA1/GRIK2/HTR2A/HIF1A/MELTF/MT1F/HTR1B
GO:0003006	developmental process involved in reproduction	128	0.154083	1.06757	0.348703	0.615425	0.512095	129	tags=11%, list=5%, signal=11%	STC2/STC1/LIF/PTPRN/SPOCD1/TNC/FST/TNFAIP6/PTX3/SSTR1/GJB2/VDR/CYP19A1/DHCR24
GO:0031345	negative regulation of cell projection organization	31	0.227077	1.10405	0.350467	0.61543	0.512099	657	tags=48%, list=27%, signal=36%	SPOCK1/DKK1/TRIM46/THY1/ITGA3/PTPRO/PLXNB3/SPP1/TRPV4/SEMA7A/ZNF365/FLNA/CDK5/DAB2/SEMA5A
GO:0007059	chromosome segregation	29	0.234386	1.10089	0.35049	0.61543	0.512099	1309	tags=79%, list=54%, signal=37%	GEM/NEK6/P3H4/ECT2/CDC20/CENPN/ACTR3/CCNE1/KIF23/TTL/TOP2A/MKI67/ERCC2/ACTB/BIRC5/TUBG1/NEK2/ACTR2/CENPW/FEN1/AURKB/KIF18B/KIF14
GO:0051129	negative regulation of cellular component organization	98	0.165348	1.07722	0.350829	0.615596	0.512237	720	tags=42%, list=30%, signal=31%	LIF/SPOCK1/PCSK9/FAP/DKK1/TRIM46/THBS1/THY1/IQCJ-SCHIP1/ITGA3/LDLR/PTPRO/HSPA2/PLXNB3/MET/TUBB4A/SPP1/TRPV4/ABCA7/DPP4/ITGB3/SEMA7A/GBA1/TFRC/SOX9/MMP14/ZNF365/TGFB1/LIMA1/ABCA2/FLNA/TIGAR/TPX2/CDK5/DAB2/SEMA5A/DMTN/CORO1C/VEGFA/CDC20/CRYAB
GO:0007030	Golgi organization	14	0.294243	1.09746	0.352403	0.616447	0.512946	1078	tags=71%, list=44%, signal=40%	ATP8B1/EHD3/RAB29/PLK3/TMED3/TMED9/TANGO2/FHDC1/PDE4DIP/KIFC3
GO:1901800	positive regulation of proteasomal protein catabolic process	14	0.293691	1.09541	0.352403	0.616447	0.512946	935	tags=64%, list=39%, signal=40%	SH3RF2/GBA1/TRIB3/TRIB1/DAB2/CDC20/PLK3/IL33/SH3RF3
GO:1901566	organonitrogen compound biosynthetic process	190	0.145267	1.0893	0.352025	0.616447	0.512946	768	tags=38%, list=32%, signal=28%	NPPB/CEMIP/IL6/NNMT/CHAC1/SLC1A2/AK5/EEF1A2/SLC1A1/GALNT5/GAL3ST3/PSAT1/AK4/HAS2/THBS1/MOXD1/NIBAN1/SLC38A1/ADORA2B/SGMS2/HACD1/GALNT14/HIF1A/PRR16/INHBA/GCNT4/ST6GALNAC5/PCSK1/CYP1B1/BCAT1/PYCR1/APLP1/ABCA7/SPHK1/PLOD2/SMPD1/PNP/PIGZ/GCLM/GBA1/NOCT/GCNT1/DIO2/ZDHHC12/PKM/CTPS1/ELOVL5/TGFB1/CHSY3/CHPF2/GAPDH/ABCA2/NCS1/ACLY/WIPI1/ENO1/PTGIS/PAPSS2/ATP6V1A/RAMP1/PLOD3/BACE2/ACSL4/GARS1/ALDH3B1/SLC…
GO:0010812	negative regulation of cell-substrate adhesion	21	0.255831	1.08412	0.352535	0.616447	0.512946	405	tags=33%, list=17%, signal=28%	SPOCK1/CDKN2A/THBS1/MELTF/PTPRO/COL1A1/SERPINE1
GO:0050877	nervous system process	186	0.144838	1.08026	0.352025	0.616447	0.512946	313	tags=19%, list=13%, signal=18%	CEMIP/RGS4/FOSL1/COMP/CCL2/GABRA5/CCL11/DKK1/CACNG7/F2R/TGFBI/OXTR/GJB2/BDNF/SLC1A1/PNOC/BRINP1/COL11A1/GRIA1/ATP8B1/ITGA5/PIEZO2/ITGA3/GRIK2/NRXN3/HTR2A/ITGA8/HIF1A/LDLR/SCN9A/KCNH1/MYH3/MMP24/COL1A1/RDH10
GO:0071825	protein-lipid complex subunit organization	11	-0.339181	-1.09119	0.35305	0.616921	0.51334	217	tags=27%, list=9%, signal=25%	PLA2G5/NR1H4/MTTP
GO:1905517	macrophage migration	15	0.289201	1.10796	0.353741	0.617702	0.51399	521	tags=40%, list=21%, signal=32%	CCL2/CYP19A1/THBS1/CD9/TRPV4/MMP14
GO:0050927	positive regulation of positive chemotaxis	11	0.313833	1.08522	0.354978	0.619434	0.515431	308	tags=36%, list=13%, signal=32%	F2RL1/CDH13/VEGFC/SCG2
GO:1903305	regulation of regulated secretory pathway	27	0.244776	1.10567	0.357314	0.620508	0.516325	288	tags=26%, list=12%, signal=23%	F2RL1/SYT12/ADORA2B/HTR2A/CBARP/HTR1B/RAC2
GO:0099536	synaptic signaling	145	0.152245	1.0878	0.356522	0.620508	0.516325	282	tags=18%, list=12%, signal=17%	RGS4/HTR2B/KCNK3/SYT12/CCL2/GABRA5/SLC1A2/DKK1/CACNG7/F2R/OXTR/DGKI/GPR176/CALB2/BDNF/SLC1A1/PNOC/GRIA1/PLPPR4/GRIK2/SLC38A1/ADORA2B/HTR2A/NQO1/VGF/HTR1B
GO:0050806	positive regulation of synaptic transmission	33	0.22229	1.0871	0.355972	0.620508	0.516325	122	tags=18%, list=5%, signal=18%	SYT12/CCL2/CACNG7/OXTR/CALB2/SLC1A1
GO:0070633	transepithelial transport	11	0.313039	1.08247	0.357143	0.620508	0.516325	181	tags=27%, list=7%, signal=25%	SLC1A2/SLC1A1/CXADR
GO:0097106	postsynaptic density organization	10	-0.348078	-1.07669	0.356604	0.620508	0.516325	356	tags=40%, list=15%, signal=34%	LRRC4/NRXN2/GRID2/CBLN1
GO:0050885	neuromuscular process controlling balance	13	-0.318144	-1.07632	0.357143	0.620508	0.516325	1660	tags=100%, list=68%, signal=32%	TPP1/FOXS1/HEXB/CNTNAP1/RAC3/GAA/CLN8/JPH3/MYO7A/SLC1A3/CDH23/JPH4
GO:0055085	transmembrane transport	253	0.133622	1.06185	0.356688	0.620508	0.516325	479	tags=25%, list=20%, signal=22%	CEMIP/SLC5A12/RGS4/HTR2B/PCSK9/KCNK3/CCL2/GABRA5/SLC1A2/SLC14A1/CACNG7/SLC12A8/F2R/SLC16A3/KCND3/GJB2/SLC1A1/UBASH3B/CLIC3/SORT1/THBS1/ABCC3/THY1/GRIA1/ATP8B1/SLC38A4/PIEZO2/GRIK2/KCNQ5/HPSE/SLC38A1/SLC2A6/HTR2A/CBARP/ATP10A/SLC2A5/SLC6A8/HSPA2/SCN9A/KCNH1/CALHM5/GJA1/GEM/SLC20A1/ITLN1/EHD3/SLC7A1/ITGB1/TRPV4/SLC2A1/ABCA7/TRPC6/ITGB3/GLRX/SLC17A5/FXYD5/ASIC1/TRIB3/AGT/CLIC4/HK2/ATP13A3
GO:0007269	neurotransmitter secretion	34	-0.232709	-1.09149	0.358621	0.62072	0.516502	461	tags=32%, list=19%, signal=27%	NR4A1/DOC2A/CPLX1/SLC4A8/NRXN2/RPH3AL/P2RY1/SYT1/PRRT2/SYT2/UNC13C
GO:0099643	signal release from synapse	34	-0.232709	-1.09149	0.358621	0.62072	0.516502	461	tags=32%, list=19%, signal=27%	NR4A1/DOC2A/CPLX1/SLC4A8/NRXN2/RPH3AL/P2RY1/SYT1/PRRT2/SYT2/UNC13C
GO:0051592	response to calcium ion	34	0.222271	1.09091	0.35782	0.62072	0.516502	511	tags=38%, list=21%, signal=31%	TNNT2/SUCNR1/SYT12/THBS1/CPNE7/SDC1/KCNH1/PCSK1/CCND1/SMPD1/CLIC4/ADAM9/HOMER1
GO:0070085	glycosylation	40	0.210283	1.08913	0.359338	0.62072	0.516502	1334	tags=78%, list=55%, signal=35%	GALNT5/GALNT14/GCNT4/ST6GALNAC5/PIGZ/GBA1/GCNT1/ABCA2/RAMP1/PLOD3/B4GALT5/GALNT12/TRAK1/XXYLT1/MGAT4B/GALNT18/B4GALT1/B3GNT2/TMTC1/NPC1/SLC35C1/GFPT1/EXT1/EXTL1/DOLK/GALNT1/UGGT1/MGAT5/TMEM165/EOGT/B4GALT2
GO:0006911	phagocytosis, engulfment	14	0.291905	1.08875	0.359268	0.62072	0.516502	462	tags=36%, list=19%, signal=29%	F2RL1/THBS1/RAC2/ABCA7/MYH9
GO:0034767	positive regulation of ion transmembrane transport	41	0.208552	1.08333	0.35867	0.62072	0.516502	642	tags=41%, list=26%, signal=31%	CEMIP/KCNK3/CCL2/F2R/THY1/SLC38A1/HSPA2/EHD3/ITGB1/TRPC6/GLRX/AGT/JPH2/EDN1/FLNA/ATP1B3/CDK5
GO:0007585	respiratory gaseous exchange by respiratory system	16	-0.296509	-1.08113	0.359649	0.62072	0.516502	683	tags=50%, list=28%, signal=36%	DNAH9/EDNRA/ECEL1/CFAP43/TAS2R4/NR4A2/FLT4/ATP1A2
GO:0072676	lymphocyte migration	21	0.25295	1.07191	0.359447	0.62072	0.516502	463	tags=38%, list=19%, signal=31%	CCL2/CCL11/PADI2/ICAM1/TMEM102/ITGB3/GBA1/ECM1
GO:0051170	import into nucleus	20	-0.274647	-1.07169	0.358156	0.62072	0.516502	155	tags=20%, list=6%, signal=19%	APOD/TXNIP/KPNA7/NPAP1
GO:0034637	cellular carbohydrate biosynthetic process	12	0.305117	1.08077	0.360262	0.621354	0.517028	1183	tags=75%, list=49%, signal=39%	HAS2/GBE1/PCK2/B4GALT5/PPP1R3C/B4GALT1/B3GNT2/EXT1/PGP
GO:0006801	superoxide metabolic process	19	-0.282975	-1.09779	0.360771	0.621382	0.517052	103	tags=16%, list=4%, signal=15%	PON3/CYBB/TYROBP
GO:0002526	acute inflammatory response	15	0.285896	1.0953	0.360544	0.621382	0.517052	528	tags=40%, list=22%, signal=31%	IL6/OSMR/FN1/ADORA1/TFRC/F3
GO:0032868	response to insulin	41	0.20837	1.08238	0.361045	0.621431	0.517093	772	tags=49%, list=32%, signal=34%	PCSK9/IGFBP1/SORT1/VGF/COL1A1/IL10/TRPV4/SLC2A1/TRIB3/AGT/GCNT1/CTSK/PKM/PCK2/PIP4K2A/ADM/RAB15/INSIG1/SLC27A4/SLC39A14
GO:0019217	regulation of fatty acid metabolic process	16	-0.296132	-1.07976	0.361404	0.621624	0.517253	177	tags=38%, list=7%, signal=35%	RGN/ACACB/CD74/ACADL/PDK4/PLIN5
GO:0055080	cation homeostasis	122	0.155661	1.06697	0.362117	0.622427	0.517922	479	tags=26%, list=20%, signal=22%	NPPB/CEMIP/STC2/STC1/HTR2B/CCL11/LACC1/SLC12A8/F2R/VDR/CALB2/SLC1A1/UBASH3B/THY1/GRIA1/GRIK2/HTR2A/HIF1A/MELTF/MT1F/HTR1B/SYPL2/ADORA1/TRPV4/TRPC6/ITGB3/MT2A/TFRC/FAM20A/AGT/CLIC4/ATP13A3
GO:0031929	TOR signaling	12	0.303934	1.07658	0.362445	0.622568	0.518039	1693	tags=100%, list=70%, signal=30%	HIF1A/CARD11/GBA1/RRAGD/GAS6/DYRK3/PRKAA2/EIF4EBP1/ZMPSTE24/SESN1/C9orf72/GPAT3
GO:0072091	regulation of stem cell proliferation	14	-0.313209	-1.08953	0.362832	0.622808	0.518238	522	tags=43%, list=22%, signal=34%	OSR2/SOX18/EPCAM/SOX17/FGF10/PTPRC
GO:0007204	positive regulation of cytosolic calcium ion concentration	46	0.201002	1.07602	0.36342	0.623394	0.518727	591	tags=39%, list=24%, signal=30%	F2RL1/F2RL2/F2R/OXTR/CD24/S1PR3/HTR2A/PTGIR/TRPV4/TRPC6/AGT/ACKR4/BDKRB2/CCL28/JPH2/JPH1/ADM/EDN1
GO:0071677	positive regulation of mononuclear cell migration	10	-0.343817	-1.06351	0.364151	0.624223	0.519416	6	tags=30%, list=0%, signal=30%	AGER/CORO1A/CCL21
GO:0042592	homeostatic process	312	0.126657	1.04152	0.365188	0.625576	0.520542	613	tags=30%, list=25%, signal=26%	NPPB/TNFRSF11B/CEMIP/STC2/STC1/HTR2B/IL6/SUCNR1/PTPRN/PCSK9/COMP/CA12/CCL2/CCL11/LACC1/SLC12A8/F2R/OXTR/LOX/VDR/CALB2/SLC1A1/UBASH3B/JCHAIN/CD24/HAS2/THY1/CXADR/TXNRD1/GRIA1/SCD/ICAM1/GRIK2/PROM1/HTR2A/HIF1A/MELTF/NQO1/INHBA/VGF/LDLR/MT1F/HTR1B/DOCK11/PMAIP1/GCNT4/MET/MALL/GJA1/SYPL2/SIGLEC15/CARD11/ADORA1/ITGB1/SPP1/TRPV4/COL3A1/SLC2A1/CDH2/TRPC6/ITGB3/MT2A/EHD1/GCLM/GBA1/TFRC/FAM20A/AGT/CLIC4/H…
GO:0019362	pyridine nucleotide metabolic process	14	0.289302	1.07904	0.366133	0.625921	0.520829	809	tags=57%, list=33%, signal=38%	NNMT/ALDH1L2/NQO1/NOCT/TIGAR/PTGIS/PGAM1/FMO1
GO:0046496	nicotinamide nucleotide metabolic process	14	0.289302	1.07904	0.366133	0.625921	0.520829	809	tags=57%, list=33%, signal=38%	NNMT/ALDH1L2/NQO1/NOCT/TIGAR/PTGIS/PGAM1/FMO1
GO:0009798	axis specification	13	-0.316115	-1.06946	0.366071	0.625921	0.520829	921	tags=77%, list=38%, signal=48%	MNS1/HEY2/FZD5/PTCH1/COBL/TDRD6/TDRD1/CXXC4/FGF10/TDRD10
GO:0048015	phosphatidylinositol-mediated signaling	31	0.223745	1.08784	0.366822	0.626007	0.5209	591	tags=35%, list=24%, signal=27%	HTR2B/F2RL1/F2R/HTR2A/FN1/KCNH1/CEP55/AGT/SOX9/PDGFA/EDN1
GO:0001541	ovarian follicle development	15	0.283419	1.08581	0.367347	0.626007	0.5209	274	tags=27%, list=11%, signal=24%	TNFAIP6/PTX3/INHBA/VGF
GO:0071496	cellular response to external stimulus	71	-0.188602	-1.07902	0.36767	0.626007	0.5209	204	tags=15%, list=8%, signal=15%	NR1H4/PENK/TLR5/PTPRC/PDK4/SLC38A3/MAG/ATP1A2/CASR/FAM107A/FOLR2
GO:0022408	negative regulation of cell-cell adhesion	31	-0.23645	-1.06788	0.367596	0.626007	0.5209	390	tags=23%, list=16%, signal=19%	CD74/EPCAM/HLA-DRB1/LAG3/LAPTM5/VSIG4/CCL21
GO:0006820	anion transport	98	0.16326	1.06361	0.367403	0.626007	0.5209	862	tags=49%, list=36%, signal=33%	SLC5A12/STC1/RGS4/MGST1/GABRA5/SLC1A2/SLC12A8/SLC16A3/SLC1A1/CLIC3/ABCC3/ATP8B1/SLC38A4/SLC38A1/SLC2A6/SLC6A8/HTR1B/GJA1/SLC20A1/ADORA1/SLC7A1/ITGB1/SLC2A1/SLC17A5/AGT/CLIC4/BDKRB2/SFRP4/OSTM1/EDN1/SLC7A5/SLC7A7/SLC20A2/CLIC5/SLC6A17/SLC38A7/NTRK2/SLC27A4/SLC7A6/SLC6A9/MFSD2A/SLC39A14/SLC2A3/SLC4A2/VDAC1/TTYH3/SLC16A1/SV2A
GO:1903530	regulation of secretion by cell	103	0.160098	1.05918	0.366577	0.626007	0.5209	555	tags=30%, list=23%, signal=24%	ANKRD1/LIF/IL6/F2RL1/SYT12/F2R/OXTR/CYP19A1/SDC1/ADORA2B/HTR2A/CBARP/HIF1A/VEGFC/INHBA/SFRP1/HTR1B/RAC2/GJA1/RAB3B/PCSK1/ADORA1/SPP1/MYH10/ASIC1/AGT/ADAM9/IL11/RAB27B/TGFB1/PCK2
GO:1902476	chloride transmembrane transport	21	-0.267608	-1.06696	0.367958	0.626074	0.520956	591	tags=43%, list=24%, signal=33%	CLIC2/CLIC6/SLC1A3/SLC6A1/SLC4A8/TTYH2/ANO4/CASR/GABRG1
GO:0003151	outflow tract morphogenesis	15	-0.304613	-1.08019	0.368984	0.626694	0.521472	469	tags=47%, list=19%, signal=38%	JUN/EDNRA/SOX18/TGFBR3/SOX17/ROBO2/CLDN5
GO:0045893	positive regulation of DNA-templated transcription	176	0.144398	1.06321	0.369565	0.626694	0.521472	395	tags=19%, list=16%, signal=17%	ANKRD1/GREM1/WNT2/LIF/IL6/PTPRN/FOSL1/F2RL1/F2R/BMAL2/VDR/CDH13/ETV4/MUC1/FGF1/HMGA1/ACTN1/MICAL2/FOXD1/ITGA8/HIF1A/CREB3L1/INHBA/SFRP1/E2F7/COL1A1/MET/IL10/LMO7/AGRN/FGF7/SPP1/GDF6
GO:1902680	positive regulation of RNA biosynthetic process	176	0.144398	1.06321	0.369565	0.626694	0.521472	395	tags=19%, list=16%, signal=17%	ANKRD1/GREM1/WNT2/LIF/IL6/PTPRN/FOSL1/F2RL1/F2R/BMAL2/VDR/CDH13/ETV4/MUC1/FGF1/HMGA1/ACTN1/MICAL2/FOXD1/ITGA8/HIF1A/CREB3L1/INHBA/SFRP1/E2F7/COL1A1/MET/IL10/LMO7/AGRN/FGF7/SPP1/GDF6
GO:1903508	positive regulation of nucleic acid-templated transcription	176	0.144398	1.06321	0.369565	0.626694	0.521472	395	tags=19%, list=16%, signal=17%	ANKRD1/GREM1/WNT2/LIF/IL6/PTPRN/FOSL1/F2RL1/F2R/BMAL2/VDR/CDH13/ETV4/MUC1/FGF1/HMGA1/ACTN1/MICAL2/FOXD1/ITGA8/HIF1A/CREB3L1/INHBA/SFRP1/E2F7/COL1A1/MET/IL10/LMO7/AGRN/FGF7/SPP1/GDF6
GO:0030177	positive regulation of Wnt signaling pathway	19	0.257873	1.05359	0.36891	0.626694	0.521472	657	tags=47%, list=27%, signal=35%	DKK1/SFRP1/COL1A1/SULF1/SFRP4/TGFB1/DAB2/SFRP2/SEMA5A
GO:0045746	negative regulation of Notch signaling pathway	10	-0.339583	-1.05041	0.369811	0.626694	0.521472	581	tags=50%, list=24%, signal=38%	NFKBIA/HEY1/TCIM/DLL4/DLK1
GO:0043547	positive regulation of GTPase activity	39	-0.22226	-1.08226	0.371134	0.628513	0.522986	18	tags=15%, list=1%, signal=16%	RAPGEF3/SGSM1/USP6/ARHGEF15/RGS1/CCL21
GO:0006941	striated muscle contraction	36	0.21499	1.07472	0.372315	0.629669	0.523947	392	tags=25%, list=16%, signal=21%	MYBPH/STC1/TNNT2/KCND3/MYH3/GJA1/ADORA1/EHD3/TRPV4
GO:0002027	regulation of heart rate	26	0.236686	1.07315	0.372093	0.629669	0.523947	122	tags=15%, list=5%, signal=15%	RGS4/ADM2/KCND3/SLC1A1
GO:0031529	ruffle organization	12	-0.326889	-1.07327	0.373162	0.630678	0.524787	198	tags=17%, list=8%, signal=15%	CSF1R/CCL21
GO:0009790	embryo development	183	0.144216	1.07193	0.373832	0.631388	0.525378	591	tags=31%, list=24%, signal=25%	GREM1/WNT2/HTR2B/MFAP5/LIF/GDF5/FOSL1/DKK1/PHLDA2/COL8A1/HEG1/COL11A1/TXNRD1/ITGA5/ITGA3/MICAL2/ITGA8/HIF1A/VEGFC/VTN/INHBA/FN1/SFRP1/SHROOM3/E2F7/MYH3/COL1A1/RDH10/GJA1/EPHA2/IL10/ITGA7/MYO1E/LAMA1/ITGB1/COL3A1/COL4A2/DUSP4/COL5A2/ITGB3/ITGB5/NOCT/MYH9/SULF1/PLPP4/PCSK6/SOX9/CTHRC1/MMP14/FRAS1/DUSP5/TGFB1/PDGFA/TEAD4/MMP15/ADM/EDN1
GO:0042246	tissue regeneration	15	0.280539	1.07477	0.37415	0.631503	0.525473	353	tags=33%, list=15%, signal=29%	IGFBP1/EPPK1/GAP43/CDKN1A/CD9
GO:0043266	regulation of potassium ion transport	16	0.279653	1.08265	0.375	0.632515	0.526316	775	tags=56%, list=32%, signal=39%	RGS4/KCNK3/HTR2A/ADORA1/ITGB1/FLNA/ATP1B3/CD63/NOS1AP
GO:0070098	chemokine-mediated signaling pathway	13	0.29423	1.06976	0.375566	0.633046	0.526758	250	tags=31%, list=10%, signal=28%	CCL2/CCL11/PADI2/HIF1A
GO:0006839	mitochondrial transport	20	0.253884	1.06201	0.376712	0.634555	0.528014	1422	tags=85%, list=59%, signal=35%	RAC2/PMAIP1/TMEM102/HK2/NPTX1/BAX/MGARP/BAG3/SLC35F6/SREBF2/BCL2L1/TSPO/TOMM40L/TIMM23/BAK1/HSPA4/SLC25A4
GO:0051932	synaptic transmission, GABAergic	13	0.29221	1.06242	0.377828	0.636011	0.529224	495	tags=46%, list=20%, signal=37%	GABRA5/OXTR/SLC38A1/HTR1B/ADORA1/ZDHHC12
GO:0051345	positive regulation of hydrolase activity	88	-0.179217	-1.06794	0.378671	0.63658	0.529699	287	tags=15%, list=12%, signal=14%	RAPGEF3/SGSM1/USP6/ACVR1C/PLA2G5/PTPRC/LAPTM5/ADCYAP1R1/PLIN5/GPIHBP1/ARHGEF15/RGS1/CCL21
GO:0043462	regulation of ATP-dependent activity	13	-0.311454	-1.05369	0.378571	0.63658	0.529699	312	tags=31%, list=13%, signal=27%	RYR2/FGF10/ATP1B2/CASR
GO:0030048	actin filament-based movement	36	0.212566	1.0626	0.379475	0.637508	0.53047	462	tags=28%, list=19%, signal=23%	STC1/TNNT2/KCND3/ACTA2/MYH3/GJA1/MYO1E/ADORA1/MYH10/MYH9
GO:0003002	regionalization	44	-0.214048	-1.06724	0.380379	0.637974	0.530858	282	tags=20%, list=12%, signal=18%	SOX17/ZBTB16/CXXC4/DLL4/FGF10/ROBO2/DSCAML1/TDRD10/C1QA
GO:0002687	positive regulation of leukocyte migration	35	0.215052	1.06427	0.380048	0.637974	0.530858	612	tags=43%, list=25%, signal=33%	IL6/F2RL1/THBS1/THY1/ICAM1/VEGFC/RAC2/TMEM102/TRPV4/SERPINE1/ITGB3/CAMK1D/MMP14/EDN1/IL1R1
GO:0010212	response to ionizing radiation	19	0.256267	1.04703	0.38051	0.637974	0.530858	1210	tags=79%, list=50%, signal=40%	SFRP1/CDKN1A/CCND1/SMPD1/TIGAR/SFRP2/ECT2/CRYAB/SOD2/BAX/IKBIP/NABP1/GADD45A/BCL2L1/AEN
GO:0050879	multicellular organismal movement	10	0.322847	1.0754	0.381356	0.63812	0.53098	511	tags=40%, list=21%, signal=32%	COMP/MYH3/MAP1A/HOMER1
GO:0050881	musculoskeletal movement	10	0.322847	1.0754	0.381356	0.63812	0.53098	511	tags=40%, list=21%, signal=32%	COMP/MYH3/MAP1A/HOMER1
GO:0006029	proteoglycan metabolic process	20	0.253027	1.05842	0.381279	0.63812	0.53098	638	tags=50%, list=26%, signal=37%	GAL3ST3/COL11A1/HPSE/ADAMTS7/GPC1/SULF1/ADAMTS12/CHSY3/CHPF2/BGN
GO:0055010	ventricular cardiac muscle tissue morphogenesis	14	0.28513	1.06347	0.382151	0.638604	0.531383	175	tags=21%, list=7%, signal=20%	TNNT2/HEG1/COL11A1
GO:0070059	intrinsic apoptotic signaling pathway in response to endoplasmic reticulum stress	14	0.283692	1.05811	0.382151	0.638604	0.531383	1387	tags=86%, list=57%, signal=37%	CHAC1/CREB3L1/PMAIP1/TRIB3/ATP2A3/BAX/ERO1A/TNFRSF10B/BCL2L1/HYOU1/DAB2IP/BAK1
GO:1990845	adaptive thermogenesis	27	-0.24109	-1.0585	0.382906	0.63902	0.531729	553	tags=33%, list=23%, signal=26%	BMP8A/ACHE/CXCR4/GADD45G/SORL1/MAP2K6/GATM/ACADL/ADRB3
GO:0014066	regulation of phosphatidylinositol 3-kinase signaling	19	0.255342	1.04325	0.382831	0.63902	0.531729	556	tags=37%, list=23%, signal=29%	F2RL1/F2R/FN1/CEP55/AGT/SOX9/PDGFA
GO:0034763	negative regulation of transmembrane transport	21	0.24517	1.03895	0.384793	0.641745	0.533996	331	tags=24%, list=14%, signal=21%	RGS4/PCSK9/THBS1/CBARP/GEM
GO:0001508	action potential	27	-0.240766	-1.05708	0.386325	0.642179	0.534357	476	tags=33%, list=20%, signal=27%	FGF12/CTNNA3/CACNA1G/KCNA5/KCNIP2/RYR2/KCNMB2/ATP1A2/SCN7A
GO:0009581	detection of external stimulus	22	0.247871	1.05548	0.385845	0.642179	0.534357	417	tags=32%, list=17%, signal=27%	COL11A1/PIEZO2/GRIK2/HTR2A/MMP24/ADORA1/CDH2
GO:0009582	detection of abiotic stimulus	22	0.247871	1.05548	0.385845	0.642179	0.534357	417	tags=32%, list=17%, signal=27%	COL11A1/PIEZO2/GRIK2/HTR2A/MMP24/ADORA1/CDH2
GO:0050773	regulation of dendrite development	15	0.274461	1.05149	0.385488	0.642179	0.534357	1765	tags=100%, list=73%, signal=27%	TNIK/CAMK1D/CAMK2B/LRP8/CDC20/MFSD2A/MGARP/SIPA1L1/ACTR2/DAB2IP/EPHA4/PTPRD/ID1/HECW1/COBL
GO:0034329	cell junction assembly	97	0.159149	1.03988	0.386301	0.642179	0.534357	746	tags=41%, list=31%, signal=30%	GREM1/DKK1/OXTR/GJB2/BDNF/HEG1/THBS1/THY1/ITGA5/GAP43/THBS2/ACTN1/FN1/SFRP1/PTPRO/GJA1/EPHA2/PDLIM5/AMIGO2/CD9/AGRN/TRPV4/CDH2/ITGB3/AGT/ZDHHC12/MMP14/NPTX1/CDK5/DMTN/VCL/CORO1C/CDH8/ECT2/DUSP3/VEGFA/MARVELD2/TPBG/NTRK2/RAB29
GO:0008038	neuron recognition	18	-0.276272	-1.05433	0.38676	0.642479	0.534607	491	tags=33%, list=20%, signal=27%	CXCR4/PCDH12/CNTNAP2/ROBO4/ROBO2/DSCAML1
GO:0031047	gene silencing by RNA	10	0.32019	1.06655	0.387712	0.643637	0.535571	38	tags=20%, list=2%, signal=20%	IL6/SPOCD1
GO:0003206	cardiac chamber morphogenesis	24	0.237743	1.05	0.388372	0.64431	0.53613	250	tags=21%, list=10%, signal=19%	WNT2/TNNT2/HEG1/COL11A1/HIF1A
GO:0030099	myeloid cell differentiation	69	0.180341	1.06417	0.388889	0.644321	0.536139	334	tags=22%, list=14%, signal=19%	TNFRSF11B/LIF/F2RL1/IL20/TNFAIP6/LOX/UBASH3B/CDKN2B/ACTN1/HIF1A/INHBA/SFRP1/FASN/SIGLEC15/EPHA2
GO:0010543	regulation of platelet activation	12	0.296352	1.04973	0.388646	0.644321	0.536139	662	tags=50%, list=27%, signal=37%	IL6/UBASH3B/CD9/PDGFA/FLNA/DMTN
GO:0060078	regulation of postsynaptic membrane potential	19	-0.275228	-1.06773	0.392294	0.644885	0.536609	304	tags=26%, list=13%, signal=23%	GRID2/CBLN1/CHRNA7/IGSF11/GABRG1
GO:0032414	positive regulation of ion transmembrane transporter activity	23	0.243836	1.06431	0.392202	0.644885	0.536609	778	tags=52%, list=32%, signal=36%	KCNK3/CCL2/HSPA2/EHD3/TRPC6/GLRX/JPH2/EDN1/ATP1B3/CDK5/NOS1AP/ACTN4
GO:0043367	CD4-positive, alpha-beta T cell differentiation	15	-0.300056	-1.06403	0.390374	0.644885	0.536609	797	tags=60%, list=33%, signal=41%	RSAD2/JAK3/CD83/LEF1/SEMA4A/GPR183/HLA-DRB1/HLA-DRA/TOX
GO:0051347	positive regulation of transferase activity	93	0.163558	1.05381	0.391185	0.644885	0.536609	705	tags=38%, list=29%, signal=28%	CHI3L1/GREM1/CEMIP/HTR2B/DKK1/EEF1A2/SLC1A1/CD24/THBS1/FGF1/HTR2A/VEGFC/MET/CDKN1A/TNFSF15/EPHA2/CCND1/ADORA1/ITGB3/TRIB3/FAM20A/AGT/ADAM9/IRAK1/TGFB1/PDGFA/EDN1/TIGAR/TPX2/CDK5/CCNYL1/LRP8/ECT2/VEGFA/CDC20
GO:0033555	multicellular organismal response to stress	26	-0.244157	-1.05371	0.391608	0.644885	0.536609	380	tags=27%, list=16%, signal=23%	NR4A2/BCL2/GJA4/PENK/ATP1A2/ADCYAP1R1/HTR1A
GO:0000281	mitotic cytokinesis	12	0.29602	1.04855	0.39083	0.644885	0.536609	1271	tags=83%, list=52%, signal=40%	CEP55/MYH10/CENPA/ECT2/CFL1/ANLN/KIF23/BIRC5/SNX9/AURKB
GO:0106106	cold-induced thermogenesis	22	-0.258869	-1.04747	0.390071	0.644885	0.536609	503	tags=32%, list=21%, signal=25%	ACHE/CXCR4/GADD45G/MAP2K6/GATM/ACADL/ADRB3
GO:0120161	regulation of cold-induced thermogenesis	22	-0.258869	-1.04747	0.390071	0.644885	0.536609	503	tags=32%, list=21%, signal=25%	ACHE/CXCR4/GADD45G/MAP2K6/GATM/ACADL/ADRB3
GO:0051225	spindle assembly	12	-0.318919	-1.0471	0.391544	0.644885	0.536609	4	tags=17%, list=0%, signal=17%	HSPA1B/TUBB8
GO:0010633	negative regulation of epithelial cell migration	15	0.27288	1.04543	0.390023	0.644885	0.536609	173	tags=20%, list=7%, signal=19%	STC1/THBS1/EPPK1
GO:0016192	vesicle-mediated transport	254	0.13103	1.04513	0.39185	0.644885	0.536609	496	tags=26%, list=20%, signal=23%	GREM1/SYTL5/HTR2B/F2RL1/AP1M2/KRT18/PCSK9/ARL4C/SYT12/CCL2/DKK1/CACNG7/PTX3/SLC1A1/CDH13/PRSS12/ANXA3/SORT1/THBS1/GRIA1/KDELR3/LOXL2/AP1S3/SDC1/ADORA2B/HTR2A/CBARP/VTN/LDLR/SIRPB1/HTR1B/RAC2/HSPA2/MET/RAB32/ANXA8/UNC13A/MYO1E/CD9/SRPX/RAB3B/ADORA1/EHD3/APLP1/HSPG2/ITGB1/PTGDS/BVES/SERPINE1/ABCA7/DPP4/CDH2/SPHK1/SMPD1/ITGB3/EHD1/SYNJ2/SIRPA/TFRC/MYH9/PLPP4/SPON2/CAMK1D/ACKR4/C2
GO:0071229	cellular response to acid chemical	21	0.241724	1.02434	0.391705	0.644885	0.536609	800	tags=52%, list=33%, signal=35%	COL4A1/COL1A1/COL3A1/COL1A2/COL5A2/GCLM/RRAGD/SLC7A5/VEGFA/NTRK2/CPEB4
GO:0071805	potassium ion transmembrane transport	31	-0.23275	-1.05117	0.393728	0.646821	0.53822	431	tags=32%, list=18%, signal=27%	KCNN1/KCNA5/KCNIP2/KCNT1/KCNN3/ATP1B2/EDN3/KCNK5/KCNMB2/ATP1A2
GO:0060491	regulation of cell projection assembly	31	0.218493	1.06231	0.39486	0.647837	0.539065	371	tags=29%, list=15%, signal=25%	F2RL1/ATP8B1/GAP43/ICAM1/RAC2/DOCK11/PLXNB3/EPHA2/AGRN
GO:0120032	regulation of plasma membrane bounded cell projection assembly	31	0.218493	1.06231	0.39486	0.647837	0.539065	371	tags=29%, list=15%, signal=25%	F2RL1/ATP8B1/GAP43/ICAM1/RAC2/DOCK11/PLXNB3/EPHA2/AGRN
GO:0060560	developmental growth involved in morphogenesis	48	0.19216	1.04454	0.395683	0.648767	0.539839	694	tags=44%, list=29%, signal=32%	CCL11/CACNG7/BDNF/TRIM46/FGF1/FN1/SFRP1/KIF26B/RDH10/UNC13A/ITGB1/SPP1/SEMA7A/SOX9/EDN1/CDK5/SFRP2/SEMA5A/VCL/RAPH1/VEGFA
GO:0010463	mesenchymal cell proliferation	10	0.31693	1.05569	0.396186	0.64917	0.540174	556	tags=40%, list=23%, signal=31%	WNT2/FGF7/SOX9/PDGFA
GO:0086001	cardiac muscle cell action potential	17	-0.28053	-1.04756	0.396825	0.649795	0.540695	476	tags=41%, list=20%, signal=33%	FGF12/CTNNA3/CACNA1G/KCNA5/KCNIP2/RYR2/ATP1A2
GO:0046942	carboxylic acid transport	59	0.184582	1.0536	0.3975	0.650478	0.541263	766	tags=46%, list=32%, signal=32%	SLC5A12/RGS4/SLC1A2/SLC16A3/SLC1A1/ABCC3/ATP8B1/SLC38A4/SLC38A1/SLC6A8/HTR1B/GJA1/ADORA1/SLC7A1/ITGB1/SLC17A5/AGT/BDKRB2/EDN1/SLC7A5/SLC7A7/SLC6A17/SLC38A7/NTRK2/SLC27A4/SLC7A6/SLC6A9
GO:0042157	lipoprotein metabolic process	19	0.251504	1.02757	0.399072	0.652627	0.543051	796	tags=53%, list=33%, signal=36%	PCSK9/LDLR/ITGB3/PIGZ/GBA1/ZDHHC12/WIPI1/CTSD/LIPG/ABHD17C
GO:0035710	CD4-positive, alpha-beta T cell activation	17	-0.278664	-1.04059	0.400353	0.654298	0.544442	797	tags=59%, list=33%, signal=40%	RSAD2/JAK3/AGER/CD83/LEF1/SEMA4A/GPR183/HLA-DRB1/HLA-DRA/TOX
GO:0036303	lymph vessel morphogenesis	12	-0.31693	-1.04057	0.400735	0.6545	0.544609	470	tags=42%, list=19%, signal=34%	PROX1/SOX18/FLT4/TIE1/CLEC14A
GO:0014033	neural crest cell differentiation	23	0.241728	1.0551	0.401376	0.655109	0.545116	681	tags=48%, list=28%, signal=35%	HTR2B/HIF1A/FN1/SFRP1/RDH10/CDH2/SEMA7A/SOX9/EDN1/SEMA5A/CORO1C
GO:0051353	positive regulation of oxidoreductase activity	12	0.293219	1.03863	0.401747	0.655109	0.545116	250	tags=25%, list=10%, signal=23%	HTR2B/VDR/HIF1A
GO:2000404	regulation of T cell migration	10	-0.33156	-1.0256	0.401887	0.655109	0.545116	597	tags=40%, list=25%, signal=30%	SPNS2/CORO1A/APOD/CCL21
GO:0002274	myeloid leukocyte activation	45	0.198392	1.06189	0.402381	0.655492	0.545435	491	tags=33%, list=20%, signal=27%	IL6/SUCNR1/F2RL1/ANXA3/THBS1/IL1RL1/ADORA2B/LDLR/FN1/RAC2/IL10/PTGDS/SPHK1/TSLP/ADAM9
GO:0050982	detection of mechanical stimulus	12	0.291982	1.03425	0.40393	0.657591	0.547181	417	tags=33%, list=17%, signal=28%	COL11A1/PIEZO2/HTR2A/CDH2
GO:0045785	positive regulation of cell adhesion	115	-0.167045	-1.04681	0.404651	0.65834	0.547805	252	tags=15%, list=10%, signal=14%	HLA-DRB1/DUSP26/ZBTB16/UNC13D/HLA-DRB5/HLA-DOA/HLA-DQB1/HLA-DPA1/HLA-DRA/HLA-DMB/PTPRC/VIT/HLA-DQA1/MMRN1/VWC2/ZP4/CCL21
GO:0045444	fat cell differentiation	32	0.216435	1.05934	0.406542	0.658447	0.547894	922	tags=62%, list=38%, signal=39%	IL6/SORT1/MEDAG/HTR2A/SFRP1/CCND1/TRPV4/GDF6/NOCT/TRIB3/DIO2/IL11/TGFB1/SFRP2/INSIG1/FABP3/SOD2/ERO1A/METRNL/TRPM4
GO:0044843	cell cycle G1/S phase transition	35	0.212045	1.04939	0.406176	0.658447	0.547894	389	tags=29%, list=16%, signal=24%	CCL2/CDKN2A/MUC1/CDKN2B/INHBA/E2F7/CDKN1A/BCAT1/CCND1/ITGB1
GO:0007548	sex differentiation	56	0.184282	1.03773	0.405063	0.658447	0.547894	368	tags=23%, list=15%, signal=20%	PTPRN/FST/TNFAIP6/PTX3/CYP19A1/DHCR24/SDC1/INHBA/VGF/SFRP1/RDH10/CYP1B1/CCND1
GO:0046847	filopodium assembly	13	-0.305364	-1.03308	0.405357	0.658447	0.547894	161	tags=23%, list=7%, signal=22%	FGD5/PPP1R16B/CCL21
GO:0032609	interferon-gamma production	20	0.246388	1.03065	0.406393	0.658447	0.547894	927	tags=65%, list=38%, signal=41%	F2RL1/IL1RL1/CD244/INHBA/IL10/PDCD1LG2/SIRPA/SLC7A5/IL1R1/GAS6/IL33/BCL3/CD276
GO:0032649	regulation of interferon-gamma production	20	0.246388	1.03065	0.406393	0.658447	0.547894	927	tags=65%, list=38%, signal=41%	F2RL1/IL1RL1/CD244/INHBA/IL10/PDCD1LG2/SIRPA/SLC7A5/IL1R1/GAS6/IL33/BCL3/CD276
GO:0014032	neural crest cell development	20	0.245819	1.02827	0.406393	0.658447	0.547894	681	tags=50%, list=28%, signal=36%	HTR2B/HIF1A/FN1/RDH10/CDH2/SEMA7A/SOX9/EDN1/SEMA5A/CORO1C
GO:0014074	response to purine-containing compound	28	0.227707	1.05413	0.407059	0.658861	0.548238	370	tags=25%, list=15%, signal=21%	STC1/FOSL1/SDC1/VGF/COL1A1/CYP1B1/ADORA1
GO:0007292	female gamete generation	24	-0.242802	-1.02141	0.407343	0.658898	0.548269	114	tags=42%, list=5%, signal=40%	EDNRA/TDRD6/MDK/SYCP2/GAS2/TDRD1/BCL2/INSL3/TDRD10/TUBB8
GO:0048863	stem cell differentiation	43	0.194707	1.03225	0.408115	0.659724	0.548957	757	tags=44%, list=31%, signal=31%	GREM1/HTR2B/LIF/HIF1A/FN1/SFRP1/RDH10/ITGB1/CDH2/SEMA7A/SOX9/LBH/EDN1/SFRP2/SEMA5A/MTCH2/CORO1C/ZNF281/EPOP
GO:0030183	B cell differentiation	26	0.231996	1.05188	0.409302	0.661221	0.550202	521	tags=38%, list=21%, signal=31%	IL6/INHBA/SFRP1/DOCK11/IL10/CARD11/ITGB1/IL11/CMTM7/MMP14
GO:0016079	synaptic vesicle exocytosis	25	-0.239745	-1.01999	0.409722	0.661476	0.550414	441	tags=32%, list=18%, signal=26%	DOC2A/CPLX1/SLC4A8/P2RY1/SYT1/PRRT2/SYT2/UNC13C
GO:0034250	positive regulation of cellular amide metabolic process	21	0.239645	1.01553	0.410138	0.661725	0.550621	1180	tags=67%, list=49%, signal=35%	IL6/THBS1/NIBAN1/PRR16/CYP1B1/PKM/ABCA2/SAMD4A/BCL3/HABP4/CCN1/ITGA2/EIF4G1/EIF5AL1
GO:0050919	negative chemotaxis	14	-0.299318	-1.04121	0.412389	0.664932	0.55329	481	tags=43%, list=20%, signal=35%	SEMA6A/LGR6/SEMA6D/SEMA4A/ROBO2/SEMA3G
GO:0006766	vitamin metabolic process	19	-0.268488	-1.04158	0.41331	0.665566	0.553818	23	tags=21%, list=1%, signal=21%	CYP26B1/CUBN/TKTL1/CYP4F12
GO:0030866	cortical actin cytoskeleton organization	10	0.312296	1.04026	0.413136	0.665566	0.553818	1347	tags=90%, list=56%, signal=40%	EHD2/CDK5/ECT2/ANLN/FHOD3/EZR/CALR/TLN1/PLEC
GO:0051937	catecholamine transport	17	0.264229	1.04996	0.413793	0.665919	0.554112	472	tags=35%, list=19%, signal=29%	SYT12/OXTR/HTR2A/HTR1B/RAB3B/AGT
GO:0043414	macromolecule methylation	14	-0.296783	-1.03239	0.414159	0.666084	0.554249	204	tags=21%, list=8%, signal=20%	NR1H4/DDX4/KPNA7
GO:0021536	diencephalon development	11	-0.323639	-1.04119	0.415896	0.668452	0.556219	392	tags=64%, list=16%, signal=54%	GLI1/WNT4/ARX/NDNF/NR4A2/CNTNAP2/FGF10
GO:0016482	cytosolic transport	24	0.234602	1.03613	0.416279	0.668642	0.556377	1127	tags=71%, list=46%, signal=38%	TRIM46/SORT1/EHD3/KIF1C/PIP4K2A/FLNA/WIPI1/DAB2/DOP1B/RAB29/LAMP1/KIF5B/EZR/EVI5/TMEM87B/YKT6/ACTR2
GO:0010959	regulation of metal ion transport	89	0.161615	1.03277	0.416667	0.668839	0.556541	642	tags=35%, list=26%, signal=27%	CEMIP/STC2/STC1/RGS4/PCSK9/KCNK3/CCL2/F2R/UBASH3B/THY1/HTR2A/CBARP/HSPA2/GEM/ADORA1/EHD3/ITGB1/TRPC6/ITGB3/GLRX/FXYD5/AGT/PLPP4/HOMER1/CAMK2B/JPH2/JPH1/FLNA/ATP1B3/MYLK/CDK5
GO:0032412	regulation of ion transmembrane transporter activity	49	0.189125	1.0362	0.418052	0.670406	0.557845	642	tags=39%, list=26%, signal=29%	PCSK9/KCNK3/CCL2/CACNG7/CBARP/HSPA2/GEM/EHD3/ITGB1/TRPC6/GLRX/FXYD5/HOMER1/JPH2/JPH1/CACNG8/EDN1/ATP1B3/CDK5
GO:0002221	pattern recognition receptor signaling pathway	20	-0.263245	-1.0272	0.41844	0.670406	0.557845	797	tags=65%, list=33%, signal=44%	HSPA1A/RSAD2/TRIL/TYRO3/TNFAIP3/COLEC11/PIK3AP1/NFKBIA/ESR1/HSPA1B/MAP2K6/NR1H4/TLR5
GO:0030010	establishment of cell polarity	22	-0.24878	-1.00664	0.41844	0.670406	0.557845	425	tags=27%, list=18%, signal=23%	CDH5/CYP26B1/FRMD4B/CRB1/FGF10/CCL21
GO:0043484	regulation of RNA splicing	11	-0.322018	-1.03598	0.419593	0.671828	0.559028	289	tags=64%, list=12%, signal=56%	PRX/HSPA1A/CLK4/CLK1/RBM11/CELF5/ESRP1
GO:0061136	regulation of proteasomal protein catabolic process	18	0.253834	1.02575	0.420561	0.67295	0.559962	989	tags=61%, list=41%, signal=36%	SH3RF2/GBA1/TRIB3/MAP1A/TRIB1/DAB2/CDC20/PLK3/IL33/SH3RF3/PBK
GO:0032088	negative regulation of NF-kappaB transcription factor activity	11	0.29542	1.02155	0.422078	0.674523	0.561271	868	tags=64%, list=36%, signal=41%	CDKN2A/IL10/CYP1B1/IRAK1/PTGIS/BCL3/CD200
GO:0006027	glycosaminoglycan catabolic process	11	0.295398	1.02147	0.422078	0.674523	0.561271	551	tags=36%, list=23%, signal=28%	CEMIP/CEMIP2/CD44/TGFB1
GO:0019320	hexose catabolic process	13	0.282341	1.02653	0.423077	0.675265	0.561888	785	tags=69%, list=32%, signal=47%	PFKP/ENO2/HK2/PKM/PGK1/TIGAR/ENO1/HK1/TPI1
GO:0046365	monosaccharide catabolic process	13	0.282341	1.02653	0.423077	0.675265	0.561888	785	tags=69%, list=32%, signal=47%	PFKP/ENO2/HK2/PKM/PGK1/TIGAR/ENO1/HK1/TPI1
GO:0042743	hydrogen peroxide metabolic process	10	0.310086	1.03289	0.423729	0.675319	0.561933	2	tags=10%, list=0%, signal=10%	MMP3
GO:0007420	brain development	118	0.14946	1.01582	0.423913	0.675319	0.561933	467	tags=26%, list=19%, signal=22%	WNT2/RGS4/KCNK3/GABRA5/SLC1A2/DKK1/PADI2/SSTR1/OXTR/SLC1A1/ANXA3/COL4A1/ITGA8/HIF1A/INHBA/SFRP1/SYPL2/AMIGO2/PCSK1/HSD3B2/APLP1/HSPG2/ITGB1/COL3A1/SLC2A1/CDH2/SPHK1/SYNJ2/SEMA7A/GBA1/TRNP1
GO:1901379	regulation of potassium ion transmembrane transport	12	0.286019	1.01313	0.423581	0.675319	0.561933	775	tags=58%, list=32%, signal=40%	RGS4/KCNK3/ITGB1/FLNA/ATP1B3/CD63/NOS1AP
GO:0030512	negative regulation of transforming growth factor beta receptor signaling pathway	11	-0.320254	-1.0303	0.425139	0.676844	0.563202	215	tags=36%, list=9%, signal=33%	TGFBR3/RASL11B/WFIKKN2/HTRA3
GO:1903829	positive regulation of protein localization	65	0.176451	1.03547	0.425587	0.677132	0.563442	555	tags=31%, list=23%, signal=24%	ANKRD1/CEMIP/LIF/F2RL1/TNFAIP6/ITGA3/HIF1A/MTCL1/VEGFC/RAC2/EPHA2/PCSK1/ITGB1/ABCA7/MYH10/TFRC/ADAM9/MAP1A/TGFB1/PCK2
GO:0072010	glomerular epithelium development	11	0.294115	1.01703	0.426407	0.678008	0.564171	347	tags=36%, list=14%, signal=31%	CD24/PROM1/PTPRO/MYO1E
GO:0071675	regulation of mononuclear cell migration	27	0.230131	1.03952	0.426859	0.678299	0.564413	463	tags=33%, list=19%, signal=27%	GREM1/CCL2/PADI2/THBS1/TMEM102/TRPV4/SERPINE1/ITGB3/ECM1
GO:0050866	negative regulation of cell activation	37	-0.214029	-1.02603	0.428082	0.678962	0.564964	252	tags=16%, list=10%, signal=15%	HLA-DRB1/LAG3/PTPRC/LAPTM5/VSIG4/TYROBP
GO:1901616	organic hydroxy compound catabolic process	16	-0.277898	-1.01327	0.42807	0.678962	0.564964	202	tags=19%, list=8%, signal=17%	DIO3/SULT1C4/CYP4F12
GO:0050926	regulation of positive chemotaxis	12	0.284868	1.00905	0.427948	0.678962	0.564964	308	tags=33%, list=13%, signal=29%	F2RL1/CDH13/VEGFC/SCG2
GO:0042476	odontogenesis	29	0.222049	1.04294	0.428922	0.679866	0.565717	921	tags=59%, list=38%, signal=37%	TNFRSF11B/FST/SDC1/INHBA/COL1A1/SERPINE1/COL1A2/FAM20A/ADM/EDN1/SLC7A5/PERP/HTRA1/SLC4A2/BAX/LAMB1/OSR1
GO:0016042	lipid catabolic process	49	-0.200139	-1.03316	0.430293	0.681459	0.567042	346	tags=18%, list=14%, signal=16%	CYP26B1/SORL1/ENPP2/PLA2G5/ACADL/ASPG/PLIN5/GPIHBP1/CYP4F12
GO:2001022	positive regulation of response to DNA damage stimulus	11	0.29349	1.01487	0.430736	0.681459	0.567042	1243	tags=82%, list=51%, signal=40%	ANKRD1/PMAIP1/TIGAR/NACC2/NPAS2/PBK/ACTB/ACTR2/FOXM1
GO:0009953	dorsal/ventral pattern formation	11	0.293449	1.01473	0.430736	0.681459	0.567042	84	tags=18%, list=3%, signal=18%	GREM1/TLL1
GO:0002285	lymphocyte activation involved in immune response	30	-0.226435	-1.01217	0.431304	0.681931	0.567435	268	tags=30%, list=11%, signal=27%	SEMA4A/CD74/GPR183/HLA-DRB1/UNC13D/HLA-DRA/HLA-DMB/PTPRC/ITM2A
GO:0046879	hormone secretion	49	-0.198957	-1.02706	0.433735	0.684281	0.56939	445	tags=29%, list=18%, signal=24%	EXOC3L1/KCNA5/CPLX1/MYRIP/RPH3AL/LTBP4/P2RY1/HLA-DRB1/ACVR1C/NR1H4/EDN3/CASR/HTR1A/FFAR1
GO:0002708	positive regulation of lymphocyte mediated immunity	15	-0.287581	-1.0198	0.433155	0.684281	0.56939	252	tags=27%, list=10%, signal=24%	HLA-DRB1/LAG3/HLA-DRA/PTPRC
GO:0051899	membrane depolarization	14	-0.290819	-1.01164	0.433628	0.684281	0.56939	72	tags=29%, list=3%, signal=28%	CACNA1G/BCL2/ATP1A2/SCN7A
GO:0032835	glomerulus development	19	0.244628	0.999477	0.433875	0.684281	0.56939	466	tags=37%, list=19%, signal=30%	CD24/ACTA2/PROM1/PTPRO/MYO1E/ITGB3/SULF1
GO:0140013	meiotic nuclear division	19	-0.265451	-1.0298	0.434326	0.684565	0.569626	216	tags=21%, list=9%, signal=19%	CYP26B1/HFM1/DDX4/TUBB8
GO:1904064	positive regulation of cation transmembrane transport	37	0.200862	1.0157	0.435407	0.684754	0.569784	642	tags=41%, list=26%, signal=30%	CEMIP/KCNK3/CCL2/F2R/THY1/SLC38A1/HSPA2/EHD3/GLRX/AGT/JPH2/EDN1/FLNA/ATP1B3/CDK5
GO:2000107	negative regulation of leukocyte apoptotic process	14	-0.290492	-1.01051	0.435398	0.684754	0.569784	924	tags=57%, list=38%, signal=36%	MERTK/HCLS1/CXCL12/JAK3/TSC22D3/CD74/BCL2/CCL21
GO:0071867	response to monoamine	20	0.240348	1.00538	0.436073	0.684754	0.569784	384	tags=30%, list=16%, signal=25%	RGS4/HTR2B/SLC1A1/HTR2A/HTR1B/APLP1
GO:0071869	response to catecholamine	20	0.240348	1.00538	0.436073	0.684754	0.569784	384	tags=30%, list=16%, signal=25%	RGS4/HTR2B/SLC1A1/HTR2A/HTR1B/APLP1
GO:0035050	embryonic heart tube development	10	-0.3224	-0.997265	0.435849	0.684754	0.569784	469	tags=40%, list=19%, signal=32%	SOX18/RYR2/SOX17/APLNR
GO:0006821	chloride transport	25	-0.233936	-0.995276	0.435764	0.684754	0.569784	591	tags=40%, list=24%, signal=31%	CLIC2/CLIC6/SLC1A3/SLC6A1/ABCB1/SLC4A8/TTYH2/ANO4/CASR/GABRG1
GO:0003208	cardiac ventricle morphogenesis	18	0.251613	1.01677	0.436916	0.685651	0.57053	250	tags=22%, list=10%, signal=20%	TNNT2/HEG1/COL11A1/HIF1A
GO:0010952	positive regulation of peptidase activity	29	0.220756	1.03687	0.438725	0.687932	0.572428	871	tags=52%, list=36%, signal=34%	F2R/SLC1A1/FN1/PMAIP1/TNFSF15/F3/PRR7/GRN/CCN2/CTSD/SFRP2/PERP/ATP2A3/BAX/EGLN3
GO:0061098	positive regulation of protein tyrosine kinase activity	13	0.277132	1.0076	0.438914	0.687932	0.572428	472	tags=31%, list=19%, signal=25%	GREM1/CD24/ADORA1/AGT
GO:0042445	hormone metabolic process	44	0.194177	1.03477	0.43943	0.688313	0.572745	683	tags=41%, list=28%, signal=30%	STC2/PCSK1N/CYP19A1/HIF1A/GCNT4/RDH10/PCSK1/CYP1B1/HSD3B2/SPP1/DPP4/DIO2/PCSK6/CTSK/ADM/PAPSS2/DAB2/BACE2
GO:0022414	reproductive process	198	0.135009	1.02064	0.44012	0.688539	0.572934	473	tags=24%, list=19%, signal=21%	STC2/PSG4/STC1/LIF/PTPRN/SPOCD1/FOSL1/TNC/FST/TNFAIP6/PTX3/SSTR1/OXTR/GJB2/VDR/CYP19A1/PNOC/DHCR24/BRINP1/HAS2/CXADR/ITGA5/SDC1/ITGA3/SLC38A1/INHBA/VGF/SFRP1/E2F7/HSPA2/RDH10/GJA1/CD9/CYP1B1/CCND1/PAPPA/ITGB1/SPP1/PTGDS/SLC2A1/RAI14/TRPC6/ITGB3/ENO2/MYH9/SULF1/AGT/CLIC4
GO:0043550	regulation of lipid kinase activity	11	-0.31467	-1.01234	0.439926	0.688539	0.572934	6	tags=18%, list=0%, signal=18%	FLT1/CCL21
GO:0099173	postsynapse organization	35	0.206622	1.02256	0.441805	0.689026	0.573338	1164	tags=69%, list=48%, signal=36%	GAP43/ACTN1/ITGA3/PDLIM5/CDH2/ZDHHC12/HOMER1/CAMK2B/ZNF365/NPTX1/CDK5/LRP8/NOS1AP/CFL1/ABHD17C/NTNG2/GDNF/GLRB/ACTB/SIPA1L1/CNTNAP1/ARF4/ACTR2/TANC1
GO:0031668	cellular response to extracellular stimulus	49	-0.197095	-1.01745	0.442341	0.689026	0.573338	305	tags=20%, list=13%, signal=18%	BCL2/PHEX/NR1H4/PENK/PTPRC/PDK4/SLC38A3/CASR/FAM107A/FOLR2
GO:0022600	digestive system process	16	0.262594	1.01661	0.44213	0.689026	0.573338	275	tags=25%, list=11%, signal=22%	OXTR/VDR/SLC2A5/LDLR
GO:0032612	interleukin-1 production	16	-0.275885	-1.00593	0.442105	0.689026	0.573338	25	tags=19%, list=1%, signal=19%	NR1H4/TYROBP/FFAR1
GO:0032652	regulation of interleukin-1 production	16	-0.275885	-1.00593	0.442105	0.689026	0.573338	25	tags=19%, list=1%, signal=19%	NR1H4/TYROBP/FFAR1
GO:0006906	vesicle fusion	13	-0.295363	-0.99925	0.441071	0.689026	0.573338	516	tags=38%, list=21%, signal=30%	CORO1A/CPLX1/SYT1/PRRT2/PLA2G5
GO:0090174	organelle membrane fusion	13	-0.295363	-0.99925	0.441071	0.689026	0.573338	516	tags=38%, list=21%, signal=30%	CORO1A/CPLX1/SYT1/PRRT2/PLA2G5
GO:0086009	membrane repolarization	11	-0.313069	-1.00719	0.443623	0.690597	0.574646	430	tags=36%, list=18%, signal=30%	KCNA5/KCNIP2/ATP1B2/ATP1A2
GO:0051336	regulation of hydrolase activity	150	0.140198	1.01315	0.444118	0.690941	0.574932	695	tags=37%, list=29%, signal=28%	RGS4/HTR2B/SPOCK1/F2RL1/CCL2/CCL11/PCSK1N/F2R/PTX3/SLC1A1/DHCR24/SORT1/THBS1/THY1/HTR2A/VTN/FN1/SFRP1/DOCK11/PMAIP1/PLXNB3/MET/TNFSF15/ANXA8/EPHA2/ANOS1/AGRN/ITGB1/BVES/CD44/SERPINE1/CRIM1/ECM1/RCAN1/NUAK1/AGT/PCSK6/F3/RGS11/PRR7/TIMP1/TBC1D2/PLAUR/GAPDH/ABCA2/GRN/CCN2/CTSD/ABHD5/SFRP2/SERPINH1/CORO1C/ECT2/VEGFA/PERP
GO:0007631	feeding behavior	15	0.260265	0.997101	0.444444	0.691024	0.575001	109	tags=20%, list=4%, signal=19%	GDF15/ADM2/OXTR
GO:0045685	regulation of glial cell differentiation	17	0.25366	1.00796	0.445977	0.691978	0.575795	551	tags=35%, list=23%, signal=27%	LIF/IL6/LDLR/PTPRZ1/ZNF365/TGFB1
GO:0000209	protein polyubiquitination	11	-0.311602	-1.00247	0.445471	0.691978	0.575795	1429	tags=91%, list=59%, signal=38%	UBE2T/RNF41/AREL1/SASH1/RNF144A/HECW1/TNFAIP3/MARCHF1/UBE2QL1/BCL2
[truncated: 899 more rows]

## Sheet: Cortex_3D_vs_Tissue
ID	Description	setSize	enrichmentScore	NES	pvalue	p.adjust	qvalue	rank	leading_edge	core_enrichment
[truncated: 2,380 more rows]

[truncated: 4 more sheets: Medulla_2D_vs_Tissue, Medulla_3D_vs_Tissue, Cortex_3D_vs_2D, Medulla_3D_vs_2D]
