# Supplementary material for: Silk-Ovarioids: establishment and characterization of a human ovarian primary cell 3D-model system
Source: Hum Reprod Open. 2025 Jul 10;2025(3):hoaf042. doi: 10.1093/hropen/hoaf042 (PMC12343022; doi:10.1093/hropen/hoaf042)
Supplement: hoaf042_Supplementary_Data [file hoaf042_supplementary_data.zip › Suppl. Table S6 - Primary and secondary antibodies details.xlsx]

## Sheet: Sheet1
Antibodies	Species	Dilution	Company	Catalog number
AMHR2	Rabbit	1:100	Invitrogen	PA5-119934
BMP2	Goat	1:50	ThermoFisher	PA5-142941
CLDN5	Mouse	1:100	Novus Biologicals	NBP2-02259
Cleaved caspase 3	Rabbit	1:200	Cell Signaling	9661S
Col1ɑ1	Mouse	1:50	Santa Cruz	sc-293182
Cx37	Rabbit	1:300	Invitrogen	PA5-118396
GPIHBP1	Rabbit	1:400	Novus Biologicals	NBP2-47445
Ki67	Rabbit	1:200	Cell Signaling	9027S
Lamɑ1	Rabbit	1:100	Human Protein Atlas	HPA032110
MCAM	Goat	1:100	R&D System	AF932
MMP2	Mouse	1:50	Santa Cruz	sc-53630
PDGFɑ	Mouse	1:50	Santa Cruz	sc-9974
PDGFRɑ	Mouse	1:250	Invitrogen	MA5-38592
PDGFRβ	Rabbit	1:25	Santa Cruz	sc-432
TGFBR2	Rabbit	1:250	ThermoFisher	701683
ZO1	Rabbit	1:100	Invitrogen	40-2200
γ-H2AX	Mouse	1:100	Cell Signaling	80312S
Rabbit IgG	Rabbit	1:25	Abcam	ab37415
Mouse IgG	Mouse	1:50	Santa Cruz	sc-2025
Goat IgG	Goat	1:50	Santa Cruz	sc-2028
Alexa Fluor TM 488 anti-mouse	Donkey	1:1000	ThermoFisher	A21202
Alexa Fluor TM 594 anti-rabbit	Donkey	1:1000	ThermoFisher	A21207
Alexa Fluor TM 594 anti-mouse	Donkey	1:1000	ThermoFisher	A21203
Alexa Fluor TM 555 anti-goat	Donkey	1:1000	ThermoFisher	A21432
Alexa Fluor TM 647 anti-rabbit	Donkey	1:1000	ThermoFisher	A31573
Alexa Fluor TM 647 anti-mouse	Donkey	1:1000	ThermoFisher	A31571
