# Supplementary material for: Silk-Ovarioids: establishment and characterization of a human ovarian primary cell 3D-model system
Source: Hum Reprod Open. 2025 Jul 10;2025(3):hoaf042. doi: 10.1093/hropen/hoaf042 (PMC12343022; doi:10.1093/hropen/hoaf042)
Supplement: hoaf042_Supplementary_Data [file hoaf042_supplementary_data.zip › Suppl. Table S7 - Steroids detection and measurements in culture media of Silk-Ovarioids.xlsx]

## Sheet: Sheet1
Sample	ASD	COS	COR	DHEA	DeCOR	DHT	ETE	HCOR	HPR	PRE	PRO	TES	ALDO	E1	E2
LOQ (ng/ml)	0.1	0.3	0.1	1	0.2	1	0.2	0.05	0.3	2	0.1	0.1	0.3	0.1	0.1
Pt1 CSO A	n.d.	n.d.	n.d.	n.d.	n.d.	n.d.	0.268	n.d.	n.d.	0.572	n.d.	n.d.	n.d.	n.d.	0.032
Pt1 CSO B	n.d.	n.d.	n.d.	n.d.	n.d.	n.d.	0.303	n.d.	n.d.	0.867	n.d.	n.d.	n.d.	n.d.	n.d.
Pt1 CSO C	n.d.	n.d.	n.d.	n.d.	n.d.	n.d.	0.268	n.d.	n.d.	0.679	n.d.	n.d.	n.d.	0.035	0.025
Pt1 MSO A	n.d.	n.d.	n.d.	n.d.	n.d.	n.d.	0.300	n.d.	n.d.	0.666	n.d.	n.d.	n.d.	0.031	0.027
Pt1 MSO B	n.d.	n.d.	n.d.	n.d.	n.d.	n.d.	0.344	n.d.	n.d.	0.645	n.d.	n.d.	n.d.	0.013	0.024
Pt1 MSO C	n.d.	n.d.	n.d.	n.d.	n.d.	n.d.	0.217	n.d.	n.d.	0.714	n.d.	n.d.	n.d.	0.016	0.026
Pt2 CSO A	n.d.	n.d.	n.d.	n.d.	n.d.	n.d.	0.282	n.d.	n.d.	0.713	n.d.	n.d.	n.d.	0.008	0.035
Pt2 CSO B	n.d.	n.d.	n.d.	n.d.	n.d.	n.d.	0.550	n.d.	n.d.	1.526	n.d.	n.d.	n.d.	0.010	0.037
Pt2 CSO C	n.d.	n.d.	n.d.	n.d.	n.d.	n.d.	0.327	n.d.	n.d.	1.452	n.d.	n.d.	n.d.	n.d.	0.037
Pt2 MSO A	n.d.	n.d.	n.d.	n.d.	n.d.	n.d.	0.190	n.d.	n.d.	0.631	n.d.	n.d.	n.d.	0.008	0.030
Pt2 MSO B	n.d.	n.d.	n.d.	n.d.	n.d.	n.d.	0.462	n.d.	n.d.	0.741	n.d.	n.d.	n.d.	0.008	n.d.
Pt2 MSO C	n.d.	n.d.	n.d.	n.d.	n.d.	n.d.	0.280	n.d.	n.d.	0.445	n.d.	n.d.	n.d.	0.014	n.d.
Pt3 CSO A	n.d.	n.d.	n.d.	n.d.	n.d.	n.d.	0.718	n.d.	n.d.	0.893	n.d.	n.d.	n.d.	0.022	n.d.
Pt3 CSO B	n.d.	n.d.	n.d.	n.d.	n.d.	n.d.	0.268	n.d.	n.d.	0.402	n.d.	n.d.	n.d.	0.016	n.d.
Pt3 CSO C	n.d.	n.d.	n.d.	n.d.	n.d.	n.d.	0.320	n.d.	n.d.	1.136	n.d.	n.d.	n.d.	0.012	0.027
Pt3 MSO A	n.d.	n.d.	n.d.	n.d.	n.d.	n.d.	0.217	n.d.	n.d.	0.948	n.d.	n.d.	n.d.	0.008	0.025
Pt3 MSO B	n.d.	n.d.	n.d.	n.d.	n.d.	n.d.	0.328	n.d.	n.d.	1.090	n.d.	n.d.	n.d.	0.006	0.036
Pt3 MSO C	n.d.	n.d.	n.d.	n.d.	n.d.	n.d.	0.273	n.d.	n.d.	0.718	n.d.	n.d.	n.d.	0.016	0.035
Pt4 CSO A	n.d.	n.d.	n.d.	n.d.	n.d.	n.d.	0.269	n.d.	n.d.	2.301	n.d.	n.d.	n.d.	0.043	0.024
Pt4 CSO B	n.d.	n.d.	n.d.	n.d.	n.d.	n.d.	0.214	n.d.	n.d.	2.098	n.d.	n.d.	n.d.	0.016	0.065
Pt4 CSO C	n.d.	n.d.	n.d.	n.d.	n.d.	n.d.	0.218	n.d.	n.d.	1.358	n.d.	n.d.	n.d.	0.036	0.033
Pt4 MSO A	n.d.	n.d.	n.d.	n.d.	n.d.	n.d.	0.258	n.d.	n.d.	1.197	n.d.	n.d.	n.d.	0.035	0.106
Pt4 MSO B	n.d.	n.d.	n.d.	n.d.	n.d.	n.d.	0.242	n.d.	n.d.	0.587	n.d.	n.d.	n.d.	0.036	0.042
Pt4 MSO C	n.d.	n.d.	n.d.	n.d.	n.d.	n.d.	0.355	n.d.	n.d.	0.801	n.d.	n.d.	n.d.	0.007	0.023
Abbreviations
ALDO, Aldosterone
ASD, Androstenedione
COS, Corticosterone
COR, Cortisol
CSO, Cortex-derived Silk-Ovarioid
DHEA, Dehydroepiandrosterone
DeCOR, Deoxycortisol
DHT, Dihydrotestosterone
E1, Estrone
E2, β-Estradiol
ETE, Epitestosterone
HCOR, Hydroxycortisol
HPR, Hydroxyprogesterone
LOQ, limit of quantification
MSO, Medulla-derived Silk-Ovarioid
PRE, Pregnenolone
PRO, Progesterone
Pt: patient
TES, Testosterone
