# Supplementary material for: Silk-Ovarioids: establishment and characterization of a human ovarian primary cell 3D-model system
Source: Hum Reprod Open. 2025 Jul 10;2025(3):hoaf042. doi: 10.1093/hropen/hoaf042 (PMC12343022; doi:10.1093/hropen/hoaf042)
Supplement: hoaf042_Supplementary_Data [file hoaf042_supplementary_data.zip › Suppl._Table_S1_-_3D_models_success_percentages.xlsx]

## Sheet: Sheet1
Methodology	Patients (n)	Source (cortex/medulla)	Technical replicates per patient (n)	Aggregation (%)	Culture up to 15 days (%)	Culture up to 42 days (%)	Disaggregation during fixation process (%)
Matrix-Free Ovarian Spheroids	5	Cortex	12	0.7333	0.0666	0	NA
		Medulla	12	0.7451	0.3725	0	NA
Matrigel-based 3LGS	3	Cortex	3	0	0	0	NA
		Medulla	3	0.3333	0	0	NA
Silk-Ovarioids	5	Cortex	12	1	1	1	0.0333
		Medulla	12	1	1	1	0
